# Supplementary material for: Similarities between plant traits based on their connection to underlying gene functions
Source: PLoS One. 2017 Aug 10;12(8):e0182097. doi: 10.1371/journal.pone.0182097 (PMC5552327; doi:10.1371/journal.pone.0182097)
Supplement: S2 Table — The following sheets are provided: phQTL–BP phQTL–MF mQTL–BP mQTL–MF eQTL–BP eQTL–MF In each sheet, links between traits and biological process (BP) terms or molecular function (MF) terms are presented. phQTL indicates macroscopic traits; mQTL indicates metabolite traits; eQTL indicates expression traits. For macroscopic traits, the corresponding Trait Ontology (TO) identifier is given. For metabolite traits, the identifier is given, and for metabolites with known identity, also the metabolite name is given. For expression traits, gene names are given. (XLSX) [file pone.0182097.s002.xlsx]

## Sheet: phQTL - BP
panicle weight	TO:0000014	GO:0000272	polysaccharide catabolic process
panicle weight	TO:0000014	GO:0005976	polysaccharide metabolic process
panicle weight	TO:0000014	GO:0009251	glucan catabolic process
panicle weight	TO:0000014	GO:0010628	positive regulation of gene expression
panicle weight	TO:0000014	GO:0016052	carbohydrate catabolic process
panicle weight	TO:0000014	GO:0042325	regulation of phosphorylation
panicle weight	TO:0000014	GO:0043549	regulation of kinase activity
panicle weight	TO:0000014	GO:0045859	regulation of protein kinase activity
panicle weight	TO:0000014	GO:0051173	positive regulation of nitrogen compound metabolic process
panicle weight	TO:0000014	GO:0051338	regulation of transferase activity
hybrid incompatibilty	TO:0000036	GO:0010389	regulation of G2/M transition of mitotic cell cycle
panicle length	TO:0000040	GO:0006364	rRNA processing
panicle length	TO:0000040	GO:0006399	tRNA metabolic process
panicle length	TO:0000040	GO:0022613	ribonucleoprotein complex biogenesis
panicle length	TO:0000040	GO:0042254	ribosome biogenesis
panicle length	TO:0000040	GO:0071555	cell wall organization
stigma exsertion	TO:0000044	GO:0000079	regulation of cyclin-dependent protein kinase activity
stigma exsertion	TO:0000044	GO:0000272	polysaccharide catabolic process
stigma exsertion	TO:0000044	GO:0002098	tRNA wobble uridine modification
stigma exsertion	TO:0000044	GO:0006022	aminoglycan metabolic process
stigma exsertion	TO:0000044	GO:0006026	aminoglycan catabolic process
stigma exsertion	TO:0000044	GO:0006030	chitin metabolic process
stigma exsertion	TO:0000044	GO:0006032	chitin catabolic process
stigma exsertion	TO:0000044	GO:0006766	vitamin metabolic process
stigma exsertion	TO:0000044	GO:0006767	water-soluble vitamin metabolic process
stigma exsertion	TO:0000044	GO:0006816	calcium ion transport
stigma exsertion	TO:0000044	GO:0009743	response to carbohydrate stimulus
stigma exsertion	TO:0000044	GO:0009838	abscission
stigma exsertion	TO:0000044	GO:0009909	regulation of flower development
stigma exsertion	TO:0000044	GO:0015995	chlorophyll biosynthetic process
stigma exsertion	TO:0000044	GO:0032879	regulation of localization
stigma exsertion	TO:0000044	GO:0034220	ion transmembrane transport
stigma exsertion	TO:0000044	GO:0042364	water-soluble vitamin biosynthetic process
stigma exsertion	TO:0000044	GO:0043269	regulation of ion transport
stigma exsertion	TO:0000044	GO:0045859	regulation of protein kinase activity
stigma exsertion	TO:0000044	GO:0046164	alcohol catabolic process
stigma exsertion	TO:0000044	GO:0046777	protein autophosphorylation
stigma exsertion	TO:0000044	GO:0048580	regulation of post-embryonic development
stigma exsertion	TO:0000044	GO:0051049	regulation of transport
stigma exsertion	TO:0000044	GO:0051170	nuclear import
stigma exsertion	TO:0000044	GO:0051338	regulation of transferase activity
stigma exsertion	TO:0000044	GO:0070838	divalent metal ion transport
lodging incidence	TO:0000068	GO:0000302	response to reactive oxygen species
lodging incidence	TO:0000068	GO:0006730	one-carbon metabolic process
lodging incidence	TO:0000068	GO:0006800	oxygen and reactive oxygen species metabolic process
lodging incidence	TO:0000068	GO:0006913	nucleocytoplasmic transport
lodging incidence	TO:0000068	GO:0007052	mitotic spindle organization
lodging incidence	TO:0000068	GO:0009694	jasmonic acid metabolic process
lodging incidence	TO:0000068	GO:0010638	positive regulation of organelle organization
lodging incidence	TO:0000068	GO:0010639	negative regulation of organelle organization
lodging incidence	TO:0000068	GO:0030243	cellulose metabolic process
lodging incidence	TO:0000068	GO:0031407	oxylipin metabolic process
lodging incidence	TO:0000068	GO:0031408	oxylipin biosynthetic process
lodging incidence	TO:0000068	GO:0032507	maintenance of protein location in cell
lodging incidence	TO:0000068	GO:0032886	regulation of microtubule-based process
lodging incidence	TO:0000068	GO:0033865	nucleoside bisphosphate metabolic process
lodging incidence	TO:0000068	GO:0034599	cellular response to oxidative stress
lodging incidence	TO:0000068	GO:0034614	cellular response to reactive oxygen species
lodging incidence	TO:0000068	GO:0042542	response to hydrogen peroxide
lodging incidence	TO:0000068	GO:0042743	hydrogen peroxide metabolic process
lodging incidence	TO:0000068	GO:0042744	hydrogen peroxide catabolic process
lodging incidence	TO:0000068	GO:0043255	regulation of carbohydrate biosynthetic process
lodging incidence	TO:0000068	GO:0045489	pectin biosynthetic process
lodging incidence	TO:0000068	GO:0050826	response to freezing
lodging incidence	TO:0000068	GO:0051784	negative regulation of nuclear division
lodging incidence	TO:0000068	GO:0060070	canonical Wnt receptor signaling pathway
lodging incidence	TO:0000068	GO:0070301	cellular response to hydrogen peroxide
awn length	TO:0000072	GO:0006206	pyrimidine base metabolic process
awn length	TO:0000072	GO:0006265	DNA topological change
awn length	TO:0000072	GO:0006413	translational initiation
awn length	TO:0000072	GO:0006414	translational elongation
awn length	TO:0000072	GO:0006486	protein glycosylation
awn length	TO:0000072	GO:0006513	protein monoubiquitination
awn length	TO:0000072	GO:0006547	histidine metabolic process
awn length	TO:0000072	GO:0006576	cellular biogenic amine metabolic process
awn length	TO:0000072	GO:0006766	vitamin metabolic process
awn length	TO:0000072	GO:0008033	tRNA processing
awn length	TO:0000072	GO:0009108	coenzyme biosynthetic process
awn length	TO:0000072	GO:0009112	nucleobase metabolic process
awn length	TO:0000072	GO:0010498	proteasomal protein catabolic process
awn length	TO:0000072	GO:0016072	rRNA metabolic process
awn length	TO:0000072	GO:0016126	sterol biosynthetic process
awn length	TO:0000072	GO:0017148	negative regulation of translation
awn length	TO:0000072	GO:0031146	SCF-dependent proteasomal ubiquitin-dependent protein catabolic process
awn length	TO:0000072	GO:0035196	production of miRNAs involved in gene silencing by miRNA
awn length	TO:0000072	GO:0035278	negative regulation of translation involved in gene silencing by miRNA
awn length	TO:0000072	GO:0040033	negative regulation of translation, ncRNA-mediated
awn length	TO:0000072	GO:0042254	ribosome biogenesis
awn length	TO:0000072	GO:0042364	water-soluble vitamin biosynthetic process
awn length	TO:0000072	GO:0042401	cellular biogenic amine biosynthetic process
awn length	TO:0000072	GO:0042430	indole-containing compound metabolic process
awn length	TO:0000072	GO:0043161	proteasomal ubiquitin-dependent protein catabolic process
awn length	TO:0000072	GO:0043413	macromolecule glycosylation
awn length	TO:0000072	GO:0045947	negative regulation of translational initiation
awn length	TO:0000072	GO:0045974	regulation of translation, ncRNA-mediated
awn length	TO:0000072	GO:0046113	nucleobase catabolic process
awn length	TO:0000072	GO:0051130	positive regulation of cellular component organization
blast disease resistance	TO:0000074	GO:0000165	MAPK cascade
blast disease resistance	TO:0000074	GO:0000186	activation of MAPKK activity
blast disease resistance	TO:0000074	GO:0002218	activation of innate immune response
blast disease resistance	TO:0000074	GO:0006855	drug transmembrane transport
blast disease resistance	TO:0000074	GO:0007346	regulation of mitotic cell cycle
blast disease resistance	TO:0000074	GO:0009790	embryo development
blast disease resistance	TO:0000074	GO:0031349	positive regulation of defense response
blast disease resistance	TO:0000074	GO:0042493	response to drug
blast disease resistance	TO:0000074	GO:0045088	regulation of innate immune response
blast disease resistance	TO:0000074	GO:0045089	positive regulation of innate immune response
blast disease resistance	TO:0000074	GO:0050778	positive regulation of immune response
blast disease resistance	TO:0000074	GO:0071365	cellular response to auxin stimulus
root number	TO:0000084	GO:0006399	tRNA metabolic process
leaf rolling	TO:0000085	GO:0009409	response to cold
leaf rolling	TO:0000085	GO:0009410	response to xenobiotic stimulus
leaf rolling	TO:0000085	GO:0009620	response to fungus
leaf rolling	TO:0000085	GO:0009627	systemic acquired resistance
leaf rolling	TO:0000085	GO:0030148	sphingolipid biosynthetic process
leaf rolling	TO:0000085	GO:0032011	ARF protein signal transduction
leaf rolling	TO:0000085	GO:0043543	protein acylation
leaf rolling	TO:0000085	GO:0050832	defense response to fungus
leaf rolling	TO:0000085	GO:0065003	macromolecular complex assembly
leaf rolling	TO:0000085	GO:0071103	DNA conformation change
rice yellow mottle virus resistance	TO:0000088	GO:0000272	polysaccharide catabolic process
rice yellow mottle virus resistance	TO:0000088	GO:0005976	polysaccharide metabolic process
rice yellow mottle virus resistance	TO:0000088	GO:0006022	aminoglycan metabolic process
rice yellow mottle virus resistance	TO:0000088	GO:0006026	aminoglycan catabolic process
rice yellow mottle virus resistance	TO:0000088	GO:0006030	chitin metabolic process
rice yellow mottle virus resistance	TO:0000088	GO:0006032	chitin catabolic process
rice yellow mottle virus resistance	TO:0000088	GO:0006140	regulation of nucleotide metabolic process
rice yellow mottle virus resistance	TO:0000088	GO:0006511	ubiquitin-dependent protein catabolic process
rice yellow mottle virus resistance	TO:0000088	GO:0006612	protein targeting to membrane
rice yellow mottle virus resistance	TO:0000088	GO:0006814	sodium ion transport
rice yellow mottle virus resistance	TO:0000088	GO:0006816	calcium ion transport
rice yellow mottle virus resistance	TO:0000088	GO:0006839	mitochondrial transport
rice yellow mottle virus resistance	TO:0000088	GO:0007264	small GTPase mediated signal transduction
rice yellow mottle virus resistance	TO:0000088	GO:0007265	Ras protein signal transduction
rice yellow mottle virus resistance	TO:0000088	GO:0008653	lipopolysaccharide metabolic process
rice yellow mottle virus resistance	TO:0000088	GO:0009103	lipopolysaccharide biosynthetic process
rice yellow mottle virus resistance	TO:0000088	GO:0009225	nucleotide-sugar metabolic process
rice yellow mottle virus resistance	TO:0000088	GO:0009247	glycolipid biosynthetic process
rice yellow mottle virus resistance	TO:0000088	GO:0009408	response to heat
rice yellow mottle virus resistance	TO:0000088	GO:0009625	response to insect
rice yellow mottle virus resistance	TO:0000088	GO:0009743	response to carbohydrate stimulus
rice yellow mottle virus resistance	TO:0000088	GO:0009991	response to extracellular stimulus
rice yellow mottle virus resistance	TO:0000088	GO:0010229	inflorescence development
rice yellow mottle virus resistance	TO:0000088	GO:0016052	carbohydrate catabolic process
rice yellow mottle virus resistance	TO:0000088	GO:0016139	glycoside catabolic process
rice yellow mottle virus resistance	TO:0000088	GO:0016143	S-glycoside metabolic process
rice yellow mottle virus resistance	TO:0000088	GO:0016145	S-glycoside catabolic process
rice yellow mottle virus resistance	TO:0000088	GO:0016579	protein deubiquitination
rice yellow mottle virus resistance	TO:0000088	GO:0019751	polyol metabolic process
rice yellow mottle virus resistance	TO:0000088	GO:0019757	glycosinolate metabolic process
rice yellow mottle virus resistance	TO:0000088	GO:0019759	glycosinolate catabolic process
rice yellow mottle virus resistance	TO:0000088	GO:0019762	glucosinolate catabolic process
rice yellow mottle virus resistance	TO:0000088	GO:0019941	modification-dependent protein catabolic process
rice yellow mottle virus resistance	TO:0000088	GO:0030163	protein catabolic process
rice yellow mottle virus resistance	TO:0000088	GO:0031396	regulation of protein ubiquitination
rice yellow mottle virus resistance	TO:0000088	GO:0031397	negative regulation of protein ubiquitination
rice yellow mottle virus resistance	TO:0000088	GO:0031668	cellular response to extracellular stimulus
rice yellow mottle virus resistance	TO:0000088	GO:0032269	negative regulation of cellular protein metabolic process
rice yellow mottle virus resistance	TO:0000088	GO:0032879	regulation of localization
rice yellow mottle virus resistance	TO:0000088	GO:0042493	response to drug
rice yellow mottle virus resistance	TO:0000088	GO:0043038	amino acid activation
rice yellow mottle virus resistance	TO:0000088	GO:0043039	tRNA aminoacylation
rice yellow mottle virus resistance	TO:0000088	GO:0043087	regulation of GTPase activity
rice yellow mottle virus resistance	TO:0000088	GO:0043269	regulation of ion transport
rice yellow mottle virus resistance	TO:0000088	GO:0043632	modification-dependent macromolecule catabolic process
rice yellow mottle virus resistance	TO:0000088	GO:0044257	cellular protein catabolic process
rice yellow mottle virus resistance	TO:0000088	GO:0044265	cellular macromolecule catabolic process
rice yellow mottle virus resistance	TO:0000088	GO:0044270	cellular nitrogen compound catabolic process
rice yellow mottle virus resistance	TO:0000088	GO:0044275	cellular carbohydrate catabolic process
rice yellow mottle virus resistance	TO:0000088	GO:0045226	extracellular polysaccharide biosynthetic process
rice yellow mottle virus resistance	TO:0000088	GO:0046039	GTP metabolic process
rice yellow mottle virus resistance	TO:0000088	GO:0046379	extracellular polysaccharide metabolic process
rice yellow mottle virus resistance	TO:0000088	GO:0046493	lipid A metabolic process
rice yellow mottle virus resistance	TO:0000088	GO:0046777	protein autophosphorylation
rice yellow mottle virus resistance	TO:0000088	GO:0046838	phosphorylated carbohydrate dephosphorylation
rice yellow mottle virus resistance	TO:0000088	GO:0046855	inositol phosphate dephosphorylation
rice yellow mottle virus resistance	TO:0000088	GO:0050790	regulation of catalytic activity
rice yellow mottle virus resistance	TO:0000088	GO:0051049	regulation of transport
rice yellow mottle virus resistance	TO:0000088	GO:0051050	positive regulation of transport
rice yellow mottle virus resistance	TO:0000088	GO:0051056	regulation of small GTPase mediated signal transduction
rice yellow mottle virus resistance	TO:0000088	GO:0051248	negative regulation of protein metabolic process
rice yellow mottle virus resistance	TO:0000088	GO:0051340	regulation of ligase activity
rice yellow mottle virus resistance	TO:0000088	GO:0051438	regulation of ubiquitin-protein ligase activity
rice yellow mottle virus resistance	TO:0000088	GO:0051439	regulation of ubiquitin-protein ligase activity involved in mitotic cell cycle
rice yellow mottle virus resistance	TO:0000088	GO:0051603	proteolysis involved in cellular protein catabolic process
rice yellow mottle virus resistance	TO:0000088	GO:0070646	protein modification by small protein removal
rice yellow mottle virus resistance	TO:0000088	GO:0070647	protein modification by small protein conjugation or removal
rice yellow mottle virus resistance	TO:0000088	GO:0070838	divalent metal ion transport
rice yellow mottle virus resistance	TO:0000088	GO:0071472	cellular response to salt stress
penetrated root thickness	TO:0000090	GO:0000278	mitotic cell cycle
penetrated root thickness	TO:0000090	GO:0009845	seed germination
penetrated root thickness	TO:0000090	GO:0033865	nucleoside bisphosphate metabolic process
penetrated root thickness	TO:0000090	GO:0043086	negative regulation of catalytic activity
root pulling force	TO:0000093	GO:0006265	DNA topological change
root pulling force	TO:0000093	GO:0006403	RNA localization
root pulling force	TO:0000093	GO:0006405	RNA export from nucleus
root pulling force	TO:0000093	GO:0009658	chloroplast organization
root pulling force	TO:0000093	GO:0010020	chloroplast fission
root pulling force	TO:0000093	GO:0010942	positive regulation of cell death
root pulling force	TO:0000093	GO:0030162	regulation of proteolysis
root pulling force	TO:0000093	GO:0031537	regulation of anthocyanin metabolic process
root pulling force	TO:0000093	GO:0043068	positive regulation of programmed cell death
root pulling force	TO:0000093	GO:0043572	plastid fission
root pulling force	TO:0000093	GO:0046283	anthocyanin metabolic process
root pulling force	TO:0000093	GO:0051168	nuclear export
ratooning ability	TO:0000096	GO:0007398	ectoderm development
ratooning ability	TO:0000096	GO:0007399	nervous system development
ratooning ability	TO:0000096	GO:0009799	specification of symmetry
ratooning ability	TO:0000096	GO:0016049	cell growth
ratooning ability	TO:0000096	GO:0031349	positive regulation of defense response
ratooning ability	TO:0000096	GO:0031571	mitotic cell cycle G1/S transition DNA damage checkpoint
ratooning ability	TO:0000096	GO:0043408	regulation of MAPK cascade
ratooning ability	TO:0000096	GO:0043623	cellular protein complex assembly
ratooning ability	TO:0000096	GO:0045088	regulation of innate immune response
ratooning ability	TO:0000096	GO:0045089	positive regulation of innate immune response
ratooning ability	TO:0000096	GO:0046328	regulation of JNK cascade
ratooning ability	TO:0000096	GO:0048584	positive regulation of response to stimulus
ratooning ability	TO:0000096	GO:0050778	positive regulation of immune response
ratooning ability	TO:0000096	GO:0070302	regulation of stress-activated protein kinase signaling cascade
ratooning ability	TO:0000096	GO:2000045	regulation of G1/S transition of mitotic cell cycle
phosphorus sensitivity	TO:0000102	GO:0000077	DNA damage checkpoint
phosphorus sensitivity	TO:0000102	GO:0001101	response to acid
phosphorus sensitivity	TO:0000102	GO:0003008	system process
phosphorus sensitivity	TO:0000102	GO:0006486	protein glycosylation
phosphorus sensitivity	TO:0000102	GO:0006511	ubiquitin-dependent protein catabolic process
phosphorus sensitivity	TO:0000102	GO:0006555	methionine metabolic process
phosphorus sensitivity	TO:0000102	GO:0006720	isoprenoid metabolic process
phosphorus sensitivity	TO:0000102	GO:0006721	terpenoid metabolic process
phosphorus sensitivity	TO:0000102	GO:0006816	calcium ion transport
phosphorus sensitivity	TO:0000102	GO:0006977	DNA damage response, signal transduction by p53 class mediator resulting in cell cycle arrest
phosphorus sensitivity	TO:0000102	GO:0007050	cell cycle arrest
phosphorus sensitivity	TO:0000102	GO:0007166	cell surface receptor signaling pathway
phosphorus sensitivity	TO:0000102	GO:0007186	G-protein coupled receptor signaling pathway
phosphorus sensitivity	TO:0000102	GO:0007215	glutamate receptor signaling pathway
phosphorus sensitivity	TO:0000102	GO:0007267	cell-cell signaling
phosphorus sensitivity	TO:0000102	GO:0007268	synaptic transmission
phosphorus sensitivity	TO:0000102	GO:0009086	methionine biosynthetic process
phosphorus sensitivity	TO:0000102	GO:0009094	L-phenylalanine biosynthetic process
phosphorus sensitivity	TO:0000102	GO:0009100	glycoprotein metabolic process
phosphorus sensitivity	TO:0000102	GO:0009101	glycoprotein biosynthetic process
phosphorus sensitivity	TO:0000102	GO:0009411	response to UV
phosphorus sensitivity	TO:0000102	GO:0009698	phenylpropanoid metabolic process
phosphorus sensitivity	TO:0000102	GO:0009699	phenylpropanoid biosynthetic process
phosphorus sensitivity	TO:0000102	GO:0009812	flavonoid metabolic process
phosphorus sensitivity	TO:0000102	GO:0009813	flavonoid biosynthetic process
phosphorus sensitivity	TO:0000102	GO:0010023	proanthocyanidin biosynthetic process
phosphorus sensitivity	TO:0000102	GO:0010243	response to organic nitrogen
phosphorus sensitivity	TO:0000102	GO:0010564	regulation of cell cycle process
phosphorus sensitivity	TO:0000102	GO:0016054	organic acid catabolic process
phosphorus sensitivity	TO:0000102	GO:0016101	diterpenoid metabolic process
phosphorus sensitivity	TO:0000102	GO:0016102	diterpenoid biosynthetic process
phosphorus sensitivity	TO:0000102	GO:0019226	transmission of nerve impulse
phosphorus sensitivity	TO:0000102	GO:0019438	aromatic compound biosynthetic process
phosphorus sensitivity	TO:0000102	GO:0019748	secondary metabolic process
phosphorus sensitivity	TO:0000102	GO:0019941	modification-dependent protein catabolic process
phosphorus sensitivity	TO:0000102	GO:0030163	protein catabolic process
phosphorus sensitivity	TO:0000102	GO:0030330	DNA damage response, signal transduction by p53 class mediator
phosphorus sensitivity	TO:0000102	GO:0031396	regulation of protein ubiquitination
phosphorus sensitivity	TO:0000102	GO:0031570	DNA integrity checkpoint
phosphorus sensitivity	TO:0000102	GO:0031571	mitotic cell cycle G1/S transition DNA damage checkpoint
phosphorus sensitivity	TO:0000102	GO:0031575	mitotic cell cycle G1/S transition checkpoint
phosphorus sensitivity	TO:0000102	GO:0035235	ionotropic glutamate receptor signaling pathway
phosphorus sensitivity	TO:0000102	GO:0042398	cellular modified amino acid biosynthetic process
phosphorus sensitivity	TO:0000102	GO:0042440	pigment metabolic process
phosphorus sensitivity	TO:0000102	GO:0042770	signal transduction in response to DNA damage
phosphorus sensitivity	TO:0000102	GO:0043200	response to amino acid stimulus
phosphorus sensitivity	TO:0000102	GO:0043255	regulation of carbohydrate biosynthetic process
phosphorus sensitivity	TO:0000102	GO:0043413	macromolecule glycosylation
phosphorus sensitivity	TO:0000102	GO:0043632	modification-dependent macromolecule catabolic process
phosphorus sensitivity	TO:0000102	GO:0044242	cellular lipid catabolic process
phosphorus sensitivity	TO:0000102	GO:0044257	cellular protein catabolic process
phosphorus sensitivity	TO:0000102	GO:0044265	cellular macromolecule catabolic process
phosphorus sensitivity	TO:0000102	GO:0045786	negative regulation of cell cycle
phosphorus sensitivity	TO:0000102	GO:0046148	pigment biosynthetic process
phosphorus sensitivity	TO:0000102	GO:0050877	neurological system process
phosphorus sensitivity	TO:0000102	GO:0051552	flavone metabolic process
phosphorus sensitivity	TO:0000102	GO:0051553	flavone biosynthetic process
phosphorus sensitivity	TO:0000102	GO:0051554	flavonol metabolic process
phosphorus sensitivity	TO:0000102	GO:0051555	flavonol biosynthetic process
phosphorus sensitivity	TO:0000102	GO:0051603	proteolysis involved in cellular protein catabolic process
phosphorus sensitivity	TO:0000102	GO:0051726	regulation of cell cycle
phosphorus sensitivity	TO:0000102	GO:0070838	divalent metal ion transport
phosphorus sensitivity	TO:0000102	GO:0071156	regulation of cell cycle arrest
phosphorus sensitivity	TO:0000102	GO:0071158	positive regulation of cell cycle arrest
phosphorus sensitivity	TO:0000102	GO:0071229	cellular response to acid
phosphorus sensitivity	TO:0000102	GO:0071230	cellular response to amino acid stimulus
phosphorus sensitivity	TO:0000102	GO:0071417	cellular response to organic nitrogen
phosphorus sensitivity	TO:0000102	GO:0071418	cellular response to amine stimulus
phosphorus sensitivity	TO:0000102	GO:0071779	G1/S transition checkpoint
phosphorus sensitivity	TO:0000102	GO:2000045	regulation of G1/S transition of mitotic cell cycle
chalkiness of endosperm	TO:0000104	GO:0000165	MAPK cascade
chalkiness of endosperm	TO:0000104	GO:0000186	activation of MAPKK activity
chalkiness of endosperm	TO:0000104	GO:0005996	monosaccharide metabolic process
chalkiness of endosperm	TO:0000104	GO:0009247	glycolipid biosynthetic process
chalkiness of endosperm	TO:0000104	GO:0010023	proanthocyanidin biosynthetic process
chalkiness of endosperm	TO:0000104	GO:0016101	diterpenoid metabolic process
chalkiness of endosperm	TO:0000104	GO:0030163	protein catabolic process
chalkiness of endosperm	TO:0000104	GO:0043632	modification-dependent macromolecule catabolic process
chalkiness of endosperm	TO:0000104	GO:0044257	cellular protein catabolic process
chalkiness of endosperm	TO:0000104	GO:0044265	cellular macromolecule catabolic process
chalkiness of endosperm	TO:0000104	GO:0045226	extracellular polysaccharide biosynthetic process
chalkiness of endosperm	TO:0000104	GO:0046379	extracellular polysaccharide metabolic process
chalkiness of endosperm	TO:0000104	GO:0046467	membrane lipid biosynthetic process
chalkiness of endosperm	TO:0000104	GO:0051098	regulation of binding
chalkiness of endosperm	TO:0000104	GO:0051555	flavonol biosynthetic process
chalkiness of endosperm	TO:0000104	GO:0051603	proteolysis involved in cellular protein catabolic process
harvest index	TO:0000128	GO:0000105	histidine biosynthetic process
harvest index	TO:0000128	GO:0006097	glyoxylate cycle
harvest index	TO:0000128	GO:0006428	isoleucyl-tRNA aminoacylation
harvest index	TO:0000128	GO:0006665	sphingolipid metabolic process
harvest index	TO:0000128	GO:0009076	histidine family amino acid biosynthetic process
harvest index	TO:0000128	GO:0009409	response to cold
harvest index	TO:0000128	GO:0009620	response to fungus
harvest index	TO:0000128	GO:0009627	systemic acquired resistance
harvest index	TO:0000128	GO:0009694	jasmonic acid metabolic process
harvest index	TO:0000128	GO:0009695	jasmonic acid biosynthetic process
harvest index	TO:0000128	GO:0009741	response to brassinosteroid stimulus
harvest index	TO:0000128	GO:0009817	defense response to fungus, incompatible interaction
harvest index	TO:0000128	GO:0009834	secondary cell wall biogenesis
harvest index	TO:0000128	GO:0010014	meristem initiation
harvest index	TO:0000128	GO:0010025	wax biosynthetic process
harvest index	TO:0000128	GO:0010072	primary shoot apical meristem specification
harvest index	TO:0000128	GO:0010074	maintenance of meristem identity
harvest index	TO:0000128	GO:0010150	leaf senescence
harvest index	TO:0000128	GO:0010166	wax metabolic process
harvest index	TO:0000128	GO:0010223	secondary shoot formation
harvest index	TO:0000128	GO:0010346	shoot formation
harvest index	TO:0000128	GO:0016055	Wnt receptor signaling pathway
harvest index	TO:0000128	GO:0030148	sphingolipid biosynthetic process
harvest index	TO:0000128	GO:0044264	cellular polysaccharide metabolic process
harvest index	TO:0000128	GO:0046459	short-chain fatty acid metabolic process
harvest index	TO:0000128	GO:0046487	glyoxylate metabolic process
harvest index	TO:0000128	GO:0046519	sphingoid metabolic process
harvest index	TO:0000128	GO:0048437	floral organ development
harvest index	TO:0000128	GO:0048438	floral whorl development
harvest index	TO:0000128	GO:0048507	meristem development
harvest index	TO:0000128	GO:0048508	embryonic meristem development
harvest index	TO:0000128	GO:0048527	lateral root development
harvest index	TO:0000128	GO:0048532	anatomical structure arrangement
harvest index	TO:0000128	GO:0048646	anatomical structure formation involved in morphogenesis
harvest index	TO:0000128	GO:0050832	defense response to fungus
harvest index	TO:0000128	GO:0055046	microgametogenesis
harvest index	TO:0000128	GO:0070592	cell wall polysaccharide biosynthetic process
leaf length	TO:0000135	GO:0006364	rRNA processing
leaf length	TO:0000135	GO:0006486	protein glycosylation
leaf length	TO:0000135	GO:0007264	small GTPase mediated signal transduction
leaf length	TO:0000135	GO:0009100	glycoprotein metabolic process
leaf length	TO:0000135	GO:0009101	glycoprotein biosynthetic process
leaf length	TO:0000135	GO:0009627	systemic acquired resistance
leaf length	TO:0000135	GO:0022613	ribonucleoprotein complex biogenesis
leaf length	TO:0000135	GO:0023014	signal transduction by phosphorylation
leaf length	TO:0000135	GO:0042254	ribosome biogenesis
leaf length	TO:0000135	GO:0043413	macromolecule glycosylation
leaf length	TO:0000135	GO:0048507	meristem development
leaf length	TO:0000135	GO:0051246	regulation of protein metabolic process
leaf length	TO:0000135	GO:0070085	glycosylation
leaf length	TO:0000135	GO:2000026	regulation of multicellular organismal development
relative water content	TO:0000136	GO:0009627	systemic acquired resistance
relative water content	TO:0000136	GO:0009817	defense response to fungus, incompatible interaction
relative water content	TO:0000136	GO:0009910	negative regulation of flower development
relative water content	TO:0000136	GO:0010648	negative regulation of cell communication
relative water content	TO:0000136	GO:0040020	regulation of meiosis
relative water content	TO:0000136	GO:0040029	regulation of gene expression, epigenetic
relative water content	TO:0000136	GO:0048581	negative regulation of post-embryonic development
relative water content	TO:0000136	GO:0048768	root hair cell tip growth
relative water content	TO:0000136	GO:0051093	negative regulation of developmental process
relative water content	TO:0000136	GO:0055046	microgametogenesis
days to heading	TO:0000137	GO:0005996	monosaccharide metabolic process
days to heading	TO:0000137	GO:0009873	ethylene mediated signaling pathway
days to heading	TO:0000137	GO:0009893	positive regulation of metabolic process
days to heading	TO:0000137	GO:0009909	regulation of flower development
days to heading	TO:0000137	GO:0010557	positive regulation of macromolecule biosynthetic process
days to heading	TO:0000137	GO:0010604	positive regulation of macromolecule metabolic process
days to heading	TO:0000137	GO:0022613	ribonucleoprotein complex biogenesis
days to heading	TO:0000137	GO:0031325	positive regulation of cellular metabolic process
days to heading	TO:0000137	GO:0042254	ribosome biogenesis
days to heading	TO:0000137	GO:0043069	negative regulation of programmed cell death
days to heading	TO:0000137	GO:0044093	positive regulation of molecular function
days to heading	TO:0000137	GO:0045935	positive regulation of nucleobase-containing compound metabolic process
days to heading	TO:0000137	GO:0048507	meristem development
days to heading	TO:0000137	GO:0048580	regulation of post-embryonic development
days to heading	TO:0000137	GO:0048646	anatomical structure formation involved in morphogenesis
days to heading	TO:0000137	GO:0051254	positive regulation of RNA metabolic process
days to heading	TO:0000137	GO:0071369	cellular response to ethylene stimulus
days to heading	TO:0000137	GO:2000026	regulation of multicellular organismal development
milled rice ratio	TO:0000144	GO:0006098	pentose-phosphate shunt
milled rice ratio	TO:0000144	GO:0006537	glutamate biosynthetic process
milled rice ratio	TO:0000144	GO:0006541	glutamine metabolic process
milled rice ratio	TO:0000144	GO:0006739	NADP metabolic process
milled rice ratio	TO:0000144	GO:0006753	nucleoside phosphate metabolic process
milled rice ratio	TO:0000144	GO:0006869	lipid transport
milled rice ratio	TO:0000144	GO:0007264	small GTPase mediated signal transduction
milled rice ratio	TO:0000144	GO:0009064	glutamine family amino acid metabolic process
milled rice ratio	TO:0000144	GO:0009081	branched chain family amino acid metabolic process
milled rice ratio	TO:0000144	GO:0009082	branched chain family amino acid biosynthetic process
milled rice ratio	TO:0000144	GO:0009117	nucleotide metabolic process
milled rice ratio	TO:0000144	GO:0009141	nucleoside triphosphate metabolic process
milled rice ratio	TO:0000144	GO:0009199	ribonucleoside triphosphate metabolic process
milled rice ratio	TO:0000144	GO:0009259	ribonucleotide metabolic process
milled rice ratio	TO:0000144	GO:0016074	snoRNA metabolic process
milled rice ratio	TO:0000144	GO:0019362	pyridine nucleotide metabolic process
milled rice ratio	TO:0000144	GO:0042274	ribosomal small subunit biogenesis
milled rice ratio	TO:0000144	GO:0051674	localization of cell
internode length	TO:0000145	GO:0006665	sphingolipid metabolic process
internode length	TO:0000145	GO:0006974	response to DNA damage stimulus
internode length	TO:0000145	GO:0009790	embryo development
internode length	TO:0000145	GO:0009792	embryo development ending in birth or egg hatching
internode length	TO:0000145	GO:0010018	far-red light signaling pathway
internode length	TO:0000145	GO:0010557	positive regulation of macromolecule biosynthetic process
internode length	TO:0000145	GO:0010628	positive regulation of gene expression
internode length	TO:0000145	GO:0010740	positive regulation of intracellular protein kinase cascade
internode length	TO:0000145	GO:0043086	negative regulation of catalytic activity
internode length	TO:0000145	GO:0044092	negative regulation of molecular function
internode length	TO:0000145	GO:0046890	regulation of lipid biosynthetic process
internode length	TO:0000145	GO:0050790	regulation of catalytic activity
internode length	TO:0000145	GO:0051173	positive regulation of nitrogen compound metabolic process
internode length	TO:0000145	GO:0071490	cellular response to far red light
seed length	TO:0000146	GO:0002181	cytoplasmic translation
seed length	TO:0000146	GO:0030258	lipid modification
panicle number	TO:0000152	GO:0000160	two-component signal transduction system (phosphorelay)
panicle number	TO:0000152	GO:0006486	protein glycosylation
panicle number	TO:0000152	GO:0007010	cytoskeleton organization
panicle number	TO:0000152	GO:0009100	glycoprotein metabolic process
panicle number	TO:0000152	GO:0009627	systemic acquired resistance
panicle number	TO:0000152	GO:0009734	auxin mediated signaling pathway
panicle number	TO:0000152	GO:0009873	ethylene mediated signaling pathway
panicle number	TO:0000152	GO:0009909	regulation of flower development
panicle number	TO:0000152	GO:0009966	regulation of signal transduction
panicle number	TO:0000152	GO:0010646	regulation of cell communication
panicle number	TO:0000152	GO:0023014	signal transduction by phosphorylation
panicle number	TO:0000152	GO:0023051	regulation of signaling
panicle number	TO:0000152	GO:0031669	cellular response to nutrient levels
panicle number	TO:0000152	GO:0032879	regulation of localization
panicle number	TO:0000152	GO:0033674	positive regulation of kinase activity
panicle number	TO:0000152	GO:0043413	macromolecule glycosylation
panicle number	TO:0000152	GO:0046496	nicotinamide nucleotide metabolic process
panicle number	TO:0000152	GO:0048580	regulation of post-embryonic development
panicle number	TO:0000152	GO:0051049	regulation of transport
panicle number	TO:0000152	GO:0051093	negative regulation of developmental process
panicle number	TO:0000152	GO:0070085	glycosylation
panicle number	TO:0000152	GO:0071365	cellular response to auxin stimulus
panicle number	TO:0000152	GO:0071369	cellular response to ethylene stimulus
panicle number	TO:0000152	GO:2000026	regulation of multicellular organismal development
elongation ability	TO:0000170	GO:0006473	protein acetylation
elongation ability	TO:0000170	GO:0060320	rejection of self pollen
bacterial blight disease resistance	TO:0000175	GO:0000075	cell cycle checkpoint
bacterial blight disease resistance	TO:0000175	GO:0000086	G2/M transition of mitotic cell cycle
bacterial blight disease resistance	TO:0000175	GO:0000087	M phase of mitotic cell cycle
bacterial blight disease resistance	TO:0000175	GO:0000278	mitotic cell cycle
bacterial blight disease resistance	TO:0000175	GO:0000280	nuclear division
bacterial blight disease resistance	TO:0000175	GO:0006012	galactose metabolic process
bacterial blight disease resistance	TO:0000175	GO:0006644	phospholipid metabolic process
bacterial blight disease resistance	TO:0000175	GO:0006650	glycerophospholipid metabolic process
bacterial blight disease resistance	TO:0000175	GO:0006766	vitamin metabolic process
bacterial blight disease resistance	TO:0000175	GO:0006767	water-soluble vitamin metabolic process
bacterial blight disease resistance	TO:0000175	GO:0007051	spindle organization
bacterial blight disease resistance	TO:0000175	GO:0007067	mitosis
bacterial blight disease resistance	TO:0000175	GO:0007091	mitotic metaphase/anaphase transition
bacterial blight disease resistance	TO:0000175	GO:0007093	mitotic cell cycle checkpoint
bacterial blight disease resistance	TO:0000175	GO:0007346	regulation of mitotic cell cycle
bacterial blight disease resistance	TO:0000175	GO:0008654	phospholipid biosynthetic process
bacterial blight disease resistance	TO:0000175	GO:0010564	regulation of cell cycle process
bacterial blight disease resistance	TO:0000175	GO:0016055	Wnt receptor signaling pathway
bacterial blight disease resistance	TO:0000175	GO:0019637	organophosphate metabolic process
bacterial blight disease resistance	TO:0000175	GO:0030148	sphingolipid biosynthetic process
bacterial blight disease resistance	TO:0000175	GO:0031577	spindle checkpoint
bacterial blight disease resistance	TO:0000175	GO:0042364	water-soluble vitamin biosynthetic process
bacterial blight disease resistance	TO:0000175	GO:0045841	negative regulation of mitotic metaphase/anaphase transition
bacterial blight disease resistance	TO:0000175	GO:0051726	regulation of cell cycle
bacterial blight disease resistance	TO:0000175	GO:0071173	spindle assembly checkpoint
bacterial blight disease resistance	TO:0000175	GO:0071174	mitotic cell cycle spindle checkpoint
spikelet fertility	TO:0000180	GO:0006417	regulation of translation
spikelet fertility	TO:0000180	GO:0006486	protein glycosylation
spikelet fertility	TO:0000180	GO:0007389	pattern specification process
spikelet fertility	TO:0000180	GO:0008654	phospholipid biosynthetic process
spikelet fertility	TO:0000180	GO:0009845	seed germination
spikelet fertility	TO:0000180	GO:0010051	xylem and phloem pattern formation
spikelet fertility	TO:0000180	GO:0010608	posttranscriptional regulation of gene expression
spikelet fertility	TO:0000180	GO:0016055	Wnt receptor signaling pathway
spikelet fertility	TO:0000180	GO:0019637	organophosphate metabolic process
spikelet fertility	TO:0000180	GO:0031327	negative regulation of cellular biosynthetic process
spikelet fertility	TO:0000180	GO:0032268	regulation of cellular protein metabolic process
spikelet fertility	TO:0000180	GO:0032879	regulation of localization
spikelet fertility	TO:0000180	GO:0033013	tetrapyrrole metabolic process
spikelet fertility	TO:0000180	GO:0042127	regulation of cell proliferation
spikelet fertility	TO:0000180	GO:0043413	macromolecule glycosylation
spikelet fertility	TO:0000180	GO:0044093	positive regulation of molecular function
spikelet fertility	TO:0000180	GO:0051246	regulation of protein metabolic process
spikelet fertility	TO:0000180	GO:0071369	cellular response to ethylene stimulus
seed weight	TO:0000181	GO:0006644	phospholipid metabolic process
seed weight	TO:0000181	GO:0008654	phospholipid biosynthetic process
seed weight	TO:0000181	GO:0009890	negative regulation of biosynthetic process
seed weight	TO:0000181	GO:0010558	negative regulation of macromolecule biosynthetic process
seed weight	TO:0000181	GO:0010629	negative regulation of gene expression
seed weight	TO:0000181	GO:0016569	covalent chromatin modification
seed weight	TO:0000181	GO:0016570	histone modification
seed weight	TO:0000181	GO:0019637	organophosphate metabolic process
seed weight	TO:0000181	GO:0019953	sexual reproduction
seed weight	TO:0000181	GO:0030258	lipid modification
seed weight	TO:0000181	GO:0031324	negative regulation of cellular metabolic process
seed weight	TO:0000181	GO:0031327	negative regulation of cellular biosynthetic process
seed weight	TO:0000181	GO:0032268	regulation of cellular protein metabolic process
seed weight	TO:0000181	GO:0032270	positive regulation of cellular protein metabolic process
seed weight	TO:0000181	GO:0045892	negative regulation of transcription, DNA-dependent
seed weight	TO:0000181	GO:0051246	regulation of protein metabolic process
seed weight	TO:0000181	GO:0051248	negative regulation of protein metabolic process
seed weight	TO:0000181	GO:0051253	negative regulation of RNA metabolic process
amylose content	TO:0000196	GO:0007018	microtubule-based movement
amylose content	TO:0000196	GO:0048767	root hair elongation
white-backed planthopper resistance	TO:0000205	GO:0000302	response to reactive oxygen species
white-backed planthopper resistance	TO:0000205	GO:0002218	activation of innate immune response
white-backed planthopper resistance	TO:0000205	GO:0006897	endocytosis
white-backed planthopper resistance	TO:0000205	GO:0009799	specification of symmetry
white-backed planthopper resistance	TO:0000205	GO:0009968	negative regulation of signal transduction
white-backed planthopper resistance	TO:0000205	GO:0010075	regulation of meristem growth
white-backed planthopper resistance	TO:0000205	GO:0010104	regulation of ethylene mediated signaling pathway
white-backed planthopper resistance	TO:0000205	GO:0010204	defense response signaling pathway, resistance gene-independent
white-backed planthopper resistance	TO:0000205	GO:0023014	signal transduction by phosphorylation
white-backed planthopper resistance	TO:0000205	GO:0023057	negative regulation of signaling
white-backed planthopper resistance	TO:0000205	GO:0031349	positive regulation of defense response
white-backed planthopper resistance	TO:0000205	GO:0035266	meristem growth
white-backed planthopper resistance	TO:0000205	GO:0042542	response to hydrogen peroxide
white-backed planthopper resistance	TO:0000205	GO:0045088	regulation of innate immune response
white-backed planthopper resistance	TO:0000205	GO:0045089	positive regulation of innate immune response
white-backed planthopper resistance	TO:0000205	GO:0048509	regulation of meristem development
white-backed planthopper resistance	TO:0000205	GO:0048532	anatomical structure arrangement
white-backed planthopper resistance	TO:0000205	GO:0048584	positive regulation of response to stimulus
white-backed planthopper resistance	TO:0000205	GO:0050778	positive regulation of immune response
white-backed planthopper resistance	TO:0000205	GO:0051789	response to protein stimulus
white-backed planthopper resistance	TO:0000205	GO:0071216	cellular response to biotic stimulus
white-backed planthopper resistance	TO:0000205	GO:0071445	cellular response to protein stimulus
white-backed planthopper resistance	TO:0000205	GO:2000026	regulation of multicellular organismal development
leaf angle	TO:0000206	GO:0000272	polysaccharide catabolic process
leaf angle	TO:0000206	GO:0001505	regulation of neurotransmitter levels
leaf angle	TO:0000206	GO:0002181	cytoplasmic translation
leaf angle	TO:0000206	GO:0005976	polysaccharide metabolic process
leaf angle	TO:0000206	GO:0006644	phospholipid metabolic process
leaf angle	TO:0000206	GO:0008654	phospholipid biosynthetic process
leaf angle	TO:0000206	GO:0009409	response to cold
leaf angle	TO:0000206	GO:0009620	response to fungus
leaf angle	TO:0000206	GO:0009627	systemic acquired resistance
leaf angle	TO:0000206	GO:0009817	defense response to fungus, incompatible interaction
leaf angle	TO:0000206	GO:0010557	positive regulation of macromolecule biosynthetic process
leaf angle	TO:0000206	GO:0016052	carbohydrate catabolic process
leaf angle	TO:0000206	GO:0019637	organophosphate metabolic process
leaf angle	TO:0000206	GO:0033365	protein localization to organelle
leaf angle	TO:0000206	GO:0042274	ribosomal small subunit biogenesis
leaf angle	TO:0000206	GO:0044275	cellular carbohydrate catabolic process
leaf angle	TO:0000206	GO:0046467	membrane lipid biosynthetic process
leaf angle	TO:0000206	GO:0048438	floral whorl development
leaf angle	TO:0000206	GO:0050832	defense response to fungus
leaf angle	TO:0000206	GO:0051173	positive regulation of nitrogen compound metabolic process
leaf angle	TO:0000206	GO:0070507	regulation of microtubule cytoskeleton organization
plant height	TO:0000207	GO:0000160	two-component signal transduction system (phosphorelay)
plant height	TO:0000207	GO:0007067	mitosis
plant height	TO:0000207	GO:0007243	intracellular protein kinase cascade
plant height	TO:0000207	GO:0007389	pattern specification process
plant height	TO:0000207	GO:0009141	nucleoside triphosphate metabolic process
plant height	TO:0000207	GO:0009144	purine nucleoside triphosphate metabolic process
plant height	TO:0000207	GO:0009150	purine ribonucleotide metabolic process
plant height	TO:0000207	GO:0009199	ribonucleoside triphosphate metabolic process
plant height	TO:0000207	GO:0009205	purine ribonucleoside triphosphate metabolic process
plant height	TO:0000207	GO:0009873	ethylene mediated signaling pathway
plant height	TO:0000207	GO:0009887	organ morphogenesis
plant height	TO:0000207	GO:0010051	xylem and phloem pattern formation
plant height	TO:0000207	GO:0010557	positive regulation of macromolecule biosynthetic process
plant height	TO:0000207	GO:0010628	positive regulation of gene expression
plant height	TO:0000207	GO:0016072	rRNA metabolic process
plant height	TO:0000207	GO:0023014	signal transduction by phosphorylation
plant height	TO:0000207	GO:0032268	regulation of cellular protein metabolic process
plant height	TO:0000207	GO:0042254	ribosome biogenesis
plant height	TO:0000207	GO:0048580	regulation of post-embryonic development
plant height	TO:0000207	GO:0051173	positive regulation of nitrogen compound metabolic process
plant height	TO:0000207	GO:0051246	regulation of protein metabolic process
plant height	TO:0000207	GO:0071369	cellular response to ethylene stimulus
plant height	TO:0000207	GO:2000026	regulation of multicellular organismal development
gel consistency	TO:0000211	GO:0000160	two-component signal transduction system (phosphorelay)
gel consistency	TO:0000211	GO:0000209	protein polyubiquitination
gel consistency	TO:0000211	GO:0001666	response to hypoxia
gel consistency	TO:0000211	GO:0006511	ubiquitin-dependent protein catabolic process
gel consistency	TO:0000211	GO:0006555	methionine metabolic process
gel consistency	TO:0000211	GO:0006720	isoprenoid metabolic process
gel consistency	TO:0000211	GO:0006721	terpenoid metabolic process
gel consistency	TO:0000211	GO:0007166	cell surface receptor signaling pathway
gel consistency	TO:0000211	GO:0009094	L-phenylalanine biosynthetic process
gel consistency	TO:0000211	GO:0009411	response to UV
gel consistency	TO:0000211	GO:0009620	response to fungus
gel consistency	TO:0000211	GO:0009627	systemic acquired resistance
gel consistency	TO:0000211	GO:0009698	phenylpropanoid metabolic process
gel consistency	TO:0000211	GO:0009699	phenylpropanoid biosynthetic process
gel consistency	TO:0000211	GO:0009812	flavonoid metabolic process
gel consistency	TO:0000211	GO:0009813	flavonoid biosynthetic process
gel consistency	TO:0000211	GO:0009817	defense response to fungus, incompatible interaction
gel consistency	TO:0000211	GO:0009873	ethylene mediated signaling pathway
gel consistency	TO:0000211	GO:0010023	proanthocyanidin biosynthetic process
gel consistency	TO:0000211	GO:0016054	organic acid catabolic process
gel consistency	TO:0000211	GO:0016101	diterpenoid metabolic process
gel consistency	TO:0000211	GO:0016102	diterpenoid biosynthetic process
gel consistency	TO:0000211	GO:0019637	organophosphate metabolic process
gel consistency	TO:0000211	GO:0019941	modification-dependent protein catabolic process
gel consistency	TO:0000211	GO:0030163	protein catabolic process
gel consistency	TO:0000211	GO:0030203	glycosaminoglycan metabolic process
gel consistency	TO:0000211	GO:0042398	cellular modified amino acid biosynthetic process
gel consistency	TO:0000211	GO:0042440	pigment metabolic process
gel consistency	TO:0000211	GO:0042546	cell wall biogenesis
gel consistency	TO:0000211	GO:0043161	proteasomal ubiquitin-dependent protein catabolic process
gel consistency	TO:0000211	GO:0043632	modification-dependent macromolecule catabolic process
gel consistency	TO:0000211	GO:0044242	cellular lipid catabolic process
gel consistency	TO:0000211	GO:0044257	cellular protein catabolic process
gel consistency	TO:0000211	GO:0044265	cellular macromolecule catabolic process
gel consistency	TO:0000211	GO:0046148	pigment biosynthetic process
gel consistency	TO:0000211	GO:0048437	floral organ development
gel consistency	TO:0000211	GO:0048563	post-embryonic organ morphogenesis
gel consistency	TO:0000211	GO:0050832	defense response to fungus
gel consistency	TO:0000211	GO:0051094	positive regulation of developmental process
gel consistency	TO:0000211	GO:0051552	flavone metabolic process
gel consistency	TO:0000211	GO:0051553	flavone biosynthetic process
gel consistency	TO:0000211	GO:0051554	flavonol metabolic process
gel consistency	TO:0000211	GO:0051555	flavonol biosynthetic process
gel consistency	TO:0000211	GO:0051603	proteolysis involved in cellular protein catabolic process
gel consistency	TO:0000211	GO:0070482	response to oxygen levels
gel consistency	TO:0000211	GO:0071369	cellular response to ethylene stimulus
head rice	TO:0000222	GO:0006403	RNA localization
head rice	TO:0000222	GO:0006405	RNA export from nucleus
head rice	TO:0000222	GO:0007131	reciprocal meiotic recombination
head rice	TO:0000222	GO:0009790	embryo development
head rice	TO:0000222	GO:0009834	secondary cell wall biogenesis
head rice	TO:0000222	GO:0009893	positive regulation of metabolic process
head rice	TO:0000222	GO:0010014	meristem initiation
head rice	TO:0000222	GO:0010072	primary shoot apical meristem specification
head rice	TO:0000222	GO:0010223	secondary shoot formation
head rice	TO:0000222	GO:0010346	shoot formation
head rice	TO:0000222	GO:0010557	positive regulation of macromolecule biosynthetic process
head rice	TO:0000222	GO:0010604	positive regulation of macromolecule metabolic process
head rice	TO:0000222	GO:0010628	positive regulation of gene expression
head rice	TO:0000222	GO:0031325	positive regulation of cellular metabolic process
head rice	TO:0000222	GO:0045893	positive regulation of transcription, DNA-dependent
head rice	TO:0000222	GO:0045935	positive regulation of nucleobase-containing compound metabolic process
head rice	TO:0000222	GO:0048507	meristem development
head rice	TO:0000222	GO:0048508	embryonic meristem development
head rice	TO:0000222	GO:0048532	anatomical structure arrangement
head rice	TO:0000222	GO:0048646	anatomical structure formation involved in morphogenesis
head rice	TO:0000222	GO:0051168	nuclear export
head rice	TO:0000222	GO:0051173	positive regulation of nitrogen compound metabolic process
head rice	TO:0000222	GO:0051254	positive regulation of RNA metabolic process
iron sensitivity	TO:0000224	GO:0006415	translational termination
iron sensitivity	TO:0000224	GO:0006643	membrane lipid metabolic process
iron sensitivity	TO:0000224	GO:0009409	response to cold
iron sensitivity	TO:0000224	GO:0009620	response to fungus
iron sensitivity	TO:0000224	GO:0009627	systemic acquired resistance
iron sensitivity	TO:0000224	GO:0009696	salicylic acid metabolic process
iron sensitivity	TO:0000224	GO:0009817	defense response to fungus, incompatible interaction
iron sensitivity	TO:0000224	GO:0019637	organophosphate metabolic process
iron sensitivity	TO:0000224	GO:0034623	cellular macromolecular complex disassembly
iron sensitivity	TO:0000224	GO:0043241	protein complex disassembly
iron sensitivity	TO:0000224	GO:0043624	cellular protein complex disassembly
iron sensitivity	TO:0000224	GO:0043632	modification-dependent macromolecule catabolic process
iron sensitivity	TO:0000224	GO:0044257	cellular protein catabolic process
iron sensitivity	TO:0000224	GO:0046519	sphingoid metabolic process
iron sensitivity	TO:0000224	GO:0050832	defense response to fungus
iron sensitivity	TO:0000224	GO:0071804	cellular potassium ion transport
iron sensitivity	TO:0000224	GO:0071805	potassium ion transmembrane transport
root length	TO:0000227	GO:0007264	small GTPase mediated signal transduction
root length	TO:0000227	GO:0010498	proteasomal protein catabolic process
root length	TO:0000227	GO:0010646	regulation of cell communication
root length	TO:0000227	GO:0032270	positive regulation of cellular protein metabolic process
root length	TO:0000227	GO:0043161	proteasomal ubiquitin-dependent protein catabolic process
root volume	TO:0000233	GO:0006261	DNA-dependent DNA replication
root volume	TO:0000233	GO:0006323	DNA packaging
root volume	TO:0000233	GO:0006333	chromatin assembly or disassembly
root volume	TO:0000233	GO:0006334	nucleosome assembly
root volume	TO:0000233	GO:0007051	spindle organization
root volume	TO:0000233	GO:0007052	mitotic spindle organization
root volume	TO:0000233	GO:0010204	defense response signaling pathway, resistance gene-independent
root volume	TO:0000233	GO:0019725	cellular homeostasis
root volume	TO:0000233	GO:0031349	positive regulation of defense response
root volume	TO:0000233	GO:0031497	chromatin assembly
root volume	TO:0000233	GO:0034728	nucleosome organization
root volume	TO:0000233	GO:0045089	positive regulation of innate immune response
root volume	TO:0000233	GO:0048584	positive regulation of response to stimulus
root volume	TO:0000233	GO:0050778	positive regulation of immune response
root volume	TO:0000233	GO:0065003	macromolecular complex assembly
root volume	TO:0000233	GO:0065004	protein-DNA complex assembly
root volume	TO:0000233	GO:0071103	DNA conformation change
invitro regeneration ability	TO:0000243	GO:0006073	cellular glucan metabolic process
invitro regeneration ability	TO:0000243	GO:0006857	oligopeptide transport
invitro regeneration ability	TO:0000243	GO:0006863	purine base transport
invitro regeneration ability	TO:0000243	GO:0008104	protein localization
invitro regeneration ability	TO:0000243	GO:0008612	peptidyl-lysine modification to hypusine
invitro regeneration ability	TO:0000243	GO:0009630	gravitropism
invitro regeneration ability	TO:0000243	GO:0009913	epidermal cell differentiation
invitro regeneration ability	TO:0000243	GO:0009914	hormone transport
invitro regeneration ability	TO:0000243	GO:0010162	seed dormancy process
invitro regeneration ability	TO:0000243	GO:0015711	organic anion transport
invitro regeneration ability	TO:0000243	GO:0015780	nucleotide-sugar transport
invitro regeneration ability	TO:0000243	GO:0015833	peptide transport
invitro regeneration ability	TO:0000243	GO:0015851	nucleobase transport
invitro regeneration ability	TO:0000243	GO:0018205	peptidyl-lysine modification
invitro regeneration ability	TO:0000243	GO:0022611	dormancy process
invitro regeneration ability	TO:0000243	GO:0030162	regulation of proteolysis
invitro regeneration ability	TO:0000243	GO:0031331	positive regulation of cellular catabolic process
invitro regeneration ability	TO:0000243	GO:0033044	regulation of chromosome organization
invitro regeneration ability	TO:0000243	GO:0042938	dipeptide transport
invitro regeneration ability	TO:0000243	GO:0042939	tripeptide transport
invitro regeneration ability	TO:0000243	GO:0048545	response to steroid hormone stimulus
invitro regeneration ability	TO:0000243	GO:0051865	protein autoubiquitination
invitro regeneration ability	TO:0000243	GO:0070534	protein K63-linked ubiquitination
invitro regeneration ability	TO:0000243	GO:0070936	protein K48-linked ubiquitination
leaf senescence	TO:0000249	GO:0006732	coenzyme metabolic process
leaf senescence	TO:0000249	GO:0006740	NADPH regeneration
leaf senescence	TO:0000249	GO:0007047	cellular cell wall organization
leaf senescence	TO:0000249	GO:0007389	pattern specification process
leaf senescence	TO:0000249	GO:0009734	auxin mediated signaling pathway
leaf senescence	TO:0000249	GO:0009909	regulation of flower development
leaf senescence	TO:0000249	GO:0010051	xylem and phloem pattern formation
leaf senescence	TO:0000249	GO:0016054	organic acid catabolic process
leaf senescence	TO:0000249	GO:0031669	cellular response to nutrient levels
leaf senescence	TO:0000249	GO:0051093	negative regulation of developmental process
leaf senescence	TO:0000249	GO:0051128	regulation of cellular component organization
leaf senescence	TO:0000249	GO:0051276	chromosome organization
leaf senescence	TO:0000249	GO:0070647	protein modification by small protein conjugation or removal
leaf senescence	TO:0000249	GO:0071365	cellular response to auxin stimulus
leaf senescence	TO:0000249	GO:0071555	cell wall organization
seed dormancy	TO:0000253	GO:0006397	mRNA processing
sheath blight disease resistance	TO:0000255	GO:0000082	G1/S transition of mitotic cell cycle
sheath blight disease resistance	TO:0000255	GO:0000186	activation of MAPKK activity
sheath blight disease resistance	TO:0000255	GO:0006020	inositol metabolic process
sheath blight disease resistance	TO:0000255	GO:0008653	lipopolysaccharide metabolic process
sheath blight disease resistance	TO:0000255	GO:0009103	lipopolysaccharide biosynthetic process
sheath blight disease resistance	TO:0000255	GO:0009637	response to blue light
sheath blight disease resistance	TO:0000255	GO:0009798	axis specification
sheath blight disease resistance	TO:0000255	GO:0016108	tetraterpenoid metabolic process
sheath blight disease resistance	TO:0000255	GO:0032011	ARF protein signal transduction
sheath blight disease resistance	TO:0000255	GO:0034720	histone H3-K4 demethylation
sheath blight disease resistance	TO:0000255	GO:0046855	inositol phosphate dephosphorylation
100-grain weight	TO:0000269	GO:0003001	generation of a signal involved in cell-cell signaling
100-grain weight	TO:0000269	GO:0006164	purine nucleotide biosynthetic process
100-grain weight	TO:0000269	GO:0006357	regulation of transcription from RNA polymerase II promoter
100-grain weight	TO:0000269	GO:0006486	protein glycosylation
100-grain weight	TO:0000269	GO:0006662	glycerol ether metabolic process
100-grain weight	TO:0000269	GO:0006836	neurotransmitter transport
100-grain weight	TO:0000269	GO:0007264	small GTPase mediated signal transduction
100-grain weight	TO:0000269	GO:0007269	neurotransmitter secretion
100-grain weight	TO:0000269	GO:0007417	central nervous system development
100-grain weight	TO:0000269	GO:0007420	brain development
100-grain weight	TO:0000269	GO:0009123	nucleoside monophosphate metabolic process
100-grain weight	TO:0000269	GO:0009260	ribonucleotide biosynthetic process
100-grain weight	TO:0000269	GO:0009409	response to cold
100-grain weight	TO:0000269	GO:0009620	response to fungus
100-grain weight	TO:0000269	GO:0009627	systemic acquired resistance
100-grain weight	TO:0000269	GO:0009817	defense response to fungus, incompatible interaction
100-grain weight	TO:0000269	GO:0018193	peptidyl-amino acid modification
100-grain weight	TO:0000269	GO:0023061	signal release
100-grain weight	TO:0000269	GO:0032990	cell part morphogenesis
100-grain weight	TO:0000269	GO:0043069	negative regulation of programmed cell death
100-grain weight	TO:0000269	GO:0043413	macromolecule glycosylation
100-grain weight	TO:0000269	GO:0043934	sporulation
100-grain weight	TO:0000269	GO:0045017	glycerolipid biosynthetic process
100-grain weight	TO:0000269	GO:0048667	cell morphogenesis involved in neuron differentiation
100-grain weight	TO:0000269	GO:0050832	defense response to fungus
100-grain weight	TO:0000269	GO:2000026	regulation of multicellular organismal development
root to shoot ratio	TO:0000278	GO:0048437	floral organ development
root to shoot ratio	TO:0000278	GO:0070482	response to oxygen levels
root weight	TO:0000279	GO:0000186	activation of MAPKK activity
root weight	TO:0000279	GO:0001708	cell fate specification
root weight	TO:0000279	GO:0006555	methionine metabolic process
root weight	TO:0000279	GO:0009094	L-phenylalanine biosynthetic process
root weight	TO:0000279	GO:0009909	regulation of flower development
seedling vigor	TO:0000280	GO:0000278	mitotic cell cycle
seedling vigor	TO:0000280	GO:0006417	regulation of translation
seedling vigor	TO:0000280	GO:0006814	sodium ion transport
seedling vigor	TO:0000280	GO:0006873	cellular ion homeostasis
seedling vigor	TO:0000280	GO:0007264	small GTPase mediated signal transduction
seedling vigor	TO:0000280	GO:0030258	lipid modification
seedling vigor	TO:0000280	GO:0031324	negative regulation of cellular metabolic process
seedling vigor	TO:0000280	GO:0032268	regulation of cellular protein metabolic process
seedling vigor	TO:0000280	GO:0032879	regulation of localization
seedling vigor	TO:0000280	GO:0034220	ion transmembrane transport
seedling vigor	TO:0000280	GO:0050790	regulation of catalytic activity
seedling vigor	TO:0000280	GO:0051049	regulation of transport
seedling vigor	TO:0000280	GO:0051246	regulation of protein metabolic process
seedling vigor	TO:0000280	GO:0051726	regulation of cell cycle
seedling vigor	TO:0000280	GO:0090329	regulation of DNA-dependent DNA replication
carbohydrate content	TO:0000291	GO:0009100	glycoprotein metabolic process
carbohydrate content	TO:0000291	GO:0009101	glycoprotein biosynthetic process
carbohydrate content	TO:0000291	GO:0009991	response to extracellular stimulus
carbohydrate content	TO:0000291	GO:0010162	seed dormancy process
carbohydrate content	TO:0000291	GO:0022611	dormancy process
carbohydrate content	TO:0000291	GO:0031668	cellular response to extracellular stimulus
carbohydrate content	TO:0000291	GO:0034623	cellular macromolecular complex disassembly
carbohydrate content	TO:0000291	GO:0042631	cellular response to water deprivation
carbohydrate content	TO:0000291	GO:0043241	protein complex disassembly
carbohydrate content	TO:0000291	GO:0043413	macromolecule glycosylation
carbohydrate content	TO:0000291	GO:0043624	cellular protein complex disassembly
carbohydrate content	TO:0000291	GO:0060119	inner ear receptor cell development
carbohydrate content	TO:0000291	GO:0070085	glycosylation
cold tolerance	TO:0000303	GO:0001558	regulation of cell growth
cold tolerance	TO:0000303	GO:0001666	response to hypoxia
cold tolerance	TO:0000303	GO:0006282	regulation of DNA repair
cold tolerance	TO:0000303	GO:0007399	nervous system development
cold tolerance	TO:0000303	GO:0009845	seed germination
cold tolerance	TO:0000303	GO:0009856	pollination
cold tolerance	TO:0000303	GO:0009875	pollen-pistil interaction
cold tolerance	TO:0000303	GO:0009991	response to extracellular stimulus
cold tolerance	TO:0000303	GO:0015711	organic anion transport
cold tolerance	TO:0000303	GO:0022604	regulation of cell morphogenesis
cold tolerance	TO:0000303	GO:0031668	cellular response to extracellular stimulus
cold tolerance	TO:0000303	GO:0048598	embryonic morphogenesis
cold tolerance	TO:0000303	GO:0051128	regulation of cellular component organization
cold tolerance	TO:0000303	GO:0051493	regulation of cytoskeleton organization
cold tolerance	TO:0000303	GO:0070482	response to oxygen levels
root thickness	TO:0000306	GO:0006873	cellular ion homeostasis
male fertility restoration	TO:0000308	GO:0006428	isoleucyl-tRNA aminoacylation
male fertility restoration	TO:0000308	GO:0006818	hydrogen transport
male fertility restoration	TO:0000308	GO:0018106	peptidyl-histidine phosphorylation
male fertility restoration	TO:0000308	GO:0018202	peptidyl-histidine modification
male fertility restoration	TO:0000308	GO:0033013	tetrapyrrole metabolic process
male fertility restoration	TO:0000308	GO:0042490	mechanoreceptor differentiation
male fertility restoration	TO:0000308	GO:0043583	ear development
male fertility restoration	TO:0000308	GO:0048839	inner ear development
male fertility restoration	TO:0000308	GO:0051235	maintenance of location
nadh-dependent glutamate synthase content	TO:0000312	GO:0000075	cell cycle checkpoint
nadh-dependent glutamate synthase content	TO:0000312	GO:0000077	DNA damage checkpoint
nadh-dependent glutamate synthase content	TO:0000312	GO:0002684	positive regulation of immune system process
nadh-dependent glutamate synthase content	TO:0000312	GO:0002757	immune response-activating signal transduction
nadh-dependent glutamate synthase content	TO:0000312	GO:0006364	rRNA processing
nadh-dependent glutamate synthase content	TO:0000312	GO:0006977	DNA damage response, signal transduction by p53 class mediator resulting in cell cycle arrest
nadh-dependent glutamate synthase content	TO:0000312	GO:0007050	cell cycle arrest
nadh-dependent glutamate synthase content	TO:0000312	GO:0007093	mitotic cell cycle checkpoint
nadh-dependent glutamate synthase content	TO:0000312	GO:0007243	intracellular protein kinase cascade
nadh-dependent glutamate synthase content	TO:0000312	GO:0030330	DNA damage response, signal transduction by p53 class mediator
nadh-dependent glutamate synthase content	TO:0000312	GO:0031570	DNA integrity checkpoint
nadh-dependent glutamate synthase content	TO:0000312	GO:0031571	mitotic cell cycle G1/S transition DNA damage checkpoint
nadh-dependent glutamate synthase content	TO:0000312	GO:0031575	mitotic cell cycle G1/S transition checkpoint
nadh-dependent glutamate synthase content	TO:0000312	GO:0032268	regulation of cellular protein metabolic process
nadh-dependent glutamate synthase content	TO:0000312	GO:0042770	signal transduction in response to DNA damage
nadh-dependent glutamate synthase content	TO:0000312	GO:0051049	regulation of transport
nadh-dependent glutamate synthase content	TO:0000312	GO:0051246	regulation of protein metabolic process
nadh-dependent glutamate synthase content	TO:0000312	GO:0060627	regulation of vesicle-mediated transport
nadh-dependent glutamate synthase content	TO:0000312	GO:0071158	positive regulation of cell cycle arrest
nadh-dependent glutamate synthase content	TO:0000312	GO:0071779	G1/S transition checkpoint
nadh-dependent glutamate synthase content	TO:0000312	GO:2000045	regulation of G1/S transition of mitotic cell cycle
soluble protein content	TO:0000325	GO:0000302	response to reactive oxygen species
soluble protein content	TO:0000325	GO:0006022	aminoglycan metabolic process
soluble protein content	TO:0000325	GO:0006511	ubiquitin-dependent protein catabolic process
soluble protein content	TO:0000325	GO:0006560	proline metabolic process
soluble protein content	TO:0000325	GO:0006561	proline biosynthetic process
soluble protein content	TO:0000325	GO:0006612	protein targeting to membrane
soluble protein content	TO:0000325	GO:0006800	oxygen and reactive oxygen species metabolic process
soluble protein content	TO:0000325	GO:0006814	sodium ion transport
soluble protein content	TO:0000325	GO:0009064	glutamine family amino acid metabolic process
soluble protein content	TO:0000325	GO:0009084	glutamine family amino acid biosynthetic process
soluble protein content	TO:0000325	GO:0016579	protein deubiquitination
soluble protein content	TO:0000325	GO:0019941	modification-dependent protein catabolic process
soluble protein content	TO:0000325	GO:0030163	protein catabolic process
soluble protein content	TO:0000325	GO:0031396	regulation of protein ubiquitination
soluble protein content	TO:0000325	GO:0031397	negative regulation of protein ubiquitination
soluble protein content	TO:0000325	GO:0032269	negative regulation of cellular protein metabolic process
soluble protein content	TO:0000325	GO:0032875	regulation of DNA endoreduplication
soluble protein content	TO:0000325	GO:0032879	regulation of localization
soluble protein content	TO:0000325	GO:0033865	nucleoside bisphosphate metabolic process
soluble protein content	TO:0000325	GO:0034220	ion transmembrane transport
soluble protein content	TO:0000325	GO:0034599	cellular response to oxidative stress
soluble protein content	TO:0000325	GO:0034614	cellular response to reactive oxygen species
soluble protein content	TO:0000325	GO:0042493	response to drug
soluble protein content	TO:0000325	GO:0042542	response to hydrogen peroxide
soluble protein content	TO:0000325	GO:0042743	hydrogen peroxide metabolic process
soluble protein content	TO:0000325	GO:0042744	hydrogen peroxide catabolic process
soluble protein content	TO:0000325	GO:0043269	regulation of ion transport
soluble protein content	TO:0000325	GO:0043628	ncRNA 3'-end processing
soluble protein content	TO:0000325	GO:0043632	modification-dependent macromolecule catabolic process
soluble protein content	TO:0000325	GO:0044257	cellular protein catabolic process
soluble protein content	TO:0000325	GO:0044265	cellular macromolecule catabolic process
soluble protein content	TO:0000325	GO:0046777	protein autophosphorylation
soluble protein content	TO:0000325	GO:0051028	mRNA transport
soluble protein content	TO:0000325	GO:0051049	regulation of transport
soluble protein content	TO:0000325	GO:0051248	negative regulation of protein metabolic process
soluble protein content	TO:0000325	GO:0051603	proteolysis involved in cellular protein catabolic process
soluble protein content	TO:0000325	GO:0070301	cellular response to hydrogen peroxide
soluble protein content	TO:0000325	GO:0070646	protein modification by small protein removal
soluble protein content	TO:0000325	GO:0070647	protein modification by small protein conjugation or removal
soluble protein content	TO:0000325	GO:0071806	protein transmembrane transport
biomass yield	TO:0000327	GO:0000278	mitotic cell cycle
biomass yield	TO:0000327	GO:0008654	phospholipid biosynthetic process
biomass yield	TO:0000327	GO:0009627	systemic acquired resistance
total amylase activity	TO:0000336	GO:0007346	regulation of mitotic cell cycle
total amylase activity	TO:0000336	GO:0009408	response to heat
total amylase activity	TO:0000336	GO:0010020	chloroplast fission
total amylase activity	TO:0000336	GO:0051325	interphase
total amylase activity	TO:0000336	GO:0051329	interphase of mitotic cell cycle
total amylase activity	TO:0000336	GO:0071156	regulation of cell cycle arrest
total amylase activity	TO:0000336	GO:0071158	positive regulation of cell cycle arrest
culm thickness	TO:0000339	GO:0000272	polysaccharide catabolic process
culm thickness	TO:0000339	GO:0032879	regulation of localization
culm thickness	TO:0000339	GO:0043269	regulation of ion transport
culm thickness	TO:0000339	GO:0051049	regulation of transport
days to flower	TO:0000344	GO:0006511	ubiquitin-dependent protein catabolic process
days to flower	TO:0000344	GO:0009595	detection of biotic stimulus
days to flower	TO:0000344	GO:0016998	cell wall macromolecule catabolic process
days to flower	TO:0000344	GO:0030163	protein catabolic process
days to flower	TO:0000344	GO:0031396	regulation of protein ubiquitination
days to flower	TO:0000344	GO:0031397	negative regulation of protein ubiquitination
days to flower	TO:0000344	GO:0032269	negative regulation of cellular protein metabolic process
days to flower	TO:0000344	GO:0043632	modification-dependent macromolecule catabolic process
days to flower	TO:0000344	GO:0044257	cellular protein catabolic process
days to flower	TO:0000344	GO:0051248	negative regulation of protein metabolic process
days to flower	TO:0000344	GO:0051603	proteolysis involved in cellular protein catabolic process
days to flower	TO:0000344	GO:0070646	protein modification by small protein removal
days to flower	TO:0000344	GO:0070647	protein modification by small protein conjugation or removal
days to flower	TO:0000344	GO:0071806	protein transmembrane transport
tiller number	TO:0000346	GO:0006275	regulation of DNA replication
tiller number	TO:0000346	GO:0009116	nucleoside metabolic process
tiller number	TO:0000346	GO:0009627	systemic acquired resistance
tiller number	TO:0000346	GO:0009734	auxin mediated signaling pathway
tiller number	TO:0000346	GO:0009873	ethylene mediated signaling pathway
tiller number	TO:0000346	GO:0009909	regulation of flower development
tiller number	TO:0000346	GO:0031669	cellular response to nutrient levels
tiller number	TO:0000346	GO:0032879	regulation of localization
tiller number	TO:0000346	GO:0034220	ion transmembrane transport
tiller number	TO:0000346	GO:0043085	positive regulation of catalytic activity
tiller number	TO:0000346	GO:0043269	regulation of ion transport
tiller number	TO:0000346	GO:0044093	positive regulation of molecular function
tiller number	TO:0000346	GO:0048469	cell maturation
tiller number	TO:0000346	GO:0048580	regulation of post-embryonic development
tiller number	TO:0000346	GO:0051049	regulation of transport
tiller number	TO:0000346	GO:0071365	cellular response to auxin stimulus
tiller number	TO:0000346	GO:0071369	cellular response to ethylene stimulus
zinc sensitivity	TO:0000351	GO:0010074	maintenance of meristem identity
zinc sensitivity	TO:0000351	GO:0015804	neutral amino acid transport
zinc sensitivity	TO:0000351	GO:0045596	negative regulation of cell differentiation
zinc sensitivity	TO:0000351	GO:0048440	carpel development
zinc sensitivity	TO:0000351	GO:0048467	gynoecium development
zinc sensitivity	TO:0000351	GO:0048581	negative regulation of post-embryonic development
dry mass	TO:0000352	GO:0006487	protein N-linked glycosylation
dry mass	TO:0000352	GO:0018193	peptidyl-amino acid modification
aluminum sensitivity	TO:0000354	GO:0000160	two-component signal transduction system (phosphorelay)
aluminum sensitivity	TO:0000354	GO:0000413	protein peptidyl-prolyl isomerization
aluminum sensitivity	TO:0000354	GO:0001101	response to acid
aluminum sensitivity	TO:0000354	GO:0003008	system process
aluminum sensitivity	TO:0000354	GO:0006816	calcium ion transport
aluminum sensitivity	TO:0000354	GO:0007047	cellular cell wall organization
aluminum sensitivity	TO:0000354	GO:0007166	cell surface receptor signaling pathway
aluminum sensitivity	TO:0000354	GO:0007186	G-protein coupled receptor signaling pathway
aluminum sensitivity	TO:0000354	GO:0007215	glutamate receptor signaling pathway
aluminum sensitivity	TO:0000354	GO:0007264	small GTPase mediated signal transduction
aluminum sensitivity	TO:0000354	GO:0007267	cell-cell signaling
aluminum sensitivity	TO:0000354	GO:0007268	synaptic transmission
aluminum sensitivity	TO:0000354	GO:0009129	pyrimidine nucleoside monophosphate metabolic process
aluminum sensitivity	TO:0000354	GO:0009695	jasmonic acid biosynthetic process
aluminum sensitivity	TO:0000354	GO:0009838	abscission
aluminum sensitivity	TO:0000354	GO:0009873	ethylene mediated signaling pathway
aluminum sensitivity	TO:0000354	GO:0010243	response to organic nitrogen
aluminum sensitivity	TO:0000354	GO:0019226	transmission of nerve impulse
aluminum sensitivity	TO:0000354	GO:0034623	cellular macromolecular complex disassembly
aluminum sensitivity	TO:0000354	GO:0043200	response to amino acid stimulus
aluminum sensitivity	TO:0000354	GO:0050877	neurological system process
aluminum sensitivity	TO:0000354	GO:0051568	histone H3-K4 methylation
aluminum sensitivity	TO:0000354	GO:0051726	regulation of cell cycle
aluminum sensitivity	TO:0000354	GO:0070838	divalent metal ion transport
aluminum sensitivity	TO:0000354	GO:0071229	cellular response to acid
aluminum sensitivity	TO:0000354	GO:0071230	cellular response to amino acid stimulus
aluminum sensitivity	TO:0000354	GO:0071369	cellular response to ethylene stimulus
aluminum sensitivity	TO:0000354	GO:0071417	cellular response to organic nitrogen
aluminum sensitivity	TO:0000354	GO:0071418	cellular response to amine stimulus
aluminum sensitivity	TO:0000354	GO:0071555	cell wall organization
aluminum sensitivity	TO:0000354	GO:0080167	response to karrikin
reproductive growth time	TO:0000366	GO:0006378	mRNA polyadenylation
reproductive growth time	TO:0000366	GO:0007047	cellular cell wall organization
reproductive growth time	TO:0000366	GO:0043628	ncRNA 3'-end processing
reproductive growth time	TO:0000366	GO:0043631	RNA polyadenylation
reproductive growth time	TO:0000366	GO:0071555	cell wall organization
reproductive growth time	TO:0000366	GO:0071669	plant-type cell wall organization or biogenesis
vegetative growth time	TO:0000369	GO:0006378	mRNA polyadenylation
vegetative growth time	TO:0000369	GO:0007047	cellular cell wall organization
vegetative growth time	TO:0000369	GO:0043628	ncRNA 3'-end processing
vegetative growth time	TO:0000369	GO:0043631	RNA polyadenylation
vegetative growth time	TO:0000369	GO:0071555	cell wall organization
vegetative growth time	TO:0000369	GO:0071669	plant-type cell wall organization or biogenesis
leaf width	TO:0000370	GO:0000165	MAPK cascade
leaf width	TO:0000370	GO:0000186	activation of MAPKK activity
leaf width	TO:0000370	GO:0000278	mitotic cell cycle
leaf width	TO:0000370	GO:0006563	L-serine metabolic process
leaf width	TO:0000370	GO:0006869	lipid transport
leaf width	TO:0000370	GO:0006888	ER to Golgi vesicle-mediated transport
leaf width	TO:0000370	GO:0006897	endocytosis
leaf width	TO:0000370	GO:0007091	mitotic metaphase/anaphase transition
leaf width	TO:0000370	GO:0007243	intracellular protein kinase cascade
leaf width	TO:0000370	GO:0008544	epidermis development
leaf width	TO:0000370	GO:0009069	serine family amino acid metabolic process
leaf width	TO:0000370	GO:0009070	serine family amino acid biosynthetic process
leaf width	TO:0000370	GO:0009143	nucleoside triphosphate catabolic process
leaf width	TO:0000370	GO:0009146	purine nucleoside triphosphate catabolic process
leaf width	TO:0000370	GO:0009154	purine ribonucleotide catabolic process
leaf width	TO:0000370	GO:0009203	ribonucleoside triphosphate catabolic process
leaf width	TO:0000370	GO:0009207	purine ribonucleoside triphosphate catabolic process
leaf width	TO:0000370	GO:0009261	ribonucleotide catabolic process
leaf width	TO:0000370	GO:0009639	response to red or far red light
leaf width	TO:0000370	GO:0009734	auxin mediated signaling pathway
leaf width	TO:0000370	GO:0009887	organ morphogenesis
leaf width	TO:0000370	GO:0009909	regulation of flower development
leaf width	TO:0000370	GO:0009965	leaf morphogenesis
leaf width	TO:0000370	GO:0010324	membrane invagination
leaf width	TO:0000370	GO:0010498	proteasomal protein catabolic process
leaf width	TO:0000370	GO:0019220	regulation of phosphate metabolic process
leaf width	TO:0000370	GO:0019941	modification-dependent protein catabolic process
leaf width	TO:0000370	GO:0030163	protein catabolic process
leaf width	TO:0000370	GO:0031571	mitotic cell cycle G1/S transition DNA damage checkpoint
leaf width	TO:0000370	GO:0032147	activation of protein kinase activity
leaf width	TO:0000370	GO:0032879	regulation of localization
leaf width	TO:0000370	GO:0033674	positive regulation of kinase activity
leaf width	TO:0000370	GO:0042325	regulation of phosphorylation
leaf width	TO:0000370	GO:0043085	positive regulation of catalytic activity
leaf width	TO:0000370	GO:0043161	proteasomal ubiquitin-dependent protein catabolic process
leaf width	TO:0000370	GO:0043549	regulation of kinase activity
leaf width	TO:0000370	GO:0043632	modification-dependent macromolecule catabolic process
leaf width	TO:0000370	GO:0044093	positive regulation of molecular function
leaf width	TO:0000370	GO:0044257	cellular protein catabolic process
leaf width	TO:0000370	GO:0045595	regulation of cell differentiation
leaf width	TO:0000370	GO:0045859	regulation of protein kinase activity
leaf width	TO:0000370	GO:0045860	positive regulation of protein kinase activity
leaf width	TO:0000370	GO:0048437	floral organ development
leaf width	TO:0000370	GO:0048580	regulation of post-embryonic development
leaf width	TO:0000370	GO:0048581	negative regulation of post-embryonic development
leaf width	TO:0000370	GO:0050790	regulation of catalytic activity
leaf width	TO:0000370	GO:0051093	negative regulation of developmental process
leaf width	TO:0000370	GO:0051174	regulation of phosphorus metabolic process
leaf width	TO:0000370	GO:0051338	regulation of transferase activity
leaf width	TO:0000370	GO:0051345	positive regulation of hydrolase activity
leaf width	TO:0000370	GO:0051347	positive regulation of transferase activity
leaf width	TO:0000370	GO:0071365	cellular response to auxin stimulus
leaf width	TO:0000370	GO:2000026	regulation of multicellular organismal development
breakdown viscosity	TO:0000374	GO:0006643	membrane lipid metabolic process
breakdown viscosity	TO:0000374	GO:0006644	phospholipid metabolic process
breakdown viscosity	TO:0000374	GO:0006665	sphingolipid metabolic process
breakdown viscosity	TO:0000374	GO:0007398	ectoderm development
breakdown viscosity	TO:0000374	GO:0008654	phospholipid biosynthetic process
breakdown viscosity	TO:0000374	GO:0009832	plant-type cell wall biogenesis
breakdown viscosity	TO:0000374	GO:0009911	positive regulation of flower development
breakdown viscosity	TO:0000374	GO:0010383	cell wall polysaccharide metabolic process
breakdown viscosity	TO:0000374	GO:0010410	hemicellulose metabolic process
breakdown viscosity	TO:0000374	GO:0010413	glucuronoxylan metabolic process
breakdown viscosity	TO:0000374	GO:0010417	glucuronoxylan biosynthetic process
breakdown viscosity	TO:0000374	GO:0016568	chromatin modification
breakdown viscosity	TO:0000374	GO:0019637	organophosphate metabolic process
breakdown viscosity	TO:0000374	GO:0030148	sphingolipid biosynthetic process
breakdown viscosity	TO:0000374	GO:0044036	cell wall macromolecule metabolic process
breakdown viscosity	TO:0000374	GO:0044038	cell wall macromolecule biosynthetic process
breakdown viscosity	TO:0000374	GO:0045489	pectin biosynthetic process
breakdown viscosity	TO:0000374	GO:0045491	xylan metabolic process
breakdown viscosity	TO:0000374	GO:0045492	xylan biosynthetic process
breakdown viscosity	TO:0000374	GO:0050832	defense response to fungus
breakdown viscosity	TO:0000374	GO:0070589	cellular component macromolecule biosynthetic process
breakdown viscosity	TO:0000374	GO:0070592	cell wall polysaccharide biosynthetic process
consistency viscosity	TO:0000376	GO:0000082	G1/S transition of mitotic cell cycle
consistency viscosity	TO:0000376	GO:0000302	response to reactive oxygen species
consistency viscosity	TO:0000376	GO:0007052	mitotic spindle organization
consistency viscosity	TO:0000376	GO:0019725	cellular homeostasis
consistency viscosity	TO:0000376	GO:0032508	DNA duplex unwinding
consistency viscosity	TO:0000376	GO:0042542	response to hydrogen peroxide
consistency viscosity	TO:0000376	GO:0043623	cellular protein complex assembly
consistency viscosity	TO:0000376	GO:0048437	floral organ development
consistency viscosity	TO:0000376	GO:0048438	floral whorl development
consistency viscosity	TO:0000376	GO:0070271	protein complex biogenesis
cooked kernel elongation	TO:0000377	GO:0002218	activation of innate immune response
cooked kernel elongation	TO:0000377	GO:0009734	auxin mediated signaling pathway
cooked kernel elongation	TO:0000377	GO:0009875	pollen-pistil interaction
cooked kernel elongation	TO:0000377	GO:0045089	positive regulation of innate immune response
cooked kernel elongation	TO:0000377	GO:0048544	recognition of pollen
cooked kernel elongation	TO:0000377	GO:0048610	cellular process involved in reproduction
cooked kernel elongation	TO:0000377	GO:0071365	cellular response to auxin stimulus
cracked grain percentage	TO:0000381	GO:0000165	MAPK cascade
cracked grain percentage	TO:0000381	GO:0000413	protein peptidyl-prolyl isomerization
cracked grain percentage	TO:0000381	GO:0006313	transposition, DNA-mediated
cracked grain percentage	TO:0000381	GO:0007047	cellular cell wall organization
cracked grain percentage	TO:0000381	GO:0009103	lipopolysaccharide biosynthetic process
cracked grain percentage	TO:0000381	GO:0009247	glycolipid biosynthetic process
cracked grain percentage	TO:0000381	GO:0009664	plant-type cell wall organization
cracked grain percentage	TO:0000381	GO:0009909	regulation of flower development
cracked grain percentage	TO:0000381	GO:0009966	regulation of signal transduction
cracked grain percentage	TO:0000381	GO:0010051	xylem and phloem pattern formation
cracked grain percentage	TO:0000381	GO:0010260	organ senescence
cracked grain percentage	TO:0000381	GO:0010305	leaf vascular tissue pattern formation
cracked grain percentage	TO:0000381	GO:0023014	signal transduction by phosphorylation
cracked grain percentage	TO:0000381	GO:0023051	regulation of signaling
cracked grain percentage	TO:0000381	GO:0023056	positive regulation of signaling
cracked grain percentage	TO:0000381	GO:0030488	tRNA methylation
cracked grain percentage	TO:0000381	GO:0032196	transposition
cracked grain percentage	TO:0000381	GO:0045226	extracellular polysaccharide biosynthetic process
cracked grain percentage	TO:0000381	GO:0046165	alcohol biosynthetic process
cracked grain percentage	TO:0000381	GO:0046379	extracellular polysaccharide metabolic process
cracked grain percentage	TO:0000381	GO:0048437	floral organ development
cracked grain percentage	TO:0000381	GO:0048580	regulation of post-embryonic development
cracked grain percentage	TO:0000381	GO:0071555	cell wall organization
cracked grain percentage	TO:0000381	GO:0071669	plant-type cell wall organization or biogenesis
cracked grain percentage	TO:0000381	GO:2000026	regulation of multicellular organismal development
1000-grain weight	TO:0000382	GO:0000165	MAPK cascade
1000-grain weight	TO:0000382	GO:0005996	monosaccharide metabolic process
1000-grain weight	TO:0000382	GO:0006644	phospholipid metabolic process
1000-grain weight	TO:0000382	GO:0007018	microtubule-based movement
1000-grain weight	TO:0000382	GO:0007243	intracellular protein kinase cascade
1000-grain weight	TO:0000382	GO:0007389	pattern specification process
1000-grain weight	TO:0000382	GO:0008654	phospholipid biosynthetic process
1000-grain weight	TO:0000382	GO:0009409	response to cold
1000-grain weight	TO:0000382	GO:0009627	systemic acquired resistance
1000-grain weight	TO:0000382	GO:0009734	auxin mediated signaling pathway
1000-grain weight	TO:0000382	GO:0009790	embryo development
1000-grain weight	TO:0000382	GO:0009966	regulation of signal transduction
1000-grain weight	TO:0000382	GO:0009991	response to extracellular stimulus
1000-grain weight	TO:0000382	GO:0010646	regulation of cell communication
1000-grain weight	TO:0000382	GO:0023014	signal transduction by phosphorylation
1000-grain weight	TO:0000382	GO:0023051	regulation of signaling
1000-grain weight	TO:0000382	GO:0031325	positive regulation of cellular metabolic process
1000-grain weight	TO:0000382	GO:0031668	cellular response to extracellular stimulus
1000-grain weight	TO:0000382	GO:0048584	positive regulation of response to stimulus
1000-grain weight	TO:0000382	GO:0048588	developmental cell growth
1000-grain weight	TO:0000382	GO:0048767	root hair elongation
1000-grain weight	TO:0000382	GO:0051173	positive regulation of nitrogen compound metabolic process
1000-grain weight	TO:0000382	GO:0071365	cellular response to auxin stimulus
grain belly percent white	TO:0000383	GO:0000288	nuclear-transcribed mRNA catabolic process, deadenylation-dependent decay
grain belly percent white	TO:0000383	GO:0002181	cytoplasmic translation
grain belly percent white	TO:0000383	GO:0006364	rRNA processing
grain belly percent white	TO:0000383	GO:0010498	proteasomal protein catabolic process
grain belly percent white	TO:0000383	GO:0018022	peptidyl-lysine methylation
grain belly percent white	TO:0000383	GO:0019941	modification-dependent protein catabolic process
grain belly percent white	TO:0000383	GO:0021700	developmental maturation
grain belly percent white	TO:0000383	GO:0022613	ribonucleoprotein complex biogenesis
grain belly percent white	TO:0000383	GO:0030163	protein catabolic process
grain belly percent white	TO:0000383	GO:0031146	SCF-dependent proteasomal ubiquitin-dependent protein catabolic process
grain belly percent white	TO:0000383	GO:0042254	ribosome biogenesis
grain belly percent white	TO:0000383	GO:0043161	proteasomal ubiquitin-dependent protein catabolic process
grain belly percent white	TO:0000383	GO:0043631	RNA polyadenylation
grain belly percent white	TO:0000383	GO:0043632	modification-dependent macromolecule catabolic process
grain belly percent white	TO:0000383	GO:0044257	cellular protein catabolic process
grain belly percent white	TO:0000383	GO:0045226	extracellular polysaccharide biosynthetic process
grain belly percent white	TO:0000383	GO:0046379	extracellular polysaccharide metabolic process
grain belly percent white	TO:0000383	GO:0050684	regulation of mRNA processing
grain belly percent white	TO:0000383	GO:0051603	proteolysis involved in cellular protein catabolic process
grain core percent white	TO:0000390	GO:0009142	nucleoside triphosphate biosynthetic process
grain core percent white	TO:0000390	GO:0009145	purine nucleoside triphosphate biosynthetic process
grain core percent white	TO:0000390	GO:0009201	ribonucleoside triphosphate biosynthetic process
grain core percent white	TO:0000390	GO:0009206	purine ribonucleoside triphosphate biosynthetic process
grain core percent white	TO:0000390	GO:0009956	radial pattern formation
grain core percent white	TO:0000390	GO:0045454	cell redox homeostasis
grain core percent white	TO:0000390	GO:0048469	cell maturation
grain core percent white	TO:0000390	GO:0048568	embryonic organ development
grain core percent white	TO:0000390	GO:0048588	developmental cell growth
grain core percent white	TO:0000390	GO:0048764	trichoblast maturation
grain core percent white	TO:0000390	GO:0048767	root hair elongation
grain core percent white	TO:0000390	GO:0048768	root hair cell tip growth
grain core percent white	TO:0000390	GO:0048839	inner ear development
grain core percent white	TO:0000390	GO:0051049	regulation of transport
grain yield	TO:0000396	GO:0009150	purine ribonucleotide metabolic process
grain yield	TO:0000396	GO:0009259	ribonucleotide metabolic process
grain width	TO:0000402	GO:0000165	MAPK cascade
grain width	TO:0000402	GO:0000186	activation of MAPKK activity
grain width	TO:0000402	GO:0050658	RNA transport
grain length to width ratio	TO:0000411	GO:0030203	glycosaminoglycan metabolic process
grain length to width ratio	TO:0000411	GO:0042787	protein ubiquitination involved in ubiquitin-dependent protein catabolic process
setback	TO:0000412	GO:0000272	polysaccharide catabolic process
setback	TO:0000412	GO:0000278	mitotic cell cycle
setback	TO:0000412	GO:0002252	immune effector process
setback	TO:0000412	GO:0006022	aminoglycan metabolic process
setback	TO:0000412	GO:0006026	aminoglycan catabolic process
setback	TO:0000412	GO:0006030	chitin metabolic process
setback	TO:0000412	GO:0006032	chitin catabolic process
setback	TO:0000412	GO:0006814	sodium ion transport
setback	TO:0000412	GO:0006816	calcium ion transport
setback	TO:0000412	GO:0008037	cell recognition
setback	TO:0000412	GO:0008653	lipopolysaccharide metabolic process
setback	TO:0000412	GO:0009103	lipopolysaccharide biosynthetic process
setback	TO:0000412	GO:0009247	glycolipid biosynthetic process
setback	TO:0000412	GO:0009718	anthocyanin biosynthetic process
setback	TO:0000412	GO:0009856	pollination
setback	TO:0000412	GO:0009875	pollen-pistil interaction
setback	TO:0000412	GO:0009962	regulation of flavonoid biosynthetic process
setback	TO:0000412	GO:0032879	regulation of localization
setback	TO:0000412	GO:0042325	regulation of phosphorylation
setback	TO:0000412	GO:0043269	regulation of ion transport
setback	TO:0000412	GO:0043549	regulation of kinase activity
setback	TO:0000412	GO:0045226	extracellular polysaccharide biosynthetic process
setback	TO:0000412	GO:0045859	regulation of protein kinase activity
setback	TO:0000412	GO:0046379	extracellular polysaccharide metabolic process
setback	TO:0000412	GO:0046777	protein autophosphorylation
setback	TO:0000412	GO:0048544	recognition of pollen
setback	TO:0000412	GO:0048610	cellular process involved in reproduction
setback	TO:0000412	GO:0051049	regulation of transport
setback	TO:0000412	GO:0051050	positive regulation of transport
setback	TO:0000412	GO:0051338	regulation of transferase activity
setback	TO:0000412	GO:0060320	rejection of self pollen
setback	TO:0000412	GO:0070838	divalent metal ion transport
embryosac abortion	TO:0000416	GO:0000723	telomere maintenance
embryosac abortion	TO:0000416	GO:0006379	mRNA cleavage
embryosac abortion	TO:0000416	GO:0006446	regulation of translational initiation
embryosac abortion	TO:0000416	GO:0006613	cotranslational protein targeting to membrane
embryosac abortion	TO:0000416	GO:0006614	SRP-dependent cotranslational protein targeting to membrane
embryosac abortion	TO:0000416	GO:0006623	protein targeting to vacuole
embryosac abortion	TO:0000416	GO:0006888	ER to Golgi vesicle-mediated transport
embryosac abortion	TO:0000416	GO:0007020	microtubule nucleation
embryosac abortion	TO:0000416	GO:0008104	protein localization
embryosac abortion	TO:0000416	GO:0009267	cellular response to starvation
embryosac abortion	TO:0000416	GO:0016036	cellular response to phosphate starvation
embryosac abortion	TO:0000416	GO:0016441	posttranscriptional gene silencing
embryosac abortion	TO:0000416	GO:0017148	negative regulation of translation
embryosac abortion	TO:0000416	GO:0031054	pre-miRNA processing
embryosac abortion	TO:0000416	GO:0031122	cytoplasmic microtubule organization
embryosac abortion	TO:0000416	GO:0031365	N-terminal protein amino acid modification
embryosac abortion	TO:0000416	GO:0031667	response to nutrient levels
embryosac abortion	TO:0000416	GO:0031669	cellular response to nutrient levels
embryosac abortion	TO:0000416	GO:0032200	telomere organization
embryosac abortion	TO:0000416	GO:0032886	regulation of microtubule-based process
embryosac abortion	TO:0000416	GO:0034614	cellular response to reactive oxygen species
embryosac abortion	TO:0000416	GO:0035196	production of miRNAs involved in gene silencing by miRNA
embryosac abortion	TO:0000416	GO:0035278	negative regulation of translation involved in gene silencing by miRNA
embryosac abortion	TO:0000416	GO:0035279	mRNA cleavage involved in gene silencing by miRNA
embryosac abortion	TO:0000416	GO:0040033	negative regulation of translation, ncRNA-mediated
embryosac abortion	TO:0000416	GO:0042592	homeostatic process
embryosac abortion	TO:0000416	GO:0042594	response to starvation
embryosac abortion	TO:0000416	GO:0043331	response to dsRNA
embryosac abortion	TO:0000416	GO:0043574	peroxisomal transport
embryosac abortion	TO:0000416	GO:0045047	protein targeting to ER
embryosac abortion	TO:0000416	GO:0045947	negative regulation of translational initiation
embryosac abortion	TO:0000416	GO:0045974	regulation of translation, ncRNA-mediated
embryosac abortion	TO:0000416	GO:0055067	monovalent inorganic cation homeostasis
embryosac abortion	TO:0000416	GO:0060249	anatomical structure homeostasis
embryosac abortion	TO:0000416	GO:0070507	regulation of microtubule cytoskeleton organization
embryosac abortion	TO:0000416	GO:0071496	cellular response to external stimulus
pollen fertility	TO:0000421	GO:0006568	tryptophan metabolic process
pollen fertility	TO:0000421	GO:0006586	indolalkylamine metabolic process
pollen fertility	TO:0000421	GO:0007389	pattern specification process
pollen fertility	TO:0000421	GO:0009072	aromatic amino acid family metabolic process
pollen fertility	TO:0000421	GO:0009073	aromatic amino acid family biosynthetic process
pollen fertility	TO:0000421	GO:0009084	glutamine family amino acid biosynthetic process
pollen fertility	TO:0000421	GO:0010051	xylem and phloem pattern formation
pollen fertility	TO:0000421	GO:0010087	phloem or xylem histogenesis
pollen fertility	TO:0000421	GO:0016055	Wnt receptor signaling pathway
pollen fertility	TO:0000421	GO:0016072	rRNA metabolic process
pollen fertility	TO:0000421	GO:0022604	regulation of cell morphogenesis
pollen fertility	TO:0000421	GO:0033015	tetrapyrrole catabolic process
pollen fertility	TO:0000421	GO:0042274	ribosomal small subunit biogenesis
pollen fertility	TO:0000421	GO:0043648	dicarboxylic acid metabolic process
pollen fertility	TO:0000421	GO:0046219	indolalkylamine biosynthetic process
pollen fertility	TO:0000421	GO:0051130	positive regulation of cellular component organization
brown planthopper resistance	TO:0000424	GO:0000038	very long-chain fatty acid metabolic process
brown planthopper resistance	TO:0000424	GO:0000041	transition metal ion transport
brown planthopper resistance	TO:0000424	GO:0000075	cell cycle checkpoint
brown planthopper resistance	TO:0000424	GO:0000280	nuclear division
brown planthopper resistance	TO:0000424	GO:0001676	long-chain fatty acid metabolic process
brown planthopper resistance	TO:0000424	GO:0006486	protein glycosylation
brown planthopper resistance	TO:0000424	GO:0006595	polyamine metabolic process
brown planthopper resistance	TO:0000424	GO:0006690	icosanoid metabolic process
brown planthopper resistance	TO:0000424	GO:0006694	steroid biosynthetic process
brown planthopper resistance	TO:0000424	GO:0006790	sulfur compound metabolic process
brown planthopper resistance	TO:0000424	GO:0006869	lipid transport
brown planthopper resistance	TO:0000424	GO:0006897	endocytosis
brown planthopper resistance	TO:0000424	GO:0007088	regulation of mitosis
brown planthopper resistance	TO:0000424	GO:0007091	mitotic metaphase/anaphase transition
brown planthopper resistance	TO:0000424	GO:0007093	mitotic cell cycle checkpoint
brown planthopper resistance	TO:0000424	GO:0007094	mitotic cell cycle spindle assembly checkpoint
brown planthopper resistance	TO:0000424	GO:0007166	cell surface receptor signaling pathway
brown planthopper resistance	TO:0000424	GO:0008216	spermidine metabolic process
brown planthopper resistance	TO:0000424	GO:0008544	epidermis development
brown planthopper resistance	TO:0000424	GO:0009063	cellular amino acid catabolic process
brown planthopper resistance	TO:0000424	GO:0009072	aromatic amino acid family metabolic process
brown planthopper resistance	TO:0000424	GO:0009073	aromatic amino acid family biosynthetic process
brown planthopper resistance	TO:0000424	GO:0009074	aromatic amino acid family catabolic process
brown planthopper resistance	TO:0000424	GO:0009100	glycoprotein metabolic process
brown planthopper resistance	TO:0000424	GO:0009101	glycoprotein biosynthetic process
brown planthopper resistance	TO:0000424	GO:0009247	glycolipid biosynthetic process
brown planthopper resistance	TO:0000424	GO:0009683	indoleacetic acid metabolic process
brown planthopper resistance	TO:0000424	GO:0009684	indoleacetic acid biosynthetic process
brown planthopper resistance	TO:0000424	GO:0009700	indole phytoalexin biosynthetic process
brown planthopper resistance	TO:0000424	GO:0009759	indole glucosinolate biosynthetic process
brown planthopper resistance	TO:0000424	GO:0009851	auxin biosynthetic process
brown planthopper resistance	TO:0000424	GO:0010120	camalexin biosynthetic process
brown planthopper resistance	TO:0000424	GO:0010324	membrane invagination
brown planthopper resistance	TO:0000424	GO:0010639	negative regulation of organelle organization
brown planthopper resistance	TO:0000424	GO:0010817	regulation of hormone levels
brown planthopper resistance	TO:0000424	GO:0010876	lipid localization
brown planthopper resistance	TO:0000424	GO:0010948	negative regulation of cell cycle process
brown planthopper resistance	TO:0000424	GO:0016054	organic acid catabolic process
brown planthopper resistance	TO:0000424	GO:0016131	brassinosteroid metabolic process
brown planthopper resistance	TO:0000424	GO:0016137	glycoside metabolic process
brown planthopper resistance	TO:0000424	GO:0016197	endosome transport
brown planthopper resistance	TO:0000424	GO:0019369	arachidonic acid metabolic process
brown planthopper resistance	TO:0000424	GO:0019373	epoxygenase P450 pathway
brown planthopper resistance	TO:0000424	GO:0019438	aromatic compound biosynthetic process
brown planthopper resistance	TO:0000424	GO:0019748	secondary metabolic process
brown planthopper resistance	TO:0000424	GO:0019758	glycosinolate biosynthetic process
brown planthopper resistance	TO:0000424	GO:0019760	glucosinolate metabolic process
brown planthopper resistance	TO:0000424	GO:0030071	regulation of mitotic metaphase/anaphase transition
brown planthopper resistance	TO:0000424	GO:0031396	regulation of protein ubiquitination
brown planthopper resistance	TO:0000424	GO:0031571	mitotic cell cycle G1/S transition DNA damage checkpoint
brown planthopper resistance	TO:0000424	GO:0031577	spindle checkpoint
brown planthopper resistance	TO:0000424	GO:0031669	cellular response to nutrient levels
brown planthopper resistance	TO:0000424	GO:0032268	regulation of cellular protein metabolic process
brown planthopper resistance	TO:0000424	GO:0032269	negative regulation of cellular protein metabolic process
brown planthopper resistance	TO:0000424	GO:0032507	maintenance of protein location in cell
brown planthopper resistance	TO:0000424	GO:0032879	regulation of localization
brown planthopper resistance	TO:0000424	GO:0033013	tetrapyrrole metabolic process
brown planthopper resistance	TO:0000424	GO:0033559	unsaturated fatty acid metabolic process
brown planthopper resistance	TO:0000424	GO:0042343	indole glucosinolate metabolic process
brown planthopper resistance	TO:0000424	GO:0042402	cellular biogenic amine catabolic process
brown planthopper resistance	TO:0000424	GO:0042431	indole metabolic process
brown planthopper resistance	TO:0000424	GO:0042435	indole-containing compound biosynthetic process
brown planthopper resistance	TO:0000424	GO:0042445	hormone metabolic process
brown planthopper resistance	TO:0000424	GO:0042446	hormone biosynthetic process
brown planthopper resistance	TO:0000424	GO:0042761	very long-chain fatty acid biosynthetic process
brown planthopper resistance	TO:0000424	GO:0043413	macromolecule glycosylation
brown planthopper resistance	TO:0000424	GO:0044093	positive regulation of molecular function
brown planthopper resistance	TO:0000424	GO:0045786	negative regulation of cell cycle
brown planthopper resistance	TO:0000424	GO:0045839	negative regulation of mitosis
brown planthopper resistance	TO:0000424	GO:0045841	negative regulation of mitotic metaphase/anaphase transition
brown planthopper resistance	TO:0000424	GO:0046148	pigment biosynthetic process
brown planthopper resistance	TO:0000424	GO:0046217	indole phytoalexin metabolic process
brown planthopper resistance	TO:0000424	GO:0046395	carboxylic acid catabolic process
brown planthopper resistance	TO:0000424	GO:0048437	floral organ development
brown planthopper resistance	TO:0000424	GO:0048438	floral whorl development
brown planthopper resistance	TO:0000424	GO:0051098	regulation of binding
brown planthopper resistance	TO:0000424	GO:0051129	negative regulation of cellular component organization
brown planthopper resistance	TO:0000424	GO:0051246	regulation of protein metabolic process
brown planthopper resistance	TO:0000424	GO:0051248	negative regulation of protein metabolic process
brown planthopper resistance	TO:0000424	GO:0051783	regulation of nuclear division
brown planthopper resistance	TO:0000424	GO:0051784	negative regulation of nuclear division
brown planthopper resistance	TO:0000424	GO:0052314	phytoalexin metabolic process
brown planthopper resistance	TO:0000424	GO:0052315	phytoalexin biosynthetic process
brown planthopper resistance	TO:0000424	GO:0052317	camalexin metabolic process
brown planthopper resistance	TO:0000424	GO:0070271	protein complex biogenesis
brown planthopper resistance	TO:0000424	GO:0071173	spindle assembly checkpoint
brown planthopper resistance	TO:0000424	GO:0071174	mitotic cell cycle spindle checkpoint
brown planthopper resistance	TO:0000424	GO:0090068	positive regulation of cell cycle process
callus induction	TO:0000428	GO:0006119	oxidative phosphorylation
callus induction	TO:0000428	GO:0006120	mitochondrial electron transport, NADH to ubiquinone
callus induction	TO:0000428	GO:0006164	purine nucleotide biosynthetic process
callus induction	TO:0000428	GO:0006754	ATP biosynthetic process
callus induction	TO:0000428	GO:0006818	hydrogen transport
callus induction	TO:0000428	GO:0009145	purine nucleoside triphosphate biosynthetic process
callus induction	TO:0000428	GO:0009767	photosynthetic electron transport chain
callus induction	TO:0000428	GO:0009772	photosynthetic electron transport in photosystem II
callus induction	TO:0000428	GO:0015979	photosynthesis
callus induction	TO:0000428	GO:0015992	proton transport
callus induction	TO:0000428	GO:0018106	peptidyl-histidine phosphorylation
callus induction	TO:0000428	GO:0018202	peptidyl-histidine modification
callus induction	TO:0000428	GO:0019684	photosynthesis, light reaction
callus induction	TO:0000428	GO:0042775	mitochondrial ATP synthesis coupled electron transport
callus induction	TO:0000428	GO:0045333	cellular respiration
salt sensitivity	TO:0000429	GO:0000302	response to reactive oxygen species
salt sensitivity	TO:0000429	GO:0002237	response to molecule of bacterial origin
salt sensitivity	TO:0000429	GO:0006476	protein deacetylation
salt sensitivity	TO:0000429	GO:0006800	oxygen and reactive oxygen species metabolic process
salt sensitivity	TO:0000429	GO:0006879	cellular iron ion homeostasis
salt sensitivity	TO:0000429	GO:0009687	abscisic acid metabolic process
salt sensitivity	TO:0000429	GO:0009787	regulation of abscisic acid mediated signaling pathway
salt sensitivity	TO:0000429	GO:0009789	positive regulation of abscisic acid mediated signaling pathway
salt sensitivity	TO:0000429	GO:0010039	response to iron ion
salt sensitivity	TO:0000429	GO:0010119	regulation of stomatal movement
salt sensitivity	TO:0000429	GO:0010150	leaf senescence
salt sensitivity	TO:0000429	GO:0010260	organ senescence
salt sensitivity	TO:0000429	GO:0033865	nucleoside bisphosphate metabolic process
salt sensitivity	TO:0000429	GO:0042542	response to hydrogen peroxide
salt sensitivity	TO:0000429	GO:0042743	hydrogen peroxide metabolic process
salt sensitivity	TO:0000429	GO:0042744	hydrogen peroxide catabolic process
salt sensitivity	TO:0000429	GO:0052543	callose deposition in cell wall
salt sensitivity	TO:0000429	GO:0052545	callose localization
salt sensitivity	TO:0000429	GO:0060918	auxin transport
salt sensitivity	TO:0000429	GO:0070301	cellular response to hydrogen peroxide
germination speed	TO:0000430	GO:0006428	isoleucyl-tRNA aminoacylation
germination speed	TO:0000430	GO:0006869	lipid transport
root activity	TO:0000434	GO:0006656	phosphatidylcholine biosynthetic process
root activity	TO:0000434	GO:0007047	cellular cell wall organization
root activity	TO:0000434	GO:0009408	response to heat
root activity	TO:0000434	GO:0010305	leaf vascular tissue pattern formation
root activity	TO:0000434	GO:0019725	cellular homeostasis
root activity	TO:0000434	GO:0071555	cell wall organization
grain number	TO:0000445	GO:0000087	M phase of mitotic cell cycle
grain number	TO:0000445	GO:0000165	MAPK cascade
grain number	TO:0000445	GO:0000186	activation of MAPKK activity
grain number	TO:0000445	GO:0006364	rRNA processing
grain number	TO:0000445	GO:0006399	tRNA metabolic process
grain number	TO:0000445	GO:0007067	mitosis
grain number	TO:0000445	GO:0009738	abscisic acid mediated signaling pathway
grain number	TO:0000445	GO:0009790	embryo development
grain number	TO:0000445	GO:0009913	epidermal cell differentiation
grain number	TO:0000445	GO:0010646	regulation of cell communication
grain number	TO:0000445	GO:0016072	rRNA metabolic process
grain number	TO:0000445	GO:0022613	ribonucleoprotein complex biogenesis
grain number	TO:0000445	GO:0033013	tetrapyrrole metabolic process
grain number	TO:0000445	GO:0042254	ribosome biogenesis
grain number	TO:0000445	GO:0048507	meristem development
grain number	TO:0000445	GO:0051246	regulation of protein metabolic process
leaf drying	TO:0000446	GO:0006643	membrane lipid metabolic process
leaf drying	TO:0000446	GO:0006644	phospholipid metabolic process
leaf drying	TO:0000446	GO:0009738	abscisic acid mediated signaling pathway
leaf drying	TO:0000446	GO:0019637	organophosphate metabolic process
leaf drying	TO:0000446	GO:0031669	cellular response to nutrient levels
leaf drying	TO:0000446	GO:0033124	regulation of GTP catabolic process
leaf drying	TO:0000446	GO:0043547	positive regulation of GTPase activity
leaf drying	TO:0000446	GO:0065003	macromolecular complex assembly
filled grain percentage	TO:0000448	GO:0000075	cell cycle checkpoint
filled grain percentage	TO:0000448	GO:0000160	two-component signal transduction system (phosphorelay)
filled grain percentage	TO:0000448	GO:0000278	mitotic cell cycle
filled grain percentage	TO:0000448	GO:0006612	protein targeting to membrane
filled grain percentage	TO:0000448	GO:0006816	calcium ion transport
filled grain percentage	TO:0000448	GO:0006855	drug transmembrane transport
filled grain percentage	TO:0000448	GO:0007186	G-protein coupled receptor signaling pathway
filled grain percentage	TO:0000448	GO:0009086	methionine biosynthetic process
filled grain percentage	TO:0000448	GO:0009631	cold acclimation
filled grain percentage	TO:0000448	GO:0009873	ethylene mediated signaling pathway
filled grain percentage	TO:0000448	GO:0010564	regulation of cell cycle process
filled grain percentage	TO:0000448	GO:0016054	organic acid catabolic process
filled grain percentage	TO:0000448	GO:0017038	protein import
filled grain percentage	TO:0000448	GO:0019220	regulation of phosphate metabolic process
filled grain percentage	TO:0000448	GO:0019438	aromatic compound biosynthetic process
filled grain percentage	TO:0000448	GO:0031398	positive regulation of protein ubiquitination
filled grain percentage	TO:0000448	GO:0031669	cellular response to nutrient levels
filled grain percentage	TO:0000448	GO:0032879	regulation of localization
filled grain percentage	TO:0000448	GO:0042325	regulation of phosphorylation
filled grain percentage	TO:0000448	GO:0042493	response to drug
filled grain percentage	TO:0000448	GO:0042594	response to starvation
filled grain percentage	TO:0000448	GO:0043269	regulation of ion transport
filled grain percentage	TO:0000448	GO:0043549	regulation of kinase activity
filled grain percentage	TO:0000448	GO:0045859	regulation of protein kinase activity
filled grain percentage	TO:0000448	GO:0048580	regulation of post-embryonic development
filled grain percentage	TO:0000448	GO:0050790	regulation of catalytic activity
filled grain percentage	TO:0000448	GO:0051049	regulation of transport
filled grain percentage	TO:0000448	GO:0051174	regulation of phosphorus metabolic process
filled grain percentage	TO:0000448	GO:0051336	regulation of hydrolase activity
filled grain percentage	TO:0000448	GO:0051338	regulation of transferase activity
filled grain percentage	TO:0000448	GO:0051345	positive regulation of hydrolase activity
filled grain percentage	TO:0000448	GO:0051726	regulation of cell cycle
filled grain percentage	TO:0000448	GO:0070838	divalent metal ion transport
filled grain percentage	TO:0000448	GO:0071369	cellular response to ethylene stimulus
grain yield per plant	TO:0000449	GO:0000165	MAPK cascade
grain yield per plant	TO:0000449	GO:0006090	pyruvate metabolic process
grain yield per plant	TO:0000449	GO:0006486	protein glycosylation
grain yield per plant	TO:0000449	GO:0006553	lysine metabolic process
grain yield per plant	TO:0000449	GO:0008033	tRNA processing
grain yield per plant	TO:0000449	GO:0008283	cell proliferation
grain yield per plant	TO:0000449	GO:0008654	phospholipid biosynthetic process
grain yield per plant	TO:0000449	GO:0009100	glycoprotein metabolic process
grain yield per plant	TO:0000449	GO:0016125	sterol metabolic process
grain yield per plant	TO:0000449	GO:0019941	modification-dependent protein catabolic process
grain yield per plant	TO:0000449	GO:0030163	protein catabolic process
grain yield per plant	TO:0000449	GO:0032147	activation of protein kinase activity
grain yield per plant	TO:0000449	GO:0032268	regulation of cellular protein metabolic process
grain yield per plant	TO:0000449	GO:0032269	negative regulation of cellular protein metabolic process
grain yield per plant	TO:0000449	GO:0032879	regulation of localization
grain yield per plant	TO:0000449	GO:0043269	regulation of ion transport
grain yield per plant	TO:0000449	GO:0043413	macromolecule glycosylation
grain yield per plant	TO:0000449	GO:0043632	modification-dependent macromolecule catabolic process
grain yield per plant	TO:0000449	GO:0044093	positive regulation of molecular function
grain yield per plant	TO:0000449	GO:0044257	cellular protein catabolic process
grain yield per plant	TO:0000449	GO:0044265	cellular macromolecule catabolic process
grain yield per plant	TO:0000449	GO:0045860	positive regulation of protein kinase activity
grain yield per plant	TO:0000449	GO:0051246	regulation of protein metabolic process
grain yield per plant	TO:0000449	GO:0051247	positive regulation of protein metabolic process
grain yield per plant	TO:0000449	GO:0051248	negative regulation of protein metabolic process
grain yield per plant	TO:0000449	GO:0051603	proteolysis involved in cellular protein catabolic process
grain yield per plant	TO:0000449	GO:0070085	glycosylation
large vascular bundle number to spikelet number ratio	TO:0000451	GO:0000226	microtubule cytoskeleton organization
large vascular bundle number to spikelet number ratio	TO:0000451	GO:0001578	microtubule bundle formation
large vascular bundle number to spikelet number ratio	TO:0000451	GO:0002218	activation of innate immune response
large vascular bundle number to spikelet number ratio	TO:0000451	GO:0002764	immune response-regulating signaling pathway
large vascular bundle number to spikelet number ratio	TO:0000451	GO:0006073	cellular glucan metabolic process
large vascular bundle number to spikelet number ratio	TO:0000451	GO:0006551	leucine metabolic process
large vascular bundle number to spikelet number ratio	TO:0000451	GO:0006888	ER to Golgi vesicle-mediated transport
large vascular bundle number to spikelet number ratio	TO:0000451	GO:0007399	nervous system development
large vascular bundle number to spikelet number ratio	TO:0000451	GO:0009799	specification of symmetry
large vascular bundle number to spikelet number ratio	TO:0000451	GO:0009933	meristem structural organization
large vascular bundle number to spikelet number ratio	TO:0000451	GO:0009934	regulation of meristem structural organization
large vascular bundle number to spikelet number ratio	TO:0000451	GO:0010073	meristem maintenance
large vascular bundle number to spikelet number ratio	TO:0000451	GO:0010075	regulation of meristem growth
large vascular bundle number to spikelet number ratio	TO:0000451	GO:0010091	trichome branching
large vascular bundle number to spikelet number ratio	TO:0000451	GO:0010204	defense response signaling pathway, resistance gene-independent
large vascular bundle number to spikelet number ratio	TO:0000451	GO:0030433	ER-associated protein catabolic process
large vascular bundle number to spikelet number ratio	TO:0000451	GO:0031122	cytoplasmic microtubule organization
large vascular bundle number to spikelet number ratio	TO:0000451	GO:0031349	positive regulation of defense response
large vascular bundle number to spikelet number ratio	TO:0000451	GO:0035266	meristem growth
large vascular bundle number to spikelet number ratio	TO:0000451	GO:0043574	peroxisomal transport
large vascular bundle number to spikelet number ratio	TO:0000451	GO:0043623	cellular protein complex assembly
large vascular bundle number to spikelet number ratio	TO:0000451	GO:0044042	glucan metabolic process
large vascular bundle number to spikelet number ratio	TO:0000451	GO:0045088	regulation of innate immune response
large vascular bundle number to spikelet number ratio	TO:0000451	GO:0045089	positive regulation of innate immune response
large vascular bundle number to spikelet number ratio	TO:0000451	GO:0046328	regulation of JNK cascade
large vascular bundle number to spikelet number ratio	TO:0000451	GO:0048437	floral organ development
large vascular bundle number to spikelet number ratio	TO:0000451	GO:0048438	floral whorl development
large vascular bundle number to spikelet number ratio	TO:0000451	GO:0048509	regulation of meristem development
large vascular bundle number to spikelet number ratio	TO:0000451	GO:0048532	anatomical structure arrangement
large vascular bundle number to spikelet number ratio	TO:0000451	GO:0048584	positive regulation of response to stimulus
large vascular bundle number to spikelet number ratio	TO:0000451	GO:0050778	positive regulation of immune response
large vascular bundle number to spikelet number ratio	TO:0000451	GO:0051235	maintenance of location
large vascular bundle number to spikelet number ratio	TO:0000451	GO:0051651	maintenance of location in cell
large vascular bundle number to spikelet number ratio	TO:0000451	GO:0051789	response to protein stimulus
large vascular bundle number to spikelet number ratio	TO:0000451	GO:0071216	cellular response to biotic stimulus
large vascular bundle number to spikelet number ratio	TO:0000451	GO:0071445	cellular response to protein stimulus
leaf area to spikelet number ratio	TO:0000452	GO:0006555	methionine metabolic process
leaf area to spikelet number ratio	TO:0000452	GO:0006720	isoprenoid metabolic process
leaf area to spikelet number ratio	TO:0000452	GO:0006721	terpenoid metabolic process
leaf area to spikelet number ratio	TO:0000452	GO:0009094	L-phenylalanine biosynthetic process
leaf area to spikelet number ratio	TO:0000452	GO:0009408	response to heat
leaf area to spikelet number ratio	TO:0000452	GO:0009411	response to UV
leaf area to spikelet number ratio	TO:0000452	GO:0009699	phenylpropanoid biosynthetic process
leaf area to spikelet number ratio	TO:0000452	GO:0010876	lipid localization
leaf area to spikelet number ratio	TO:0000452	GO:0016049	cell growth
leaf area to spikelet number ratio	TO:0000452	GO:0016101	diterpenoid metabolic process
leaf area to spikelet number ratio	TO:0000452	GO:0016102	diterpenoid biosynthetic process
leaf area to spikelet number ratio	TO:0000452	GO:0044242	cellular lipid catabolic process
panicle tiller ratio	TO:0000453	GO:0009834	secondary cell wall biogenesis
panicle tiller ratio	TO:0000453	GO:0010223	secondary shoot formation
panicle tiller ratio	TO:0000453	GO:0010346	shoot formation
panicle tiller ratio	TO:0000453	GO:0010498	proteasomal protein catabolic process
panicle tiller ratio	TO:0000453	GO:0030203	glycosaminoglycan metabolic process
panicle tiller ratio	TO:0000453	GO:0031667	response to nutrient levels
panicle tiller ratio	TO:0000453	GO:0042594	response to starvation
panicle tiller ratio	TO:0000453	GO:0043161	proteasomal ubiquitin-dependent protein catabolic process
seed set percent	TO:0000455	GO:0000160	two-component signal transduction system (phosphorelay)
seed set percent	TO:0000455	GO:0009873	ethylene mediated signaling pathway
seed set percent	TO:0000455	GO:0009913	epidermal cell differentiation
seed set percent	TO:0000455	GO:0071369	cellular response to ethylene stimulus
spikelet number	TO:0000456	GO:0000087	M phase of mitotic cell cycle
spikelet number	TO:0000456	GO:0000278	mitotic cell cycle
spikelet number	TO:0000456	GO:0006364	rRNA processing
spikelet number	TO:0000456	GO:0006886	intracellular protein transport
spikelet number	TO:0000456	GO:0007067	mitosis
spikelet number	TO:0000456	GO:0009627	systemic acquired resistance
spikelet number	TO:0000456	GO:0009845	seed germination
spikelet number	TO:0000456	GO:0009887	organ morphogenesis
spikelet number	TO:0000456	GO:0009913	epidermal cell differentiation
spikelet number	TO:0000456	GO:0016072	rRNA metabolic process
spikelet number	TO:0000456	GO:0022613	ribonucleoprotein complex biogenesis
spikelet number	TO:0000456	GO:0030258	lipid modification
spikelet number	TO:0000456	GO:0042254	ribosome biogenesis
spikelet number	TO:0000456	GO:0071369	cellular response to ethylene stimulus
spikelet number	TO:0000456	GO:2000026	regulation of multicellular organismal development
total biomass yield	TO:0000457	GO:0010051	xylem and phloem pattern formation
gelatinization temperature	TO:0000462	GO:0005996	monosaccharide metabolic process
gelatinization temperature	TO:0000462	GO:0006006	glucose metabolic process
gelatinization temperature	TO:0000462	GO:0006007	glucose catabolic process
gelatinization temperature	TO:0000462	GO:0006096	glycolysis
gelatinization temperature	TO:0000462	GO:0006730	one-carbon metabolic process
gelatinization temperature	TO:0000462	GO:0007018	microtubule-based movement
gelatinization temperature	TO:0000462	GO:0019320	hexose catabolic process
gelatinization temperature	TO:0000462	GO:0033043	regulation of organelle organization
gelatinization temperature	TO:0000462	GO:0046164	alcohol catabolic process
gelatinization temperature	TO:0000462	GO:0046365	monosaccharide catabolic process
carbon content	TO:0000466	GO:0000272	polysaccharide catabolic process
carbon content	TO:0000466	GO:0006022	aminoglycan metabolic process
carbon content	TO:0000466	GO:0006026	aminoglycan catabolic process
carbon content	TO:0000466	GO:0006030	chitin metabolic process
carbon content	TO:0000466	GO:0006032	chitin catabolic process
carbon content	TO:0000466	GO:0006814	sodium ion transport
carbon content	TO:0000466	GO:0006816	calcium ion transport
carbon content	TO:0000466	GO:0006855	drug transmembrane transport
carbon content	TO:0000466	GO:0015893	drug transport
carbon content	TO:0000466	GO:0032875	regulation of DNA endoreduplication
carbon content	TO:0000466	GO:0032879	regulation of localization
carbon content	TO:0000466	GO:0034220	ion transmembrane transport
carbon content	TO:0000466	GO:0042493	response to drug
carbon content	TO:0000466	GO:0043269	regulation of ion transport
carbon content	TO:0000466	GO:0046777	protein autophosphorylation
carbon content	TO:0000466	GO:0051049	regulation of transport
carbon content	TO:0000466	GO:0051050	positive regulation of transport
carbon content	TO:0000466	GO:0070838	divalent metal ion transport
cell membrane stability	TO:0000467	GO:0009658	chloroplast organization
cell membrane stability	TO:0000467	GO:0010020	chloroplast fission
cell membrane stability	TO:0000467	GO:0043572	plastid fission
days to maturity	TO:0000469	GO:0002181	cytoplasmic translation
days to maturity	TO:0000469	GO:0009753	response to jasmonic acid stimulus
days to maturity	TO:0000469	GO:0017038	protein import
days to maturity	TO:0000469	GO:0048469	cell maturation
days to maturity	TO:0000469	GO:0048764	trichoblast maturation
days to maturity	TO:0000469	GO:0071806	protein transmembrane transport
root penetration index	TO:0000471	GO:0006403	RNA localization
root penetration index	TO:0000471	GO:0006405	RNA export from nucleus
root penetration index	TO:0000471	GO:0006428	isoleucyl-tRNA aminoacylation
root penetration index	TO:0000471	GO:0006721	terpenoid metabolic process
root penetration index	TO:0000471	GO:0009686	gibberellin biosynthetic process
root penetration index	TO:0000471	GO:0016049	cell growth
root penetration index	TO:0000471	GO:0016072	rRNA metabolic process
root penetration index	TO:0000471	GO:0016101	diterpenoid metabolic process
root penetration index	TO:0000471	GO:0016102	diterpenoid biosynthetic process
root penetration index	TO:0000471	GO:0022604	regulation of cell morphogenesis
root penetration index	TO:0000471	GO:0042274	ribosomal small subunit biogenesis
root penetration index	TO:0000471	GO:0043628	ncRNA 3'-end processing
root penetration index	TO:0000471	GO:0045596	negative regulation of cell differentiation
root penetration index	TO:0000471	GO:0046246	terpene biosynthetic process
root penetration index	TO:0000471	GO:0051128	regulation of cellular component organization
root penetration index	TO:0000471	GO:0051130	positive regulation of cellular component organization
root penetration index	TO:0000471	GO:0051168	nuclear export
root penetration index	TO:0000471	GO:0090305	nucleic acid phosphodiester bond hydrolysis
root penetration index	TO:0000471	GO:2000030	regulation of response to red or far red light
chlorophyll content	TO:0000495	GO:0006486	protein glycosylation
chlorophyll content	TO:0000495	GO:0006740	NADPH regeneration
chlorophyll content	TO:0000495	GO:0009100	glycoprotein metabolic process
chlorophyll content	TO:0000495	GO:0009101	glycoprotein biosynthetic process
chlorophyll content	TO:0000495	GO:0009312	oligosaccharide biosynthetic process
chlorophyll content	TO:0000495	GO:0009886	post-embryonic morphogenesis
chlorophyll content	TO:0000495	GO:0009910	negative regulation of flower development
chlorophyll content	TO:0000495	GO:0010103	stomatal complex morphogenesis
chlorophyll content	TO:0000495	GO:0010162	seed dormancy process
chlorophyll content	TO:0000495	GO:0010374	stomatal complex development
chlorophyll content	TO:0000495	GO:0022611	dormancy process
chlorophyll content	TO:0000495	GO:0033674	positive regulation of kinase activity
chlorophyll content	TO:0000495	GO:0043413	macromolecule glycosylation
chlorophyll content	TO:0000495	GO:0043484	regulation of RNA splicing
chlorophyll content	TO:0000495	GO:0046496	nicotinamide nucleotide metabolic process
chlorophyll content	TO:0000495	GO:0070085	glycosylation
KClO3 resistance	TO:0000502	GO:0006378	mRNA polyadenylation
osmotic adjustment capacity	TO:0000507	GO:0006740	NADPH regeneration
osmotic adjustment capacity	TO:0000507	GO:0008213	protein alkylation
osmotic adjustment capacity	TO:0000507	GO:0009845	seed germination
osmotic adjustment capacity	TO:0000507	GO:0016042	lipid catabolic process
osmotic adjustment capacity	TO:0000507	GO:0016192	vesicle-mediated transport
osmotic adjustment capacity	TO:0000507	GO:0032446	protein modification by small protein conjugation
osmotic adjustment capacity	TO:0000507	GO:0033044	regulation of chromosome organization
osmotic adjustment capacity	TO:0000507	GO:0051276	chromosome organization
penetrated to total root ratio	TO:0000510	GO:0006308	DNA catabolic process
penetrated to total root ratio	TO:0000510	GO:0006563	L-serine metabolic process
penetrated to total root ratio	TO:0000510	GO:0006564	L-serine biosynthetic process
penetrated to total root ratio	TO:0000510	GO:0009066	aspartate family amino acid metabolic process
penetrated to total root ratio	TO:0000510	GO:0019344	cysteine biosynthetic process
relative growth rate	TO:0000515	GO:0000278	mitotic cell cycle
relative growth rate	TO:0000515	GO:0000280	nuclear division
relative growth rate	TO:0000515	GO:0006643	membrane lipid metabolic process
relative growth rate	TO:0000515	GO:0006644	phospholipid metabolic process
relative growth rate	TO:0000515	GO:0006665	sphingolipid metabolic process
relative growth rate	TO:0000515	GO:0006767	water-soluble vitamin metabolic process
relative growth rate	TO:0000515	GO:0008654	phospholipid biosynthetic process
relative growth rate	TO:0000515	GO:0009409	response to cold
relative growth rate	TO:0000515	GO:0009620	response to fungus
relative growth rate	TO:0000515	GO:0009627	systemic acquired resistance
relative growth rate	TO:0000515	GO:0009696	salicylic acid metabolic process
relative growth rate	TO:0000515	GO:0009741	response to brassinosteroid stimulus
relative growth rate	TO:0000515	GO:0009817	defense response to fungus, incompatible interaction
relative growth rate	TO:0000515	GO:0016055	Wnt receptor signaling pathway
relative growth rate	TO:0000515	GO:0019637	organophosphate metabolic process
relative growth rate	TO:0000515	GO:0030148	sphingolipid biosynthetic process
relative growth rate	TO:0000515	GO:0042364	water-soluble vitamin biosynthetic process
relative growth rate	TO:0000515	GO:0043604	amide biosynthetic process
relative growth rate	TO:0000515	GO:0046519	sphingoid metabolic process
relative growth rate	TO:0000515	GO:0046890	regulation of lipid biosynthetic process
relative growth rate	TO:0000515	GO:0050832	defense response to fungus
relative root length	TO:0000516	GO:0016049	cell growth
rooting depth	TO:0000519	GO:0006399	tRNA metabolic process
rooting depth	TO:0000519	GO:0008033	tRNA processing
rooting depth	TO:0000519	GO:0009741	response to brassinosteroid stimulus
rooting depth	TO:0000519	GO:0018022	peptidyl-lysine methylation
rooting depth	TO:0000519	GO:0045454	cell redox homeostasis
rooting depth	TO:0000519	GO:0046700	heterocycle catabolic process
total shoot elongation under submergence	TO:0000528	GO:0040020	regulation of meiosis
anther length	TO:0000531	GO:0006428	isoleucyl-tRNA aminoacylation
anther length	TO:0000531	GO:0006486	protein glycosylation
anther length	TO:0000531	GO:0007010	cytoskeleton organization
anther length	TO:0000531	GO:0008154	actin polymerization or depolymerization
anther length	TO:0000531	GO:0009100	glycoprotein metabolic process
anther length	TO:0000531	GO:0009101	glycoprotein biosynthetic process
anther length	TO:0000531	GO:0009247	glycolipid biosynthetic process
anther length	TO:0000531	GO:0010948	negative regulation of cell cycle process
anther length	TO:0000531	GO:0022604	regulation of cell morphogenesis
anther length	TO:0000531	GO:0030834	regulation of actin filament depolymerization
anther length	TO:0000531	GO:0032879	regulation of localization
anther length	TO:0000531	GO:0034762	regulation of transmembrane transport
anther length	TO:0000531	GO:0043413	macromolecule glycosylation
anther length	TO:0000531	GO:0045839	negative regulation of mitosis
anther length	TO:0000531	GO:0045841	negative regulation of mitotic metaphase/anaphase transition
anther length	TO:0000531	GO:0051128	regulation of cellular component organization
anther length	TO:0000531	GO:0051129	negative regulation of cellular component organization
anther length	TO:0000531	GO:0051258	protein polymerization
anther length	TO:0000531	GO:0070085	glycosylation
anther length	TO:0000531	GO:0071173	spindle assembly checkpoint
anther length	TO:0000531	GO:0071174	mitotic cell cycle spindle checkpoint
apiculus hair length	TO:0000532	GO:0006206	pyrimidine base metabolic process
apiculus hair length	TO:0000532	GO:0006486	protein glycosylation
apiculus hair length	TO:0000532	GO:0007186	G-protein coupled receptor signaling pathway
apiculus hair length	TO:0000532	GO:0007264	small GTPase mediated signal transduction
apiculus hair length	TO:0000532	GO:0008033	tRNA processing
apiculus hair length	TO:0000532	GO:0009112	nucleobase metabolic process
apiculus hair length	TO:0000532	GO:0009129	pyrimidine nucleoside monophosphate metabolic process
apiculus hair length	TO:0000532	GO:0009695	jasmonic acid biosynthetic process
apiculus hair length	TO:0000532	GO:0009838	abscission
apiculus hair length	TO:0000532	GO:0010051	xylem and phloem pattern formation
apiculus hair length	TO:0000532	GO:0010091	trichome branching
apiculus hair length	TO:0000532	GO:0010227	floral organ abscission
apiculus hair length	TO:0000532	GO:0010305	leaf vascular tissue pattern formation
apiculus hair length	TO:0000532	GO:0010588	cotyledon vascular tissue pattern formation
apiculus hair length	TO:0000532	GO:0010608	posttranscriptional regulation of gene expression
apiculus hair length	TO:0000532	GO:0016192	vesicle-mediated transport
apiculus hair length	TO:0000532	GO:0031408	oxylipin biosynthetic process
apiculus hair length	TO:0000532	GO:0035196	production of miRNAs involved in gene silencing by miRNA
apiculus hair length	TO:0000532	GO:0042401	cellular biogenic amine biosynthetic process
apiculus hair length	TO:0000532	GO:0042546	cell wall biogenesis
apiculus hair length	TO:0000532	GO:0046839	phospholipid dephosphorylation
apiculus hair length	TO:0000532	GO:0046855	inositol phosphate dephosphorylation
apiculus hair length	TO:0000532	GO:0046856	phosphatidylinositol dephosphorylation
apiculus hair length	TO:0000532	GO:0051130	positive regulation of cellular component organization
apiculus hair length	TO:0000532	GO:0070482	response to oxygen levels
apiculus hair length	TO:0000532	GO:0070979	protein K11-linked ubiquitination
large vascular bundle number to leaf area ratio	TO:0000538	GO:0000165	MAPK cascade
large vascular bundle number to leaf area ratio	TO:0000538	GO:0009991	response to extracellular stimulus
large vascular bundle number to leaf area ratio	TO:0000538	GO:0030330	DNA damage response, signal transduction by p53 class mediator
large vascular bundle number to leaf area ratio	TO:0000538	GO:0031668	cellular response to extracellular stimulus
large vascular bundle number	TO:0000539	GO:0006886	intracellular protein transport
large vascular bundle number	TO:0000539	GO:0006888	ER to Golgi vesicle-mediated transport
large vascular bundle number	TO:0000539	GO:0007389	pattern specification process
large vascular bundle number	TO:0000539	GO:0008104	protein localization
large vascular bundle number	TO:0000539	GO:0016126	sterol biosynthetic process
large vascular bundle number	TO:0000539	GO:0019685	photosynthesis, dark reaction
large vascular bundle number	TO:0000539	GO:0034613	cellular protein localization
large vascular bundle number	TO:0000539	GO:0048437	floral organ development
large vascular bundle number	TO:0000539	GO:0048438	floral whorl development
large vascular bundle number	TO:0000539	GO:0048584	positive regulation of response to stimulus
large vascular bundle number	TO:0000539	GO:0070727	cellular macromolecule localization
large vascular bundle number	TO:0000539	GO:0071704	organic substance metabolic process
leaf area	TO:0000540	GO:0007047	cellular cell wall organization
leaf area	TO:0000540	GO:0009741	response to brassinosteroid stimulus
leaf area	TO:0000540	GO:0016477	cell migration
leaf area	TO:0000540	GO:0051674	localization of cell
leaf area	TO:0000540	GO:0071555	cell wall organization
leaf length to width ratio	TO:0000542	GO:0006357	regulation of transcription from RNA polymerase II promoter
leaf length to width ratio	TO:0000542	GO:0006928	cellular component movement
leaf length to width ratio	TO:0000542	GO:0007264	small GTPase mediated signal transduction
leaf length to width ratio	TO:0000542	GO:0009084	glutamine family amino acid biosynthetic process
leaf length to width ratio	TO:0000542	GO:0009150	purine ribonucleotide metabolic process
leaf length to width ratio	TO:0000542	GO:0009259	ribonucleotide metabolic process
leaf length to width ratio	TO:0000542	GO:0009310	amine catabolic process
leaf length to width ratio	TO:0000542	GO:0009408	response to heat
leaf length to width ratio	TO:0000542	GO:0009910	negative regulation of flower development
leaf length to width ratio	TO:0000542	GO:0016192	vesicle-mediated transport
leaf length to width ratio	TO:0000542	GO:0016477	cell migration
leaf length to width ratio	TO:0000542	GO:0022008	neurogenesis
leaf length to width ratio	TO:0000542	GO:0030030	cell projection organization
leaf length to width ratio	TO:0000542	GO:0030097	hemopoiesis
leaf length to width ratio	TO:0000542	GO:0030182	neuron differentiation
leaf length to width ratio	TO:0000542	GO:0030334	regulation of cell migration
leaf length to width ratio	TO:0000542	GO:0031175	neuron projection development
leaf length to width ratio	TO:0000542	GO:0046395	carboxylic acid catabolic process
leaf length to width ratio	TO:0000542	GO:0048666	neuron development
leaf length to width ratio	TO:0000542	GO:0048699	generation of neurons
leaf length to width ratio	TO:0000542	GO:0048870	cell motility
leaf length to width ratio	TO:0000542	GO:0051270	regulation of cellular component movement
leaf length to width ratio	TO:0000542	GO:0051674	localization of cell
mesocotyl length	TO:0000544	GO:0001578	microtubule bundle formation
mesocotyl length	TO:0000544	GO:0006206	pyrimidine base metabolic process
mesocotyl length	TO:0000544	GO:0006265	DNA topological change
mesocotyl length	TO:0000544	GO:0006379	mRNA cleavage
mesocotyl length	TO:0000544	GO:0006399	tRNA metabolic process
mesocotyl length	TO:0000544	GO:0006417	regulation of translation
mesocotyl length	TO:0000544	GO:0006486	protein glycosylation
mesocotyl length	TO:0000544	GO:0006537	glutamate biosynthetic process
mesocotyl length	TO:0000544	GO:0006547	histidine metabolic process
mesocotyl length	TO:0000544	GO:0006576	cellular biogenic amine metabolic process
mesocotyl length	TO:0000544	GO:0008033	tRNA processing
mesocotyl length	TO:0000544	GO:0009112	nucleobase metabolic process
mesocotyl length	TO:0000544	GO:0010091	trichome branching
mesocotyl length	TO:0000544	GO:0010498	proteasomal protein catabolic process
mesocotyl length	TO:0000544	GO:0010608	posttranscriptional regulation of gene expression
mesocotyl length	TO:0000544	GO:0035196	production of miRNAs involved in gene silencing by miRNA
mesocotyl length	TO:0000544	GO:0035278	negative regulation of translation involved in gene silencing by miRNA
mesocotyl length	TO:0000544	GO:0040033	negative regulation of translation, ncRNA-mediated
mesocotyl length	TO:0000544	GO:0042274	ribosomal small subunit biogenesis
mesocotyl length	TO:0000544	GO:0042401	cellular biogenic amine biosynthetic process
mesocotyl length	TO:0000544	GO:0042430	indole-containing compound metabolic process
mesocotyl length	TO:0000544	GO:0043161	proteasomal ubiquitin-dependent protein catabolic process
mesocotyl length	TO:0000544	GO:0043413	macromolecule glycosylation
mesocotyl length	TO:0000544	GO:0045947	negative regulation of translational initiation
mesocotyl length	TO:0000544	GO:0045974	regulation of translation, ncRNA-mediated
mesocotyl length	TO:0000544	GO:0046113	nucleobase catabolic process
mesocotyl length	TO:0000544	GO:0048610	cellular process involved in reproduction
mesocotyl length	TO:0000544	GO:0060284	regulation of cell development
mesocotyl length	TO:0000544	GO:0060320	rejection of self pollen
mesocotyl length	TO:0000544	GO:0065003	macromolecular complex assembly
mesocotyl length	TO:0000544	GO:0070076	histone lysine demethylation
primary branch	TO:0000547	GO:0000165	MAPK cascade
primary branch	TO:0000547	GO:0018193	peptidyl-amino acid modification
primary branch	TO:0000547	GO:0023014	signal transduction by phosphorylation
secondary branch	TO:0000557	GO:0010191	mucilage metabolic process
secondary branch	TO:0000557	GO:0071669	plant-type cell wall organization or biogenesis
spikelets per panicle length	TO:0000565	GO:0007398	ectoderm development
spikelets per panicle length	TO:0000565	GO:0009913	epidermal cell differentiation
tiller angle	TO:0000567	GO:0000272	polysaccharide catabolic process
tiller angle	TO:0000567	GO:0005996	monosaccharide metabolic process
tiller angle	TO:0000567	GO:0006012	galactose metabolic process
tiller angle	TO:0000567	GO:0006664	glycolipid metabolic process
tiller angle	TO:0000567	GO:0007265	Ras protein signal transduction
tiller angle	TO:0000567	GO:0008653	lipopolysaccharide metabolic process
tiller angle	TO:0000567	GO:0009103	lipopolysaccharide biosynthetic process
tiller angle	TO:0000567	GO:0009225	nucleotide-sugar metabolic process
tiller angle	TO:0000567	GO:0009247	glycolipid biosynthetic process
tiller angle	TO:0000567	GO:0009251	glucan catabolic process
tiller angle	TO:0000567	GO:0016052	carbohydrate catabolic process
tiller angle	TO:0000567	GO:0032011	ARF protein signal transduction
tiller angle	TO:0000567	GO:0045226	extracellular polysaccharide biosynthetic process
tiller angle	TO:0000567	GO:0046379	extracellular polysaccharide metabolic process
tiller angle	TO:0000567	GO:0046467	membrane lipid biosynthetic process
tiller angle	TO:0000567	GO:0050790	regulation of catalytic activity
root dry weight to tiller number ratio	TO:0000579	GO:0000162	tryptophan biosynthetic process
root dry weight to tiller number ratio	TO:0000579	GO:0001676	long-chain fatty acid metabolic process
root dry weight to tiller number ratio	TO:0000579	GO:0006568	tryptophan metabolic process
root dry weight to tiller number ratio	TO:0000579	GO:0006586	indolalkylamine metabolic process
root dry weight to tiller number ratio	TO:0000579	GO:0009073	aromatic amino acid family biosynthetic process
root dry weight to tiller number ratio	TO:0000579	GO:0009683	indoleacetic acid metabolic process
root dry weight to tiller number ratio	TO:0000579	GO:0009684	indoleacetic acid biosynthetic process
root dry weight to tiller number ratio	TO:0000579	GO:0009700	indole phytoalexin biosynthetic process
root dry weight to tiller number ratio	TO:0000579	GO:0009759	indole glucosinolate biosynthetic process
root dry weight to tiller number ratio	TO:0000579	GO:0009851	auxin biosynthetic process
root dry weight to tiller number ratio	TO:0000579	GO:0010120	camalexin biosynthetic process
root dry weight to tiller number ratio	TO:0000579	GO:0016925	protein sumoylation
root dry weight to tiller number ratio	TO:0000579	GO:0042343	indole glucosinolate metabolic process
root dry weight to tiller number ratio	TO:0000579	GO:0042402	cellular biogenic amine catabolic process
root dry weight to tiller number ratio	TO:0000579	GO:0042431	indole metabolic process
root dry weight to tiller number ratio	TO:0000579	GO:0043648	dicarboxylic acid metabolic process
root dry weight to tiller number ratio	TO:0000579	GO:0046217	indole phytoalexin metabolic process
root dry weight to tiller number ratio	TO:0000579	GO:0052315	phytoalexin biosynthetic process
root dry weight to tiller number ratio	TO:0000579	GO:0052317	camalexin metabolic process
seminal root length	TO:0000586	GO:0006366	transcription from RNA polymerase II promoter
seminal root length	TO:0000586	GO:0009832	plant-type cell wall biogenesis
seminal root length	TO:0000586	GO:0009834	secondary cell wall biogenesis
seminal root length	TO:0000586	GO:0030203	glycosaminoglycan metabolic process
seminal root length	TO:0000586	GO:0042546	cell wall biogenesis
seminal root length	TO:0000586	GO:0045489	pectin biosynthetic process
seminal root length	TO:0000586	GO:0071669	plant-type cell wall organization or biogenesis
grain weight	TO:0000589	GO:0010498	proteasomal protein catabolic process
grain weight	TO:0000589	GO:0031146	SCF-dependent proteasomal ubiquitin-dependent protein catabolic process
grain weight	TO:0000589	GO:0042026	protein refolding
grain weight	TO:0000589	GO:0042787	protein ubiquitination involved in ubiquitin-dependent protein catabolic process
grain weight	TO:0000589	GO:0043161	proteasomal ubiquitin-dependent protein catabolic process
protein content	TO:0000598	GO:0006403	RNA localization
protein content	TO:0000598	GO:0006643	membrane lipid metabolic process
protein content	TO:0000598	GO:0006665	sphingolipid metabolic process
protein content	TO:0000598	GO:0009767	photosynthetic electron transport chain
protein content	TO:0000598	GO:0009790	embryo development
protein content	TO:0000598	GO:0015979	photosynthesis
protein content	TO:0000598	GO:0030148	sphingolipid biosynthetic process
protein content	TO:0000598	GO:0042127	regulation of cell proliferation
protein content	TO:0000598	GO:0051130	positive regulation of cellular component organization
H2O2 content	TO:0000605	GO:0006915	apoptotic process
H2O2 content	TO:0000605	GO:0007417	central nervous system development
H2O2 content	TO:0000605	GO:0007420	brain development
H2O2 content	TO:0000605	GO:0009890	negative regulation of biosynthetic process
H2O2 content	TO:0000605	GO:0010558	negative regulation of macromolecule biosynthetic process
H2O2 content	TO:0000605	GO:0010629	negative regulation of gene expression
H2O2 content	TO:0000605	GO:0010941	regulation of cell death
H2O2 content	TO:0000605	GO:0019069	viral capsid assembly
H2O2 content	TO:0000605	GO:0042981	regulation of apoptotic process
H2O2 content	TO:0000605	GO:0043067	regulation of programmed cell death
H2O2 content	TO:0000605	GO:0045892	negative regulation of transcription, DNA-dependent
H2O2 content	TO:0000605	GO:0045934	negative regulation of nucleobase-containing compound metabolic process
H2O2 content	TO:0000605	GO:0051253	negative regulation of RNA metabolic process
H2O2 content	TO:0000605	GO:0051345	positive regulation of hydrolase activity
leaf perimeter	TO:0000616	GO:0006357	regulation of transcription from RNA polymerase II promoter
leaf perimeter	TO:0000616	GO:0006928	cellular component movement
leaf perimeter	TO:0000616	GO:0007020	microtubule nucleation
leaf perimeter	TO:0000616	GO:0007264	small GTPase mediated signal transduction
leaf perimeter	TO:0000616	GO:0009690	cytokinin metabolic process
leaf perimeter	TO:0000616	GO:0016192	vesicle-mediated transport
leaf perimeter	TO:0000616	GO:0030030	cell projection organization
leaf perimeter	TO:0000616	GO:0030097	hemopoiesis
leaf perimeter	TO:0000616	GO:0030182	neuron differentiation
leaf perimeter	TO:0000616	GO:0030334	regulation of cell migration
leaf perimeter	TO:0000616	GO:0031175	neuron projection development
leaf perimeter	TO:0000616	GO:0048699	generation of neurons
leaf perimeter	TO:0000616	GO:0051674	localization of cell
colored grain percentage	TO:0000617	GO:0000216	M/G1 transition of mitotic cell cycle
colored grain percentage	TO:0000617	GO:0001525	angiogenesis
colored grain percentage	TO:0000617	GO:0001568	blood vessel development
colored grain percentage	TO:0000617	GO:0001944	vasculature development
colored grain percentage	TO:0000617	GO:0002252	immune effector process
colored grain percentage	TO:0000617	GO:0007257	activation of JUN kinase activity
colored grain percentage	TO:0000617	GO:0008037	cell recognition
colored grain percentage	TO:0000617	GO:0009269	response to desiccation
colored grain percentage	TO:0000617	GO:0009409	response to cold
colored grain percentage	TO:0000617	GO:0009734	auxin mediated signaling pathway
colored grain percentage	TO:0000617	GO:0009743	response to carbohydrate stimulus
colored grain percentage	TO:0000617	GO:0009746	response to hexose stimulus
colored grain percentage	TO:0000617	GO:0009856	pollination
colored grain percentage	TO:0000617	GO:0009875	pollen-pistil interaction
colored grain percentage	TO:0000617	GO:0009914	hormone transport
colored grain percentage	TO:0000617	GO:0010200	response to chitin
colored grain percentage	TO:0000617	GO:0035266	meristem growth
colored grain percentage	TO:0000617	GO:0042559	pteridine-containing compound biosynthetic process
colored grain percentage	TO:0000617	GO:0043408	regulation of MAPK cascade
colored grain percentage	TO:0000617	GO:0043506	regulation of JUN kinase activity
colored grain percentage	TO:0000617	GO:0043507	positive regulation of JUN kinase activity
colored grain percentage	TO:0000617	GO:0046328	regulation of JNK cascade
colored grain percentage	TO:0000617	GO:0046516	hypusine metabolic process
colored grain percentage	TO:0000617	GO:0048514	blood vessel morphogenesis
colored grain percentage	TO:0000617	GO:0048544	recognition of pollen
colored grain percentage	TO:0000617	GO:0048610	cellular process involved in reproduction
colored grain percentage	TO:0000617	GO:0050778	positive regulation of immune response
colored grain percentage	TO:0000617	GO:0051188	cofactor biosynthetic process
colored grain percentage	TO:0000617	GO:0070302	regulation of stress-activated protein kinase signaling cascade
colored grain percentage	TO:0000617	GO:0071365	cellular response to auxin stimulus
allelopathic effect	TO:0000624	GO:0002218	activation of innate immune response
allelopathic effect	TO:0000624	GO:0006022	aminoglycan metabolic process
allelopathic effect	TO:0000624	GO:0006814	sodium ion transport
allelopathic effect	TO:0000624	GO:0006816	calcium ion transport
allelopathic effect	TO:0000624	GO:0009408	response to heat
allelopathic effect	TO:0000624	GO:0009933	meristem structural organization
allelopathic effect	TO:0000624	GO:0009934	regulation of meristem structural organization
allelopathic effect	TO:0000624	GO:0010075	regulation of meristem growth
allelopathic effect	TO:0000624	GO:0010091	trichome branching
allelopathic effect	TO:0000624	GO:0019877	diaminopimelate biosynthetic process
allelopathic effect	TO:0000624	GO:0031349	positive regulation of defense response
allelopathic effect	TO:0000624	GO:0035266	meristem growth
allelopathic effect	TO:0000624	GO:0045088	regulation of innate immune response
allelopathic effect	TO:0000624	GO:0045089	positive regulation of innate immune response
allelopathic effect	TO:0000624	GO:0046777	protein autophosphorylation
allelopathic effect	TO:0000624	GO:0048437	floral organ development
allelopathic effect	TO:0000624	GO:0048438	floral whorl development
allelopathic effect	TO:0000624	GO:0048509	regulation of meristem development
allelopathic effect	TO:0000624	GO:0048532	anatomical structure arrangement
allelopathic effect	TO:0000624	GO:0048584	positive regulation of response to stimulus
allelopathic effect	TO:0000624	GO:0050778	positive regulation of immune response
allelopathic effect	TO:0000624	GO:0051789	response to protein stimulus
allelopathic effect	TO:0000624	GO:2000026	regulation of multicellular organismal development
spikelet density	TO:0000625	GO:0002684	positive regulation of immune system process
spikelet density	TO:0000625	GO:0006732	coenzyme metabolic process
spikelet density	TO:0000625	GO:0006743	ubiquinone metabolic process
spikelet density	TO:0000625	GO:0007398	ectoderm development
spikelet density	TO:0000625	GO:0008544	epidermis development
spikelet density	TO:0000625	GO:0009595	detection of biotic stimulus
spikelet density	TO:0000625	GO:0051783	regulation of nuclear division
spikelet density	TO:0000625	GO:0070271	protein complex biogenesis
green plantlet yield frequency	TO:0000632	GO:0006119	oxidative phosphorylation
green plantlet yield frequency	TO:0000632	GO:0006120	mitochondrial electron transport, NADH to ubiquinone
green plantlet yield frequency	TO:0000632	GO:0006818	hydrogen transport
green plantlet yield frequency	TO:0000632	GO:0009767	photosynthetic electron transport chain
green plantlet yield frequency	TO:0000632	GO:0009772	photosynthetic electron transport in photosystem II
green plantlet yield frequency	TO:0000632	GO:0015979	photosynthesis
green plantlet yield frequency	TO:0000632	GO:0015992	proton transport
green plantlet yield frequency	TO:0000632	GO:0045333	cellular respiration
green plantlet yield frequency	TO:0000632	GO:0048580	regulation of post-embryonic development
green plantlet yield frequency	TO:0000632	GO:0080001	mucilage extrusion from seed coat
primary branch length	TO:0000641	GO:0006486	protein glycosylation
primary branch length	TO:0000641	GO:0006768	biotin metabolic process
primary branch length	TO:0000641	GO:0009101	glycoprotein biosynthetic process
primary branch length	TO:0000641	GO:0009409	response to cold
primary branch length	TO:0000641	GO:0009734	auxin mediated signaling pathway
primary branch length	TO:0000641	GO:0010167	response to nitrate
primary branch length	TO:0000641	GO:0015672	monovalent inorganic cation transport
primary branch length	TO:0000641	GO:0015837	amine transport
primary branch length	TO:0000641	GO:0018193	peptidyl-amino acid modification
primary branch length	TO:0000641	GO:0023014	signal transduction by phosphorylation
primary branch length	TO:0000641	GO:0032879	regulation of localization
primary branch length	TO:0000641	GO:0034220	ion transmembrane transport
primary branch length	TO:0000641	GO:0034762	regulation of transmembrane transport
primary branch length	TO:0000641	GO:0043269	regulation of ion transport
primary branch length	TO:0000641	GO:0043413	macromolecule glycosylation
primary branch length	TO:0000641	GO:0048831	regulation of shoot development
primary branch length	TO:0000641	GO:0051049	regulation of transport
primary branch length	TO:0000641	GO:0070085	glycosylation
primary branch length	TO:0000641	GO:0071365	cellular response to auxin stimulus
primary branch length	TO:0000641	GO:0071804	cellular potassium ion transport
primary branch length	TO:0000641	GO:0071805	potassium ion transmembrane transport
flour color	TO:0000651	GO:0000305	response to oxygen radical
flour color	TO:0000651	GO:0006342	chromatin silencing
flour color	TO:0000651	GO:0016049	cell growth
flour color	TO:0000651	GO:0016101	diterpenoid metabolic process
flour color	TO:0000651	GO:0016102	diterpenoid biosynthetic process
flour color	TO:0000651	GO:0016106	sesquiterpenoid biosynthetic process
phyllochron	TO:0000659	GO:0000097	sulfur amino acid biosynthetic process
phyllochron	TO:0000659	GO:0006534	cysteine metabolic process
phyllochron	TO:0000659	GO:0006544	glycine metabolic process
phyllochron	TO:0000659	GO:0006564	L-serine biosynthetic process
phyllochron	TO:0000659	GO:0006915	apoptotic process
phyllochron	TO:0000659	GO:0009066	aspartate family amino acid metabolic process
phyllochron	TO:0000659	GO:0009067	aspartate family amino acid biosynthetic process
phyllochron	TO:0000659	GO:0009070	serine family amino acid biosynthetic process
phyllochron	TO:0000659	GO:0009086	methionine biosynthetic process
phyllochron	TO:0000659	GO:0010941	regulation of cell death
phyllochron	TO:0000659	GO:0019344	cysteine biosynthetic process
phyllochron	TO:0000659	GO:0042981	regulation of apoptotic process
phyllochron	TO:0000659	GO:0071265	L-methionine biosynthetic process
phyllochron	TO:0000659	GO:0080022	primary root development
tiller bud dormancy	TO:0000661	GO:0003333	amino acid transmembrane transport
tiller bud dormancy	TO:0000661	GO:0006749	glutathione metabolic process
tiller bud dormancy	TO:0000661	GO:0006865	amino acid transport
tiller bud dormancy	TO:0000661	GO:0009409	response to cold
tiller bud dormancy	TO:0000661	GO:0009620	response to fungus
tiller bud dormancy	TO:0000661	GO:0009627	systemic acquired resistance
tiller bud dormancy	TO:0000661	GO:0009636	response to toxin
tiller bud dormancy	TO:0000661	GO:0010038	response to metal ion
tiller bud dormancy	TO:0000661	GO:0010167	response to nitrate
tiller bud dormancy	TO:0000661	GO:0015837	amine transport
tiller bud dormancy	TO:0000661	GO:0015849	organic acid transport
tiller bud dormancy	TO:0000661	GO:0032886	regulation of microtubule-based process
tiller bud dormancy	TO:0000661	GO:0045489	pectin biosynthetic process
tiller bud dormancy	TO:0000661	GO:0046942	carboxylic acid transport
tiller bud dormancy	TO:0000661	GO:0050826	response to freezing
tiller bud dormancy	TO:0000661	GO:0050832	defense response to fungus
tiller bud dormancy	TO:0000661	GO:0090329	regulation of DNA-dependent DNA replication
rice bran percentage	TO:0000672	GO:0000245	spliceosomal complex assembly
rice bran percentage	TO:0000672	GO:0006694	steroid biosynthetic process
rice bran percentage	TO:0000672	GO:0006695	cholesterol biosynthetic process
rice bran percentage	TO:0000672	GO:0006720	isoprenoid metabolic process
rice bran percentage	TO:0000672	GO:0006721	terpenoid metabolic process
rice bran percentage	TO:0000672	GO:0007050	cell cycle arrest
rice bran percentage	TO:0000672	GO:0007052	mitotic spindle organization
rice bran percentage	TO:0000672	GO:0008299	isoprenoid biosynthetic process
rice bran percentage	TO:0000672	GO:0016125	sterol metabolic process
rice bran percentage	TO:0000672	GO:0016126	sterol biosynthetic process
[truncated: 47 more rows]

## Sheet: phQTL - MF
panicle weight	TO:0000014	GO:0004842	ubiquitin-protein ligase activity
panicle weight	TO:0000014	GO:0019901	protein kinase binding
hybrid incompatibilty	TO:0000036	GO:0004650	polygalacturonase activity
stigma exsertion	TO:0000044	GO:0005388	calcium-transporting ATPase activity
stigma exsertion	TO:0000044	GO:0015662	ATPase activity, coupled to transmembrane movement of ions, phosphorylative mechanism
stigma exsertion	TO:0000044	GO:0016820	hydrolase activity, acting on acid anhydrides, catalyzing transmembrane movement of substances
stigma exsertion	TO:0000044	GO:0005096	GTPase activator activity
stigma exsertion	TO:0000044	GO:0008324	cation transmembrane transporter activity
stigma exsertion	TO:0000044	GO:0016791	phosphatase activity
lodging incidence	TO:0000068	GO:0008173	RNA methyltransferase activity
lodging incidence	TO:0000068	GO:0004392	heme oxygenase (decyclizing) activity
lodging incidence	TO:0000068	GO:0016706	oxidoreductase activity, acting on paired donors, with incorporation or reduction of molecular oxygen, 2-oxoglutarate as one donor, and incorporation of one atom each of oxygen into both donors
lodging incidence	TO:0000068	GO:0045431	flavonol synthase activity
lodging incidence	TO:0000068	GO:0005216	ion channel activity
lodging incidence	TO:0000068	GO:0005242	inward rectifier potassium channel activity
lodging incidence	TO:0000068	GO:0005244	voltage-gated ion channel activity
lodging incidence	TO:0000068	GO:0005249	voltage-gated potassium channel activity
lodging incidence	TO:0000068	GO:0005267	potassium channel activity
lodging incidence	TO:0000068	GO:0015297	antiporter activity
lodging incidence	TO:0000068	GO:0003756	protein disulfide isomerase activity
lodging incidence	TO:0000068	GO:0015035	protein disulfide oxidoreductase activity
lodging incidence	TO:0000068	GO:0003872	6-phosphofructokinase activity
lodging incidence	TO:0000068	GO:0008443	phosphofructokinase activity
lodging incidence	TO:0000068	GO:0047334	diphosphate-fructose-6-phosphate 1-phosphotransferase activity
lodging incidence	TO:0000068	GO:0004739	pyruvate dehydrogenase (acetyl-transferring) activity
lodging incidence	TO:0000068	GO:0016624	oxidoreductase activity, acting on the aldehyde or oxo group of donors, disulfide as acceptor
lodging incidence	TO:0000068	GO:0004738	pyruvate dehydrogenase activity
lodging incidence	TO:0000068	GO:0015081	sodium ion transmembrane transporter activity
lodging incidence	TO:0000068	GO:0015385	sodium:hydrogen antiporter activity
lodging incidence	TO:0000068	GO:0015386	potassium:hydrogen antiporter activity
lodging incidence	TO:0000068	GO:0015299	solute:hydrogen antiporter activity
lodging incidence	TO:0000068	GO:0016817	hydrolase activity, acting on acid anhydrides
lodging incidence	TO:0000068	GO:0043139	5'-3' DNA helicase activity
lodging incidence	TO:0000068	GO:0016818	hydrolase activity, acting on acid anhydrides, in phosphorus-containing anhydrides
lodging incidence	TO:0000068	GO:0045486	naringenin 3-dioxygenase activity
lodging incidence	TO:0000068	GO:0004252	serine-type endopeptidase activity
lodging incidence	TO:0000068	GO:0008236	serine-type peptidase activity
lodging incidence	TO:0000068	GO:0004559	alpha-mannosidase activity
lodging incidence	TO:0000068	GO:0015923	mannosidase activity
lodging incidence	TO:0000068	GO:0016799	hydrolase activity, hydrolyzing N-glycosyl compounds
lodging incidence	TO:0000068	GO:0043169	cation binding
lodging incidence	TO:0000068	GO:0016668	oxidoreductase activity, acting on a sulfur group of donors, NAD or NADP as acceptor
lodging incidence	TO:0000068	GO:0004148	dihydrolipoyl dehydrogenase activity
lodging incidence	TO:0000068	GO:0008324	cation transmembrane transporter activity
lodging incidence	TO:0000068	GO:0005247	voltage-gated chloride channel activity
lodging incidence	TO:0000068	GO:0005254	chloride channel activity
lodging incidence	TO:0000068	GO:0004812	aminoacyl-tRNA ligase activity
lodging incidence	TO:0000068	GO:0004557	alpha-galactosidase activity
lodging incidence	TO:0000068	GO:0052692	raffinose alpha-galactosidase activity
lodging incidence	TO:0000068	GO:0008061	chitin binding
lodging incidence	TO:0000068	GO:0004813	alanine-tRNA ligase activity
lodging incidence	TO:0000068	GO:0004829	threonine-tRNA ligase activity
lodging incidence	TO:0000068	GO:0016876	ligase activity, forming aminoacyl-tRNA and related compounds
lodging incidence	TO:0000068	GO:0043015	gamma-tubulin binding
lodging incidence	TO:0000068	GO:0051011	microtubule minus-end binding
lodging incidence	TO:0000068	GO:0004707	MAP kinase activity
awn length	TO:0000072	GO:0004834	tryptophan synthase activity
awn length	TO:0000072	GO:0080059	flavonol 3-O-arabinosyltransferase activity
awn length	TO:0000072	GO:0004656	procollagen-proline 4-dioxygenase activity
awn length	TO:0000072	GO:0010277	chlorophyllide a oxygenase [overall] activity
awn length	TO:0000072	GO:0051537	2 iron, 2 sulfur cluster binding
awn length	TO:0000072	GO:0045735	nutrient reservoir activity
awn length	TO:0000072	GO:0003779	actin binding
awn length	TO:0000072	GO:0008565	protein transporter activity
awn length	TO:0000072	GO:0004784	superoxide dismutase activity
awn length	TO:0000072	GO:0016209	antioxidant activity
awn length	TO:0000072	GO:0050660	flavin adenine dinucleotide binding
awn length	TO:0000072	GO:0050661	NADP binding
awn length	TO:0000072	GO:0030145	manganese ion binding
awn length	TO:0000072	GO:0004809	tRNA (guanine-N2-)-methyltransferase activity
awn length	TO:0000072	GO:0080030	methyl indole-3-acetate esterase activity
awn length	TO:0000072	GO:0080031	methyl salicylate esterase activity
awn length	TO:0000072	GO:0080032	methyl jasmonate esterase activity
awn length	TO:0000072	GO:0003735	structural constituent of ribosome
awn length	TO:0000072	GO:0003973	(S)-2-hydroxy-acid oxidase activity
awn length	TO:0000072	GO:0008891	glycolate oxidase activity
awn length	TO:0000072	GO:0052852	very-long-chain-(S)-2-hydroxy-acid oxidase activity
awn length	TO:0000072	GO:0052853	long-chain-(S)-2-hydroxy-long-chain-acid oxidase activity
awn length	TO:0000072	GO:0052854	medium-chain-(S)-2-hydroxy-acid oxidase activity
awn length	TO:0000072	GO:0016639	oxidoreductase activity, acting on the CH-NH2 group of donors, NAD or NADP as acceptor
awn length	TO:0000072	GO:0004352	glutamate dehydrogenase (NAD+) activity
awn length	TO:0000072	GO:0004353	glutamate dehydrogenase [NAD(P)+] activity
awn length	TO:0000072	GO:0008378	galactosyltransferase activity
awn length	TO:0000072	GO:0035575	histone demethylase activity (H4-K20 specific)
awn length	TO:0000072	GO:0017089	glycolipid transporter activity
awn length	TO:0000072	GO:0051861	glycolipid binding
awn length	TO:0000072	GO:0004521	endoribonuclease activity
awn length	TO:0000072	GO:0016891	endoribonuclease activity, producing 5'-phosphomonoesters
awn length	TO:0000072	GO:0030519	snoRNP binding
awn length	TO:0000072	GO:0043021	ribonucleoprotein complex binding
awn length	TO:0000072	GO:0070990	snRNP binding
awn length	TO:0000072	GO:0051082	unfolded protein binding
awn length	TO:0000072	GO:0008661	1-deoxy-D-xylulose-5-phosphate synthase activity
awn length	TO:0000072	GO:0010181	FMN binding
awn length	TO:0000072	GO:0003987	acetate-CoA ligase activity
awn length	TO:0000072	GO:0015037	peptide disulfide oxidoreductase activity
leaf rolling	TO:0000085	GO:0016746	transferase activity, transferring acyl groups
leaf rolling	TO:0000085	GO:0016616	oxidoreductase activity, acting on the CH-OH group of donors, NAD or NADP as acceptor
leaf rolling	TO:0000085	GO:0043169	cation binding
leaf rolling	TO:0000085	GO:0016788	hydrolase activity, acting on ester bonds
leaf rolling	TO:0000085	GO:0016820	hydrolase activity, acting on acid anhydrides, catalyzing transmembrane movement of substances
rice yellow mottle virus resistance	TO:0000088	GO:0004421	hydroxymethylglutaryl-CoA synthase activity
rice yellow mottle virus resistance	TO:0000088	GO:0004177	aminopeptidase activity
rice yellow mottle virus resistance	TO:0000088	GO:0008235	metalloexopeptidase activity
rice yellow mottle virus resistance	TO:0000088	GO:0003854	3-beta-hydroxy-delta5-steroid dehydrogenase activity
rice yellow mottle virus resistance	TO:0000088	GO:0016616	oxidoreductase activity, acting on the CH-OH group of donors, NAD or NADP as acceptor
rice yellow mottle virus resistance	TO:0000088	GO:0047012	sterol-4-alpha-carboxylate 3-dehydrogenase (decarboxylating) activity
rice yellow mottle virus resistance	TO:0000088	GO:0003993	acid phosphatase activity
rice yellow mottle virus resistance	TO:0000088	GO:0005096	GTPase activator activity
rice yellow mottle virus resistance	TO:0000088	GO:0045552	dihydrokaempferol 4-reductase activity
rice yellow mottle virus resistance	TO:0000088	GO:0050662	coenzyme binding
rice yellow mottle virus resistance	TO:0000088	GO:0005388	calcium-transporting ATPase activity
rice yellow mottle virus resistance	TO:0000088	GO:0005451	monovalent cation:hydrogen antiporter activity
rice yellow mottle virus resistance	TO:0000088	GO:0015297	antiporter activity
rice yellow mottle virus resistance	TO:0000088	GO:0015238	drug transmembrane transporter activity
rice yellow mottle virus resistance	TO:0000088	GO:0004650	polygalacturonase activity
rice yellow mottle virus resistance	TO:0000088	GO:0004888	transmembrane signaling receptor activity
rice yellow mottle virus resistance	TO:0000088	GO:0005046	KDEL sequence binding
rice yellow mottle virus resistance	TO:0000088	GO:0046923	ER retention sequence binding
rice yellow mottle virus resistance	TO:0000088	GO:0004175	endopeptidase activity
rice yellow mottle virus resistance	TO:0000088	GO:0004298	threonine-type endopeptidase activity
rice yellow mottle virus resistance	TO:0000088	GO:0016853	isomerase activity
rice yellow mottle virus resistance	TO:0000088	GO:0071889	14-3-3 protein binding
rice yellow mottle virus resistance	TO:0000088	GO:0003916	DNA topoisomerase activity
rice yellow mottle virus resistance	TO:0000088	GO:0003917	DNA topoisomerase type I activity
rice yellow mottle virus resistance	TO:0000088	GO:0004076	biotin synthase activity
rice yellow mottle virus resistance	TO:0000088	GO:0004739	pyruvate dehydrogenase (acetyl-transferring) activity
rice yellow mottle virus resistance	TO:0000088	GO:0051119	sugar transmembrane transporter activity
rice yellow mottle virus resistance	TO:0000088	GO:0051082	unfolded protein binding
rice yellow mottle virus resistance	TO:0000088	GO:0004197	cysteine-type endopeptidase activity
rice yellow mottle virus resistance	TO:0000088	GO:0004568	chitinase activity
rice yellow mottle virus resistance	TO:0000088	GO:0047251	thiohydroximate beta-D-glucosyltransferase activity
rice yellow mottle virus resistance	TO:0000088	GO:0004221	ubiquitin thiolesterase activity
rice yellow mottle virus resistance	TO:0000088	GO:0042286	glutamate-1-semialdehyde 2,1-aminomutase activity
rice yellow mottle virus resistance	TO:0000088	GO:0008324	cation transmembrane transporter activity
rice yellow mottle virus resistance	TO:0000088	GO:0015299	solute:hydrogen antiporter activity
rice yellow mottle virus resistance	TO:0000088	GO:0016857	racemase and epimerase activity, acting on carbohydrates and derivatives
rice yellow mottle virus resistance	TO:0000088	GO:0003978	UDP-glucose 4-epimerase activity
rice yellow mottle virus resistance	TO:0000088	GO:0003863	3-methyl-2-oxobutanoate dehydrogenase (2-methylpropanoyl-transferring) activity
rice yellow mottle virus resistance	TO:0000088	GO:0042578	phosphoric ester hydrolase activity
rice yellow mottle virus resistance	TO:0000088	GO:0004320	oleoyl-[acyl-carrier-protein] hydrolase activity
rice yellow mottle virus resistance	TO:0000088	GO:0016295	myristoyl-[acyl-carrier-protein] hydrolase activity
rice yellow mottle virus resistance	TO:0000088	GO:0016296	palmitoyl-[acyl-carrier-protein] hydrolase activity
rice yellow mottle virus resistance	TO:0000088	GO:0016297	acyl-[acyl-carrier-protein] hydrolase activity
rice yellow mottle virus resistance	TO:0000088	GO:0016790	thiolester hydrolase activity
rice yellow mottle virus resistance	TO:0000088	GO:0005310	dicarboxylic acid transmembrane transporter activity
rice yellow mottle virus resistance	TO:0000088	GO:0005343	organic acid:sodium symporter activity
rice yellow mottle virus resistance	TO:0000088	GO:0015137	citrate transmembrane transporter activity
rice yellow mottle virus resistance	TO:0000088	GO:0015140	malate transmembrane transporter activity
rice yellow mottle virus resistance	TO:0000088	GO:0015141	succinate transmembrane transporter activity
rice yellow mottle virus resistance	TO:0000088	GO:0015142	tricarboxylic acid transmembrane transporter activity
rice yellow mottle virus resistance	TO:0000088	GO:0015362	high affinity sodium:dicarboxylate symporter activity
rice yellow mottle virus resistance	TO:0000088	GO:0017153	sodium:dicarboxylate symporter activity
rice yellow mottle virus resistance	TO:0000088	GO:0004420	hydroxymethylglutaryl-CoA reductase (NADPH) activity
rice yellow mottle virus resistance	TO:0000088	GO:0004852	uroporphyrinogen-III synthase activity
penetrated root thickness	TO:0000090	GO:0046983	protein dimerization activity
penetrated root thickness	TO:0000090	GO:0004721	phosphoprotein phosphatase activity
penetrated root thickness	TO:0000090	GO:0043565	sequence-specific DNA binding
root pulling force	TO:0000093	GO:0000822	inositol hexakisphosphate binding
root pulling force	TO:0000093	GO:0010011	auxin binding
root pulling force	TO:0000093	GO:0016717	oxidoreductase activity, acting on paired donors, with oxidation of a pair of donors resulting in the reduction of molecular oxygen to two molecules of water
root pulling force	TO:0000093	GO:0015112	nitrate transmembrane transporter activity
root pulling force	TO:0000093	GO:0015334	high affinity oligopeptide transporter activity
root pulling force	TO:0000093	GO:0042936	dipeptide transporter activity
root pulling force	TO:0000093	GO:0042937	tripeptide transporter activity
root pulling force	TO:0000093	GO:0005471	ATP:ADP antiporter activity
root pulling force	TO:0000093	GO:0043027	cysteine-type endopeptidase inhibitor activity involved in apoptotic process
root pulling force	TO:0000093	GO:0016210	naringenin-chalcone synthase activity
root pulling force	TO:0000093	GO:0016746	transferase activity, transferring acyl groups
root pulling force	TO:0000093	GO:0016747	transferase activity, transferring acyl groups other than amino-acyl groups
root pulling force	TO:0000093	GO:0045485	omega-6 fatty acid desaturase activity
root pulling force	TO:0000093	GO:0003916	DNA topoisomerase activity
root pulling force	TO:0000093	GO:0045549	9-cis-epoxycarotenoid dioxygenase activity
root pulling force	TO:0000093	GO:0003838	sterol 24-C-methyltransferase activity
root pulling force	TO:0000093	GO:0050342	tocopherol O-methyltransferase activity
root pulling force	TO:0000093	GO:0008094	DNA-dependent ATPase activity
root pulling force	TO:0000093	GO:0004400	histidinol-phosphate transaminase activity
root pulling force	TO:0000093	GO:0008395	steroid hydroxylase activity
root pulling force	TO:0000093	GO:0004712	protein serine/threonine/tyrosine kinase activity
root pulling force	TO:0000093	GO:0008398	sterol 14-demethylase activity
root pulling force	TO:0000093	GO:0004559	alpha-mannosidase activity
root pulling force	TO:0000093	GO:0015923	mannosidase activity
root pulling force	TO:0000093	GO:0043169	cation binding
root pulling force	TO:0000093	GO:0008146	sulfotransferase activity
root pulling force	TO:0000093	GO:0004062	aryl sulfotransferase activity
root pulling force	TO:0000093	GO:0047364	desulfoglucosinolate sulfotransferase activity
root pulling force	TO:0000093	GO:0047894	flavonol 3-sulfotransferase activity
root pulling force	TO:0000093	GO:0004791	thioredoxin-disulfide reductase activity
root pulling force	TO:0000093	GO:0016881	acid-amino acid ligase activity
root pulling force	TO:0000093	GO:0016709	oxidoreductase activity, acting on paired donors, with incorporation or reduction of molecular oxygen, NADH or NADPH as one donor, and incorporation of one atom of oxygen
root pulling force	TO:0000093	GO:0004108	citrate (Si)-synthase activity
root pulling force	TO:0000093	GO:0046912	transferase activity, transferring acyl groups, acyl groups converted into alkyl on transfer
root pulling force	TO:0000093	GO:0080066	3-methylthiopropyl-desulfoglucosinolate sulfotransferase activity
root pulling force	TO:0000093	GO:0080067	4-methylthiobutyl-desulfoglucosinolate sulfotransferase activity
root pulling force	TO:0000093	GO:0080068	5-methylthiopentyl-desulfoglucosinolate sulfotransferase activity
root pulling force	TO:0000093	GO:0080069	7-methylthioheptyl-desulfoglucosinolate sulfotransferase activity
root pulling force	TO:0000093	GO:0080070	8-methylthiooctyl-desulfoglucosinolate sulfotransferase activity
root pulling force	TO:0000093	GO:0080071	indol-3-yl-methyl-desulfoglucosinolate sulfotransferase activity
root pulling force	TO:0000093	GO:0016715	oxidoreductase activity, acting on paired donors, with incorporation or reduction of molecular oxygen, reduced ascorbate as one donor, and incorporation of one atom of oxygen
root pulling force	TO:0000093	GO:0046974	histone methyltransferase activity (H3-K9 specific)
root pulling force	TO:0000093	GO:0016668	oxidoreductase activity, acting on a sulfur group of donors, NAD or NADP as acceptor
root pulling force	TO:0000093	GO:0008080	N-acetyltransferase activity
root pulling force	TO:0000093	GO:0016984	ribulose-bisphosphate carboxylase activity
root pulling force	TO:0000093	GO:0000983	RNA polymerase II core promoter sequence-specific DNA binding transcription factor activity
root pulling force	TO:0000093	GO:0001105	RNA polymerase II transcription coactivator activity
root pulling force	TO:0000093	GO:0050567	glutaminyl-tRNA synthase (glutamine-hydrolyzing) activity
root pulling force	TO:0000093	GO:0004315	3-oxoacyl-[acyl-carrier-protein] synthase activity
root pulling force	TO:0000093	GO:0004585	ornithine carbamoyltransferase activity
root pulling force	TO:0000093	GO:0016743	carboxyl- or carbamoyltransferase activity
basal root thickness	TO:0000094	GO:0046983	protein dimerization activity
basal root thickness	TO:0000094	GO:0004721	phosphoprotein phosphatase activity
ratooning ability	TO:0000096	GO:0043565	sequence-specific DNA binding
ratooning ability	TO:0000096	GO:0042393	histone binding
ratooning ability	TO:0000096	GO:0015662	ATPase activity, coupled to transmembrane movement of ions, phosphorylative mechanism
ratooning ability	TO:0000096	GO:0016853	isomerase activity
ratooning ability	TO:0000096	GO:0009982	pseudouridine synthase activity
ratooning ability	TO:0000096	GO:0003755	peptidyl-prolyl cis-trans isomerase activity
ratooning ability	TO:0000096	GO:0043169	cation binding
phosphorus sensitivity	TO:0000102	GO:0008378	galactosyltransferase activity
phosphorus sensitivity	TO:0000102	GO:0004970	ionotropic glutamate receptor activity
phosphorus sensitivity	TO:0000102	GO:0008066	glutamate receptor activity
phosphorus sensitivity	TO:0000102	GO:0004965	G-protein coupled GABA receptor activity
phosphorus sensitivity	TO:0000102	GO:0005216	ion channel activity
phosphorus sensitivity	TO:0000102	GO:0005234	extracellular-glutamate-gated ion channel activity
phosphorus sensitivity	TO:0000102	GO:0005262	calcium channel activity
phosphorus sensitivity	TO:0000102	GO:0016157	sucrose synthase activity
phosphorus sensitivity	TO:0000102	GO:0003843	1,3-beta-D-glucan synthase activity
phosphorus sensitivity	TO:0000102	GO:0032542	sulfiredoxin activity
phosphorus sensitivity	TO:0000102	GO:0016667	oxidoreductase activity, acting on a sulfur group of donors
phosphorus sensitivity	TO:0000102	GO:0030604	1-deoxy-D-xylulose-5-phosphate reductoisomerase activity
phosphorus sensitivity	TO:0000102	GO:0016818	hydrolase activity, acting on acid anhydrides, in phosphorus-containing anhydrides
phosphorus sensitivity	TO:0000102	GO:0000156	two-component response regulator activity
phosphorus sensitivity	TO:0000102	GO:0004175	endopeptidase activity
phosphorus sensitivity	TO:0000102	GO:0004298	threonine-type endopeptidase activity
phosphorus sensitivity	TO:0000102	GO:0004121	cystathionine beta-lyase activity
phosphorus sensitivity	TO:0000102	GO:0004123	cystathionine gamma-lyase activity
phosphorus sensitivity	TO:0000102	GO:0080146	L-cysteine desulfhydrase activity
phosphorus sensitivity	TO:0000102	GO:0004315	3-oxoacyl-[acyl-carrier-protein] synthase activity
phosphorus sensitivity	TO:0000102	GO:0016702	oxidoreductase activity, acting on single donors with incorporation of molecular oxygen, incorporation of two atoms of oxygen
phosphorus sensitivity	TO:0000102	GO:0016706	oxidoreductase activity, acting on paired donors, with incorporation or reduction of molecular oxygen, 2-oxoglutarate as one donor, and incorporation of one atom each of oxygen into both donors
phosphorus sensitivity	TO:0000102	GO:0045431	flavonol synthase activity
phosphorus sensitivity	TO:0000102	GO:0045486	naringenin 3-dioxygenase activity
phosphorus sensitivity	TO:0000102	GO:0050589	leucocyanidin oxygenase activity
phosphorus sensitivity	TO:0000102	GO:0070330	aromatase activity
phosphorus sensitivity	TO:0000102	GO:0003678	DNA helicase activity
phosphorus sensitivity	TO:0000102	GO:0004386	helicase activity
phosphorus sensitivity	TO:0000102	GO:0016887	ATPase activity
phosphorus sensitivity	TO:0000102	GO:0004971	alpha-amino-3-hydroxy-5-methyl-4-isoxazole propionate selective glutamate receptor activity
phosphorus sensitivity	TO:0000102	GO:0004438	phosphatidylinositol-3-phosphatase activity
phosphorus sensitivity	TO:0000102	GO:0043812	phosphatidylinositol-4-phosphate phosphatase activity
chalkiness of endosperm	TO:0000104	GO:0019901	protein kinase binding
chalkiness of endosperm	TO:0000104	GO:0003700	sequence-specific DNA binding transcription factor activity
chalkiness of endosperm	TO:0000104	GO:0004252	serine-type endopeptidase activity
chalkiness of endosperm	TO:0000104	GO:0008236	serine-type peptidase activity
harvest index	TO:0000128	GO:0004650	polygalacturonase activity
harvest index	TO:0000128	GO:0045735	nutrient reservoir activity
harvest index	TO:0000128	GO:0042803	protein homodimerization activity
harvest index	TO:0000128	GO:0051082	unfolded protein binding
harvest index	TO:0000128	GO:0016773	phosphotransferase activity, alcohol group as acceptor
harvest index	TO:0000128	GO:0004332	fructose-bisphosphate aldolase activity
harvest index	TO:0000128	GO:0018024	histone-lysine N-methyltransferase activity
harvest index	TO:0000128	GO:0015171	amino acid transmembrane transporter activity
harvest index	TO:0000128	GO:0003843	1,3-beta-D-glucan synthase activity
harvest index	TO:0000128	GO:0008865	fructokinase activity
relative water content	TO:0000136	GO:0042803	protein homodimerization activity
relative water content	TO:0000136	GO:0051082	unfolded protein binding
milled rice ratio	TO:0000144	GO:0008378	galactosyltransferase activity
milled rice ratio	TO:0000144	GO:0047220	galactosylxylosylprotein 3-beta-galactosyltransferase activity
milled rice ratio	TO:0000144	GO:0051082	unfolded protein binding
milled rice ratio	TO:0000144	GO:0008690	3-deoxy-manno-octulosonate cytidylyltransferase activity
milled rice ratio	TO:0000144	GO:0004355	glutamate synthase (NADPH) activity
milled rice ratio	TO:0000144	GO:0015930	glutamate synthase activity
milled rice ratio	TO:0000144	GO:0016040	glutamate synthase (NADH) activity
milled rice ratio	TO:0000144	GO:0016041	glutamate synthase (ferredoxin) activity
milled rice ratio	TO:0000144	GO:0016638	oxidoreductase activity, acting on the CH-NH2 group of donors
milled rice ratio	TO:0000144	GO:0016639	oxidoreductase activity, acting on the CH-NH2 group of donors, NAD or NADP as acceptor
milled rice ratio	TO:0000144	GO:0045181	glutamate synthase activity, NADH or NADPH as acceptor
milled rice ratio	TO:0000144	GO:0051538	3 iron, 4 sulfur cluster binding
milled rice ratio	TO:0000144	GO:0004252	serine-type endopeptidase activity
milled rice ratio	TO:0000144	GO:0008236	serine-type peptidase activity
milled rice ratio	TO:0000144	GO:0022891	substrate-specific transmembrane transporter activity
milled rice ratio	TO:0000144	GO:0004812	aminoacyl-tRNA ligase activity
milled rice ratio	TO:0000144	GO:0004826	phenylalanine-tRNA ligase activity
milled rice ratio	TO:0000144	GO:0042802	identical protein binding
milled rice ratio	TO:0000144	GO:0016765	transferase activity, transferring alkyl or aryl (other than methyl) groups
milled rice ratio	TO:0000144	GO:0052381	tRNA dimethylallyltransferase activity
milled rice ratio	TO:0000144	GO:0000234	phosphoethanolamine N-methyltransferase activity
milled rice ratio	TO:0000144	GO:0004084	branched-chain-amino-acid transaminase activity
milled rice ratio	TO:0000144	GO:0052654	L-leucine transaminase activity
milled rice ratio	TO:0000144	GO:0052655	L-valine transaminase activity
milled rice ratio	TO:0000144	GO:0052656	L-isoleucine transaminase activity
milled rice ratio	TO:0000144	GO:0016616	oxidoreductase activity, acting on the CH-OH group of donors, NAD or NADP as acceptor
milled rice ratio	TO:0000144	GO:0003883	CTP synthase activity
milled rice ratio	TO:0000144	GO:0004616	phosphogluconate dehydrogenase (decarboxylating) activity
milled rice ratio	TO:0000144	GO:0004455	ketol-acid reductoisomerase activity
milled rice ratio	TO:0000144	GO:0008601	protein phosphatase type 2A regulator activity
milled rice ratio	TO:0000144	GO:0004707	MAP kinase activity
milled rice ratio	TO:0000144	GO:0003924	GTPase activity
milled rice ratio	TO:0000144	GO:0046933	hydrogen ion transporting ATP synthase activity, rotational mechanism
milled rice ratio	TO:0000144	GO:0046961	proton-transporting ATPase activity, rotational mechanism
milled rice ratio	TO:0000144	GO:0047218	hydroxycinnamate 4-beta-glucosyltransferase activity
milled rice ratio	TO:0000144	GO:0010329	auxin efflux transmembrane transporter activity
milled rice ratio	TO:0000144	GO:0080161	auxin transmembrane transporter activity
milled rice ratio	TO:0000144	GO:0052689	carboxylic ester hydrolase activity
elongation ability	TO:0000170	GO:0045735	nutrient reservoir activity
elongation ability	TO:0000170	GO:0008430	selenium binding
elongation ability	TO:0000170	GO:0016773	phosphotransferase activity, alcohol group as acceptor
elongation ability	TO:0000170	GO:0008688	3-(3-hydroxyphenyl)propionate hydroxylase activity
elongation ability	TO:0000170	GO:0016891	endoribonuclease activity, producing 5'-phosphomonoesters
elongation ability	TO:0000170	GO:0004386	helicase activity
elongation ability	TO:0000170	GO:0008026	ATP-dependent helicase activity
elongation ability	TO:0000170	GO:0004650	polygalacturonase activity
elongation ability	TO:0000170	GO:0015197	peptide transporter activity
elongation ability	TO:0000170	GO:0015334	high affinity oligopeptide transporter activity
elongation ability	TO:0000170	GO:0004715	non-membrane spanning protein tyrosine kinase activity
elongation ability	TO:0000170	GO:0016231	beta-N-acetylglucosaminidase activity
bacterial blight disease resistance	TO:0000175	GO:0051082	unfolded protein binding
bacterial blight disease resistance	TO:0000175	GO:0019843	rRNA binding
bacterial blight disease resistance	TO:0000175	GO:0003985	acetyl-CoA C-acetyltransferase activity
white-backed planthopper resistance	TO:0000205	GO:0003743	translation initiation factor activity
white-backed planthopper resistance	TO:0000205	GO:0000155	two-component sensor activity
leaf angle	TO:0000206	GO:0016746	transferase activity, transferring acyl groups
leaf angle	TO:0000206	GO:0051082	unfolded protein binding
gel consistency	TO:0000211	GO:0003678	DNA helicase activity
gel consistency	TO:0000211	GO:0004386	helicase activity
gel consistency	TO:0000211	GO:0016887	ATPase activity
gel consistency	TO:0000211	GO:0005216	ion channel activity
gel consistency	TO:0000211	GO:0016702	oxidoreductase activity, acting on single donors with incorporation of molecular oxygen, incorporation of two atoms of oxygen
gel consistency	TO:0000211	GO:0016706	oxidoreductase activity, acting on paired donors, with incorporation or reduction of molecular oxygen, 2-oxoglutarate as one donor, and incorporation of one atom each of oxygen into both donors
gel consistency	TO:0000211	GO:0008289	lipid binding
gel consistency	TO:0000211	GO:0047213	anthocyanidin 3-O-glucosyltransferase activity
gel consistency	TO:0000211	GO:0042578	phosphoric ester hydrolase activity
gel consistency	TO:0000211	GO:0004439	phosphatidylinositol-4,5-bisphosphate 5-phosphatase activity
gel consistency	TO:0000211	GO:0034595	phosphatidylinositol phosphate 5-phosphatase activity
gel consistency	TO:0000211	GO:0045431	flavonol synthase activity
gel consistency	TO:0000211	GO:0045486	naringenin 3-dioxygenase activity
gel consistency	TO:0000211	GO:0005249	voltage-gated potassium channel activity
head rice	TO:0000222	GO:0000822	inositol hexakisphosphate binding
head rice	TO:0000222	GO:0010011	auxin binding
head rice	TO:0000222	GO:0004022	alcohol dehydrogenase (NAD) activity
head rice	TO:0000222	GO:0010301	xanthoxin dehydrogenase activity
head rice	TO:0000222	GO:0004758	serine C-palmitoyltransferase activity
head rice	TO:0000222	GO:0008890	glycine C-acetyltransferase activity
iron sensitivity	TO:0000224	GO:0016746	transferase activity, transferring acyl groups
root length	TO:0000227	GO:0043565	sequence-specific DNA binding
root volume	TO:0000233	GO:0019904	protein domain specific binding
root volume	TO:0000233	GO:0015035	protein disulfide oxidoreductase activity
root volume	TO:0000233	GO:0050660	flavin adenine dinucleotide binding
invitro regeneration ability	TO:0000243	GO:0015334	high affinity oligopeptide transporter activity
invitro regeneration ability	TO:0000243	GO:0042936	dipeptide transporter activity
invitro regeneration ability	TO:0000243	GO:0042937	tripeptide transporter activity
invitro regeneration ability	TO:0000243	GO:0005427	proton-dependent oligopeptide secondary active transmembrane transporter activity
invitro regeneration ability	TO:0000243	GO:0015198	oligopeptide transporter activity
invitro regeneration ability	TO:0000243	GO:0004003	ATP-dependent DNA helicase activity
invitro regeneration ability	TO:0000243	GO:0004386	helicase activity
invitro regeneration ability	TO:0000243	GO:0016881	acid-amino acid ligase activity
invitro regeneration ability	TO:0000243	GO:0016820	hydrolase activity, acting on acid anhydrides, catalyzing transmembrane movement of substances
invitro regeneration ability	TO:0000243	GO:0005244	voltage-gated ion channel activity
invitro regeneration ability	TO:0000243	GO:0051015	actin filament binding
invitro regeneration ability	TO:0000243	GO:0015197	peptide transporter activity
invitro regeneration ability	TO:0000243	GO:0016887	ATPase activity
leaf senescence	TO:0000249	GO:0004842	ubiquitin-protein ligase activity
sheath blight disease resistance	TO:0000255	GO:0008757	S-adenosylmethionine-dependent methyltransferase activity
sheath blight disease resistance	TO:0000255	GO:0016616	oxidoreductase activity, acting on the CH-OH group of donors, NAD or NADP as acceptor
sheath blight disease resistance	TO:0000255	GO:0051082	unfolded protein binding
100-grain weight	TO:0000269	GO:0043169	cation binding
100-grain weight	TO:0000269	GO:0016853	isomerase activity
100-grain weight	TO:0000269	GO:0051082	unfolded protein binding
root weight	TO:0000279	GO:0004842	ubiquitin-protein ligase activity
root weight	TO:0000279	GO:0046983	protein dimerization activity
root weight	TO:0000279	GO:0016788	hydrolase activity, acting on ester bonds
root weight	TO:0000279	GO:0016706	oxidoreductase activity, acting on paired donors, with incorporation or reduction of molecular oxygen, 2-oxoglutarate as one donor, and incorporation of one atom each of oxygen into both donors
root weight	TO:0000279	GO:0045431	flavonol synthase activity
carbohydrate content	TO:0000291	GO:0004386	helicase activity
cold tolerance	TO:0000303	GO:0003779	actin binding
cold tolerance	TO:0000303	GO:0004386	helicase activity
glutamine synthetase content	TO:0000305	GO:0003746	translation elongation factor activity
glutamine synthetase content	TO:0000305	GO:0004564	beta-fructofuranosidase activity
glutamine synthetase content	TO:0000305	GO:0004575	sucrose alpha-glucosidase activity
glutamine synthetase content	TO:0000305	GO:0031219	levanase activity
glutamine synthetase content	TO:0000305	GO:0016831	carboxy-lyase activity
glutamine synthetase content	TO:0000305	GO:0004398	histidine decarboxylase activity
glutamine synthetase content	TO:0000305	GO:0016810	hydrolase activity, acting on carbon-nitrogen (but not peptide) bonds
glutamine synthetase content	TO:0000305	GO:0050126	N-carbamoylputrescine amidase activity
glutamine synthetase content	TO:0000305	GO:0008379	thioredoxin peroxidase activity
glutamine synthetase content	TO:0000305	GO:0016209	antioxidant activity
glutamine synthetase content	TO:0000305	GO:0019900	kinase binding
glutamine synthetase content	TO:0000305	GO:0019901	protein kinase binding
glutamine synthetase content	TO:0000305	GO:0051920	peroxiredoxin activity
glutamine synthetase content	TO:0000305	GO:0000149	SNARE binding
glutamine synthetase content	TO:0000305	GO:0017075	syntaxin-1 binding
glutamine synthetase content	TO:0000305	GO:0019904	protein domain specific binding
glutamine synthetase content	TO:0000305	GO:0016788	hydrolase activity, acting on ester bonds
glutamine synthetase content	TO:0000305	GO:0004829	threonine-tRNA ligase activity
glutamine synthetase content	TO:0000305	GO:0016876	ligase activity, forming aminoacyl-tRNA and related compounds
glutamine synthetase content	TO:0000305	GO:0016818	hydrolase activity, acting on acid anhydrides, in phosphorus-containing anhydrides
glutamine synthetase content	TO:0000305	GO:0008121	ubiquinol-cytochrome-c reductase activity
glutamine synthetase content	TO:0000305	GO:0016679	oxidoreductase activity, acting on diphenols and related substances as donors
glutamine synthetase content	TO:0000305	GO:0004149	dihydrolipoyllysine-residue succinyltransferase activity
glutamine synthetase content	TO:0000305	GO:0008081	phosphoric diester hydrolase activity
glutamine synthetase content	TO:0000305	GO:0009982	pseudouridine synthase activity
glutamine synthetase content	TO:0000305	GO:0003987	acetate-CoA ligase activity
glutamine synthetase content	TO:0000305	GO:0004348	glucosylceramidase activity
glutamine synthetase content	TO:0000305	GO:0051019	mitogen-activated protein kinase binding
glutamine synthetase content	TO:0000305	GO:0009678	hydrogen-translocating pyrophosphatase activity
glutamine synthetase content	TO:0000305	GO:0046481	digalactosyldiacylglycerol synthase activity
male fertility restoration	TO:0000308	GO:0043169	cation binding
male fertility restoration	TO:0000308	GO:0019843	rRNA binding
male fertility restoration	TO:0000308	GO:0003779	actin binding
male fertility restoration	TO:0000308	GO:0051015	actin filament binding
male fertility restoration	TO:0000308	GO:0003735	structural constituent of ribosome
male fertility restoration	TO:0000308	GO:0022891	substrate-specific transmembrane transporter activity
male fertility restoration	TO:0000308	GO:0015035	protein disulfide oxidoreductase activity
male fertility restoration	TO:0000308	GO:0004364	glutathione transferase activity
nadh-dependent glutamate synthase content	TO:0000312	GO:0005267	potassium channel activity
nadh-dependent glutamate synthase content	TO:0000312	GO:0050660	flavin adenine dinucleotide binding
nadh-dependent glutamate synthase content	TO:0000312	GO:0050661	NADP binding
nadh-dependent glutamate synthase content	TO:0000312	GO:0016616	oxidoreductase activity, acting on the CH-OH group of donors, NAD or NADP as acceptor
soluble protein content	TO:0000325	GO:0004177	aminopeptidase activity
soluble protein content	TO:0000325	GO:0008081	phosphoric diester hydrolase activity
soluble protein content	TO:0000325	GO:0004197	cysteine-type endopeptidase activity
soluble protein content	TO:0000325	GO:0003743	translation initiation factor activity
soluble protein content	TO:0000325	GO:0005484	SNAP receptor activity
soluble protein content	TO:0000325	GO:0015299	solute:hydrogen antiporter activity
soluble protein content	TO:0000325	GO:0003755	peptidyl-prolyl cis-trans isomerase activity
soluble protein content	TO:0000325	GO:0008237	metallopeptidase activity
soluble protein content	TO:0000325	GO:0015114	phosphate ion transmembrane transporter activity
soluble protein content	TO:0000325	GO:0015297	antiporter activity
soluble protein content	TO:0000325	GO:0008324	cation transmembrane transporter activity
soluble protein content	TO:0000325	GO:0004629	phospholipase C activity
total amylase activity	TO:0000336	GO:0017022	myosin binding
total amylase activity	TO:0000336	GO:0005085	guanyl-nucleotide exchange factor activity
total amylase activity	TO:0000336	GO:0005086	ARF guanyl-nucleotide exchange factor activity
total amylase activity	TO:0000336	GO:0008060	ARF GTPase activator activity
total amylase activity	TO:0000336	GO:0045735	nutrient reservoir activity
total amylase activity	TO:0000336	GO:0004439	phosphatidylinositol-4,5-bisphosphate 5-phosphatase activity
total amylase activity	TO:0000336	GO:0034595	phosphatidylinositol phosphate 5-phosphatase activity
total amylase activity	TO:0000336	GO:0004445	inositol-polyphosphate 5-phosphatase activity
total amylase activity	TO:0000336	GO:0046030	inositol trisphosphate phosphatase activity
total amylase activity	TO:0000336	GO:0052658	inositol-1,4,5-trisphosphate 5-phosphatase activity
total amylase activity	TO:0000336	GO:0052659	inositol-1,3,4,5-tetrakisphosphate 5-phosphatase activity
total amylase activity	TO:0000336	GO:0042578	phosphoric ester hydrolase activity
total amylase activity	TO:0000336	GO:0005344	oxygen transporter activity
total amylase activity	TO:0000336	GO:0000107	imidazoleglycerol-phosphate synthase activity
total amylase activity	TO:0000336	GO:0016763	transferase activity, transferring pentosyl groups
total amylase activity	TO:0000336	GO:0016833	oxo-acid-lyase activity
total amylase activity	TO:0000336	GO:0004861	cyclin-dependent protein kinase inhibitor activity
total amylase activity	TO:0000336	GO:0004084	branched-chain-amino-acid transaminase activity
total amylase activity	TO:0000336	GO:0052654	L-leucine transaminase activity
total amylase activity	TO:0000336	GO:0052655	L-valine transaminase activity
total amylase activity	TO:0000336	GO:0052656	L-isoleucine transaminase activity
total amylase activity	TO:0000336	GO:0008022	protein C-terminus binding
total amylase activity	TO:0000336	GO:0003714	transcription corepressor activity
total amylase activity	TO:0000336	GO:0004104	cholinesterase activity
total amylase activity	TO:0000336	GO:0004091	carboxylesterase activity
total amylase activity	TO:0000336	GO:0080030	methyl indole-3-acetate esterase activity
total amylase activity	TO:0000336	GO:0080031	methyl salicylate esterase activity
total amylase activity	TO:0000336	GO:0080032	methyl jasmonate esterase activity
total amylase activity	TO:0000336	GO:0017076	purine nucleotide binding
total amylase activity	TO:0000336	GO:0004611	phosphoenolpyruvate carboxykinase activity
total amylase activity	TO:0000336	GO:0004612	phosphoenolpyruvate carboxykinase (ATP) activity
total amylase activity	TO:0000336	GO:0016831	carboxy-lyase activity
total amylase activity	TO:0000336	GO:0004634	phosphopyruvate hydratase activity
total amylase activity	TO:0000336	GO:0004558	alpha-glucosidase activity
total amylase activity	TO:0000336	GO:0032450	maltose alpha-glucosidase activity
total amylase activity	TO:0000336	GO:0033919	glucan 1,3-alpha-glucosidase activity
total amylase activity	TO:0000336	GO:0031176	endo-1,4-beta-xylanase activity
total amylase activity	TO:0000336	GO:0004357	glutamate-cysteine ligase activity
total amylase activity	TO:0000336	GO:0008759	UDP-3-O-[3-hydroxymyristoyl] N-acetylglucosamine deacetylase activity
total amylase activity	TO:0000336	GO:0016150	translation release factor activity, codon nonspecific
total amylase activity	TO:0000336	GO:0047568	3-oxo-5-beta-steroid 4-dehydrogenase activity
total amylase activity	TO:0000336	GO:0004107	chorismate synthase activity
days to flower	TO:0000344	GO:0016746	transferase activity, transferring acyl groups
zinc sensitivity	TO:0000351	GO:0046983	protein dimerization activity
zinc sensitivity	TO:0000351	GO:0003993	acid phosphatase activity
zinc sensitivity	TO:0000351	GO:0017018	myosin phosphatase activity
zinc sensitivity	TO:0000351	GO:0015171	amino acid transmembrane transporter activity
zinc sensitivity	TO:0000351	GO:0015172	acidic amino acid transmembrane transporter activity
zinc sensitivity	TO:0000351	GO:0015175	neutral amino acid transmembrane transporter activity
zinc sensitivity	TO:0000351	GO:0015293	symporter activity
zinc sensitivity	TO:0000351	GO:0015399	primary active transmembrane transporter activity
zinc sensitivity	TO:0000351	GO:0005280	hydrogen:amino acid symporter activity
zinc sensitivity	TO:0000351	GO:0015495	gamma-aminobutyric acid:hydrogen symporter activity
zinc sensitivity	TO:0000351	GO:0005302	L-tyrosine transmembrane transporter activity
zinc sensitivity	TO:0000351	GO:0015180	L-alanine transmembrane transporter activity
zinc sensitivity	TO:0000351	GO:0015186	L-glutamine transmembrane transporter activity
zinc sensitivity	TO:0000351	GO:0015187	glycine transmembrane transporter activity
zinc sensitivity	TO:0000351	GO:0016655	oxidoreductase activity, acting on NADH or NADPH, quinone or similar compound as acceptor
zinc sensitivity	TO:0000351	GO:0005457	GDP-fucose transmembrane transporter activity
zinc sensitivity	TO:0000351	GO:0005460	UDP-glucose transmembrane transporter activity
zinc sensitivity	TO:0000351	GO:0045544	gibberellin 20-oxidase activity
aluminum sensitivity	TO:0000354	GO:0051082	unfolded protein binding
aluminum sensitivity	TO:0000354	GO:0004386	helicase activity
aluminum sensitivity	TO:0000354	GO:0004970	ionotropic glutamate receptor activity
aluminum sensitivity	TO:0000354	GO:0008066	glutamate receptor activity
aluminum sensitivity	TO:0000354	GO:0004965	G-protein coupled GABA receptor activity
aluminum sensitivity	TO:0000354	GO:0005216	ion channel activity
aluminum sensitivity	TO:0000354	GO:0005234	extracellular-glutamate-gated ion channel activity
aluminum sensitivity	TO:0000354	GO:0005262	calcium channel activity
aluminum sensitivity	TO:0000354	GO:0016853	isomerase activity
aluminum sensitivity	TO:0000354	GO:0003755	peptidyl-prolyl cis-trans isomerase activity
aluminum sensitivity	TO:0000354	GO:0016836	hydro-lyase activity
aluminum sensitivity	TO:0000354	GO:0005125	cytokine activity
aluminum sensitivity	TO:0000354	GO:0008444	CDP-diacylglycerol-glycerol-3-phosphate 3-phosphatidyltransferase activity
aluminum sensitivity	TO:0000354	GO:0004142	diacylglycerol cholinephosphotransferase activity
aluminum sensitivity	TO:0000354	GO:0016780	phosphotransferase activity, for other substituted phosphate groups
reproductive growth time	TO:0000366	GO:0050660	flavin adenine dinucleotide binding
reproductive growth time	TO:0000366	GO:0070330	aromatase activity
vegetative growth time	TO:0000369	GO:0050660	flavin adenine dinucleotide binding
vegetative growth time	TO:0000369	GO:0070330	aromatase activity
breakdown viscosity	TO:0000374	GO:0043130	ubiquitin binding
breakdown viscosity	TO:0000374	GO:0043169	cation binding
breakdown viscosity	TO:0000374	GO:0016746	transferase activity, transferring acyl groups
breakdown viscosity	TO:0000374	GO:0030170	pyridoxal phosphate binding
breakdown viscosity	TO:0000374	GO:0016616	oxidoreductase activity, acting on the CH-OH group of donors, NAD or NADP as acceptor
breakdown viscosity	TO:0000374	GO:0015662	ATPase activity, coupled to transmembrane movement of ions, phosphorylative mechanism
breakdown viscosity	TO:0000374	GO:0016820	hydrolase activity, acting on acid anhydrides, catalyzing transmembrane movement of substances
consistency viscosity	TO:0000376	GO:0050660	flavin adenine dinucleotide binding
consistency viscosity	TO:0000376	GO:0046873	metal ion transmembrane transporter activity
consistency viscosity	TO:0000376	GO:0015297	antiporter activity
consistency viscosity	TO:0000376	GO:0051087	chaperone binding
consistency viscosity	TO:0000376	GO:0016818	hydrolase activity, acting on acid anhydrides, in phosphorus-containing anhydrides
consistency viscosity	TO:0000376	GO:0004707	MAP kinase activity
cooked kernel elongation	TO:0000377	GO:0045735	nutrient reservoir activity
cooked kernel elongation	TO:0000377	GO:0004721	phosphoprotein phosphatase activity
cooked kernel elongation	TO:0000377	GO:0015293	symporter activity
cooked kernel elongation	TO:0000377	GO:0051082	unfolded protein binding
cooked kernel elongation	TO:0000377	GO:0005216	ion channel activity
cracked grain percentage	TO:0000381	GO:0004659	prenyltransferase activity
cracked grain percentage	TO:0000381	GO:0016765	transferase activity, transferring alkyl or aryl (other than methyl) groups
cracked grain percentage	TO:0000381	GO:0010176	homogentisate phytyltransferase activity
cracked grain percentage	TO:0000381	GO:0008137	NADH dehydrogenase (ubiquinone) activity
cracked grain percentage	TO:0000381	GO:0050660	flavin adenine dinucleotide binding
cracked grain percentage	TO:0000381	GO:0008812	choline dehydrogenase activity
cracked grain percentage	TO:0000381	GO:0016614	oxidoreductase activity, acting on CH-OH group of donors
cracked grain percentage	TO:0000381	GO:0004970	ionotropic glutamate receptor activity
cracked grain percentage	TO:0000381	GO:0008066	glutamate receptor activity
cracked grain percentage	TO:0000381	GO:0004965	G-protein coupled GABA receptor activity
cracked grain percentage	TO:0000381	GO:0005216	ion channel activity
cracked grain percentage	TO:0000381	GO:0005234	extracellular-glutamate-gated ion channel activity
cracked grain percentage	TO:0000381	GO:0005262	calcium channel activity
cracked grain percentage	TO:0000381	GO:0015095	magnesium ion transmembrane transporter activity
cracked grain percentage	TO:0000381	GO:0046873	metal ion transmembrane transporter activity
cracked grain percentage	TO:0000381	GO:0000155	two-component sensor activity
cracked grain percentage	TO:0000381	GO:0000156	two-component response regulator activity
cracked grain percentage	TO:0000381	GO:0004673	protein histidine kinase activity
cracked grain percentage	TO:0000381	GO:0004871	signal transducer activity
cracked grain percentage	TO:0000381	GO:0046421	methylisocitrate lyase activity
cracked grain percentage	TO:0000381	GO:0048032	galacturonate binding
cracked grain percentage	TO:0000381	GO:0016651	oxidoreductase activity, acting on NADH or NADPH
cracked grain percentage	TO:0000381	GO:0046933	hydrogen ion transporting ATP synthase activity, rotational mechanism
cracked grain percentage	TO:0000381	GO:0046961	proton-transporting ATPase activity, rotational mechanism
cracked grain percentage	TO:0000381	GO:0008553	hydrogen-exporting ATPase activity, phosphorylative mechanism
cracked grain percentage	TO:0000381	GO:0016820	hydrolase activity, acting on acid anhydrides, catalyzing transmembrane movement of substances
cracked grain percentage	TO:0000381	GO:0016616	oxidoreductase activity, acting on the CH-OH group of donors, NAD or NADP as acceptor
cracked grain percentage	TO:0000381	GO:0004558	alpha-glucosidase activity
cracked grain percentage	TO:0000381	GO:0008422	beta-glucosidase activity
cracked grain percentage	TO:0000381	GO:0046556	alpha-N-arabinofuranosidase activity
cracked grain percentage	TO:0000381	GO:0009044	xylan 1,4-beta-xylosidase activity
cracked grain percentage	TO:0000381	GO:0032450	maltose alpha-glucosidase activity
cracked grain percentage	TO:0000381	GO:0016813	hydrolase activity, acting on carbon-nitrogen (but not peptide) bonds, in linear amidines
cracked grain percentage	TO:0000381	GO:0047652	allantoate deiminase activity
cracked grain percentage	TO:0000381	GO:0008237	metallopeptidase activity
cracked grain percentage	TO:0000381	GO:0015232	heme transporter activity
cracked grain percentage	TO:0000381	GO:0015439	heme-transporting ATPase activity
cracked grain percentage	TO:0000381	GO:0004574	oligo-1,6-glucosidase activity
cracked grain percentage	TO:0000381	GO:0004575	sucrose alpha-glucosidase activity
cracked grain percentage	TO:0000381	GO:0009674	potassium:sodium symporter activity
cracked grain percentage	TO:0000381	GO:0015079	potassium ion transmembrane transporter activity
cracked grain percentage	TO:0000381	GO:0016881	acid-amino acid ligase activity
cracked grain percentage	TO:0000381	GO:0010329	auxin efflux transmembrane transporter activity
cracked grain percentage	TO:0000381	GO:0080161	auxin transmembrane transporter activity
cracked grain percentage	TO:0000381	GO:0034062	RNA polymerase activity
cracked grain percentage	TO:0000381	GO:0008725	DNA-3-methyladenine glycosylase activity
cracked grain percentage	TO:0000381	GO:0003904	deoxyribodipyrimidine photo-lyase activity
cracked grain percentage	TO:0000381	GO:0003913	DNA photolyase activity
grain belly percent white	TO:0000383	GO:0004386	helicase activity
grain belly percent white	TO:0000383	GO:0008026	ATP-dependent helicase activity
grain belly percent white	TO:0000383	GO:0016747	transferase activity, transferring acyl groups other than amino-acyl groups
grain belly percent white	TO:0000383	GO:0004004	ATP-dependent RNA helicase activity
grain belly percent white	TO:0000383	GO:0018771	2-hydroxy-6-oxonona-2,4-dienedioate hydrolase activity
grain belly percent white	TO:0000383	GO:0052823	2-hydroxy-6-oxonona-2,4,7-trienedioate hydrolase activity
grain belly percent white	TO:0000383	GO:0016712	oxidoreductase activity, acting on paired donors, with incorporation or reduction of molecular oxygen, reduced flavin or flavoprotein as one donor, and incorporation of one atom of oxygen
grain belly percent white	TO:0000383	GO:0070330	aromatase activity
grain belly percent white	TO:0000383	GO:0019843	rRNA binding
grain belly percent white	TO:0000383	GO:0003735	structural constituent of ribosome
grain belly percent white	TO:0000383	GO:0016616	oxidoreductase activity, acting on the CH-OH group of donors, NAD or NADP as acceptor
grain belly percent white	TO:0000383	GO:0016157	sucrose synthase activity
grain belly percent white	TO:0000383	GO:0004134	4-alpha-glucanotransferase activity
grain belly percent white	TO:0000383	GO:0000155	two-component sensor activity
grain belly percent white	TO:0000383	GO:0004673	protein histidine kinase activity
grain belly percent white	TO:0000383	GO:0003973	(S)-2-hydroxy-acid oxidase activity
grain belly percent white	TO:0000383	GO:0052852	very-long-chain-(S)-2-hydroxy-acid oxidase activity
grain belly percent white	TO:0000383	GO:0052853	long-chain-(S)-2-hydroxy-long-chain-acid oxidase activity
grain belly percent white	TO:0000383	GO:0052854	medium-chain-(S)-2-hydroxy-acid oxidase activity
grain belly percent white	TO:0000383	GO:0016866	intramolecular transferase activity
grain belly percent white	TO:0000383	GO:0004127	cytidylate kinase activity
grain belly percent white	TO:0000383	GO:0016776	phosphotransferase activity, phosphate group as acceptor
grain belly percent white	TO:0000383	GO:0019201	nucleotide kinase activity
grain belly percent white	TO:0000383	GO:0019205	nucleobase-containing compound kinase activity
grain belly percent white	TO:0000383	GO:0004027	alcohol sulfotransferase activity
grain belly percent white	TO:0000383	GO:0008146	sulfotransferase activity
grain belly percent white	TO:0000383	GO:0004062	aryl sulfotransferase activity
grain belly percent white	TO:0000383	GO:0004304	estrone sulfotransferase activity
grain belly percent white	TO:0000383	GO:0047364	desulfoglucosinolate sulfotransferase activity
grain belly percent white	TO:0000383	GO:0033897	ribonuclease T2 activity
grain belly percent white	TO:0000383	GO:0015631	tubulin binding
grain belly percent white	TO:0000383	GO:0080066	3-methylthiopropyl-desulfoglucosinolate sulfotransferase activity
grain belly percent white	TO:0000383	GO:0080067	4-methylthiobutyl-desulfoglucosinolate sulfotransferase activity
grain belly percent white	TO:0000383	GO:0080068	5-methylthiopentyl-desulfoglucosinolate sulfotransferase activity
grain belly percent white	TO:0000383	GO:0080069	7-methylthioheptyl-desulfoglucosinolate sulfotransferase activity
grain belly percent white	TO:0000383	GO:0080070	8-methylthiooctyl-desulfoglucosinolate sulfotransferase activity
grain belly percent white	TO:0000383	GO:0080071	indol-3-yl-methyl-desulfoglucosinolate sulfotransferase activity
grain belly percent white	TO:0000383	GO:0047894	flavonol 3-sulfotransferase activity
grain belly percent white	TO:0000383	GO:0000254	C-4 methylsterol oxidase activity
grain belly percent white	TO:0000383	GO:0004017	adenylate kinase activity
grain belly percent white	TO:0000383	GO:0009020	tRNA (guanosine-2'-O-)-methyltransferase activity
grain core percent white	TO:0000390	GO:0003993	acid phosphatase activity
grain core percent white	TO:0000390	GO:0016817	hydrolase activity, acting on acid anhydrides
grain width	TO:0000402	GO:0004842	ubiquitin-protein ligase activity
grain width	TO:0000402	GO:0004252	serine-type endopeptidase activity
grain width	TO:0000402	GO:0008236	serine-type peptidase activity
grain length to width ratio	TO:0000411	GO:0004842	ubiquitin-protein ligase activity
grain length to width ratio	TO:0000411	GO:0004871	signal transducer activity
grain length to width ratio	TO:0000411	GO:0016788	hydrolase activity, acting on ester bonds
setback	TO:0000412	GO:0031386	protein tag
setback	TO:0000412	GO:0043008	ATP-dependent protein binding
setback	TO:0000412	GO:0015439	heme-transporting ATPase activity
setback	TO:0000412	GO:0047634	agmatine N4-coumaroyltransferase activity
setback	TO:0000412	GO:0004527	exonuclease activity
setback	TO:0000412	GO:0016788	hydrolase activity, acting on ester bonds
setback	TO:0000412	GO:0008408	3'-5' exonuclease activity
setback	TO:0000412	GO:0008409	5'-3' exonuclease activity
setback	TO:0000412	GO:0004222	metalloendopeptidase activity
setback	TO:0000412	GO:0008237	metallopeptidase activity
setback	TO:0000412	GO:0003899	DNA-directed RNA polymerase activity
setback	TO:0000412	GO:0016616	oxidoreductase activity, acting on the CH-OH group of donors, NAD or NADP as acceptor
setback	TO:0000412	GO:0004596	peptide alpha-N-acetyltransferase activity
setback	TO:0000412	GO:0005329	dopamine transmembrane transporter activity
setback	TO:0000412	GO:0015444	magnesium-importing ATPase activity
embryosac abortion	TO:0000416	GO:0043274	phospholipase binding
embryosac abortion	TO:0000416	GO:0043548	phosphatidylinositol 3-kinase binding
embryosac abortion	TO:0000416	GO:0008324	cation transmembrane transporter activity
embryosac abortion	TO:0000416	GO:0015299	solute:hydrogen antiporter activity
embryosac abortion	TO:0000416	GO:0005093	Rab GDP-dissociation inhibitor activity
embryosac abortion	TO:0000416	GO:0016615	malate dehydrogenase activity
embryosac abortion	TO:0000416	GO:0030060	L-malate dehydrogenase activity
embryosac abortion	TO:0000416	GO:0019901	protein kinase binding
embryosac abortion	TO:0000416	GO:0004856	xylulokinase activity
embryosac abortion	TO:0000416	GO:0015197	peptide transporter activity
embryosac abortion	TO:0000416	GO:0015334	high affinity oligopeptide transporter activity
embryosac abortion	TO:0000416	GO:0042936	dipeptide transporter activity
embryosac abortion	TO:0000416	GO:0042937	tripeptide transporter activity
embryosac abortion	TO:0000416	GO:0003829	beta-1,3-galactosyl-O-glycosyl-glycoprotein beta-1,6-N-acetylglucosaminyltransferase activity
pollen fertility	TO:0000421	GO:0016881	acid-amino acid ligase activity
pollen fertility	TO:0000421	GO:0003779	actin binding
pollen fertility	TO:0000421	GO:0051536	iron-sulfur cluster binding
brown planthopper resistance	TO:0000424	GO:0008236	serine-type peptidase activity
brown planthopper resistance	TO:0000424	GO:0016887	ATPase activity
brown planthopper resistance	TO:0000424	GO:0004497	monooxygenase activity
callus induction	TO:0000428	GO:0004871	signal transducer activity
callus induction	TO:0000428	GO:0003989	acetyl-CoA carboxylase activity
callus induction	TO:0000428	GO:0004664	prephenate dehydratase activity
callus induction	TO:0000428	GO:0047769	arogenate dehydratase activity
callus induction	TO:0000428	GO:0047259	glucomannan 4-beta-mannosyltransferase activity
callus induction	TO:0000428	GO:0051753	mannan synthase activity
callus induction	TO:0000428	GO:0045156	electron transporter, transferring electrons within the cyclic electron transport pathway of photosynthesis activity
callus induction	TO:0000428	GO:0003779	actin binding
callus induction	TO:0000428	GO:0051015	actin filament binding
callus induction	TO:0000428	GO:0003872	6-phosphofructokinase activity
callus induction	TO:0000428	GO:0008443	phosphofructokinase activity
callus induction	TO:0000428	GO:0015078	hydrogen ion transmembrane transporter activity
callus induction	TO:0000428	GO:0046933	hydrogen ion transporting ATP synthase activity, rotational mechanism
callus induction	TO:0000428	GO:0046961	proton-transporting ATPase activity, rotational mechanism
callus induction	TO:0000428	GO:0008553	hydrogen-exporting ATPase activity, phosphorylative mechanism
callus induction	TO:0000428	GO:0016820	hydrolase activity, acting on acid anhydrides, catalyzing transmembrane movement of substances
callus induction	TO:0000428	GO:0000155	two-component sensor activity
callus induction	TO:0000428	GO:0000156	two-component response regulator activity
callus induction	TO:0000428	GO:0004673	protein histidine kinase activity
callus induction	TO:0000428	GO:0000049	tRNA binding
callus induction	TO:0000428	GO:0019843	rRNA binding
callus induction	TO:0000428	GO:0008137	NADH dehydrogenase (ubiquinone) activity
callus induction	TO:0000428	GO:0016651	oxidoreductase activity, acting on NADH or NADPH
callus induction	TO:0000428	GO:0050136	NADH dehydrogenase (quinone) activity
callus induction	TO:0000428	GO:0048038	quinone binding
callus induction	TO:0000428	GO:0035252	UDP-xylosyltransferase activity
callus induction	TO:0000428	GO:0003735	structural constituent of ribosome
callus induction	TO:0000428	GO:0008886	glyceraldehyde-3-phosphate dehydrogenase (NADP+) (non-phosphorylating) activity
callus induction	TO:0000428	GO:0022891	substrate-specific transmembrane transporter activity
callus induction	TO:0000428	GO:0004535	poly(A)-specific ribonuclease activity
callus induction	TO:0000428	GO:0004364	glutathione transferase activity
callus induction	TO:0000428	GO:0016168	chlorophyll binding
callus induction	TO:0000428	GO:0004512	inositol-3-phosphate synthase activity
callus induction	TO:0000428	GO:0008911	lactaldehyde dehydrogenase activity
salt sensitivity	TO:0000429	GO:0005375	copper ion transmembrane transporter activity
salt sensitivity	TO:0000429	GO:0016702	oxidoreductase activity, acting on single donors with incorporation of molecular oxygen, incorporation of two atoms of oxygen
salt sensitivity	TO:0000429	GO:0019901	protein kinase binding
salt sensitivity	TO:0000429	GO:0030145	manganese ion binding
salt sensitivity	TO:0000429	GO:0003755	peptidyl-prolyl cis-trans isomerase activity
salt sensitivity	TO:0000429	GO:0008408	3'-5' exonuclease activity
salt sensitivity	TO:0000429	GO:0004091	carboxylesterase activity
salt sensitivity	TO:0000429	GO:0080030	methyl indole-3-acetate esterase activity
salt sensitivity	TO:0000429	GO:0080031	methyl salicylate esterase activity
salt sensitivity	TO:0000429	GO:0080032	methyl jasmonate esterase activity
salt sensitivity	TO:0000429	GO:0005242	inward rectifier potassium channel activity
salt sensitivity	TO:0000429	GO:0005244	voltage-gated ion channel activity
salt sensitivity	TO:0000429	GO:0005249	voltage-gated potassium channel activity
salt sensitivity	TO:0000429	GO:0003678	DNA helicase activity
germination speed	TO:0000430	GO:0016853	isomerase activity
germination speed	TO:0000430	GO:0003755	peptidyl-prolyl cis-trans isomerase activity
root activity	TO:0000434	GO:0004252	serine-type endopeptidase activity
root activity	TO:0000434	GO:0008236	serine-type peptidase activity
root activity	TO:0000434	GO:0016788	hydrolase activity, acting on ester bonds
seed longevity	TO:0000435	GO:0004049	anthranilate synthase activity
seed longevity	TO:0000435	GO:0016833	oxo-acid-lyase activity
seed longevity	TO:0000435	GO:0008308	voltage-gated anion channel activity
seed longevity	TO:0000435	GO:0015288	porin activity
seed longevity	TO:0000435	GO:0008909	isochorismate synthase activity
seed longevity	TO:0000435	GO:0016853	isomerase activity
seed longevity	TO:0000435	GO:0008171	O-methyltransferase activity
seed longevity	TO:0000435	GO:0004177	aminopeptidase activity
seed longevity	TO:0000435	GO:0070006	metalloaminopeptidase activity
seed longevity	TO:0000435	GO:0008237	metallopeptidase activity
leaf drying	TO:0000446	GO:0043169	cation binding
filled grain percentage	TO:0000448	GO:0004888	transmembrane signaling receptor activity
grain yield per plant	TO:0000449	GO:0003735	structural constituent of ribosome
large vascular bundle number to spikelet number ratio	TO:0000451	GO:0043565	sequence-specific DNA binding
large vascular bundle number to spikelet number ratio	TO:0000451	GO:0003700	sequence-specific DNA binding transcription factor activity
large vascular bundle number to spikelet number ratio	TO:0000451	GO:0000976	transcription regulatory region sequence-specific DNA binding
large vascular bundle number to spikelet number ratio	TO:0000451	GO:0008026	ATP-dependent helicase activity
large vascular bundle number to spikelet number ratio	TO:0000451	GO:0004335	galactokinase activity
large vascular bundle number to spikelet number ratio	TO:0000451	GO:0016773	phosphotransferase activity, alcohol group as acceptor
large vascular bundle number to spikelet number ratio	TO:0000451	GO:0009702	L-arabinokinase activity
large vascular bundle number to spikelet number ratio	TO:0000451	GO:0005385	zinc ion transmembrane transporter activity
large vascular bundle number to spikelet number ratio	TO:0000451	GO:0043682	copper-transporting ATPase activity
large vascular bundle number to spikelet number ratio	TO:0000451	GO:0046873	metal ion transmembrane transporter activity
large vascular bundle number to spikelet number ratio	TO:0000451	GO:0008551	cadmium-exporting ATPase activity
large vascular bundle number to spikelet number ratio	TO:0000451	GO:0015086	cadmium ion transmembrane transporter activity
large vascular bundle number to spikelet number ratio	TO:0000451	GO:0004765	shikimate kinase activity
large vascular bundle number to spikelet number ratio	TO:0000451	GO:0016853	isomerase activity
large vascular bundle number to spikelet number ratio	TO:0000451	GO:0009982	pseudouridine synthase activity
large vascular bundle number to spikelet number ratio	TO:0000451	GO:0016762	xyloglucan:xyloglucosyl transferase activity
large vascular bundle number to spikelet number ratio	TO:0000451	GO:0015197	peptide transporter activity
large vascular bundle number to spikelet number ratio	TO:0000451	GO:0015334	high affinity oligopeptide transporter activity
large vascular bundle number to spikelet number ratio	TO:0000451	GO:0042936	dipeptide transporter activity
large vascular bundle number to spikelet number ratio	TO:0000451	GO:0042937	tripeptide transporter activity
large vascular bundle number to spikelet number ratio	TO:0000451	GO:0008017	microtubule binding
large vascular bundle number to spikelet number ratio	TO:0000451	GO:0043014	alpha-tubulin binding
large vascular bundle number to spikelet number ratio	TO:0000451	GO:0048487	beta-tubulin binding
large vascular bundle number to spikelet number ratio	TO:0000451	GO:0003755	peptidyl-prolyl cis-trans isomerase activity
large vascular bundle number to spikelet number ratio	TO:0000451	GO:0008810	cellulase activity
large vascular bundle number to spikelet number ratio	TO:0000451	GO:0050508	glucuronosyl-N-acetylglucosaminyl-proteoglycan 4-alpha-N-acetylglucosaminyltransferase activity
large vascular bundle number to spikelet number ratio	TO:0000451	GO:0004707	MAP kinase activity
large vascular bundle number to spikelet number ratio	TO:0000451	GO:0005164	tumor necrosis factor receptor binding
large vascular bundle number to spikelet number ratio	TO:0000451	GO:0004655	porphobilinogen synthase activity
large vascular bundle number to spikelet number ratio	TO:0000451	GO:0003983	UTP:glucose-1-phosphate uridylyltransferase activity
large vascular bundle number to spikelet number ratio	TO:0000451	GO:0017103	UTP:galactose-1-phosphate uridylyltransferase activity
large vascular bundle number to spikelet number ratio	TO:0000451	GO:0051748	UTP-monosaccharide-1-phosphate uridylyltransferase activity
large vascular bundle number to spikelet number ratio	TO:0000451	GO:0010491	UTP:arabinose-1-phosphate uridylyltransferase activity
large vascular bundle number to spikelet number ratio	TO:0000451	GO:0047338	UTP:xylose-1-phosphate uridylyltransferase activity
large vascular bundle number to spikelet number ratio	TO:0000451	GO:0016708	oxidoreductase activity, acting on paired donors, with incorporation or reduction of molecular oxygen, NADH or NADPH as one donor, and incorporation of two atoms of oxygen into one donor
large vascular bundle number to spikelet number ratio	TO:0000451	GO:0051537	2 iron, 2 sulfur cluster binding
large vascular bundle number to spikelet number ratio	TO:0000451	GO:0035254	glutamate receptor binding
large vascular bundle number to spikelet number ratio	TO:0000451	GO:0005126	cytokine receptor binding
leaf area to spikelet number ratio	TO:0000452	GO:0016820	hydrolase activity, acting on acid anhydrides, catalyzing transmembrane movement of substances
leaf area to spikelet number ratio	TO:0000452	GO:0043531	ADP binding
leaf area to spikelet number ratio	TO:0000452	GO:0016702	oxidoreductase activity, acting on single donors with incorporation of molecular oxygen, incorporation of two atoms of oxygen
leaf area to spikelet number ratio	TO:0000452	GO:0016706	oxidoreductase activity, acting on paired donors, with incorporation or reduction of molecular oxygen, 2-oxoglutarate as one donor, and incorporation of one atom each of oxygen into both donors
leaf area to spikelet number ratio	TO:0000452	GO:0019843	rRNA binding
leaf area to spikelet number ratio	TO:0000452	GO:0016887	ATPase activity
leaf area to spikelet number ratio	TO:0000452	GO:0045486	naringenin 3-dioxygenase activity
panicle tiller ratio	TO:0000453	GO:0031072	heat shock protein binding
panicle tiller ratio	TO:0000453	GO:0051082	unfolded protein binding
gelatinization temperature	TO:0000462	GO:0004812	aminoacyl-tRNA ligase activity
carbon content	TO:0000466	GO:0031625	ubiquitin protein ligase binding
carbon content	TO:0000466	GO:0004177	aminopeptidase activity
carbon content	TO:0000466	GO:0008235	metalloexopeptidase activity
carbon content	TO:0000466	GO:0004888	transmembrane signaling receptor activity
carbon content	TO:0000466	GO:0004421	hydroxymethylglutaryl-CoA synthase activity
carbon content	TO:0000466	GO:0005046	KDEL sequence binding
carbon content	TO:0000466	GO:0046923	ER retention sequence binding
carbon content	TO:0000466	GO:0022891	substrate-specific transmembrane transporter activity
carbon content	TO:0000466	GO:0004076	biotin synthase activity
carbon content	TO:0000466	GO:0051539	4 iron, 4 sulfur cluster binding
carbon content	TO:0000466	GO:0004784	superoxide dismutase activity
carbon content	TO:0000466	GO:0016209	antioxidant activity
carbon content	TO:0000466	GO:0004719	protein-L-isoaspartate (D-aspartate) O-methyltransferase activity
carbon content	TO:0000466	GO:0005451	monovalent cation:hydrogen antiporter activity
carbon content	TO:0000466	GO:0015297	antiporter activity
carbon content	TO:0000466	GO:0015299	solute:hydrogen antiporter activity
carbon content	TO:0000466	GO:0015238	drug transmembrane transporter activity
carbon content	TO:0000466	GO:0004725	protein tyrosine phosphatase activity
carbon content	TO:0000466	GO:0016791	phosphatase activity
carbon content	TO:0000466	GO:0047622	adenosine nucleosidase activity
carbon content	TO:0000466	GO:0047724	inosine nucleosidase activity
carbon content	TO:0000466	GO:0072585	xanthosine nucleotidase activity
carbon content	TO:0000466	GO:0045437	uridine nucleosidase activity
carbon content	TO:0000466	GO:0016615	malate dehydrogenase activity
carbon content	TO:0000466	GO:0030060	L-malate dehydrogenase activity
carbon content	TO:0000466	GO:0046554	malate dehydrogenase (NADP+) activity
carbon content	TO:0000466	GO:0005484	SNAP receptor activity
carbon content	TO:0000466	GO:0005315	inorganic phosphate transmembrane transporter activity
carbon content	TO:0000466	GO:0015114	phosphate ion transmembrane transporter activity
carbon content	TO:0000466	GO:0008324	cation transmembrane transporter activity
carbon content	TO:0000466	GO:0004160	dihydroxy-acid dehydratase activity
cell membrane stability	TO:0000467	GO:0018024	histone-lysine N-methyltransferase activity
cell membrane stability	TO:0000467	GO:0022891	substrate-specific transmembrane transporter activity
days to maturity	TO:0000469	GO:0004601	peroxidase activity
root penetration index	TO:0000471	GO:0004842	ubiquitin-protein ligase activity
root penetration index	TO:0000471	GO:0016746	transferase activity, transferring acyl groups
chlorophyll content	TO:0000495	GO:0004842	ubiquitin-protein ligase activity
chlorophyll content	TO:0000495	GO:0003700	sequence-specific DNA binding transcription factor activity
chlorophyll content	TO:0000495	GO:0005216	ion channel activity
chlorophyll content	TO:0000495	GO:0015293	symporter activity
KClO3 resistance	TO:0000502	GO:0004722	protein serine/threonine phosphatase activity
osmotic adjustment capacity	TO:0000507	GO:0004842	ubiquitin-protein ligase activity
osmotic adjustment capacity	TO:0000507	GO:0018024	histone-lysine N-methyltransferase activity
penetrated to total root ratio	TO:0000510	GO:0015293	symporter activity
penetrated to total root ratio	TO:0000510	GO:0030170	pyridoxal phosphate binding
penetrated to total root ratio	TO:0000510	GO:0004386	helicase activity
penetrated to total root ratio	TO:0000510	GO:0043141	ATP-dependent 5'-3' DNA helicase activity
penetrated to total root ratio	TO:0000510	GO:0008483	transaminase activity
penetrated to total root ratio	TO:0000510	GO:0016769	transferase activity, transferring nitrogenous groups
penetrated to total root ratio	TO:0000510	GO:0080130	L-phenylalanine:2-oxoglutarate aminotransferase activity
penetrated to total root ratio	TO:0000510	GO:0017116	single-stranded DNA-dependent ATP-dependent DNA helicase activity
penetrated to total root ratio	TO:0000510	GO:0003872	6-phosphofructokinase activity
penetrated to total root ratio	TO:0000510	GO:0051015	actin filament binding
relative growth rate	TO:0000515	GO:0016746	transferase activity, transferring acyl groups
relative growth rate	TO:0000515	GO:0051082	unfolded protein binding
relative growth rate	TO:0000515	GO:0015662	ATPase activity, coupled to transmembrane movement of ions, phosphorylative mechanism
relative root length	TO:0000516	GO:0004842	ubiquitin-protein ligase activity
relative shoot elongation under submergence	TO:0000517	GO:0003916	DNA topoisomerase activity
relative shoot elongation under submergence	TO:0000517	GO:0003918	DNA topoisomerase (ATP-hydrolyzing) activity
rooting depth	TO:0000519	GO:0004842	ubiquitin-protein ligase activity
rooting depth	TO:0000519	GO:0051539	4 iron, 4 sulfur cluster binding
anther length	TO:0000531	GO:0004386	helicase activity
apiculus hair length	TO:0000532	GO:0051082	unfolded protein binding
apiculus hair length	TO:0000532	GO:0004445	inositol-polyphosphate 5-phosphatase activity
apiculus hair length	TO:0000532	GO:0046030	inositol trisphosphate phosphatase activity
apiculus hair length	TO:0000532	GO:0052658	inositol-1,4,5-trisphosphate 5-phosphatase activity
apiculus hair length	TO:0000532	GO:0052659	inositol-1,3,4,5-tetrakisphosphate 5-phosphatase activity
apiculus hair length	TO:0000532	GO:0004091	carboxylesterase activity
apiculus hair length	TO:0000532	GO:0080030	methyl indole-3-acetate esterase activity
apiculus hair length	TO:0000532	GO:0080031	methyl salicylate esterase activity
apiculus hair length	TO:0000532	GO:0080032	methyl jasmonate esterase activity
apiculus hair length	TO:0000532	GO:0003924	GTPase activity
apiculus hair length	TO:0000532	GO:0051537	2 iron, 2 sulfur cluster binding
apiculus hair length	TO:0000532	GO:0003779	actin binding
apiculus hair length	TO:0000532	GO:0010181	FMN binding
apiculus hair length	TO:0000532	GO:0050660	flavin adenine dinucleotide binding
apiculus hair length	TO:0000532	GO:0016209	antioxidant activity
apiculus hair length	TO:0000532	GO:0030145	manganese ion binding
apiculus hair length	TO:0000532	GO:0042578	phosphoric ester hydrolase activity
apiculus hair length	TO:0000532	GO:0016639	oxidoreductase activity, acting on the CH-NH2 group of donors, NAD or NADP as acceptor
apiculus hair length	TO:0000532	GO:0005484	SNAP receptor activity
apiculus hair length	TO:0000532	GO:0050661	NADP binding
apiculus hair length	TO:0000532	GO:0008499	UDP-galactose:beta-N-acetylglucosamine beta-1,3-galactosyltransferase activity
large vascular bundle number to leaf area ratio	TO:0000538	GO:0016887	ATPase activity
mesocotyl length	TO:0000544	GO:0004834	tryptophan synthase activity
mesocotyl length	TO:0000544	GO:0003924	GTPase activity
mesocotyl length	TO:0000544	GO:0004656	procollagen-proline 4-dioxygenase activity
mesocotyl length	TO:0000544	GO:0051537	2 iron, 2 sulfur cluster binding
mesocotyl length	TO:0000544	GO:0003779	actin binding
mesocotyl length	TO:0000544	GO:0008887	glycerate kinase activity
mesocotyl length	TO:0000544	GO:0008565	protein transporter activity
mesocotyl length	TO:0000544	GO:0008484	sulfuric ester hydrolase activity
mesocotyl length	TO:0000544	GO:0004784	superoxide dismutase activity
mesocotyl length	TO:0000544	GO:0016209	antioxidant activity
mesocotyl length	TO:0000544	GO:0004707	MAP kinase activity
mesocotyl length	TO:0000544	GO:0004809	tRNA (guanine-N2-)-methyltransferase activity
mesocotyl length	TO:0000544	GO:0046933	hydrogen ion transporting ATP synthase activity, rotational mechanism
mesocotyl length	TO:0000544	GO:0046961	proton-transporting ATPase activity, rotational mechanism
mesocotyl length	TO:0000544	GO:0004355	glutamate synthase (NADPH) activity
mesocotyl length	TO:0000544	GO:0015930	glutamate synthase activity
mesocotyl length	TO:0000544	GO:0016040	glutamate synthase (NADH) activity
mesocotyl length	TO:0000544	GO:0016041	glutamate synthase (ferredoxin) activity
mesocotyl length	TO:0000544	GO:0016638	oxidoreductase activity, acting on the CH-NH2 group of donors
mesocotyl length	TO:0000544	GO:0016639	oxidoreductase activity, acting on the CH-NH2 group of donors, NAD or NADP as acceptor
mesocotyl length	TO:0000544	GO:0045181	glutamate synthase activity, NADH or NADPH as acceptor
mesocotyl length	TO:0000544	GO:0003735	structural constituent of ribosome
mesocotyl length	TO:0000544	GO:0003973	(S)-2-hydroxy-acid oxidase activity
mesocotyl length	TO:0000544	GO:0008891	glycolate oxidase activity
mesocotyl length	TO:0000544	GO:0052852	very-long-chain-(S)-2-hydroxy-acid oxidase activity
mesocotyl length	TO:0000544	GO:0052853	long-chain-(S)-2-hydroxy-long-chain-acid oxidase activity
mesocotyl length	TO:0000544	GO:0052854	medium-chain-(S)-2-hydroxy-acid oxidase activity
mesocotyl length	TO:0000544	GO:0004352	glutamate dehydrogenase (NAD+) activity
mesocotyl length	TO:0000544	GO:0004353	glutamate dehydrogenase [NAD(P)+] activity
mesocotyl length	TO:0000544	GO:0008379	thioredoxin peroxidase activity
mesocotyl length	TO:0000544	GO:0008378	galactosyltransferase activity
mesocotyl length	TO:0000544	GO:0003909	DNA ligase activity
mesocotyl length	TO:0000544	GO:0003910	DNA ligase (ATP) activity
mesocotyl length	TO:0000544	GO:0017089	glycolipid transporter activity
mesocotyl length	TO:0000544	GO:0051861	glycolipid binding
mesocotyl length	TO:0000544	GO:0004521	endoribonuclease activity
mesocotyl length	TO:0000544	GO:0016891	endoribonuclease activity, producing 5'-phosphomonoesters
mesocotyl length	TO:0000544	GO:0015018	galactosylgalactosylxylosylprotein 3-beta-glucuronosyltransferase activity
mesocotyl length	TO:0000544	GO:0010181	FMN binding
mesocotyl length	TO:0000544	GO:0050661	NADP binding
mesocotyl length	TO:0000544	GO:0004659	prenyltransferase activity
mesocotyl length	TO:0000544	GO:0008318	protein prenyltransferase activity
mesocotyl length	TO:0000544	GO:0008499	UDP-galactose:beta-N-acetylglucosamine beta-1,3-galactosyltransferase activity
primary branch	TO:0000547	GO:0016788	hydrolase activity, acting on ester bonds
secondary branch	TO:0000557	GO:0008092	cytoskeletal protein binding
secondary branch	TO:0000557	GO:0004252	serine-type endopeptidase activity
culm length	TO:0000576	GO:0004842	ubiquitin-protein ligase activity
root dry weight to tiller number ratio	TO:0000579	GO:0004564	beta-fructofuranosidase activity
root dry weight to tiller number ratio	TO:0000579	GO:0004575	sucrose alpha-glucosidase activity
root dry weight to tiller number ratio	TO:0000579	GO:0031219	levanase activity
root dry weight to tiller number ratio	TO:0000579	GO:0033772	flavonoid 3',5'-hydroxylase activity
root dry weight to tiller number ratio	TO:0000579	GO:0016810	hydrolase activity, acting on carbon-nitrogen (but not peptide) bonds
root dry weight to tiller number ratio	TO:0000579	GO:0050126	N-carbamoylputrescine amidase activity
root dry weight to tiller number ratio	TO:0000579	GO:0042973	glucan endo-1,3-beta-D-glucosidase activity
root dry weight to tiller number ratio	TO:0000579	GO:0000149	SNARE binding
root dry weight to tiller number ratio	TO:0000579	GO:0017075	syntaxin-1 binding
root dry weight to tiller number ratio	TO:0000579	GO:0046914	transition metal ion binding
root dry weight to tiller number ratio	TO:0000579	GO:0008121	ubiquinol-cytochrome-c reductase activity
root dry weight to tiller number ratio	TO:0000579	GO:0016679	oxidoreductase activity, acting on diphenols and related substances as donors
root dry weight to tiller number ratio	TO:0000579	GO:0004149	dihydrolipoyllysine-residue succinyltransferase activity
root dry weight to tiller number ratio	TO:0000579	GO:0008081	phosphoric diester hydrolase activity
root dry weight to tiller number ratio	TO:0000579	GO:0009982	pseudouridine synthase activity
root dry weight to tiller number ratio	TO:0000579	GO:0003987	acetate-CoA ligase activity
root dry weight to tiller number ratio	TO:0000579	GO:0004348	glucosylceramidase activity
root dry weight to tiller number ratio	TO:0000579	GO:0051019	mitogen-activated protein kinase binding
seminal root length	TO:0000586	GO:0004842	ubiquitin-protein ligase activity
grain weight	TO:0000589	GO:0016746	transferase activity, transferring acyl groups
grain weight	TO:0000589	GO:0016747	transferase activity, transferring acyl groups other than amino-acyl groups
grain weight	TO:0000589	GO:0004784	superoxide dismutase activity
grain weight	TO:0000589	GO:0016614	oxidoreductase activity, acting on CH-OH group of donors
grain weight	TO:0000589	GO:0050660	flavin adenine dinucleotide binding
grain weight	TO:0000589	GO:0050284	sinapate 1-glucosyltransferase activity
protein content	TO:0000598	GO:0042936	dipeptide transporter activity
protein content	TO:0000598	GO:0042937	tripeptide transporter activity
protein content	TO:0000598	GO:0004386	helicase activity
protein content	TO:0000598	GO:0008026	ATP-dependent helicase activity
protein content	TO:0000598	GO:0004842	ubiquitin-protein ligase activity
protein content	TO:0000598	GO:0008134	transcription factor binding
protein content	TO:0000598	GO:0016616	oxidoreductase activity, acting on the CH-OH group of donors, NAD or NADP as acceptor
protein content	TO:0000598	GO:0050662	coenzyme binding
protein content	TO:0000598	GO:0004571	mannosyl-oligosaccharide 1,2-alpha-mannosidase activity
protein content	TO:0000598	GO:0008017	microtubule binding
protein content	TO:0000598	GO:0004252	serine-type endopeptidase activity
protein content	TO:0000598	GO:0008236	serine-type peptidase activity
protein content	TO:0000598	GO:0031625	ubiquitin protein ligase binding
protein content	TO:0000598	GO:0051536	iron-sulfur cluster binding
protein content	TO:0000598	GO:0051539	4 iron, 4 sulfur cluster binding
protein content	TO:0000598	GO:0016853	isomerase activity
protein content	TO:0000598	GO:0008081	phosphoric diester hydrolase activity
protein content	TO:0000598	GO:0008889	glycerophosphodiester phosphodiesterase activity
protein content	TO:0000598	GO:0004222	metalloendopeptidase activity
protein content	TO:0000598	GO:0008237	metallopeptidase activity
protein content	TO:0000598	GO:0004527	exonuclease activity
protein content	TO:0000598	GO:0008137	NADH dehydrogenase (ubiquinone) activity
protein content	TO:0000598	GO:0016651	oxidoreductase activity, acting on NADH or NADPH
protein content	TO:0000598	GO:0004315	3-oxoacyl-[acyl-carrier-protein] synthase activity
H2O2 content	TO:0000605	GO:0043531	ADP binding
H2O2 content	TO:0000605	GO:0004871	signal transducer activity
H2O2 content	TO:0000605	GO:0008026	ATP-dependent helicase activity
H2O2 content	TO:0000605	GO:0016791	phosphatase activity
leaf perimeter	TO:0000616	GO:0051536	iron-sulfur cluster binding
leaf perimeter	TO:0000616	GO:0051537	2 iron, 2 sulfur cluster binding
leaf perimeter	TO:0000616	GO:0008483	transaminase activity
leaf perimeter	TO:0000616	GO:0042802	identical protein binding
leaf perimeter	TO:0000616	GO:0022891	substrate-specific transmembrane transporter activity
leaf perimeter	TO:0000616	GO:0046983	protein dimerization activity
leaf perimeter	TO:0000616	GO:0003743	translation initiation factor activity
colored grain percentage	TO:0000617	GO:0016656	monodehydroascorbate reductase (NADH) activity
colored grain percentage	TO:0000617	GO:0050660	flavin adenine dinucleotide binding
colored grain percentage	TO:0000617	GO:0005516	calmodulin binding
colored grain percentage	TO:0000617	GO:0004499	N,N-dimethylaniline monooxygenase activity
colored grain percentage	TO:0000617	GO:0050661	NADP binding
colored grain percentage	TO:0000617	GO:0004197	cysteine-type endopeptidase activity
colored grain percentage	TO:0000617	GO:0005315	inorganic phosphate transmembrane transporter activity
colored grain percentage	TO:0000617	GO:0030145	manganese ion binding
colored grain percentage	TO:0000617	GO:0004514	nicotinate-nucleotide diphosphorylase (carboxylating) activity
colored grain percentage	TO:0000617	GO:0004664	prephenate dehydratase activity
colored grain percentage	TO:0000617	GO:0004630	phospholipase D activity
colored grain percentage	TO:0000617	GO:0070290	NAPE-specific phospholipase D activity
colored grain percentage	TO:0000617	GO:0015299	solute:hydrogen antiporter activity
colored grain percentage	TO:0000617	GO:0015297	antiporter activity
colored grain percentage	TO:0000617	GO:0016799	hydrolase activity, hydrolyzing N-glycosyl compounds
colored grain percentage	TO:0000617	GO:0070577	histone acetyl-lysine binding
colored grain percentage	TO:0000617	GO:0015075	ion transmembrane transporter activity
colored grain percentage	TO:0000617	GO:0003983	UTP:glucose-1-phosphate uridylyltransferase activity
colored grain percentage	TO:0000617	GO:0004817	cysteine-tRNA ligase activity
colored grain percentage	TO:0000617	GO:0047622	adenosine nucleosidase activity
colored grain percentage	TO:0000617	GO:0047724	inosine nucleosidase activity
colored grain percentage	TO:0000617	GO:0072585	xanthosine nucleotidase activity
colored grain percentage	TO:0000617	GO:0045437	uridine nucleosidase activity
colored grain percentage	TO:0000617	GO:0050263	ribosylpyrimidine nucleosidase activity
colored grain percentage	TO:0000617	GO:0003856	3-dehydroquinate synthase activity
allelopathic effect	TO:0000624	GO:0043565	sequence-specific DNA binding
allelopathic effect	TO:0000624	GO:0004857	enzyme inhibitor activity
allelopathic effect	TO:0000624	GO:0030599	pectinesterase activity
allelopathic effect	TO:0000624	GO:0004335	galactokinase activity
allelopathic effect	TO:0000624	GO:0016773	phosphotransferase activity, alcohol group as acceptor
allelopathic effect	TO:0000624	GO:0019843	rRNA binding
allelopathic effect	TO:0000624	GO:0016853	isomerase activity
allelopathic effect	TO:0000624	GO:0050118	N-acetyldiaminopimelate deacetylase activity
allelopathic effect	TO:0000624	GO:0008237	metallopeptidase activity
allelopathic effect	TO:0000624	GO:0015197	peptide transporter activity
allelopathic effect	TO:0000624	GO:0005089	Rho guanyl-nucleotide exchange factor activity
allelopathic effect	TO:0000624	GO:0051537	2 iron, 2 sulfur cluster binding
allelopathic effect	TO:0000624	GO:0003755	peptidyl-prolyl cis-trans isomerase activity
allelopathic effect	TO:0000624	GO:0004049	anthranilate synthase activity
allelopathic effect	TO:0000624	GO:0016833	oxo-acid-lyase activity
spikelet density	TO:0000625	GO:0016746	transferase activity, transferring acyl groups
spikelet density	TO:0000625	GO:0016747	transferase activity, transferring acyl groups other than amino-acyl groups
spikelet density	TO:0000625	GO:0008134	transcription factor binding
spikelet density	TO:0000625	GO:0004022	alcohol dehydrogenase (NAD) activity
spikelet density	TO:0000625	GO:0003779	actin binding
spikelet density	TO:0000625	GO:0051015	actin filament binding
spikelet density	TO:0000625	GO:0004871	signal transducer activity
green plantlet yield frequency	TO:0000632	GO:0043565	sequence-specific DNA binding
green plantlet yield frequency	TO:0000632	GO:0003989	acetyl-CoA carboxylase activity
green plantlet yield frequency	TO:0000632	GO:0003843	1,3-beta-D-glucan synthase activity
green plantlet yield frequency	TO:0000632	GO:0003735	structural constituent of ribosome
green plantlet yield frequency	TO:0000632	GO:0008237	metallopeptidase activity
green plantlet yield frequency	TO:0000632	GO:0004181	metallocarboxypeptidase activity
green plantlet yield frequency	TO:0000632	GO:0016805	dipeptidase activity
green plantlet yield frequency	TO:0000632	GO:0045156	electron transporter, transferring electrons within the cyclic electron transport pathway of photosynthesis activity
green plantlet yield frequency	TO:0000632	GO:0003950	NAD+ ADP-ribosyltransferase activity
green plantlet yield frequency	TO:0000632	GO:0016773	phosphotransferase activity, alcohol group as acceptor
green plantlet yield frequency	TO:0000632	GO:0000156	two-component response regulator activity
green plantlet yield frequency	TO:0000632	GO:0015078	hydrogen ion transmembrane transporter activity
green plantlet yield frequency	TO:0000632	GO:0046933	hydrogen ion transporting ATP synthase activity, rotational mechanism
green plantlet yield frequency	TO:0000632	GO:0046961	proton-transporting ATPase activity, rotational mechanism
green plantlet yield frequency	TO:0000632	GO:0008553	hydrogen-exporting ATPase activity, phosphorylative mechanism
green plantlet yield frequency	TO:0000632	GO:0016820	hydrolase activity, acting on acid anhydrides, catalyzing transmembrane movement of substances
green plantlet yield frequency	TO:0000632	GO:0000155	two-component sensor activity
green plantlet yield frequency	TO:0000632	GO:0004673	protein histidine kinase activity
green plantlet yield frequency	TO:0000632	GO:0035251	UDP-glucosyltransferase activity
green plantlet yield frequency	TO:0000632	GO:0047209	coniferyl-alcohol glucosyltransferase activity
green plantlet yield frequency	TO:0000632	GO:0080044	quercetin 7-O-glucosyltransferase activity
green plantlet yield frequency	TO:0000632	GO:0080046	quercetin 4'-O-glucosyltransferase activity
green plantlet yield frequency	TO:0000632	GO:0008194	UDP-glycosyltransferase activity
green plantlet yield frequency	TO:0000632	GO:0047213	anthocyanidin 3-O-glucosyltransferase activity
green plantlet yield frequency	TO:0000632	GO:0000049	tRNA binding
green plantlet yield frequency	TO:0000632	GO:0019843	rRNA binding
green plantlet yield frequency	TO:0000632	GO:0008137	NADH dehydrogenase (ubiquinone) activity
green plantlet yield frequency	TO:0000632	GO:0016651	oxidoreductase activity, acting on NADH or NADPH
green plantlet yield frequency	TO:0000632	GO:0050136	NADH dehydrogenase (quinone) activity
green plantlet yield frequency	TO:0000632	GO:0080043	quercetin 3-O-glucosyltransferase activity
green plantlet yield frequency	TO:0000632	GO:0016769	transferase activity, transferring nitrogenous groups
green plantlet yield frequency	TO:0000632	GO:0004069	L-aspartate:2-oxoglutarate aminotransferase activity
green plantlet yield frequency	TO:0000632	GO:0080130	L-phenylalanine:2-oxoglutarate aminotransferase activity
green plantlet yield frequency	TO:0000632	GO:0048038	quinone binding
green plantlet yield frequency	TO:0000632	GO:0005242	inward rectifier potassium channel activity
green plantlet yield frequency	TO:0000632	GO:0005244	voltage-gated ion channel activity
green plantlet yield frequency	TO:0000632	GO:0005267	potassium channel activity
green plantlet yield frequency	TO:0000632	GO:0016878	acid-thiol ligase activity
green plantlet yield frequency	TO:0000632	GO:0004573	mannosyl-oligosaccharide glucosidase activity
green plantlet yield frequency	TO:0000632	GO:0010181	FMN binding
green plantlet yield frequency	TO:0000632	GO:0050661	NADP binding
green plantlet yield frequency	TO:0000632	GO:0004364	glutathione transferase activity
green plantlet yield frequency	TO:0000632	GO:0000146	microfilament motor activity
green plantlet yield frequency	TO:0000632	GO:0016168	chlorophyll binding
green plantlet yield frequency	TO:0000632	GO:0047893	flavonol 3-O-glucosyltransferase activity
green plantlet yield frequency	TO:0000632	GO:0080045	quercetin 3'-O-glucosyltransferase activity
green plantlet yield frequency	TO:0000632	GO:0004512	inositol-3-phosphate synthase activity
green plantlet yield frequency	TO:0000632	GO:0004783	sulfite reductase (NADPH) activity
green plantlet yield frequency	TO:0000632	GO:0004470	malic enzyme activity
green plantlet yield frequency	TO:0000632	GO:0004473	malate dehydrogenase (oxaloacetate-decarboxylating) (NADP+) activity
green plantlet yield frequency	TO:0000632	GO:0016619	malate dehydrogenase (oxaloacetate-decarboxylating) activity
green plantlet yield frequency	TO:0000632	GO:0004151	dihydroorotase activity
green plantlet yield frequency	TO:0000632	GO:0016812	hydrolase activity, acting on carbon-nitrogen (but not peptide) bonds, in cyclic amides
green plantlet yield frequency	TO:0000632	GO:0008915	lipid-A-disaccharide synthase activity
primary branch length	TO:0000641	GO:0009674	potassium:sodium symporter activity
primary branch length	TO:0000641	GO:0015079	potassium ion transmembrane transporter activity
primary branch length	TO:0000641	GO:0016820	hydrolase activity, acting on acid anhydrides, catalyzing transmembrane movement of substances
primary branch length	TO:0000641	GO:0030145	manganese ion binding
primary branch length	TO:0000641	GO:0016702	oxidoreductase activity, acting on single donors with incorporation of molecular oxygen, incorporation of two atoms of oxygen
primary branch length	TO:0000641	GO:0015662	ATPase activity, coupled to transmembrane movement of ions, phosphorylative mechanism
flour color	TO:0000651	GO:0004709	MAP kinase kinase kinase activity
phyllochron	TO:0000659	GO:0005364	maltose:hydrogen symporter activity
phyllochron	TO:0000659	GO:0008515	sucrose transmembrane transporter activity
phyllochron	TO:0000659	GO:0000976	transcription regulatory region sequence-specific DNA binding
phyllochron	TO:0000659	GO:0003961	O-acetylhomoserine aminocarboxypropyltransferase activity
phyllochron	TO:0000659	GO:0004121	cystathionine beta-lyase activity
phyllochron	TO:0000659	GO:0004123	cystathionine gamma-lyase activity
phyllochron	TO:0000659	GO:0080146	L-cysteine desulfhydrase activity
phyllochron	TO:0000659	GO:0030170	pyridoxal phosphate binding
phyllochron	TO:0000659	GO:0004386	helicase activity
phyllochron	TO:0000659	GO:0003872	6-phosphofructokinase activity
phyllochron	TO:0000659	GO:0008443	phosphofructokinase activity
phyllochron	TO:0000659	GO:0016831	carboxy-lyase activity
phyllochron	TO:0000659	GO:0008483	transaminase activity
phyllochron	TO:0000659	GO:0016769	transferase activity, transferring nitrogenous groups
phyllochron	TO:0000659	GO:0003735	structural constituent of ribosome
phyllochron	TO:0000659	GO:0004527	exonuclease activity
phyllochron	TO:0000659	GO:0019209	kinase activator activity
phyllochron	TO:0000659	GO:0030295	protein kinase activator activity
phyllochron	TO:0000659	GO:0019207	kinase regulator activity
phyllochron	TO:0000659	GO:0019887	protein kinase regulator activity
phyllochron	TO:0000659	GO:0004124	cysteine synthase activity
tiller bud dormancy	TO:0000661	GO:0019899	enzyme binding
tiller bud dormancy	TO:0000661	GO:0005198	structural molecule activity
tiller bud dormancy	TO:0000661	GO:0042803	protein homodimerization activity
tiller bud dormancy	TO:0000661	GO:0046982	protein heterodimerization activity
tiller bud dormancy	TO:0000661	GO:0005267	potassium channel activity
tiller bud dormancy	TO:0000661	GO:0017124	SH3 domain binding
tiller bud dormancy	TO:0000661	GO:0043169	cation binding
tiller bud dormancy	TO:0000661	GO:0015171	amino acid transmembrane transporter activity
tiller bud dormancy	TO:0000661	GO:0015662	ATPase activity, coupled to transmembrane movement of ions, phosphorylative mechanism
tiller bud dormancy	TO:0000661	GO:0005388	calcium-transporting ATPase activity
tiller bud dormancy	TO:0000661	GO:0016820	hydrolase activity, acting on acid anhydrides, catalyzing transmembrane movement of substances
tiller bud dormancy	TO:0000661	GO:0004367	glycerol-3-phosphate dehydrogenase [NAD+] activity
rice bran percentage	TO:0000672	GO:0016773	phosphotransferase activity, alcohol group as acceptor
grain length	TO:0000734	GO:0004842	ubiquitin-protein ligase activity
grain length	TO:0000734	GO:0005216	ion channel activity
leaf rolloing tolerance	TO:0002662	GO:0043008	ATP-dependent protein binding
leaf rolloing tolerance	TO:0002662	GO:0015439	heme-transporting ATPase activity
leaf rolloing tolerance	TO:0002662	GO:0004664	prephenate dehydratase activity
leaf rolloing tolerance	TO:0002662	GO:0047769	arogenate dehydratase activity
leaf rolloing tolerance	TO:0002662	GO:0047259	glucomannan 4-beta-mannosyltransferase activity
leaf rolloing tolerance	TO:0002662	GO:0051753	mannan synthase activity
leaf rolloing tolerance	TO:0002662	GO:0046983	protein dimerization activity
leaf rolloing tolerance	TO:0002662	GO:0035197	siRNA binding
leaf rolloing tolerance	TO:0002662	GO:0003779	actin binding
leaf rolloing tolerance	TO:0002662	GO:0051015	actin filament binding
leaf rolloing tolerance	TO:0002662	GO:0047634	agmatine N4-coumaroyltransferase activity
leaf rolloing tolerance	TO:0002662	GO:0004527	exonuclease activity
leaf rolloing tolerance	TO:0002662	GO:0008408	3'-5' exonuclease activity
leaf rolloing tolerance	TO:0002662	GO:0008409	5'-3' exonuclease activity
leaf rolloing tolerance	TO:0002662	GO:0016616	oxidoreductase activity, acting on the CH-OH group of donors, NAD or NADP as acceptor
leaf rolloing tolerance	TO:0002662	GO:0005244	voltage-gated ion channel activity
leaf rolloing tolerance	TO:0002662	GO:0005247	voltage-gated chloride channel activity
leaf rolloing tolerance	TO:0002662	GO:0046933	hydrogen ion transporting ATP synthase activity, rotational mechanism
leaf rolloing tolerance	TO:0002662	GO:0046961	proton-transporting ATPase activity, rotational mechanism
leaf rolloing tolerance	TO:0002662	GO:0004109	coproporphyrinogen oxidase activity
leaf rolloing tolerance	TO:0002662	GO:0042626	ATPase activity, coupled to transmembrane movement of substances
leaf rolloing tolerance	TO:0002662	GO:0042623	ATPase activity, coupled
leaf rolloing tolerance	TO:0002662	GO:0003973	(S)-2-hydroxy-acid oxidase activity
leaf rolloing tolerance	TO:0002662	GO:0008891	glycolate oxidase activity
leaf rolloing tolerance	TO:0002662	GO:0052852	very-long-chain-(S)-2-hydroxy-acid oxidase activity
leaf rolloing tolerance	TO:0002662	GO:0052853	long-chain-(S)-2-hydroxy-long-chain-acid oxidase activity
leaf rolloing tolerance	TO:0002662	GO:0052854	medium-chain-(S)-2-hydroxy-acid oxidase activity
leaf rolloing tolerance	TO:0002662	GO:0010181	FMN binding
leaf rolloing tolerance	TO:0002662	GO:0005254	chloride channel activity
leaf rolloing tolerance	TO:0002662	GO:0003992	N2-acetyl-L-ornithine:2-oxoglutarate 5-aminotransferase activity
leaf rolloing tolerance	TO:0002662	GO:0005329	dopamine transmembrane transporter activity
leaf rolloing tolerance	TO:0002662	GO:0015444	magnesium-importing ATPase activity

## Sheet: mQTL - BP
Choline	m0003-L	GO:0000302	response to reactive oxygen species
Choline	m0003-L	GO:0006612	protein targeting to membrane
Choline	m0003-L	GO:0006800	oxygen and reactive oxygen species metabolic process
Choline	m0003-L	GO:0009991	response to extracellular stimulus
Choline	m0003-L	GO:0033865	nucleoside bisphosphate metabolic process
Choline	m0003-L	GO:0034599	cellular response to oxidative stress
Choline	m0003-L	GO:0034614	cellular response to reactive oxygen species
Choline	m0003-L	GO:0042542	response to hydrogen peroxide
Choline	m0003-L	GO:0042743	hydrogen peroxide metabolic process
Choline	m0003-L	GO:0042744	hydrogen peroxide catabolic process
Choline	m0003-L	GO:0070301	cellular response to hydrogen peroxide
L-Serine	m0004-L	GO:0000084	S phase of mitotic cell cycle
L-Serine	m0004-L	GO:0000724	double-strand break repair via homologous recombination
L-Serine	m0004-L	GO:0000725	recombinational repair
L-Serine	m0004-L	GO:0002520	immune system development
L-Serine	m0004-L	GO:0006275	regulation of DNA replication
L-Serine	m0004-L	GO:0006302	double-strand break repair
L-Serine	m0004-L	GO:0006476	protein deacetylation
L-Serine	m0004-L	GO:0007090	regulation of S phase of mitotic cell cycle
L-Serine	m0004-L	GO:0007276	gamete generation
L-Serine	m0004-L	GO:0007281	germ cell development
L-Serine	m0004-L	GO:0007283	spermatogenesis
L-Serine	m0004-L	GO:0007292	female gamete generation
L-Serine	m0004-L	GO:0007346	regulation of mitotic cell cycle
L-Serine	m0004-L	GO:0008156	negative regulation of DNA replication
L-Serine	m0004-L	GO:0009595	detection of biotic stimulus
L-Serine	m0004-L	GO:0010104	regulation of ethylene mediated signaling pathway
L-Serine	m0004-L	GO:0010212	response to ionizing radiation
L-Serine	m0004-L	GO:0016045	detection of bacterium
L-Serine	m0004-L	GO:0030097	hemopoiesis
L-Serine	m0004-L	GO:0031407	oxylipin metabolic process
L-Serine	m0004-L	GO:0033261	regulation of S phase
L-Serine	m0004-L	GO:0045931	positive regulation of mitotic cell cycle
L-Serine	m0004-L	GO:0045934	negative regulation of nucleobase-containing compound metabolic process
L-Serine	m0004-L	GO:0046854	phosphatidylinositol phosphorylation
L-Serine	m0004-L	GO:0048232	male gamete generation
L-Serine	m0004-L	GO:0048469	cell maturation
L-Serine	m0004-L	GO:0048477	oogenesis
L-Serine	m0004-L	GO:0048534	hemopoietic or lymphoid organ development
L-Serine	m0004-L	GO:0048609	multicellular organismal reproductive process
L-Serine	m0004-L	GO:0051052	regulation of DNA metabolic process
L-Serine	m0004-L	GO:0051053	negative regulation of DNA metabolic process
L-Serine	m0004-L	GO:0051320	S phase
L-Serine	m0004-L	GO:0051325	interphase
L-Serine	m0004-L	GO:0051329	interphase of mitotic cell cycle
L-Serine	m0004-L	GO:0070297	regulation of two-component signal transduction system (phosphorelay)
L-Serine	m0004-L	GO:0071265	L-methionine biosynthetic process
	m0012-L	GO:0000302	response to reactive oxygen species
	m0012-L	GO:0005996	monosaccharide metabolic process
	m0012-L	GO:0006800	oxygen and reactive oxygen species metabolic process
	m0012-L	GO:0007018	microtubule-based movement
	m0012-L	GO:0019318	hexose metabolic process
	m0012-L	GO:0033865	nucleoside bisphosphate metabolic process
	m0012-L	GO:0034599	cellular response to oxidative stress
	m0012-L	GO:0034614	cellular response to reactive oxygen species
	m0012-L	GO:0042542	response to hydrogen peroxide
	m0012-L	GO:0042743	hydrogen peroxide metabolic process
	m0012-L	GO:0042744	hydrogen peroxide catabolic process
	m0012-L	GO:0070301	cellular response to hydrogen peroxide
L-Aspartic acid	m0018-L	GO:0006740	NADPH regeneration
L-Aspartic acid	m0018-L	GO:0046496	nicotinamide nucleotide metabolic process
Trigonelline	m0021-L	GO:0000302	response to reactive oxygen species
Trigonelline	m0021-L	GO:0006800	oxygen and reactive oxygen species metabolic process
Trigonelline	m0021-L	GO:0007623	circadian rhythm
Trigonelline	m0021-L	GO:0009409	response to cold
Trigonelline	m0021-L	GO:0009611	response to wounding
Trigonelline	m0021-L	GO:0030243	cellulose metabolic process
Trigonelline	m0021-L	GO:0032886	regulation of microtubule-based process
Trigonelline	m0021-L	GO:0033865	nucleoside bisphosphate metabolic process
Trigonelline	m0021-L	GO:0034599	cellular response to oxidative stress
Trigonelline	m0021-L	GO:0034614	cellular response to reactive oxygen species
Trigonelline	m0021-L	GO:0042335	cuticle development
Trigonelline	m0021-L	GO:0042542	response to hydrogen peroxide
Trigonelline	m0021-L	GO:0042743	hydrogen peroxide metabolic process
Trigonelline	m0021-L	GO:0042744	hydrogen peroxide catabolic process
Trigonelline	m0021-L	GO:0045489	pectin biosynthetic process
Trigonelline	m0021-L	GO:0050826	response to freezing
Trigonelline	m0021-L	GO:0070301	cellular response to hydrogen peroxide
Trigonelline	m0021-L	GO:0071804	cellular potassium ion transport
Trigonelline	m0021-L	GO:0071805	potassium ion transmembrane transport
L-Tyramine	m0022-L	GO:0006730	one-carbon metabolic process
L-Tyramine	m0022-L	GO:0009409	response to cold
L-Tyramine	m0022-L	GO:0009639	response to red or far red light
L-Tyramine	m0022-L	GO:0050826	response to freezing
L-Tyramine	m0022-L	GO:0051606	detection of stimulus
L-Tyramine	m0022-L	GO:0071478	cellular response to radiation
3, 4-Dihydroxybenzaldehyde	m0023-L	GO:0006486	protein glycosylation
3, 4-Dihydroxybenzaldehyde	m0023-L	GO:0006662	glycerol ether metabolic process
3, 4-Dihydroxybenzaldehyde	m0023-L	GO:0006767	water-soluble vitamin metabolic process
3, 4-Dihydroxybenzaldehyde	m0023-L	GO:0007264	small GTPase mediated signal transduction
3, 4-Dihydroxybenzaldehyde	m0023-L	GO:0008300	isoprenoid catabolic process
3, 4-Dihydroxybenzaldehyde	m0023-L	GO:0010260	organ senescence
3, 4-Dihydroxybenzaldehyde	m0023-L	GO:0016036	cellular response to phosphate starvation
3, 4-Dihydroxybenzaldehyde	m0023-L	GO:0016115	terpenoid catabolic process
3, 4-Dihydroxybenzaldehyde	m0023-L	GO:0032012	regulation of ARF protein signal transduction
3, 4-Dihydroxybenzaldehyde	m0023-L	GO:0032886	regulation of microtubule-based process
3, 4-Dihydroxybenzaldehyde	m0023-L	GO:0043413	macromolecule glycosylation
3, 4-Dihydroxybenzaldehyde	m0023-L	GO:0055067	monovalent inorganic cation homeostasis
3, 4-Dihydroxybenzaldehyde	m0023-L	GO:0070085	glycosylation
3, 4-Dihydroxybenzaldehyde	m0023-L	GO:0071496	cellular response to external stimulus
	m0030-L	GO:0006007	glucose catabolic process
	m0030-L	GO:0006020	inositol metabolic process
	m0030-L	GO:0007020	microtubule nucleation
	m0030-L	GO:0007264	small GTPase mediated signal transduction
	m0030-L	GO:0007265	Ras protein signal transduction
	m0030-L	GO:0009887	organ morphogenesis
	m0030-L	GO:0009965	leaf morphogenesis
	m0030-L	GO:0010150	leaf senescence
	m0030-L	GO:0010223	secondary shoot formation
	m0030-L	GO:0010346	shoot formation
	m0030-L	GO:0010498	proteasomal protein catabolic process
	m0030-L	GO:0016116	carotenoid metabolic process
	m0030-L	GO:0016119	carotene metabolic process
	m0030-L	GO:0031365	N-terminal protein amino acid modification
	m0030-L	GO:0032011	ARF protein signal transduction
	m0030-L	GO:0032012	regulation of ARF protein signal transduction
	m0030-L	GO:0042594	response to starvation
	m0030-L	GO:0046838	phosphorylated carbohydrate dephosphorylation
	m0030-L	GO:0048507	meristem development
	m0030-L	GO:0048581	negative regulation of post-embryonic development
	m0030-L	GO:0048863	stem cell differentiation
	m0030-L	GO:0048878	chemical homeostasis
	m0030-L	GO:0050801	ion homeostasis
	m0030-L	GO:0055065	metal ion homeostasis
	m0030-L	GO:0055067	monovalent inorganic cation homeostasis
	m0030-L	GO:0055080	cation homeostasis
	m0030-L	GO:0070507	regulation of microtubule cytoskeleton organization
	m0030-L	GO:2000026	regulation of multicellular organismal development
L-Lysine	m0032-L	GO:0006023	aminoglycan biosynthetic process
L-Lysine	m0032-L	GO:0006352	transcription initiation, DNA-dependent
L-Lysine	m0032-L	GO:0006730	one-carbon metabolic process
L-Lysine	m0032-L	GO:0008284	positive regulation of cell proliferation
L-Lysine	m0032-L	GO:0009273	peptidoglycan-based cell wall biogenesis
L-Lysine	m0032-L	GO:0009694	jasmonic acid metabolic process
L-Lysine	m0032-L	GO:0010167	response to nitrate
L-Lysine	m0032-L	GO:0031407	oxylipin metabolic process
L-Lysine	m0032-L	GO:0031408	oxylipin biosynthetic process
L-Lysine	m0032-L	GO:0044038	cell wall macromolecule biosynthetic process
	m0035-L	GO:0006366	transcription from RNA polymerase II promoter
	m0035-L	GO:0006528	asparagine metabolic process
	m0035-L	GO:0006740	NADPH regeneration
	m0035-L	GO:0043604	amide biosynthetic process
	m0035-L	GO:0044038	cell wall macromolecule biosynthetic process
	m0035-L	GO:0045292	nuclear mRNA cis splicing, via spliceosome
	m0035-L	GO:0046496	nicotinamide nucleotide metabolic process
	m0035-L	GO:0048584	positive regulation of response to stimulus
	m0035-L	GO:0070589	cellular component macromolecule biosynthetic process
	m0035-L	GO:0070592	cell wall polysaccharide biosynthetic process
	m0038-L	GO:0000038	very long-chain fatty acid metabolic process
	m0038-L	GO:0006555	methionine metabolic process
	m0038-L	GO:0006720	isoprenoid metabolic process
	m0038-L	GO:0006721	terpenoid metabolic process
	m0038-L	GO:0006730	one-carbon metabolic process
	m0038-L	GO:0006869	lipid transport
	m0038-L	GO:0007623	circadian rhythm
	m0038-L	GO:0009094	L-phenylalanine biosynthetic process
	m0038-L	GO:0009411	response to UV
	m0038-L	GO:0009698	phenylpropanoid metabolic process
	m0038-L	GO:0009699	phenylpropanoid biosynthetic process
	m0038-L	GO:0009734	auxin mediated signaling pathway
	m0038-L	GO:0009813	flavonoid biosynthetic process
	m0038-L	GO:0010023	proanthocyanidin biosynthetic process
	m0038-L	GO:0010025	wax biosynthetic process
	m0038-L	GO:0010876	lipid localization
	m0038-L	GO:0016054	organic acid catabolic process
	m0038-L	GO:0016101	diterpenoid metabolic process
	m0038-L	GO:0016102	diterpenoid biosynthetic process
	m0038-L	GO:0019438	aromatic compound biosynthetic process
	m0038-L	GO:0019748	secondary metabolic process
	m0038-L	GO:0042335	cuticle development
	m0038-L	GO:0042398	cellular modified amino acid biosynthetic process
	m0038-L	GO:0042440	pigment metabolic process
	m0038-L	GO:0044242	cellular lipid catabolic process
	m0038-L	GO:0045489	pectin biosynthetic process
	m0038-L	GO:0046148	pigment biosynthetic process
	m0038-L	GO:0048511	rhythmic process
	m0038-L	GO:0051552	flavone metabolic process
	m0038-L	GO:0051553	flavone biosynthetic process
	m0038-L	GO:0051554	flavonol metabolic process
	m0038-L	GO:0051555	flavonol biosynthetic process
	m0038-L	GO:0071365	cellular response to auxin stimulus
	m0038-L	GO:0071555	cell wall organization
Caffeic aldehyde	m0043-L	GO:0000077	DNA damage checkpoint
Caffeic aldehyde	m0043-L	GO:0001101	response to acid
Caffeic aldehyde	m0043-L	GO:0003008	system process
Caffeic aldehyde	m0043-L	GO:0006486	protein glycosylation
Caffeic aldehyde	m0043-L	GO:0006555	methionine metabolic process
Caffeic aldehyde	m0043-L	GO:0006720	isoprenoid metabolic process
Caffeic aldehyde	m0043-L	GO:0006721	terpenoid metabolic process
Caffeic aldehyde	m0043-L	GO:0006740	NADPH regeneration
Caffeic aldehyde	m0043-L	GO:0006816	calcium ion transport
Caffeic aldehyde	m0043-L	GO:0007166	cell surface receptor signaling pathway
Caffeic aldehyde	m0043-L	GO:0007215	glutamate receptor signaling pathway
Caffeic aldehyde	m0043-L	GO:0007268	synaptic transmission
Caffeic aldehyde	m0043-L	GO:0009094	L-phenylalanine biosynthetic process
Caffeic aldehyde	m0043-L	GO:0009101	glycoprotein biosynthetic process
Caffeic aldehyde	m0043-L	GO:0009411	response to UV
Caffeic aldehyde	m0043-L	GO:0009648	photoperiodism
Caffeic aldehyde	m0043-L	GO:0009698	phenylpropanoid metabolic process
Caffeic aldehyde	m0043-L	GO:0009699	phenylpropanoid biosynthetic process
Caffeic aldehyde	m0043-L	GO:0009812	flavonoid metabolic process
Caffeic aldehyde	m0043-L	GO:0009813	flavonoid biosynthetic process
Caffeic aldehyde	m0043-L	GO:0009875	pollen-pistil interaction
Caffeic aldehyde	m0043-L	GO:0010023	proanthocyanidin biosynthetic process
Caffeic aldehyde	m0043-L	GO:0010029	regulation of seed germination
Caffeic aldehyde	m0043-L	GO:0010243	response to organic nitrogen
Caffeic aldehyde	m0043-L	GO:0016042	lipid catabolic process
Caffeic aldehyde	m0043-L	GO:0016054	organic acid catabolic process
Caffeic aldehyde	m0043-L	GO:0016101	diterpenoid metabolic process
Caffeic aldehyde	m0043-L	GO:0016102	diterpenoid biosynthetic process
Caffeic aldehyde	m0043-L	GO:0019226	transmission of nerve impulse
Caffeic aldehyde	m0043-L	GO:0019438	aromatic compound biosynthetic process
Caffeic aldehyde	m0043-L	GO:0019748	secondary metabolic process
Caffeic aldehyde	m0043-L	GO:0030330	DNA damage response, signal transduction by p53 class mediator
Caffeic aldehyde	m0043-L	GO:0031396	regulation of protein ubiquitination
Caffeic aldehyde	m0043-L	GO:0031398	positive regulation of protein ubiquitination
Caffeic aldehyde	m0043-L	GO:0031570	DNA integrity checkpoint
Caffeic aldehyde	m0043-L	GO:0035235	ionotropic glutamate receptor signaling pathway
Caffeic aldehyde	m0043-L	GO:0042398	cellular modified amino acid biosynthetic process
Caffeic aldehyde	m0043-L	GO:0042440	pigment metabolic process
Caffeic aldehyde	m0043-L	GO:0043200	response to amino acid stimulus
Caffeic aldehyde	m0043-L	GO:0043255	regulation of carbohydrate biosynthetic process
Caffeic aldehyde	m0043-L	GO:0043413	macromolecule glycosylation
Caffeic aldehyde	m0043-L	GO:0044242	cellular lipid catabolic process
Caffeic aldehyde	m0043-L	GO:0046148	pigment biosynthetic process
Caffeic aldehyde	m0043-L	GO:0048506	regulation of timing of meristematic phase transition
Caffeic aldehyde	m0043-L	GO:0048510	regulation of timing of transition from vegetative to reproductive phase
Caffeic aldehyde	m0043-L	GO:0048580	regulation of post-embryonic development
Caffeic aldehyde	m0043-L	GO:0048581	negative regulation of post-embryonic development
Caffeic aldehyde	m0043-L	GO:0048610	cellular process involved in reproduction
Caffeic aldehyde	m0043-L	GO:0050877	neurological system process
Caffeic aldehyde	m0043-L	GO:0051093	negative regulation of developmental process
Caffeic aldehyde	m0043-L	GO:0051552	flavone metabolic process
Caffeic aldehyde	m0043-L	GO:0051553	flavone biosynthetic process
Caffeic aldehyde	m0043-L	GO:0051554	flavonol metabolic process
Caffeic aldehyde	m0043-L	GO:0051555	flavonol biosynthetic process
Caffeic aldehyde	m0043-L	GO:0070838	divalent metal ion transport
Caffeic aldehyde	m0043-L	GO:0071229	cellular response to acid
Caffeic aldehyde	m0043-L	GO:0071230	cellular response to amino acid stimulus
Caffeic aldehyde	m0043-L	GO:0071417	cellular response to organic nitrogen
Caffeic aldehyde	m0043-L	GO:0071418	cellular response to amine stimulus
Caffeic aldehyde	m0043-L	GO:0090351	seedling development
Caffeic aldehyde	m0043-L	GO:2000026	regulation of multicellular organismal development
Phenylpyruvic acid	m0044-L	GO:0006476	protein deacetylation
Phenylpyruvic acid	m0044-L	GO:0006482	protein demethylation
Phenylpyruvic acid	m0044-L	GO:0008214	protein dealkylation
Phenylpyruvic acid	m0044-L	GO:0016109	tetraterpenoid biosynthetic process
Phenylpyruvic acid	m0044-L	GO:0016577	histone demethylation
Phenylpyruvic acid	m0044-L	GO:0031032	actomyosin structure organization
Phenylpyruvic acid	m0044-L	GO:0031407	oxylipin metabolic process
Phenylpyruvic acid	m0044-L	GO:0031408	oxylipin biosynthetic process
Phenylpyruvic acid	m0044-L	GO:0034720	histone H3-K4 demethylation
Phenylpyruvic acid	m0044-L	GO:0043507	positive regulation of JUN kinase activity
Phenylpyruvic acid	m0044-L	GO:0055046	microgametogenesis
Phenylpyruvic acid	m0044-L	GO:0070076	histone lysine demethylation
Phenylpyruvic acid	m0044-L	GO:0070988	demethylation
Phenylpyruvic acid	m0044-L	GO:0071267	L-methionine salvage
	m0056-L	GO:0009251	glucan catabolic process
	m0056-L	GO:0016139	glycoside catabolic process
	m0056-L	GO:0016143	S-glycoside metabolic process
	m0056-L	GO:0045454	cell redox homeostasis
5-Sulfanyl-1-pentanesulfonamide	m0057-L	GO:0000162	tryptophan biosynthetic process
5-Sulfanyl-1-pentanesulfonamide	m0057-L	GO:0001676	long-chain fatty acid metabolic process
5-Sulfanyl-1-pentanesulfonamide	m0057-L	GO:0006213	pyrimidine nucleoside metabolic process
5-Sulfanyl-1-pentanesulfonamide	m0057-L	GO:0006220	pyrimidine nucleotide metabolic process
5-Sulfanyl-1-pentanesulfonamide	m0057-L	GO:0006221	pyrimidine nucleotide biosynthetic process
5-Sulfanyl-1-pentanesulfonamide	m0057-L	GO:0006568	tryptophan metabolic process
5-Sulfanyl-1-pentanesulfonamide	m0057-L	GO:0006570	tyrosine metabolic process
5-Sulfanyl-1-pentanesulfonamide	m0057-L	GO:0006586	indolalkylamine metabolic process
5-Sulfanyl-1-pentanesulfonamide	m0057-L	GO:0006595	polyamine metabolic process
5-Sulfanyl-1-pentanesulfonamide	m0057-L	GO:0006690	icosanoid metabolic process
5-Sulfanyl-1-pentanesulfonamide	m0057-L	GO:0006790	sulfur compound metabolic process
5-Sulfanyl-1-pentanesulfonamide	m0057-L	GO:0006865	amino acid transport
5-Sulfanyl-1-pentanesulfonamide	m0057-L	GO:0008216	spermidine metabolic process
5-Sulfanyl-1-pentanesulfonamide	m0057-L	GO:0009064	glutamine family amino acid metabolic process
5-Sulfanyl-1-pentanesulfonamide	m0057-L	GO:0009072	aromatic amino acid family metabolic process
5-Sulfanyl-1-pentanesulfonamide	m0057-L	GO:0009073	aromatic amino acid family biosynthetic process
5-Sulfanyl-1-pentanesulfonamide	m0057-L	GO:0009074	aromatic amino acid family catabolic process
5-Sulfanyl-1-pentanesulfonamide	m0057-L	GO:0009119	ribonucleoside metabolic process
5-Sulfanyl-1-pentanesulfonamide	m0057-L	GO:0009129	pyrimidine nucleoside monophosphate metabolic process
5-Sulfanyl-1-pentanesulfonamide	m0057-L	GO:0009130	pyrimidine nucleoside monophosphate biosynthetic process
5-Sulfanyl-1-pentanesulfonamide	m0057-L	GO:0009218	pyrimidine ribonucleotide metabolic process
5-Sulfanyl-1-pentanesulfonamide	m0057-L	GO:0009409	response to cold
5-Sulfanyl-1-pentanesulfonamide	m0057-L	GO:0009620	response to fungus
5-Sulfanyl-1-pentanesulfonamide	m0057-L	GO:0009627	systemic acquired resistance
5-Sulfanyl-1-pentanesulfonamide	m0057-L	GO:0009683	indoleacetic acid metabolic process
5-Sulfanyl-1-pentanesulfonamide	m0057-L	GO:0009684	indoleacetic acid biosynthetic process
5-Sulfanyl-1-pentanesulfonamide	m0057-L	GO:0009700	indole phytoalexin biosynthetic process
5-Sulfanyl-1-pentanesulfonamide	m0057-L	GO:0009759	indole glucosinolate biosynthetic process
5-Sulfanyl-1-pentanesulfonamide	m0057-L	GO:0009814	defense response, incompatible interaction
5-Sulfanyl-1-pentanesulfonamide	m0057-L	GO:0009816	defense response to bacterium, incompatible interaction
5-Sulfanyl-1-pentanesulfonamide	m0057-L	GO:0009817	defense response to fungus, incompatible interaction
5-Sulfanyl-1-pentanesulfonamide	m0057-L	GO:0009851	auxin biosynthetic process
5-Sulfanyl-1-pentanesulfonamide	m0057-L	GO:0010038	response to metal ion
5-Sulfanyl-1-pentanesulfonamide	m0057-L	GO:0010120	camalexin biosynthetic process
5-Sulfanyl-1-pentanesulfonamide	m0057-L	GO:0015837	amine transport
5-Sulfanyl-1-pentanesulfonamide	m0057-L	GO:0016131	brassinosteroid metabolic process
5-Sulfanyl-1-pentanesulfonamide	m0057-L	GO:0016137	glycoside metabolic process
5-Sulfanyl-1-pentanesulfonamide	m0057-L	GO:0019369	arachidonic acid metabolic process
5-Sulfanyl-1-pentanesulfonamide	m0057-L	GO:0019758	glycosinolate biosynthetic process
5-Sulfanyl-1-pentanesulfonamide	m0057-L	GO:0019760	glucosinolate metabolic process
5-Sulfanyl-1-pentanesulfonamide	m0057-L	GO:0042343	indole glucosinolate metabolic process
5-Sulfanyl-1-pentanesulfonamide	m0057-L	GO:0042402	cellular biogenic amine catabolic process
5-Sulfanyl-1-pentanesulfonamide	m0057-L	GO:0042431	indole metabolic process
5-Sulfanyl-1-pentanesulfonamide	m0057-L	GO:0042435	indole-containing compound biosynthetic process
5-Sulfanyl-1-pentanesulfonamide	m0057-L	GO:0042445	hormone metabolic process
5-Sulfanyl-1-pentanesulfonamide	m0057-L	GO:0046131	pyrimidine ribonucleoside metabolic process
5-Sulfanyl-1-pentanesulfonamide	m0057-L	GO:0046217	indole phytoalexin metabolic process
5-Sulfanyl-1-pentanesulfonamide	m0057-L	GO:0046470	phosphatidylcholine metabolic process
5-Sulfanyl-1-pentanesulfonamide	m0057-L	GO:0046686	response to cadmium ion
5-Sulfanyl-1-pentanesulfonamide	m0057-L	GO:0050832	defense response to fungus
5-Sulfanyl-1-pentanesulfonamide	m0057-L	GO:0052314	phytoalexin metabolic process
5-Sulfanyl-1-pentanesulfonamide	m0057-L	GO:0052315	phytoalexin biosynthetic process
5-Sulfanyl-1-pentanesulfonamide	m0057-L	GO:0052317	camalexin metabolic process
5-Sulfanyl-1-pentanesulfonamide	m0057-L	GO:0071453	cellular response to oxygen levels
5-Sulfanyl-1-pentanesulfonamide	m0057-L	GO:0071456	cellular response to hypoxia
N-Acetyldopamine	m0067-L	GO:0000162	tryptophan biosynthetic process
N-Acetyldopamine	m0067-L	GO:0001676	long-chain fatty acid metabolic process
N-Acetyldopamine	m0067-L	GO:0006284	base-excision repair
N-Acetyldopamine	m0067-L	GO:0006568	tryptophan metabolic process
N-Acetyldopamine	m0067-L	GO:0006586	indolalkylamine metabolic process
N-Acetyldopamine	m0067-L	GO:0006595	polyamine metabolic process
N-Acetyldopamine	m0067-L	GO:0006612	protein targeting to membrane
N-Acetyldopamine	m0067-L	GO:0006690	icosanoid metabolic process
N-Acetyldopamine	m0067-L	GO:0006740	NADPH regeneration
N-Acetyldopamine	m0067-L	GO:0006790	sulfur compound metabolic process
N-Acetyldopamine	m0067-L	GO:0008216	spermidine metabolic process
N-Acetyldopamine	m0067-L	GO:0009072	aromatic amino acid family metabolic process
N-Acetyldopamine	m0067-L	GO:0009073	aromatic amino acid family biosynthetic process
N-Acetyldopamine	m0067-L	GO:0009074	aromatic amino acid family catabolic process
N-Acetyldopamine	m0067-L	GO:0009142	nucleoside triphosphate biosynthetic process
N-Acetyldopamine	m0067-L	GO:0009145	purine nucleoside triphosphate biosynthetic process
N-Acetyldopamine	m0067-L	GO:0009201	ribonucleoside triphosphate biosynthetic process
N-Acetyldopamine	m0067-L	GO:0009206	purine ribonucleoside triphosphate biosynthetic process
N-Acetyldopamine	m0067-L	GO:0009683	indoleacetic acid metabolic process
N-Acetyldopamine	m0067-L	GO:0009684	indoleacetic acid biosynthetic process
N-Acetyldopamine	m0067-L	GO:0009700	indole phytoalexin biosynthetic process
N-Acetyldopamine	m0067-L	GO:0009759	indole glucosinolate biosynthetic process
N-Acetyldopamine	m0067-L	GO:0009851	auxin biosynthetic process
N-Acetyldopamine	m0067-L	GO:0009856	pollination
N-Acetyldopamine	m0067-L	GO:0009875	pollen-pistil interaction
N-Acetyldopamine	m0067-L	GO:0010120	camalexin biosynthetic process
N-Acetyldopamine	m0067-L	GO:0010817	regulation of hormone levels
N-Acetyldopamine	m0067-L	GO:0015711	organic anion transport
N-Acetyldopamine	m0067-L	GO:0016131	brassinosteroid metabolic process
N-Acetyldopamine	m0067-L	GO:0016137	glycoside metabolic process
N-Acetyldopamine	m0067-L	GO:0019321	pentose metabolic process
N-Acetyldopamine	m0067-L	GO:0019369	arachidonic acid metabolic process
N-Acetyldopamine	m0067-L	GO:0019758	glycosinolate biosynthetic process
N-Acetyldopamine	m0067-L	GO:0019760	glucosinolate metabolic process
N-Acetyldopamine	m0067-L	GO:0033559	unsaturated fatty acid metabolic process
N-Acetyldopamine	m0067-L	GO:0042343	indole glucosinolate metabolic process
N-Acetyldopamine	m0067-L	GO:0042402	cellular biogenic amine catabolic process
N-Acetyldopamine	m0067-L	GO:0042431	indole metabolic process
N-Acetyldopamine	m0067-L	GO:0042435	indole-containing compound biosynthetic process
N-Acetyldopamine	m0067-L	GO:0042445	hormone metabolic process
N-Acetyldopamine	m0067-L	GO:0042471	ear morphogenesis
N-Acetyldopamine	m0067-L	GO:0042472	inner ear morphogenesis
N-Acetyldopamine	m0067-L	GO:0042491	auditory receptor cell differentiation
N-Acetyldopamine	m0067-L	GO:0043648	dicarboxylic acid metabolic process
N-Acetyldopamine	m0067-L	GO:0046217	indole phytoalexin metabolic process
N-Acetyldopamine	m0067-L	GO:0046496	nicotinamide nucleotide metabolic process
N-Acetyldopamine	m0067-L	GO:0048544	recognition of pollen
N-Acetyldopamine	m0067-L	GO:0051049	regulation of transport
N-Acetyldopamine	m0067-L	GO:0052314	phytoalexin metabolic process
N-Acetyldopamine	m0067-L	GO:0052315	phytoalexin biosynthetic process
N-Acetyldopamine	m0067-L	GO:0052317	camalexin metabolic process
N-Acetyldopamine	m0067-L	GO:0060113	inner ear receptor cell differentiation
N-Acetyldopamine	m0067-L	GO:0060320	rejection of self pollen
N-Acetyldopamine	m0067-L	GO:0071453	cellular response to oxygen levels
N-Acetyldopamine	m0067-L	GO:0071456	cellular response to hypoxia
Xanthoxylin	m0068-L	GO:0000075	cell cycle checkpoint
Xanthoxylin	m0068-L	GO:0000077	DNA damage checkpoint
Xanthoxylin	m0068-L	GO:0000165	MAPK cascade
Xanthoxylin	m0068-L	GO:0001101	response to acid
Xanthoxylin	m0068-L	GO:0005978	glycogen biosynthetic process
Xanthoxylin	m0068-L	GO:0006555	methionine metabolic process
Xanthoxylin	m0068-L	GO:0006720	isoprenoid metabolic process
Xanthoxylin	m0068-L	GO:0006721	terpenoid metabolic process
Xanthoxylin	m0068-L	GO:0006816	calcium ion transport
Xanthoxylin	m0068-L	GO:0006977	DNA damage response, signal transduction by p53 class mediator resulting in cell cycle arrest
Xanthoxylin	m0068-L	GO:0007050	cell cycle arrest
Xanthoxylin	m0068-L	GO:0007166	cell surface receptor signaling pathway
Xanthoxylin	m0068-L	GO:0007215	glutamate receptor signaling pathway
Xanthoxylin	m0068-L	GO:0007243	intracellular protein kinase cascade
Xanthoxylin	m0068-L	GO:0007267	cell-cell signaling
Xanthoxylin	m0068-L	GO:0007268	synaptic transmission
Xanthoxylin	m0068-L	GO:0009094	L-phenylalanine biosynthetic process
Xanthoxylin	m0068-L	GO:0009411	response to UV
Xanthoxylin	m0068-L	GO:0009698	phenylpropanoid metabolic process
Xanthoxylin	m0068-L	GO:0009699	phenylpropanoid biosynthetic process
Xanthoxylin	m0068-L	GO:0009808	lignin metabolic process
Xanthoxylin	m0068-L	GO:0009809	lignin biosynthetic process
Xanthoxylin	m0068-L	GO:0009812	flavonoid metabolic process
Xanthoxylin	m0068-L	GO:0009813	flavonoid biosynthetic process
Xanthoxylin	m0068-L	GO:0009821	alkaloid biosynthetic process
Xanthoxylin	m0068-L	GO:0009830	cell wall modification involved in abscission
Xanthoxylin	m0068-L	GO:0009962	regulation of flavonoid biosynthetic process
Xanthoxylin	m0068-L	GO:0009963	positive regulation of flavonoid biosynthetic process
Xanthoxylin	m0068-L	GO:0010023	proanthocyanidin biosynthetic process
Xanthoxylin	m0068-L	GO:0010243	response to organic nitrogen
Xanthoxylin	m0068-L	GO:0010345	suberin biosynthetic process
Xanthoxylin	m0068-L	GO:0016054	organic acid catabolic process
Xanthoxylin	m0068-L	GO:0016101	diterpenoid metabolic process
Xanthoxylin	m0068-L	GO:0016102	diterpenoid biosynthetic process
Xanthoxylin	m0068-L	GO:0016197	endosome transport
Xanthoxylin	m0068-L	GO:0019226	transmission of nerve impulse
Xanthoxylin	m0068-L	GO:0019438	aromatic compound biosynthetic process
Xanthoxylin	m0068-L	GO:0019748	secondary metabolic process
Xanthoxylin	m0068-L	GO:0023014	signal transduction by phosphorylation
Xanthoxylin	m0068-L	GO:0030330	DNA damage response, signal transduction by p53 class mediator
Xanthoxylin	m0068-L	GO:0031396	regulation of protein ubiquitination
Xanthoxylin	m0068-L	GO:0031570	DNA integrity checkpoint
Xanthoxylin	m0068-L	GO:0031571	mitotic cell cycle G1/S transition DNA damage checkpoint
Xanthoxylin	m0068-L	GO:0031575	mitotic cell cycle G1/S transition checkpoint
Xanthoxylin	m0068-L	GO:0035235	ionotropic glutamate receptor signaling pathway
Xanthoxylin	m0068-L	GO:0042398	cellular modified amino acid biosynthetic process
Xanthoxylin	m0068-L	GO:0042440	pigment metabolic process
Xanthoxylin	m0068-L	GO:0042617	paclitaxel biosynthetic process
Xanthoxylin	m0068-L	GO:0042770	signal transduction in response to DNA damage
Xanthoxylin	m0068-L	GO:0043200	response to amino acid stimulus
Xanthoxylin	m0068-L	GO:0043255	regulation of carbohydrate biosynthetic process
Xanthoxylin	m0068-L	GO:0044242	cellular lipid catabolic process
Xanthoxylin	m0068-L	GO:0044247	cellular polysaccharide catabolic process
Xanthoxylin	m0068-L	GO:0044275	cellular carbohydrate catabolic process
Xanthoxylin	m0068-L	GO:0044277	cell wall disassembly
Xanthoxylin	m0068-L	GO:0045488	pectin metabolic process
Xanthoxylin	m0068-L	GO:0045490	pectin catabolic process
Xanthoxylin	m0068-L	GO:0045786	negative regulation of cell cycle
Xanthoxylin	m0068-L	GO:0046148	pigment biosynthetic process
Xanthoxylin	m0068-L	GO:0048583	regulation of response to stimulus
Xanthoxylin	m0068-L	GO:0050877	neurological system process
Xanthoxylin	m0068-L	GO:0051340	regulation of ligase activity
Xanthoxylin	m0068-L	GO:0051438	regulation of ubiquitin-protein ligase activity
Xanthoxylin	m0068-L	GO:0051439	regulation of ubiquitin-protein ligase activity involved in mitotic cell cycle
Xanthoxylin	m0068-L	GO:0051552	flavone metabolic process
Xanthoxylin	m0068-L	GO:0051553	flavone biosynthetic process
Xanthoxylin	m0068-L	GO:0051554	flavonol metabolic process
Xanthoxylin	m0068-L	GO:0051555	flavonol biosynthetic process
Xanthoxylin	m0068-L	GO:0060871	cellular cell wall disassembly
Xanthoxylin	m0068-L	GO:0070838	divalent metal ion transport
Xanthoxylin	m0068-L	GO:0071156	regulation of cell cycle arrest
Xanthoxylin	m0068-L	GO:0071158	positive regulation of cell cycle arrest
Xanthoxylin	m0068-L	GO:0071229	cellular response to acid
Xanthoxylin	m0068-L	GO:0071230	cellular response to amino acid stimulus
Xanthoxylin	m0068-L	GO:0071417	cellular response to organic nitrogen
Xanthoxylin	m0068-L	GO:0071418	cellular response to amine stimulus
Xanthoxylin	m0068-L	GO:0071779	G1/S transition checkpoint
Xanthoxylin	m0068-L	GO:2000045	regulation of G1/S transition of mitotic cell cycle
4', 5'-Dihydropsoralen	m0070-L	GO:0006476	protein deacetylation
4', 5'-Dihydropsoralen	m0070-L	GO:0006482	protein demethylation
4', 5'-Dihydropsoralen	m0070-L	GO:0006541	glutamine metabolic process
4', 5'-Dihydropsoralen	m0070-L	GO:0009694	jasmonic acid metabolic process
4', 5'-Dihydropsoralen	m0070-L	GO:0016577	histone demethylation
4', 5'-Dihydropsoralen	m0070-L	GO:0031407	oxylipin metabolic process
4', 5'-Dihydropsoralen	m0070-L	GO:0055046	microgametogenesis
L-Tryptophan	m0076-L	GO:0006012	galactose metabolic process
L-Tryptophan	m0076-L	GO:0006417	regulation of translation
L-Tryptophan	m0076-L	GO:0006766	vitamin metabolic process
L-Tryptophan	m0076-L	GO:0006767	water-soluble vitamin metabolic process
L-Tryptophan	m0076-L	GO:0008653	lipopolysaccharide metabolic process
L-Tryptophan	m0076-L	GO:0009103	lipopolysaccharide biosynthetic process
L-Tryptophan	m0076-L	GO:0009247	glycolipid biosynthetic process
L-Tryptophan	m0076-L	GO:0042364	water-soluble vitamin biosynthetic process
L-Tryptophan	m0076-L	GO:0045226	extracellular polysaccharide biosynthetic process
L-Tryptophan	m0076-L	GO:0046379	extracellular polysaccharide metabolic process
L-Tryptophan	m0076-L	GO:0046467	membrane lipid biosynthetic process
Sattabacin	m0078-L	GO:0000038	very long-chain fatty acid metabolic process
Sattabacin	m0078-L	GO:0006560	proline metabolic process
Sattabacin	m0078-L	GO:0006561	proline biosynthetic process
Sattabacin	m0078-L	GO:0006816	calcium ion transport
Sattabacin	m0078-L	GO:0007166	cell surface receptor signaling pathway
Sattabacin	m0078-L	GO:0009084	glutamine family amino acid biosynthetic process
Sattabacin	m0078-L	GO:0033015	tetrapyrrole catabolic process
Sattabacin	m0078-L	GO:0033865	nucleoside bisphosphate metabolic process
Sattabacin	m0078-L	GO:0070838	divalent metal ion transport
Apo-9-zeaxanthinone	m0080-L	GO:0006305	DNA alkylation
Apo-9-zeaxanthinone	m0080-L	GO:0006306	DNA methylation
Apo-9-zeaxanthinone	m0080-L	GO:0006730	one-carbon metabolic process
Apo-9-zeaxanthinone	m0080-L	GO:0009694	jasmonic acid metabolic process
Apo-9-zeaxanthinone	m0080-L	GO:0015807	L-amino acid transport
Apo-9-zeaxanthinone	m0080-L	GO:0016441	posttranscriptional gene silencing
Apo-9-zeaxanthinone	m0080-L	GO:0031407	oxylipin metabolic process
Apo-9-zeaxanthinone	m0080-L	GO:0031408	oxylipin biosynthetic process
Apo-9-zeaxanthinone	m0080-L	GO:0035194	posttranscriptional gene silencing by RNA
Apo-9-zeaxanthinone	m0080-L	GO:0043331	response to dsRNA
Apo-9-zeaxanthinone	m0080-L	GO:0048863	stem cell differentiation
Apo-9-zeaxanthinone	m0080-L	GO:0048864	stem cell development
Apo-9-zeaxanthinone	m0080-L	GO:0051817	modification of morphology or physiology of other organism involved in symbiotic interaction
Phosphocreatine	m0083-L	GO:0006826	iron ion transport
Phosphocreatine	m0083-L	GO:0006904	vesicle docking involved in exocytosis
Phosphocreatine	m0083-L	GO:0010039	response to iron ion
Phosphocreatine	m0083-L	GO:0022406	membrane docking
Phosphocreatine	m0083-L	GO:0048278	vesicle docking
N-Salicyloyl-2-aminopropan-1,3-diol	m0084-L	GO:0003008	system process
N-Salicyloyl-2-aminopropan-1,3-diol	m0084-L	GO:0006012	galactose metabolic process
N-Salicyloyl-2-aminopropan-1,3-diol	m0084-L	GO:0007267	cell-cell signaling
N-Salicyloyl-2-aminopropan-1,3-diol	m0084-L	GO:0007268	synaptic transmission
N-Salicyloyl-2-aminopropan-1,3-diol	m0084-L	GO:0008653	lipopolysaccharide metabolic process
N-Salicyloyl-2-aminopropan-1,3-diol	m0084-L	GO:0009103	lipopolysaccharide biosynthetic process
N-Salicyloyl-2-aminopropan-1,3-diol	m0084-L	GO:0009247	glycolipid biosynthetic process
N-Salicyloyl-2-aminopropan-1,3-diol	m0084-L	GO:0009968	negative regulation of signal transduction
N-Salicyloyl-2-aminopropan-1,3-diol	m0084-L	GO:0010051	xylem and phloem pattern formation
N-Salicyloyl-2-aminopropan-1,3-diol	m0084-L	GO:0019226	transmission of nerve impulse
N-Salicyloyl-2-aminopropan-1,3-diol	m0084-L	GO:0045226	extracellular polysaccharide biosynthetic process
N-Salicyloyl-2-aminopropan-1,3-diol	m0084-L	GO:0046379	extracellular polysaccharide metabolic process
N-Salicyloyl-2-aminopropan-1,3-diol	m0084-L	GO:0046467	membrane lipid biosynthetic process
N-Salicyloyl-2-aminopropan-1,3-diol	m0084-L	GO:0050877	neurological system process
N-Salicyloyl-2-aminopropan-1,3-diol	m0084-L	GO:0071417	cellular response to organic nitrogen
5-Methoxy-N, N-dimethyltryptamine	m0087-L	GO:0002252	immune effector process
5-Methoxy-N, N-dimethyltryptamine	m0087-L	GO:0008037	cell recognition
5-Methoxy-N, N-dimethyltryptamine	m0087-L	GO:0009718	anthocyanin biosynthetic process
5-Methoxy-N, N-dimethyltryptamine	m0087-L	GO:0009856	pollination
5-Methoxy-N, N-dimethyltryptamine	m0087-L	GO:0009875	pollen-pistil interaction
5-Methoxy-N, N-dimethyltryptamine	m0087-L	GO:0022603	regulation of anatomical structure morphogenesis
5-Methoxy-N, N-dimethyltryptamine	m0087-L	GO:0042219	cellular modified amino acid catabolic process
5-Methoxy-N, N-dimethyltryptamine	m0087-L	GO:0045596	negative regulation of cell differentiation
5-Methoxy-N, N-dimethyltryptamine	m0087-L	GO:0048544	recognition of pollen
5-Methoxy-N, N-dimethyltryptamine	m0087-L	GO:0048610	cellular process involved in reproduction
5-Methoxy-N, N-dimethyltryptamine	m0087-L	GO:0048638	regulation of developmental growth
5-Methoxy-N, N-dimethyltryptamine	m0087-L	GO:0090305	nucleic acid phosphodiester bond hydrolysis
D-Pantothenic acid	m0092-L	GO:0002237	response to molecule of bacterial origin
D-Pantothenic acid	m0092-L	GO:0005977	glycogen metabolic process
D-Pantothenic acid	m0092-L	GO:0005978	glycogen biosynthetic process
D-Pantothenic acid	m0092-L	GO:0006112	energy reserve metabolic process
D-Pantothenic acid	m0092-L	GO:0008037	cell recognition
D-Pantothenic acid	m0092-L	GO:0009103	lipopolysaccharide biosynthetic process
D-Pantothenic acid	m0092-L	GO:0009247	glycolipid biosynthetic process
D-Pantothenic acid	m0092-L	GO:0009856	pollination
D-Pantothenic acid	m0092-L	GO:0009875	pollen-pistil interaction
D-Pantothenic acid	m0092-L	GO:0009991	response to extracellular stimulus
D-Pantothenic acid	m0092-L	GO:0031668	cellular response to extracellular stimulus
D-Pantothenic acid	m0092-L	GO:0048544	recognition of pollen
D-Pantothenic acid	m0092-L	GO:0048610	cellular process involved in reproduction
D-Pantothenic acid	m0092-L	GO:0071103	DNA conformation change
D-Pantothenic acid	m0092-L	GO:0071214	cellular response to abiotic stimulus
(+)-Dehydrovomifoliol	m0095-L	GO:0000162	tryptophan biosynthetic process
(+)-Dehydrovomifoliol	m0095-L	GO:0000911	cytokinesis by cell plate formation
(+)-Dehydrovomifoliol	m0095-L	GO:0001676	long-chain fatty acid metabolic process
(+)-Dehydrovomifoliol	m0095-L	GO:0006568	tryptophan metabolic process
(+)-Dehydrovomifoliol	m0095-L	GO:0006586	indolalkylamine metabolic process
(+)-Dehydrovomifoliol	m0095-L	GO:0006595	polyamine metabolic process
(+)-Dehydrovomifoliol	m0095-L	GO:0006690	icosanoid metabolic process
(+)-Dehydrovomifoliol	m0095-L	GO:0007010	cytoskeleton organization
(+)-Dehydrovomifoliol	m0095-L	GO:0007018	microtubule-based movement
(+)-Dehydrovomifoliol	m0095-L	GO:0007052	mitotic spindle organization
(+)-Dehydrovomifoliol	m0095-L	GO:0008216	spermidine metabolic process
(+)-Dehydrovomifoliol	m0095-L	GO:0009072	aromatic amino acid family metabolic process
(+)-Dehydrovomifoliol	m0095-L	GO:0009073	aromatic amino acid family biosynthetic process
(+)-Dehydrovomifoliol	m0095-L	GO:0009074	aromatic amino acid family catabolic process
(+)-Dehydrovomifoliol	m0095-L	GO:0009411	response to UV
(+)-Dehydrovomifoliol	m0095-L	GO:0009683	indoleacetic acid metabolic process
(+)-Dehydrovomifoliol	m0095-L	GO:0009684	indoleacetic acid biosynthetic process
(+)-Dehydrovomifoliol	m0095-L	GO:0009700	indole phytoalexin biosynthetic process
(+)-Dehydrovomifoliol	m0095-L	GO:0009759	indole glucosinolate biosynthetic process
(+)-Dehydrovomifoliol	m0095-L	GO:0009820	alkaloid metabolic process
(+)-Dehydrovomifoliol	m0095-L	GO:0009821	alkaloid biosynthetic process
(+)-Dehydrovomifoliol	m0095-L	GO:0009851	auxin biosynthetic process
(+)-Dehydrovomifoliol	m0095-L	GO:0009962	regulation of flavonoid biosynthetic process
(+)-Dehydrovomifoliol	m0095-L	GO:0009963	positive regulation of flavonoid biosynthetic process
(+)-Dehydrovomifoliol	m0095-L	GO:0010120	camalexin biosynthetic process
(+)-Dehydrovomifoliol	m0095-L	GO:0010345	suberin biosynthetic process
(+)-Dehydrovomifoliol	m0095-L	GO:0010817	regulation of hormone levels
(+)-Dehydrovomifoliol	m0095-L	GO:0016131	brassinosteroid metabolic process
(+)-Dehydrovomifoliol	m0095-L	GO:0016132	brassinosteroid biosynthetic process
(+)-Dehydrovomifoliol	m0095-L	GO:0016137	glycoside metabolic process
(+)-Dehydrovomifoliol	m0095-L	GO:0019369	arachidonic acid metabolic process
(+)-Dehydrovomifoliol	m0095-L	GO:0019373	epoxygenase P450 pathway
(+)-Dehydrovomifoliol	m0095-L	GO:0019438	aromatic compound biosynthetic process
(+)-Dehydrovomifoliol	m0095-L	GO:0019748	secondary metabolic process
(+)-Dehydrovomifoliol	m0095-L	GO:0019758	glycosinolate biosynthetic process
(+)-Dehydrovomifoliol	m0095-L	GO:0019760	glucosinolate metabolic process
(+)-Dehydrovomifoliol	m0095-L	GO:0022618	ribonucleoprotein complex assembly
(+)-Dehydrovomifoliol	m0095-L	GO:0031032	actomyosin structure organization
(+)-Dehydrovomifoliol	m0095-L	GO:0033559	unsaturated fatty acid metabolic process
(+)-Dehydrovomifoliol	m0095-L	GO:0042343	indole glucosinolate metabolic process
(+)-Dehydrovomifoliol	m0095-L	GO:0042402	cellular biogenic amine catabolic process
(+)-Dehydrovomifoliol	m0095-L	GO:0042430	indole-containing compound metabolic process
(+)-Dehydrovomifoliol	m0095-L	GO:0042431	indole metabolic process
(+)-Dehydrovomifoliol	m0095-L	GO:0042435	indole-containing compound biosynthetic process
(+)-Dehydrovomifoliol	m0095-L	GO:0042445	hormone metabolic process
(+)-Dehydrovomifoliol	m0095-L	GO:0042446	hormone biosynthetic process
(+)-Dehydrovomifoliol	m0095-L	GO:0042617	paclitaxel biosynthetic process
(+)-Dehydrovomifoliol	m0095-L	GO:0042761	very long-chain fatty acid biosynthetic process
(+)-Dehydrovomifoliol	m0095-L	GO:0043648	dicarboxylic acid metabolic process
(+)-Dehydrovomifoliol	m0095-L	GO:0046217	indole phytoalexin metabolic process
(+)-Dehydrovomifoliol	m0095-L	GO:0046219	indolalkylamine biosynthetic process
(+)-Dehydrovomifoliol	m0095-L	GO:0048252	lauric acid metabolic process
(+)-Dehydrovomifoliol	m0095-L	GO:0051225	spindle assembly
(+)-Dehydrovomifoliol	m0095-L	GO:0052314	phytoalexin metabolic process
(+)-Dehydrovomifoliol	m0095-L	GO:0052315	phytoalexin biosynthetic process
(+)-Dehydrovomifoliol	m0095-L	GO:0052317	camalexin metabolic process
(+)-Dehydrovomifoliol	m0095-L	GO:0070925	organelle assembly
(+)-Dehydrovomifoliol	m0095-L	GO:0070988	demethylation
(+)-Dehydrovomifoliol	m0095-L	GO:0071453	cellular response to oxygen levels
(+)-Dehydrovomifoliol	m0095-L	GO:0071456	cellular response to hypoxia
3-O-carbamoyl-d-mannose	m0098-L	GO:0000165	MAPK cascade
3-O-carbamoyl-d-mannose	m0098-L	GO:0000186	activation of MAPKK activity
3-O-carbamoyl-d-mannose	m0098-L	GO:0019941	modification-dependent protein catabolic process
3-O-carbamoyl-d-mannose	m0098-L	GO:0030163	protein catabolic process
3-O-carbamoyl-d-mannose	m0098-L	GO:0042219	cellular modified amino acid catabolic process
3-O-carbamoyl-d-mannose	m0098-L	GO:0043632	modification-dependent macromolecule catabolic process
3-O-carbamoyl-d-mannose	m0098-L	GO:0044257	cellular protein catabolic process
3-O-carbamoyl-d-mannose	m0098-L	GO:0044265	cellular macromolecule catabolic process
3-O-carbamoyl-d-mannose	m0098-L	GO:0051603	proteolysis involved in cellular protein catabolic process
	m0100-L	GO:0000038	very long-chain fatty acid metabolic process
	m0100-L	GO:0000162	tryptophan biosynthetic process
	m0100-L	GO:0001676	long-chain fatty acid metabolic process
	m0100-L	GO:0006119	oxidative phosphorylation
	m0100-L	GO:0006164	purine nucleotide biosynthetic process
	m0100-L	GO:0006284	base-excision repair
	m0100-L	GO:0006568	tryptophan metabolic process
	m0100-L	GO:0006586	indolalkylamine metabolic process
	m0100-L	GO:0006595	polyamine metabolic process
	m0100-L	GO:0006690	icosanoid metabolic process
	m0100-L	GO:0006790	sulfur compound metabolic process
	m0100-L	GO:0006818	hydrogen transport
	m0100-L	GO:0007010	cytoskeleton organization
	m0100-L	GO:0008216	spermidine metabolic process
	m0100-L	GO:0009072	aromatic amino acid family metabolic process
	m0100-L	GO:0009073	aromatic amino acid family biosynthetic process
	m0100-L	GO:0009074	aromatic amino acid family catabolic process
	m0100-L	GO:0009142	nucleoside triphosphate biosynthetic process
	m0100-L	GO:0009145	purine nucleoside triphosphate biosynthetic process
	m0100-L	GO:0009152	purine ribonucleotide biosynthetic process
	m0100-L	GO:0009201	ribonucleoside triphosphate biosynthetic process
	m0100-L	GO:0009206	purine ribonucleoside triphosphate biosynthetic process
	m0100-L	GO:0009683	indoleacetic acid metabolic process
	m0100-L	GO:0009684	indoleacetic acid biosynthetic process
	m0100-L	GO:0009700	indole phytoalexin biosynthetic process
	m0100-L	GO:0009734	auxin mediated signaling pathway
	m0100-L	GO:0009759	indole glucosinolate biosynthetic process
	m0100-L	GO:0009851	auxin biosynthetic process
	m0100-L	GO:0009963	positive regulation of flavonoid biosynthetic process
	m0100-L	GO:0010120	camalexin biosynthetic process
	m0100-L	GO:0010345	suberin biosynthetic process
	m0100-L	GO:0010817	regulation of hormone levels
	m0100-L	GO:0016129	phytosteroid biosynthetic process
	m0100-L	GO:0016131	brassinosteroid metabolic process
	m0100-L	GO:0016132	brassinosteroid biosynthetic process
	m0100-L	GO:0016137	glycoside metabolic process
	m0100-L	GO:0019369	arachidonic acid metabolic process
	m0100-L	GO:0019373	epoxygenase P450 pathway
	m0100-L	GO:0019438	aromatic compound biosynthetic process
	m0100-L	GO:0019748	secondary metabolic process
	m0100-L	GO:0019758	glycosinolate biosynthetic process
	m0100-L	GO:0019760	glucosinolate metabolic process
	m0100-L	GO:0033559	unsaturated fatty acid metabolic process
	m0100-L	GO:0042343	indole glucosinolate metabolic process
	m0100-L	GO:0042402	cellular biogenic amine catabolic process
	m0100-L	GO:0042430	indole-containing compound metabolic process
	m0100-L	GO:0042431	indole metabolic process
	m0100-L	GO:0042435	indole-containing compound biosynthetic process
	m0100-L	GO:0042445	hormone metabolic process
	m0100-L	GO:0042446	hormone biosynthetic process
	m0100-L	GO:0042617	paclitaxel biosynthetic process
	m0100-L	GO:0042761	very long-chain fatty acid biosynthetic process
	m0100-L	GO:0043648	dicarboxylic acid metabolic process
	m0100-L	GO:0046217	indole phytoalexin metabolic process
	m0100-L	GO:0046219	indolalkylamine biosynthetic process
	m0100-L	GO:0048252	lauric acid metabolic process
	m0100-L	GO:0052314	phytoalexin metabolic process
	m0100-L	GO:0052315	phytoalexin biosynthetic process
	m0100-L	GO:0052317	camalexin metabolic process
	m0100-L	GO:0071365	cellular response to auxin stimulus
	m0100-L	GO:0071453	cellular response to oxygen levels
	m0100-L	GO:0071456	cellular response to hypoxia
Sinapic acid	m0101-L	GO:0006022	aminoglycan metabolic process
Sinapic acid	m0101-L	GO:0006023	aminoglycan biosynthetic process
Sinapic acid	m0101-L	GO:0006024	glycosaminoglycan biosynthetic process
Sinapic acid	m0101-L	GO:0009991	response to extracellular stimulus
Sinapic acid	m0101-L	GO:0019438	aromatic compound biosynthetic process
Sinapic acid	m0101-L	GO:0019748	secondary metabolic process
Sinapic acid	m0101-L	GO:0030203	glycosaminoglycan metabolic process
Coumaroyl putrescine	m0112-L	GO:0000097	sulfur amino acid biosynthetic process
Coumaroyl putrescine	m0112-L	GO:0006007	glucose catabolic process
Coumaroyl putrescine	m0112-L	GO:0009432	SOS response
Coumaroyl putrescine	m0112-L	GO:0009991	response to extracellular stimulus
Coumaroyl putrescine	m0112-L	GO:0031668	cellular response to extracellular stimulus
Coumaroyl putrescine	m0112-L	GO:0042631	cellular response to water deprivation
Coumaroyl putrescine	m0112-L	GO:0044282	small molecule catabolic process
Coumaroyl putrescine	m0112-L	GO:0046165	alcohol biosynthetic process
Coumaroyl putrescine	m0112-L	GO:0046500	S-adenosylmethionine metabolic process
Coumaroyl putrescine	m0112-L	GO:0048580	regulation of post-embryonic development
Coumaroyl putrescine	m0112-L	GO:0071214	cellular response to abiotic stimulus
Coumaroyl putrescine	m0112-L	GO:0071470	cellular response to osmotic stress
Coumaroyl putrescine	m0112-L	GO:0071472	cellular response to salt stress
Coumaroyl putrescine	m0112-L	GO:0071496	cellular response to external stimulus
4-aminotetrahydrobiopterin	m0120-L	GO:0000077	DNA damage checkpoint
4-aminotetrahydrobiopterin	m0120-L	GO:0000209	protein polyubiquitination
4-aminotetrahydrobiopterin	m0120-L	GO:0006511	ubiquitin-dependent protein catabolic process
4-aminotetrahydrobiopterin	m0120-L	GO:0006555	methionine metabolic process
4-aminotetrahydrobiopterin	m0120-L	GO:0006720	isoprenoid metabolic process
4-aminotetrahydrobiopterin	m0120-L	GO:0006721	terpenoid metabolic process
4-aminotetrahydrobiopterin	m0120-L	GO:0006897	endocytosis
4-aminotetrahydrobiopterin	m0120-L	GO:0006977	DNA damage response, signal transduction by p53 class mediator resulting in cell cycle arrest
4-aminotetrahydrobiopterin	m0120-L	GO:0007050	cell cycle arrest
4-aminotetrahydrobiopterin	m0120-L	GO:0009094	L-phenylalanine biosynthetic process
4-aminotetrahydrobiopterin	m0120-L	GO:0009411	response to UV
4-aminotetrahydrobiopterin	m0120-L	GO:0009698	phenylpropanoid metabolic process
4-aminotetrahydrobiopterin	m0120-L	GO:0009699	phenylpropanoid biosynthetic process
4-aminotetrahydrobiopterin	m0120-L	GO:0009812	flavonoid metabolic process
4-aminotetrahydrobiopterin	m0120-L	GO:0009813	flavonoid biosynthetic process
4-aminotetrahydrobiopterin	m0120-L	GO:0009846	pollen germination
4-aminotetrahydrobiopterin	m0120-L	GO:0010023	proanthocyanidin biosynthetic process
4-aminotetrahydrobiopterin	m0120-L	GO:0010498	proteasomal protein catabolic process
4-aminotetrahydrobiopterin	m0120-L	GO:0010564	regulation of cell cycle process
4-aminotetrahydrobiopterin	m0120-L	GO:0016049	cell growth
4-aminotetrahydrobiopterin	m0120-L	GO:0016054	organic acid catabolic process
4-aminotetrahydrobiopterin	m0120-L	GO:0016101	diterpenoid metabolic process
4-aminotetrahydrobiopterin	m0120-L	GO:0016102	diterpenoid biosynthetic process
4-aminotetrahydrobiopterin	m0120-L	GO:0019438	aromatic compound biosynthetic process
4-aminotetrahydrobiopterin	m0120-L	GO:0019748	secondary metabolic process
4-aminotetrahydrobiopterin	m0120-L	GO:0019941	modification-dependent protein catabolic process
4-aminotetrahydrobiopterin	m0120-L	GO:0030163	protein catabolic process
4-aminotetrahydrobiopterin	m0120-L	GO:0030330	DNA damage response, signal transduction by p53 class mediator
4-aminotetrahydrobiopterin	m0120-L	GO:0031398	positive regulation of protein ubiquitination
4-aminotetrahydrobiopterin	m0120-L	GO:0031401	positive regulation of protein modification process
4-aminotetrahydrobiopterin	m0120-L	GO:0031570	DNA integrity checkpoint
4-aminotetrahydrobiopterin	m0120-L	GO:0031571	mitotic cell cycle G1/S transition DNA damage checkpoint
4-aminotetrahydrobiopterin	m0120-L	GO:0031575	mitotic cell cycle G1/S transition checkpoint
4-aminotetrahydrobiopterin	m0120-L	GO:0042398	cellular modified amino acid biosynthetic process
4-aminotetrahydrobiopterin	m0120-L	GO:0042440	pigment metabolic process
4-aminotetrahydrobiopterin	m0120-L	GO:0043161	proteasomal ubiquitin-dependent protein catabolic process
4-aminotetrahydrobiopterin	m0120-L	GO:0043255	regulation of carbohydrate biosynthetic process
4-aminotetrahydrobiopterin	m0120-L	GO:0043632	modification-dependent macromolecule catabolic process
4-aminotetrahydrobiopterin	m0120-L	GO:0044242	cellular lipid catabolic process
4-aminotetrahydrobiopterin	m0120-L	GO:0046148	pigment biosynthetic process
4-aminotetrahydrobiopterin	m0120-L	GO:0048767	root hair elongation
4-aminotetrahydrobiopterin	m0120-L	GO:0050790	regulation of catalytic activity
4-aminotetrahydrobiopterin	m0120-L	GO:0051340	regulation of ligase activity
4-aminotetrahydrobiopterin	m0120-L	GO:0051438	regulation of ubiquitin-protein ligase activity
4-aminotetrahydrobiopterin	m0120-L	GO:0051439	regulation of ubiquitin-protein ligase activity involved in mitotic cell cycle
4-aminotetrahydrobiopterin	m0120-L	GO:0051552	flavone metabolic process
4-aminotetrahydrobiopterin	m0120-L	GO:0051553	flavone biosynthetic process
4-aminotetrahydrobiopterin	m0120-L	GO:0051554	flavonol metabolic process
4-aminotetrahydrobiopterin	m0120-L	GO:0051555	flavonol biosynthetic process
4-aminotetrahydrobiopterin	m0120-L	GO:0051603	proteolysis involved in cellular protein catabolic process
4-aminotetrahydrobiopterin	m0120-L	GO:0071156	regulation of cell cycle arrest
4-aminotetrahydrobiopterin	m0120-L	GO:0071158	positive regulation of cell cycle arrest
4-aminotetrahydrobiopterin	m0120-L	GO:0071779	G1/S transition checkpoint
4-aminotetrahydrobiopterin	m0120-L	GO:2000045	regulation of G1/S transition of mitotic cell cycle
(2R,3S,4R,5S,6S)-7-nitroheptane-1,2,3,4,5,6-hexol	m0121-L	GO:0000272	polysaccharide catabolic process
(2R,3S,4R,5S,6S)-7-nitroheptane-1,2,3,4,5,6-hexol	m0121-L	GO:0002213	defense response to insect
(2R,3S,4R,5S,6S)-7-nitroheptane-1,2,3,4,5,6-hexol	m0121-L	GO:0005976	polysaccharide metabolic process
(2R,3S,4R,5S,6S)-7-nitroheptane-1,2,3,4,5,6-hexol	m0121-L	GO:0006119	oxidative phosphorylation
(2R,3S,4R,5S,6S)-7-nitroheptane-1,2,3,4,5,6-hexol	m0121-L	GO:0009251	glucan catabolic process
(2R,3S,4R,5S,6S)-7-nitroheptane-1,2,3,4,5,6-hexol	m0121-L	GO:0009625	response to insect
(2R,3S,4R,5S,6S)-7-nitroheptane-1,2,3,4,5,6-hexol	m0121-L	GO:0010118	stomatal movement
(2R,3S,4R,5S,6S)-7-nitroheptane-1,2,3,4,5,6-hexol	m0121-L	GO:0016052	carbohydrate catabolic process
(2R,3S,4R,5S,6S)-7-nitroheptane-1,2,3,4,5,6-hexol	m0121-L	GO:0016139	glycoside catabolic process
(2R,3S,4R,5S,6S)-7-nitroheptane-1,2,3,4,5,6-hexol	m0121-L	GO:0016143	S-glycoside metabolic process
(2R,3S,4R,5S,6S)-7-nitroheptane-1,2,3,4,5,6-hexol	m0121-L	GO:0016145	S-glycoside catabolic process
(2R,3S,4R,5S,6S)-7-nitroheptane-1,2,3,4,5,6-hexol	m0121-L	GO:0019757	glycosinolate metabolic process
(2R,3S,4R,5S,6S)-7-nitroheptane-1,2,3,4,5,6-hexol	m0121-L	GO:0019759	glycosinolate catabolic process
(2R,3S,4R,5S,6S)-7-nitroheptane-1,2,3,4,5,6-hexol	m0121-L	GO:0019760	glucosinolate metabolic process
(2R,3S,4R,5S,6S)-7-nitroheptane-1,2,3,4,5,6-hexol	m0121-L	GO:0019762	glucosinolate catabolic process
(2R,3S,4R,5S,6S)-7-nitroheptane-1,2,3,4,5,6-hexol	m0121-L	GO:0030243	cellulose metabolic process
(2R,3S,4R,5S,6S)-7-nitroheptane-1,2,3,4,5,6-hexol	m0121-L	GO:0030245	cellulose catabolic process
(2R,3S,4R,5S,6S)-7-nitroheptane-1,2,3,4,5,6-hexol	m0121-L	GO:0031145	anaphase-promoting complex-dependent proteasomal ubiquitin-dependent protein catabolic process
(2R,3S,4R,5S,6S)-7-nitroheptane-1,2,3,4,5,6-hexol	m0121-L	GO:0044042	glucan metabolic process
(2R,3S,4R,5S,6S)-7-nitroheptane-1,2,3,4,5,6-hexol	m0121-L	GO:0044273	sulfur compound catabolic process
(2R,3S,4R,5S,6S)-7-nitroheptane-1,2,3,4,5,6-hexol	m0121-L	GO:0044275	cellular carbohydrate catabolic process
(2R,3S,4R,5S,6S)-7-nitroheptane-1,2,3,4,5,6-hexol	m0121-L	GO:0080022	primary root development
Cytidine	m0124-L	GO:0000302	response to reactive oxygen species
Cytidine	m0124-L	GO:0006800	oxygen and reactive oxygen species metabolic process
Cytidine	m0124-L	GO:0009611	response to wounding
Cytidine	m0124-L	GO:0030243	cellulose metabolic process
Cytidine	m0124-L	GO:0032886	regulation of microtubule-based process
Cytidine	m0124-L	GO:0033865	nucleoside bisphosphate metabolic process
Cytidine	m0124-L	GO:0034599	cellular response to oxidative stress
Cytidine	m0124-L	GO:0034614	cellular response to reactive oxygen species
Cytidine	m0124-L	GO:0042335	cuticle development
Cytidine	m0124-L	GO:0042542	response to hydrogen peroxide
Cytidine	m0124-L	GO:0042743	hydrogen peroxide metabolic process
Cytidine	m0124-L	GO:0042744	hydrogen peroxide catabolic process
Cytidine	m0124-L	GO:0043628	ncRNA 3'-end processing
Cytidine	m0124-L	GO:0045489	pectin biosynthetic process
Cytidine	m0124-L	GO:0050826	response to freezing
Cytidine	m0124-L	GO:0070301	cellular response to hydrogen peroxide
Cytidine	m0124-L	GO:0071804	cellular potassium ion transport
Cytidine	m0124-L	GO:0071805	potassium ion transmembrane transport
9alpha-Hydroxyfraxinellone	m0126-L	GO:0006487	protein N-linked glycosylation
9alpha-Hydroxyfraxinellone	m0126-L	GO:0006570	tyrosine metabolic process
9alpha-Hydroxyfraxinellone	m0126-L	GO:0006749	glutathione metabolic process
9alpha-Hydroxyfraxinellone	m0126-L	GO:0007389	pattern specification process
9alpha-Hydroxyfraxinellone	m0126-L	GO:0009311	oligosaccharide metabolic process
9alpha-Hydroxyfraxinellone	m0126-L	GO:0009409	response to cold
9alpha-Hydroxyfraxinellone	m0126-L	GO:0009620	response to fungus
9alpha-Hydroxyfraxinellone	m0126-L	GO:0009627	systemic acquired resistance
9alpha-Hydroxyfraxinellone	m0126-L	GO:0009636	response to toxin
9alpha-Hydroxyfraxinellone	m0126-L	GO:0009734	auxin mediated signaling pathway
9alpha-Hydroxyfraxinellone	m0126-L	GO:0009817	defense response to fungus, incompatible interaction
9alpha-Hydroxyfraxinellone	m0126-L	GO:0009832	plant-type cell wall biogenesis
9alpha-Hydroxyfraxinellone	m0126-L	GO:0010051	xylem and phloem pattern formation
9alpha-Hydroxyfraxinellone	m0126-L	GO:0010087	phloem or xylem histogenesis
9alpha-Hydroxyfraxinellone	m0126-L	GO:0015849	organic acid transport
9alpha-Hydroxyfraxinellone	m0126-L	GO:0018106	peptidyl-histidine phosphorylation
9alpha-Hydroxyfraxinellone	m0126-L	GO:0018193	peptidyl-amino acid modification
9alpha-Hydroxyfraxinellone	m0126-L	GO:0018202	peptidyl-histidine modification
9alpha-Hydroxyfraxinellone	m0126-L	GO:0033692	cellular polysaccharide biosynthetic process
9alpha-Hydroxyfraxinellone	m0126-L	GO:0046686	response to cadmium ion
9alpha-Hydroxyfraxinellone	m0126-L	GO:0050832	defense response to fungus
9alpha-Hydroxyfraxinellone	m0126-L	GO:0071365	cellular response to auxin stimulus
9alpha-Hydroxyfraxinellone	m0126-L	GO:0071669	plant-type cell wall organization or biogenesis
5, 6-Bis-(1,2-dihydroxy-ethyl)-[1,4]dioxane-2,3-dione	m0136-L	GO:0005992	trehalose biosynthetic process
5, 6-Bis-(1,2-dihydroxy-ethyl)-[1,4]dioxane-2,3-dione	m0136-L	GO:0006195	purine nucleotide catabolic process
5, 6-Bis-(1,2-dihydroxy-ethyl)-[1,4]dioxane-2,3-dione	m0136-L	GO:0006555	methionine metabolic process
5, 6-Bis-(1,2-dihydroxy-ethyl)-[1,4]dioxane-2,3-dione	m0136-L	GO:0006720	isoprenoid metabolic process
5, 6-Bis-(1,2-dihydroxy-ethyl)-[1,4]dioxane-2,3-dione	m0136-L	GO:0006721	terpenoid metabolic process
5, 6-Bis-(1,2-dihydroxy-ethyl)-[1,4]dioxane-2,3-dione	m0136-L	GO:0006753	nucleoside phosphate metabolic process
5, 6-Bis-(1,2-dihydroxy-ethyl)-[1,4]dioxane-2,3-dione	m0136-L	GO:0009094	L-phenylalanine biosynthetic process
5, 6-Bis-(1,2-dihydroxy-ethyl)-[1,4]dioxane-2,3-dione	m0136-L	GO:0009117	nucleotide metabolic process
5, 6-Bis-(1,2-dihydroxy-ethyl)-[1,4]dioxane-2,3-dione	m0136-L	GO:0009146	purine nucleoside triphosphate catabolic process
5, 6-Bis-(1,2-dihydroxy-ethyl)-[1,4]dioxane-2,3-dione	m0136-L	GO:0009154	purine ribonucleotide catabolic process
5, 6-Bis-(1,2-dihydroxy-ethyl)-[1,4]dioxane-2,3-dione	m0136-L	GO:0009166	nucleotide catabolic process
5, 6-Bis-(1,2-dihydroxy-ethyl)-[1,4]dioxane-2,3-dione	m0136-L	GO:0009203	ribonucleoside triphosphate catabolic process
5, 6-Bis-(1,2-dihydroxy-ethyl)-[1,4]dioxane-2,3-dione	m0136-L	GO:0009207	purine ribonucleoside triphosphate catabolic process
5, 6-Bis-(1,2-dihydroxy-ethyl)-[1,4]dioxane-2,3-dione	m0136-L	GO:0009261	ribonucleotide catabolic process
5, 6-Bis-(1,2-dihydroxy-ethyl)-[1,4]dioxane-2,3-dione	m0136-L	GO:0009312	oligosaccharide biosynthetic process
5, 6-Bis-(1,2-dihydroxy-ethyl)-[1,4]dioxane-2,3-dione	m0136-L	GO:0009411	response to UV
5, 6-Bis-(1,2-dihydroxy-ethyl)-[1,4]dioxane-2,3-dione	m0136-L	GO:0009845	seed germination
5, 6-Bis-(1,2-dihydroxy-ethyl)-[1,4]dioxane-2,3-dione	m0136-L	GO:0016054	organic acid catabolic process
5, 6-Bis-(1,2-dihydroxy-ethyl)-[1,4]dioxane-2,3-dione	m0136-L	GO:0016101	diterpenoid metabolic process
5, 6-Bis-(1,2-dihydroxy-ethyl)-[1,4]dioxane-2,3-dione	m0136-L	GO:0016102	diterpenoid biosynthetic process
5, 6-Bis-(1,2-dihydroxy-ethyl)-[1,4]dioxane-2,3-dione	m0136-L	GO:0016138	glycoside biosynthetic process
5, 6-Bis-(1,2-dihydroxy-ethyl)-[1,4]dioxane-2,3-dione	m0136-L	GO:0032776	DNA methylation on cytosine
5, 6-Bis-(1,2-dihydroxy-ethyl)-[1,4]dioxane-2,3-dione	m0136-L	GO:0033037	polysaccharide localization
5, 6-Bis-(1,2-dihydroxy-ethyl)-[1,4]dioxane-2,3-dione	m0136-L	GO:0033043	regulation of organelle organization
5, 6-Bis-(1,2-dihydroxy-ethyl)-[1,4]dioxane-2,3-dione	m0136-L	GO:0034656	nucleobase-containing small molecule catabolic process
5, 6-Bis-(1,2-dihydroxy-ethyl)-[1,4]dioxane-2,3-dione	m0136-L	GO:0044242	cellular lipid catabolic process
5, 6-Bis-(1,2-dihydroxy-ethyl)-[1,4]dioxane-2,3-dione	m0136-L	GO:0046700	heterocycle catabolic process
5, 6-Bis-(1,2-dihydroxy-ethyl)-[1,4]dioxane-2,3-dione	m0136-L	GO:0051552	flavone metabolic process
5, 6-Bis-(1,2-dihydroxy-ethyl)-[1,4]dioxane-2,3-dione	m0136-L	GO:0051553	flavone biosynthetic process
5, 6-Bis-(1,2-dihydroxy-ethyl)-[1,4]dioxane-2,3-dione	m0136-L	GO:0051554	flavonol metabolic process
5, 6-Bis-(1,2-dihydroxy-ethyl)-[1,4]dioxane-2,3-dione	m0136-L	GO:0051555	flavonol biosynthetic process
	m0140-L	GO:0000216	M/G1 transition of mitotic cell cycle
	m0140-L	GO:0006270	DNA-dependent DNA replication initiation
	m0140-L	GO:0009788	negative regulation of abscisic acid mediated signaling pathway
	m0140-L	GO:0010119	regulation of stomatal movement
	m0140-L	GO:0035435	phosphate ion transmembrane transport
	m0140-L	GO:0042631	cellular response to water deprivation
6,8-Dihydroxy-5,7-dimethoxycoumarin	m0144-L	GO:0006096	glycolysis
6,8-Dihydroxy-5,7-dimethoxycoumarin	m0144-L	GO:0006730	one-carbon metabolic process
6,8-Dihydroxy-5,7-dimethoxycoumarin	m0144-L	GO:0009409	response to cold
6,8-Dihydroxy-5,7-dimethoxycoumarin	m0144-L	GO:0009640	photomorphogenesis
6,8-Dihydroxy-5,7-dimethoxycoumarin	m0144-L	GO:0009694	jasmonic acid metabolic process
6,8-Dihydroxy-5,7-dimethoxycoumarin	m0144-L	GO:0030243	cellulose metabolic process
6,8-Dihydroxy-5,7-dimethoxycoumarin	m0144-L	GO:0031407	oxylipin metabolic process
6,8-Dihydroxy-5,7-dimethoxycoumarin	m0144-L	GO:0031408	oxylipin biosynthetic process
6,8-Dihydroxy-5,7-dimethoxycoumarin	m0144-L	GO:0032886	regulation of microtubule-based process
6,8-Dihydroxy-5,7-dimethoxycoumarin	m0144-L	GO:0042335	cuticle development
6,8-Dihydroxy-5,7-dimethoxycoumarin	m0144-L	GO:0045489	pectin biosynthetic process
6,8-Dihydroxy-5,7-dimethoxycoumarin	m0144-L	GO:0050826	response to freezing
6,8-Dihydroxy-5,7-dimethoxycoumarin	m0144-L	GO:2000030	regulation of response to red or far red light
	m0147-L	GO:0002252	immune effector process
	m0147-L	GO:0006305	DNA alkylation
	m0147-L	GO:0006306	DNA methylation
	m0147-L	GO:0006342	chromatin silencing
	m0147-L	GO:0006730	one-carbon metabolic process
	m0147-L	GO:0008037	cell recognition
	m0147-L	GO:0008213	protein alkylation
	m0147-L	GO:0009146	purine nucleoside triphosphate catabolic process
	m0147-L	GO:0009154	purine ribonucleotide catabolic process
	m0147-L	GO:0009261	ribonucleotide catabolic process
	m0147-L	GO:0009788	negative regulation of abscisic acid mediated signaling pathway
	m0147-L	GO:0009808	lignin metabolic process
	m0147-L	GO:0009809	lignin biosynthetic process
	m0147-L	GO:0009856	pollination
	m0147-L	GO:0009875	pollen-pistil interaction
	m0147-L	GO:0009962	regulation of flavonoid biosynthetic process
	m0147-L	GO:0009991	response to extracellular stimulus
	m0147-L	GO:0016568	chromatin modification
	m0147-L	GO:0016569	covalent chromatin modification
	m0147-L	GO:0016571	histone methylation
	m0147-L	GO:0031668	cellular response to extracellular stimulus
	m0147-L	GO:0033043	regulation of organelle organization
	m0147-L	GO:0034655	nucleobase-containing compound catabolic process
	m0147-L	GO:0034656	nucleobase-containing small molecule catabolic process
	m0147-L	GO:0034968	histone lysine methylation
	m0147-L	GO:0043414	macromolecule methylation
	m0147-L	GO:0045814	negative regulation of gene expression, epigenetic
	m0147-L	GO:0046148	pigment biosynthetic process
	m0147-L	GO:0046700	heterocycle catabolic process
	m0147-L	GO:0048544	recognition of pollen
	m0147-L	GO:0048610	cellular process involved in reproduction
	m0147-L	GO:0051552	flavone metabolic process
	m0147-L	GO:0051553	flavone biosynthetic process
	m0147-L	GO:0051554	flavonol metabolic process
	m0147-L	GO:0051555	flavonol biosynthetic process
	m0147-L	GO:0071472	cellular response to salt stress
Feruloyl putrescine	m0155-L	GO:0000160	two-component signal transduction system (phosphorelay)
Feruloyl putrescine	m0155-L	GO:0006486	protein glycosylation
Feruloyl putrescine	m0155-L	GO:0006555	methionine metabolic process
Feruloyl putrescine	m0155-L	GO:0006720	isoprenoid metabolic process
Feruloyl putrescine	m0155-L	GO:0006721	terpenoid metabolic process
Feruloyl putrescine	m0155-L	GO:0006826	iron ion transport
Feruloyl putrescine	m0155-L	GO:0009094	L-phenylalanine biosynthetic process
Feruloyl putrescine	m0155-L	GO:0009100	glycoprotein metabolic process
Feruloyl putrescine	m0155-L	GO:0009101	glycoprotein biosynthetic process
Feruloyl putrescine	m0155-L	GO:0009411	response to UV
Feruloyl putrescine	m0155-L	GO:0009631	cold acclimation
Feruloyl putrescine	m0155-L	GO:0009698	phenylpropanoid metabolic process
Feruloyl putrescine	m0155-L	GO:0009699	phenylpropanoid biosynthetic process
Feruloyl putrescine	m0155-L	GO:0009744	response to sucrose stimulus
Feruloyl putrescine	m0155-L	GO:0009808	lignin metabolic process
Feruloyl putrescine	m0155-L	GO:0009809	lignin biosynthetic process
Feruloyl putrescine	m0155-L	GO:0009813	flavonoid biosynthetic process
Feruloyl putrescine	m0155-L	GO:0009821	alkaloid biosynthetic process
Feruloyl putrescine	m0155-L	GO:0009873	ethylene mediated signaling pathway
Feruloyl putrescine	m0155-L	GO:0009962	regulation of flavonoid biosynthetic process
Feruloyl putrescine	m0155-L	GO:0009963	positive regulation of flavonoid biosynthetic process
Feruloyl putrescine	m0155-L	GO:0010023	proanthocyanidin biosynthetic process
Feruloyl putrescine	m0155-L	GO:0010345	suberin biosynthetic process
Feruloyl putrescine	m0155-L	GO:0016042	lipid catabolic process
Feruloyl putrescine	m0155-L	GO:0016054	organic acid catabolic process
Feruloyl putrescine	m0155-L	GO:0016101	diterpenoid metabolic process
Feruloyl putrescine	m0155-L	GO:0016102	diterpenoid biosynthetic process
Feruloyl putrescine	m0155-L	GO:0018106	peptidyl-histidine phosphorylation
Feruloyl putrescine	m0155-L	GO:0018202	peptidyl-histidine modification
Feruloyl putrescine	m0155-L	GO:0034285	response to disaccharide stimulus
Feruloyl putrescine	m0155-L	GO:0042440	pigment metabolic process
Feruloyl putrescine	m0155-L	GO:0042617	paclitaxel biosynthetic process
Feruloyl putrescine	m0155-L	GO:0044242	cellular lipid catabolic process
Feruloyl putrescine	m0155-L	GO:0046148	pigment biosynthetic process
Feruloyl putrescine	m0155-L	GO:0048229	gametophyte development
Feruloyl putrescine	m0155-L	GO:0048580	regulation of post-embryonic development
Feruloyl putrescine	m0155-L	GO:0048764	trichoblast maturation
Feruloyl putrescine	m0155-L	GO:0050790	regulation of catalytic activity
Feruloyl putrescine	m0155-L	GO:0051552	flavone metabolic process
Feruloyl putrescine	m0155-L	GO:0051553	flavone biosynthetic process
Feruloyl putrescine	m0155-L	GO:0051554	flavonol metabolic process
Feruloyl putrescine	m0155-L	GO:0051555	flavonol biosynthetic process
Feruloyl putrescine	m0155-L	GO:0070085	glycosylation
Feruloyl putrescine	m0155-L	GO:0070482	response to oxygen levels
Feruloyl putrescine	m0155-L	GO:0070838	divalent metal ion transport
Feruloyl putrescine	m0155-L	GO:0071369	cellular response to ethylene stimulus
Feruloyl putrescine	m0155-L	GO:2000026	regulation of multicellular organismal development
Thiamin	m0156-L	GO:0006470	protein dephosphorylation
Thiamin	m0156-L	GO:0009409	response to cold
Thiamin	m0156-L	GO:0009734	auxin mediated signaling pathway
Thiamin	m0156-L	GO:0016180	snRNA processing
Thiamin	m0156-L	GO:0016311	dephosphorylation
Thiamin	m0156-L	GO:0042490	mechanoreceptor differentiation
Thiamin	m0156-L	GO:0071365	cellular response to auxin stimulus
8-Methoxycoumarsabin	m0157-L	GO:0006428	isoleucyl-tRNA aminoacylation
8-Methoxycoumarsabin	m0157-L	GO:0006974	response to DNA damage stimulus
8-Methoxycoumarsabin	m0157-L	GO:0007047	cellular cell wall organization
8-Methoxycoumarsabin	m0157-L	GO:0007166	cell surface receptor signaling pathway
8-Methoxycoumarsabin	m0157-L	GO:0007186	G-protein coupled receptor signaling pathway
8-Methoxycoumarsabin	m0157-L	GO:0007215	glutamate receptor signaling pathway
8-Methoxycoumarsabin	m0157-L	GO:0007548	sex differentiation
8-Methoxycoumarsabin	m0157-L	GO:0008653	lipopolysaccharide metabolic process
8-Methoxycoumarsabin	m0157-L	GO:0009085	lysine biosynthetic process
8-Methoxycoumarsabin	m0157-L	GO:0009089	lysine biosynthetic process via diaminopimelate
8-Methoxycoumarsabin	m0157-L	GO:0009103	lipopolysaccharide biosynthetic process
8-Methoxycoumarsabin	m0157-L	GO:0009225	nucleotide-sugar metabolic process
8-Methoxycoumarsabin	m0157-L	GO:0009247	glycolipid biosynthetic process
8-Methoxycoumarsabin	m0157-L	GO:0009251	glucan catabolic process
8-Methoxycoumarsabin	m0157-L	GO:0009584	detection of visible light
8-Methoxycoumarsabin	m0157-L	GO:0010103	stomatal complex morphogenesis
8-Methoxycoumarsabin	m0157-L	GO:0010191	mucilage metabolic process
8-Methoxycoumarsabin	m0157-L	GO:0010558	negative regulation of macromolecule biosynthetic process
8-Methoxycoumarsabin	m0157-L	GO:0018106	peptidyl-histidine phosphorylation
8-Methoxycoumarsabin	m0157-L	GO:0018193	peptidyl-amino acid modification
8-Methoxycoumarsabin	m0157-L	GO:0019953	sexual reproduction
8-Methoxycoumarsabin	m0157-L	GO:0031324	negative regulation of cellular metabolic process
8-Methoxycoumarsabin	m0157-L	GO:0031327	negative regulation of cellular biosynthetic process
8-Methoxycoumarsabin	m0157-L	GO:0043038	amino acid activation
8-Methoxycoumarsabin	m0157-L	GO:0043039	tRNA aminoacylation
8-Methoxycoumarsabin	m0157-L	GO:0043086	negative regulation of catalytic activity
8-Methoxycoumarsabin	m0157-L	GO:0044275	cellular carbohydrate catabolic process
8-Methoxycoumarsabin	m0157-L	GO:0045226	extracellular polysaccharide biosynthetic process
8-Methoxycoumarsabin	m0157-L	GO:0045892	negative regulation of transcription, DNA-dependent
8-Methoxycoumarsabin	m0157-L	GO:0045934	negative regulation of nucleobase-containing compound metabolic process
8-Methoxycoumarsabin	m0157-L	GO:0046379	extracellular polysaccharide metabolic process
8-Methoxycoumarsabin	m0157-L	GO:0046451	diaminopimelate metabolic process
8-Methoxycoumarsabin	m0157-L	GO:0046493	lipid A metabolic process
8-Methoxycoumarsabin	m0157-L	GO:0048359	mucilage metabolic process involved seed coat development
8-Methoxycoumarsabin	m0157-L	GO:0051297	centrosome organization
8-Methoxycoumarsabin	m0157-L	GO:0071555	cell wall organization
	m0160-L	GO:0009962	regulation of flavonoid biosynthetic process
Apigenin	m0164-L	GO:0006352	transcription initiation, DNA-dependent
Apigenin	m0164-L	GO:0051340	regulation of ligase activity
Apigenin	m0164-L	GO:0051438	regulation of ubiquitin-protein ligase activity
Apigenin	m0164-L	GO:0051439	regulation of ubiquitin-protein ligase activity involved in mitotic cell cycle
	m0169-L	GO:0000377	RNA splicing, via transesterification reactions with bulged adenosine as nucleophile
	m0169-L	GO:0008380	RNA splicing
	m0169-L	GO:0009658	chloroplast organization
	m0169-L	GO:0010020	chloroplast fission
	m0169-L	GO:0043572	plastid fission
	m0176-L	GO:0006535	cysteine biosynthetic process from serine
	m0176-L	GO:0006869	lipid transport
	m0176-L	GO:0006897	endocytosis
	m0176-L	GO:0009630	gravitropism
	m0176-L	GO:0009962	regulation of flavonoid biosynthetic process
	m0176-L	GO:0009963	positive regulation of flavonoid biosynthetic process
	m0176-L	GO:0010324	membrane invagination
	m0176-L	GO:0010345	suberin biosynthetic process
	m0176-L	GO:0016042	lipid catabolic process
	m0176-L	GO:0042617	paclitaxel biosynthetic process
	m0176-L	GO:0044247	cellular polysaccharide catabolic process
	m0176-L	GO:0044275	cellular carbohydrate catabolic process
	m0184-L	GO:0000084	S phase of mitotic cell cycle
	m0184-L	GO:0000725	recombinational repair
	m0184-L	GO:0002520	immune system development
	m0184-L	GO:0006275	regulation of DNA replication
	m0184-L	GO:0006302	double-strand break repair
	m0184-L	GO:0006857	oligopeptide transport
	m0184-L	GO:0007090	regulation of S phase of mitotic cell cycle
	m0184-L	GO:0007276	gamete generation
	m0184-L	GO:0007281	germ cell development
	m0184-L	GO:0007283	spermatogenesis
	m0184-L	GO:0007292	female gamete generation
	m0184-L	GO:0007346	regulation of mitotic cell cycle
	m0184-L	GO:0008104	protein localization
	m0184-L	GO:0008156	negative regulation of DNA replication
	m0184-L	GO:0010104	regulation of ethylene mediated signaling pathway
	m0184-L	GO:0010167	response to nitrate
	m0184-L	GO:0010212	response to ionizing radiation
	m0184-L	GO:0015833	peptide transport
	m0184-L	GO:0030097	hemopoiesis
	m0184-L	GO:0033261	regulation of S phase
	m0184-L	GO:0042430	indole-containing compound metabolic process
	m0184-L	GO:0042938	dipeptide transport
	m0184-L	GO:0042939	tripeptide transport
	m0184-L	GO:0045931	positive regulation of mitotic cell cycle
	m0184-L	GO:0048232	male gamete generation
	m0184-L	GO:0048469	cell maturation
	m0184-L	GO:0048477	oogenesis
	m0184-L	GO:0048534	hemopoietic or lymphoid organ development
	m0184-L	GO:0048609	multicellular organismal reproductive process
	m0184-L	GO:0051053	negative regulation of DNA metabolic process
	m0184-L	GO:0051320	S phase
	m0184-L	GO:0051325	interphase
	m0184-L	GO:0051329	interphase of mitotic cell cycle
	m0184-L	GO:0051347	positive regulation of transferase activity
	m0184-L	GO:0070297	regulation of two-component signal transduction system (phosphorelay)
	m0193-L	GO:0006399	tRNA metabolic process
	m0193-L	GO:0008033	tRNA processing
	m0193-L	GO:0009846	pollen germination
	m0193-L	GO:0009851	auxin biosynthetic process
	m0193-L	GO:0033559	unsaturated fatty acid metabolic process
	m0193-L	GO:0042446	hormone biosynthetic process
	m0193-L	GO:0055080	cation homeostasis
Vitamin A	m0195-L	GO:0000038	very long-chain fatty acid metabolic process
Vitamin A	m0195-L	GO:0000302	response to reactive oxygen species
Vitamin A	m0195-L	GO:0006470	protein dephosphorylation
Vitamin A	m0195-L	GO:0006595	polyamine metabolic process
Vitamin A	m0195-L	GO:0006690	icosanoid metabolic process
Vitamin A	m0195-L	GO:0006694	steroid biosynthetic process
Vitamin A	m0195-L	GO:0006800	oxygen and reactive oxygen species metabolic process
Vitamin A	m0195-L	GO:0006954	inflammatory response
Vitamin A	m0195-L	GO:0008216	spermidine metabolic process
Vitamin A	m0195-L	GO:0009074	aromatic amino acid family catabolic process
Vitamin A	m0195-L	GO:0009267	cellular response to starvation
Vitamin A	m0195-L	GO:0009683	indoleacetic acid metabolic process
Vitamin A	m0195-L	GO:0009684	indoleacetic acid biosynthetic process
Vitamin A	m0195-L	GO:0009700	indole phytoalexin biosynthetic process
Vitamin A	m0195-L	GO:0009851	auxin biosynthetic process
Vitamin A	m0195-L	GO:0010120	camalexin biosynthetic process
Vitamin A	m0195-L	GO:0010817	regulation of hormone levels
Vitamin A	m0195-L	GO:0016129	phytosteroid biosynthetic process
Vitamin A	m0195-L	GO:0016131	brassinosteroid metabolic process
Vitamin A	m0195-L	GO:0016132	brassinosteroid biosynthetic process
Vitamin A	m0195-L	GO:0016137	glycoside metabolic process
Vitamin A	m0195-L	GO:0016311	dephosphorylation
Vitamin A	m0195-L	GO:0019369	arachidonic acid metabolic process
Vitamin A	m0195-L	GO:0019373	epoxygenase P450 pathway
Vitamin A	m0195-L	GO:0019758	glycosinolate biosynthetic process
Vitamin A	m0195-L	GO:0019760	glucosinolate metabolic process
Vitamin A	m0195-L	GO:0032200	telomere organization
Vitamin A	m0195-L	GO:0033559	unsaturated fatty acid metabolic process
Vitamin A	m0195-L	GO:0034599	cellular response to oxidative stress
Vitamin A	m0195-L	GO:0034614	cellular response to reactive oxygen species
Vitamin A	m0195-L	GO:0042431	indole metabolic process
Vitamin A	m0195-L	GO:0042435	indole-containing compound biosynthetic process
Vitamin A	m0195-L	GO:0042445	hormone metabolic process
Vitamin A	m0195-L	GO:0042446	hormone biosynthetic process
Vitamin A	m0195-L	GO:0042542	response to hydrogen peroxide
Vitamin A	m0195-L	GO:0042594	response to starvation
Vitamin A	m0195-L	GO:0042743	hydrogen peroxide metabolic process
Vitamin A	m0195-L	GO:0042744	hydrogen peroxide catabolic process
Vitamin A	m0195-L	GO:0042761	very long-chain fatty acid biosynthetic process
Vitamin A	m0195-L	GO:0043243	positive regulation of protein complex disassembly
Vitamin A	m0195-L	GO:0046217	indole phytoalexin metabolic process
Vitamin A	m0195-L	GO:0048252	lauric acid metabolic process
Vitamin A	m0195-L	GO:0052315	phytoalexin biosynthetic process
Vitamin A	m0195-L	GO:0052317	camalexin metabolic process
Vitamin A	m0195-L	GO:0070301	cellular response to hydrogen peroxide
	m0196-L	GO:0006284	base-excision repair
	m0196-L	GO:0009064	glutamine family amino acid metabolic process
	m0196-L	GO:0009846	pollen germination
	m0196-L	GO:0022008	neurogenesis
	m0196-L	GO:0045727	positive regulation of translation
	m0196-L	GO:0048839	inner ear development
Dibenz(a,h)anthracen-2-ol	m0204-L	GO:0006163	purine nucleotide metabolic process
Dibenz(a,h)anthracen-2-ol	m0204-L	GO:0006730	one-carbon metabolic process
Dibenz(a,h)anthracen-2-ol	m0204-L	GO:0006753	nucleoside phosphate metabolic process
Dibenz(a,h)anthracen-2-ol	m0204-L	GO:0006857	oligopeptide transport
Dibenz(a,h)anthracen-2-ol	m0204-L	GO:0007031	peroxisome organization
Dibenz(a,h)anthracen-2-ol	m0204-L	GO:0008104	protein localization
Dibenz(a,h)anthracen-2-ol	m0204-L	GO:0009117	nucleotide metabolic process
Dibenz(a,h)anthracen-2-ol	m0204-L	GO:0009141	nucleoside triphosphate metabolic process
Dibenz(a,h)anthracen-2-ol	m0204-L	GO:0009144	purine nucleoside triphosphate metabolic process
Dibenz(a,h)anthracen-2-ol	m0204-L	GO:0009199	ribonucleoside triphosphate metabolic process
Dibenz(a,h)anthracen-2-ol	m0204-L	GO:0009205	purine ribonucleoside triphosphate metabolic process
Dibenz(a,h)anthracen-2-ol	m0204-L	GO:0009411	response to UV
Dibenz(a,h)anthracen-2-ol	m0204-L	GO:0010167	response to nitrate
Dibenz(a,h)anthracen-2-ol	m0204-L	GO:0015833	peptide transport
Dibenz(a,h)anthracen-2-ol	m0204-L	GO:0042026	protein refolding
Dibenz(a,h)anthracen-2-ol	m0204-L	GO:0042440	pigment metabolic process
	m0205-L	GO:0015807	L-amino acid transport
Hexane-1, 5-diol O-hexoside	m0206-L	GO:0000077	DNA damage checkpoint
Hexane-1, 5-diol O-hexoside	m0206-L	GO:0000302	response to reactive oxygen species
Hexane-1, 5-diol O-hexoside	m0206-L	GO:0006800	oxygen and reactive oxygen species metabolic process
Hexane-1, 5-diol O-hexoside	m0206-L	GO:0007093	mitotic cell cycle checkpoint
Hexane-1, 5-diol O-hexoside	m0206-L	GO:0007346	regulation of mitotic cell cycle
Hexane-1, 5-diol O-hexoside	m0206-L	GO:0010564	regulation of cell cycle process
Hexane-1, 5-diol O-hexoside	m0206-L	GO:0015992	proton transport
Hexane-1, 5-diol O-hexoside	m0206-L	GO:0019220	regulation of phosphate metabolic process
Hexane-1, 5-diol O-hexoside	m0206-L	GO:0031571	mitotic cell cycle G1/S transition DNA damage checkpoint
Hexane-1, 5-diol O-hexoside	m0206-L	GO:0034599	cellular response to oxidative stress
Hexane-1, 5-diol O-hexoside	m0206-L	GO:0034614	cellular response to reactive oxygen species
Hexane-1, 5-diol O-hexoside	m0206-L	GO:0042325	regulation of phosphorylation
Hexane-1, 5-diol O-hexoside	m0206-L	GO:0042542	response to hydrogen peroxide
Hexane-1, 5-diol O-hexoside	m0206-L	GO:0042743	hydrogen peroxide metabolic process
Hexane-1, 5-diol O-hexoside	m0206-L	GO:0042744	hydrogen peroxide catabolic process
Hexane-1, 5-diol O-hexoside	m0206-L	GO:0043549	regulation of kinase activity
Hexane-1, 5-diol O-hexoside	m0206-L	GO:0043647	inositol phosphate metabolic process
Hexane-1, 5-diol O-hexoside	m0206-L	GO:0046839	phospholipid dephosphorylation
Hexane-1, 5-diol O-hexoside	m0206-L	GO:0046856	phosphatidylinositol dephosphorylation
Hexane-1, 5-diol O-hexoside	m0206-L	GO:0051174	regulation of phosphorus metabolic process
Hexane-1, 5-diol O-hexoside	m0206-L	GO:0051325	interphase
Hexane-1, 5-diol O-hexoside	m0206-L	GO:0051329	interphase of mitotic cell cycle
Hexane-1, 5-diol O-hexoside	m0206-L	GO:0065009	regulation of molecular function
Hexane-1, 5-diol O-hexoside	m0206-L	GO:0070301	cellular response to hydrogen peroxide
Pregna-5,20-dien-3-ol	m0212-L	GO:0009788	negative regulation of abscisic acid mediated signaling pathway
Pregna-5,20-dien-3-ol	m0212-L	GO:0015695	organic cation transport
Pregna-5,20-dien-3-ol	m0212-L	GO:0031668	cellular response to extracellular stimulus
Pregna-5,20-dien-3-ol	m0212-L	GO:0035435	phosphate ion transmembrane transport
	m0214-L	GO:0000077	DNA damage checkpoint
	m0214-L	GO:0005978	glycogen biosynthetic process
	m0214-L	GO:0006555	methionine metabolic process
	m0214-L	GO:0006564	L-serine biosynthetic process
	m0214-L	GO:0006720	isoprenoid metabolic process
	m0214-L	GO:0006721	terpenoid metabolic process
	m0214-L	GO:0007166	cell surface receptor signaling pathway
	m0214-L	GO:0009094	L-phenylalanine biosynthetic process
	m0214-L	GO:0009411	response to UV
	m0214-L	GO:0009627	systemic acquired resistance
	m0214-L	GO:0009698	phenylpropanoid metabolic process
	m0214-L	GO:0009699	phenylpropanoid biosynthetic process
	m0214-L	GO:0009812	flavonoid metabolic process
	m0214-L	GO:0009813	flavonoid biosynthetic process
	m0214-L	GO:0010023	proanthocyanidin biosynthetic process
	m0214-L	GO:0010363	regulation of plant-type hypersensitive response
	m0214-L	GO:0016054	organic acid catabolic process
	m0214-L	GO:0016101	diterpenoid metabolic process
	m0214-L	GO:0016102	diterpenoid biosynthetic process
	m0214-L	GO:0019438	aromatic compound biosynthetic process
	m0214-L	GO:0019748	secondary metabolic process
	m0214-L	GO:0030330	DNA damage response, signal transduction by p53 class mediator
	m0214-L	GO:0031571	mitotic cell cycle G1/S transition DNA damage checkpoint
	m0214-L	GO:0042398	cellular modified amino acid biosynthetic process
	m0214-L	GO:0042440	pigment metabolic process
	m0214-L	GO:0043255	regulation of carbohydrate biosynthetic process
	m0214-L	GO:0044242	cellular lipid catabolic process
	m0214-L	GO:0046148	pigment biosynthetic process
	m0214-L	GO:0048581	negative regulation of post-embryonic development
	m0214-L	GO:0051093	negative regulation of developmental process
	m0214-L	GO:0051552	flavone metabolic process
	m0214-L	GO:0051553	flavone biosynthetic process
	m0214-L	GO:0051554	flavonol metabolic process
	m0214-L	GO:0051555	flavonol biosynthetic process
	m0214-L	GO:0071417	cellular response to organic nitrogen
Quercetin	m0218-L	GO:0006558	L-phenylalanine metabolic process
Quercetin	m0218-L	GO:0006559	L-phenylalanine catabolic process
Quercetin	m0218-L	GO:0031397	negative regulation of protein ubiquitination
Quercetin	m0218-L	GO:0032269	negative regulation of cellular protein metabolic process
Quercetin	m0218-L	GO:0051248	negative regulation of protein metabolic process
	m0220-L	GO:0000038	very long-chain fatty acid metabolic process
	m0220-L	GO:0000904	cell morphogenesis involved in differentiation
	m0220-L	GO:0006164	purine nucleotide biosynthetic process
	m0220-L	GO:0006284	base-excision repair
	m0220-L	GO:0006400	tRNA modification
	m0220-L	GO:0006690	icosanoid metabolic process
	m0220-L	GO:0006694	steroid biosynthetic process
	m0220-L	GO:0006754	ATP biosynthetic process
	m0220-L	GO:0007399	nervous system development
	m0220-L	GO:0007423	sensory organ development
	m0220-L	GO:0008037	cell recognition
	m0220-L	GO:0009064	glutamine family amino acid metabolic process
	m0220-L	GO:0009142	nucleoside triphosphate biosynthetic process
	m0220-L	GO:0009145	purine nucleoside triphosphate biosynthetic process
	m0220-L	GO:0009152	purine ribonucleotide biosynthetic process
	m0220-L	GO:0009201	ribonucleoside triphosphate biosynthetic process
	m0220-L	GO:0009206	purine ribonucleoside triphosphate biosynthetic process
	m0220-L	GO:0009694	jasmonic acid metabolic process
	m0220-L	GO:0009846	pollen germination
	m0220-L	GO:0009851	auxin biosynthetic process
	m0220-L	GO:0009856	pollination
	m0220-L	GO:0009875	pollen-pistil interaction
	m0220-L	GO:0009958	positive gravitropism
	m0220-L	GO:0010817	regulation of hormone levels
	m0220-L	GO:0016129	phytosteroid biosynthetic process
	m0220-L	GO:0016132	brassinosteroid biosynthetic process
	m0220-L	GO:0019369	arachidonic acid metabolic process
	m0220-L	GO:0021549	cerebellum development
	m0220-L	GO:0021575	hindbrain morphogenesis
	m0220-L	GO:0021587	cerebellum morphogenesis
	m0220-L	GO:0022008	neurogenesis
	m0220-L	GO:0022037	metencephalon development
	m0220-L	GO:0030902	hindbrain development
	m0220-L	GO:0033559	unsaturated fatty acid metabolic process
	m0220-L	GO:0034404	nucleobase-containing small molecule biosynthetic process
	m0220-L	GO:0034654	nucleobase-containing compound biosynthetic process
	m0220-L	GO:0042445	hormone metabolic process
	m0220-L	GO:0042446	hormone biosynthetic process
	m0220-L	GO:0042471	ear morphogenesis
	m0220-L	GO:0042472	inner ear morphogenesis
	m0220-L	GO:0042491	auditory receptor cell differentiation
	m0220-L	GO:0042761	very long-chain fatty acid biosynthetic process
	m0220-L	GO:0043583	ear development
	m0220-L	GO:0048252	lauric acid metabolic process
	m0220-L	GO:0048544	recognition of pollen
	m0220-L	GO:0048562	embryonic organ morphogenesis
	m0220-L	GO:0048598	embryonic morphogenesis
	m0220-L	GO:0048610	cellular process involved in reproduction
	m0220-L	GO:0048839	inner ear development
	m0220-L	GO:0060113	inner ear receptor cell differentiation
	m0220-L	GO:0060119	inner ear receptor cell development
	m0222-L	GO:0006560	proline metabolic process
	m0222-L	GO:0006561	proline biosynthetic process
	m0222-L	GO:0009064	glutamine family amino acid metabolic process
	m0222-L	GO:0009084	glutamine family amino acid biosynthetic process
	m0222-L	GO:0009432	SOS response
	m0222-L	GO:0009846	pollen germination
	m0222-L	GO:0019430	removal of superoxide radicals
	m0222-L	GO:0033015	tetrapyrrole catabolic process
	m0222-L	GO:0046246	terpene biosynthetic process
	m0222-L	GO:0048813	dendrite morphogenesis
	m0222-L	GO:0071450	cellular response to oxygen radical
	m0226-L	GO:0006790	sulfur compound metabolic process
	m0226-L	GO:0009767	photosynthetic electron transport chain
	m0226-L	GO:0016052	carbohydrate catabolic process
	m0226-L	GO:0044275	cellular carbohydrate catabolic process
	m0234-L	GO:0000165	MAPK cascade
	m0234-L	GO:0000186	activation of MAPKK activity
	m0234-L	GO:0006305	DNA alkylation
	m0234-L	GO:0006306	DNA methylation
	m0234-L	GO:0006418	tRNA aminoacylation for protein translation
	m0234-L	GO:0006730	one-carbon metabolic process
	m0234-L	GO:0009694	jasmonic acid metabolic process
	m0234-L	GO:0009788	negative regulation of abscisic acid mediated signaling pathway
	m0234-L	GO:0030243	cellulose metabolic process
	m0234-L	GO:0031407	oxylipin metabolic process
	m0234-L	GO:0031408	oxylipin biosynthetic process
	m0234-L	GO:0032886	regulation of microtubule-based process
	m0234-L	GO:0040029	regulation of gene expression, epigenetic
	m0234-L	GO:0043038	amino acid activation
	m0234-L	GO:0043039	tRNA aminoacylation
	m0234-L	GO:0045489	pectin biosynthetic process
	m0234-L	GO:0048024	regulation of nuclear mRNA splicing, via spliceosome
	m0234-L	GO:0050826	response to freezing
Pareirubrine B	m0235-L	GO:0006415	translational termination
Pareirubrine B	m0235-L	GO:0006558	L-phenylalanine metabolic process
Pareirubrine B	m0235-L	GO:0006559	L-phenylalanine catabolic process
Pareirubrine B	m0235-L	GO:0006570	tyrosine metabolic process
Pareirubrine B	m0235-L	GO:0007018	microtubule-based movement
Pareirubrine B	m0235-L	GO:0009698	phenylpropanoid metabolic process
Pareirubrine B	m0235-L	GO:0009808	lignin metabolic process
Pareirubrine B	m0235-L	GO:0009809	lignin biosynthetic process
Pareirubrine B	m0235-L	GO:0016073	snRNA metabolic process
Pareirubrine B	m0235-L	GO:0016074	snoRNA metabolic process
Pareirubrine B	m0235-L	GO:0016180	snRNA processing
Pareirubrine B	m0235-L	GO:0019439	aromatic compound catabolic process
Pareirubrine B	m0235-L	GO:0022411	cellular component disassembly
Pareirubrine B	m0235-L	GO:0032984	macromolecular complex disassembly
Pareirubrine B	m0235-L	GO:0034623	cellular macromolecular complex disassembly
Pareirubrine B	m0235-L	GO:0042490	mechanoreceptor differentiation
Pareirubrine B	m0235-L	GO:0043241	protein complex disassembly
Pareirubrine B	m0235-L	GO:0043624	cellular protein complex disassembly
Pareirubrine B	m0235-L	GO:0046271	phenylpropanoid catabolic process
Pareirubrine B	m0235-L	GO:0046274	lignin catabolic process
Pareirubrine B	m0235-L	GO:0048767	root hair elongation
Pareirubrine B	m0235-L	GO:0060119	inner ear receptor cell development
	m0240-L	GO:0000413	protein peptidyl-prolyl isomerization
	m0240-L	GO:0001775	cell activation
	m0240-L	GO:0006399	tRNA metabolic process
	m0240-L	GO:0006418	tRNA aminoacylation for protein translation
	m0240-L	GO:0009741	response to brassinosteroid stimulus
	m0240-L	GO:0035235	ionotropic glutamate receptor signaling pathway
	m0241-L	GO:0000075	cell cycle checkpoint
	m0241-L	GO:0002221	pattern recognition receptor signaling pathway
	m0241-L	GO:0002757	immune response-activating signal transduction
	m0241-L	GO:0006090	pyruvate metabolic process
	m0241-L	GO:0006096	glycolysis
	m0241-L	GO:0007093	mitotic cell cycle checkpoint
	m0241-L	GO:0007166	cell surface receptor signaling pathway
	m0241-L	GO:0007346	regulation of mitotic cell cycle
	m0241-L	GO:0009408	response to heat
	m0241-L	GO:0009966	regulation of signal transduction
	m0241-L	GO:0010191	mucilage metabolic process
	m0241-L	GO:0019320	hexose catabolic process
	m0241-L	GO:0019953	sexual reproduction
	m0241-L	GO:0023051	regulation of signaling
	m0241-L	GO:0031098	stress-activated protein kinase signaling cascade
	m0241-L	GO:0031347	regulation of defense response
	m0241-L	GO:0034720	histone H3-K4 demethylation
	m0241-L	GO:0042752	regulation of circadian rhythm
	m0241-L	GO:0044275	cellular carbohydrate catabolic process
	m0241-L	GO:0046365	monosaccharide catabolic process
	m0241-L	GO:0051098	regulation of binding
	m0245-L	GO:0000302	response to reactive oxygen species
	m0245-L	GO:0006611	protein export from nucleus
	m0245-L	GO:0006800	oxygen and reactive oxygen species metabolic process
	m0245-L	GO:0007034	vacuolar transport
	m0245-L	GO:0008360	regulation of cell shape
	m0245-L	GO:0033865	nucleoside bisphosphate metabolic process
	m0245-L	GO:0034599	cellular response to oxidative stress
	m0245-L	GO:0034614	cellular response to reactive oxygen species
	m0245-L	GO:0042542	response to hydrogen peroxide
	m0245-L	GO:0042743	hydrogen peroxide metabolic process
	m0245-L	GO:0042744	hydrogen peroxide catabolic process
	m0245-L	GO:0045454	cell redox homeostasis
	m0245-L	GO:0048638	regulation of developmental growth
	m0245-L	GO:0070301	cellular response to hydrogen peroxide
	m0245-L	GO:0071804	cellular potassium ion transport
	m0245-L	GO:0071805	potassium ion transmembrane transport
	m0246-L	GO:0006665	sphingolipid metabolic process
	m0246-L	GO:0007205	activation of protein kinase C activity by G-protein coupled receptor protein signaling pathway
	m0246-L	GO:0008283	cell proliferation
	m0246-L	GO:0008284	positive regulation of cell proliferation
	m0246-L	GO:0008654	phospholipid biosynthetic process
	m0246-L	GO:0009085	lysine biosynthetic process
	m0246-L	GO:0010103	stomatal complex morphogenesis
	m0246-L	GO:0015979	photosynthesis
	m0246-L	GO:0016477	cell migration
	m0246-L	GO:0031396	regulation of protein ubiquitination
	m0246-L	GO:0031398	positive regulation of protein ubiquitination
	m0246-L	GO:0031401	positive regulation of protein modification process
	m0246-L	GO:0040011	locomotion
	m0246-L	GO:0040017	positive regulation of locomotion
	m0246-L	GO:0042127	regulation of cell proliferation
	m0246-L	GO:0046451	diaminopimelate metabolic process
	m0246-L	GO:0048359	mucilage metabolic process involved seed coat development
	m0246-L	GO:0048870	cell motility
	m0246-L	GO:0051270	regulation of cellular component movement
	m0246-L	GO:0051674	localization of cell
	m0247-L	GO:0006721	terpenoid metabolic process
	m0247-L	GO:0008360	regulation of cell shape
	m0247-L	GO:0009094	L-phenylalanine biosynthetic process
	m0247-L	GO:0009095	aromatic amino acid family biosynthetic process, prephenate pathway
	m0247-L	GO:0009698	phenylpropanoid metabolic process
	m0247-L	GO:0009808	lignin metabolic process
	m0247-L	GO:0009809	lignin biosynthetic process
	m0247-L	GO:0016054	organic acid catabolic process
	m0247-L	GO:0016101	diterpenoid metabolic process
	m0247-L	GO:0046148	pigment biosynthetic process
	m0247-L	GO:0051552	flavone metabolic process
	m0247-L	GO:0051553	flavone biosynthetic process
	m0247-L	GO:0051554	flavonol metabolic process
	m0247-L	GO:0051555	flavonol biosynthetic process
	m0256-L	GO:0006006	glucose metabolic process
	m0256-L	GO:0006560	proline metabolic process
	m0256-L	GO:0006561	proline biosynthetic process
	m0256-L	GO:0009064	glutamine family amino acid metabolic process
	m0256-L	GO:0009084	glutamine family amino acid biosynthetic process
	m0256-L	GO:0033015	tetrapyrrole catabolic process
	m0256-L	GO:0048580	regulation of post-embryonic development
	m0256-L	GO:0048638	regulation of developmental growth
	m0256-L	GO:0080001	mucilage extrusion from seed coat
	m0256-L	GO:2000026	regulation of multicellular organismal development
	m0259-L	GO:0000216	M/G1 transition of mitotic cell cycle
	m0259-L	GO:0002098	tRNA wobble uridine modification
	m0259-L	GO:0007034	vacuolar transport
	m0259-L	GO:0008037	cell recognition
	m0259-L	GO:0008154	actin polymerization or depolymerization
	m0259-L	GO:0009409	response to cold
	m0259-L	GO:0009734	auxin mediated signaling pathway
	m0259-L	GO:0009743	response to carbohydrate stimulus
	m0259-L	GO:0009856	pollination
	m0259-L	GO:0009875	pollen-pistil interaction
	m0259-L	GO:0010200	response to chitin
	m0259-L	GO:0030834	regulation of actin filament depolymerization
	m0259-L	GO:0048544	recognition of pollen
	m0259-L	GO:0048610	cellular process involved in reproduction
	m0259-L	GO:0048658	tapetal layer development
	m0259-L	GO:0051495	positive regulation of cytoskeleton organization
	m0259-L	GO:0071365	cellular response to auxin stimulus
Hericenol A	m0263-L	GO:0000038	very long-chain fatty acid metabolic process
Hericenol A	m0263-L	GO:0006595	polyamine metabolic process
Hericenol A	m0263-L	GO:0006690	icosanoid metabolic process
Hericenol A	m0263-L	GO:0006694	steroid biosynthetic process
Hericenol A	m0263-L	GO:0008216	spermidine metabolic process
Hericenol A	m0263-L	GO:0009074	aromatic amino acid family catabolic process
Hericenol A	m0263-L	GO:0009683	indoleacetic acid metabolic process
Hericenol A	m0263-L	GO:0009684	indoleacetic acid biosynthetic process
Hericenol A	m0263-L	GO:0016129	phytosteroid biosynthetic process
Hericenol A	m0263-L	GO:0016131	brassinosteroid metabolic process
Hericenol A	m0263-L	GO:0016132	brassinosteroid biosynthetic process
Hericenol A	m0263-L	GO:0019369	arachidonic acid metabolic process
Hericenol A	m0263-L	GO:0019373	epoxygenase P450 pathway
Hericenol A	m0263-L	GO:0033559	unsaturated fatty acid metabolic process
Hericenol A	m0263-L	GO:0042446	hormone biosynthetic process
Hericenol A	m0263-L	GO:0042761	very long-chain fatty acid biosynthetic process
Hericenol A	m0263-L	GO:0046217	indole phytoalexin metabolic process
Hericenol A	m0263-L	GO:0048252	lauric acid metabolic process
Hericenol A	m0263-L	GO:0080001	mucilage extrusion from seed coat
	m0264-L	GO:0007093	mitotic cell cycle checkpoint
	m0264-L	GO:0009772	photosynthetic electron transport in photosystem II
	m0264-L	GO:0009934	regulation of meristem structural organization
	m0264-L	GO:0016045	detection of bacterium
	m0264-L	GO:0043241	protein complex disassembly
	m0264-L	GO:0080167	response to karrikin
	m0266-L	GO:0000077	DNA damage checkpoint
	m0266-L	GO:0000302	response to reactive oxygen species
	m0266-L	GO:0006486	protein glycosylation
	m0266-L	GO:0006721	terpenoid metabolic process
	m0266-L	GO:0006800	oxygen and reactive oxygen species metabolic process
	m0266-L	GO:0008360	regulation of cell shape
	m0266-L	GO:0009094	L-phenylalanine biosynthetic process
	m0266-L	GO:0009095	aromatic amino acid family biosynthetic process, prephenate pathway
	m0266-L	GO:0009100	glycoprotein metabolic process
	m0266-L	GO:0009101	glycoprotein biosynthetic process
	m0266-L	GO:0009410	response to xenobiotic stimulus
	m0266-L	GO:0009627	systemic acquired resistance
	m0266-L	GO:0009698	phenylpropanoid metabolic process
	m0266-L	GO:0009699	phenylpropanoid biosynthetic process
	m0266-L	GO:0009718	anthocyanin biosynthetic process
	m0266-L	GO:0009813	flavonoid biosynthetic process
	m0266-L	GO:0009962	regulation of flavonoid biosynthetic process
	m0266-L	GO:0010564	regulation of cell cycle process
	m0266-L	GO:0016101	diterpenoid metabolic process
	m0266-L	GO:0016102	diterpenoid biosynthetic process
	m0266-L	GO:0019438	aromatic compound biosynthetic process
	m0266-L	GO:0030330	DNA damage response, signal transduction by p53 class mediator
	m0266-L	GO:0031570	DNA integrity checkpoint
	m0266-L	GO:0034614	cellular response to reactive oxygen species
	m0266-L	GO:0042440	pigment metabolic process
	m0266-L	GO:0042542	response to hydrogen peroxide
	m0266-L	GO:0043455	regulation of secondary metabolic process
	m0266-L	GO:0043628	ncRNA 3'-end processing
	m0266-L	GO:0046148	pigment biosynthetic process
	m0266-L	GO:0046283	anthocyanin metabolic process
	m0266-L	GO:0051555	flavonol biosynthetic process
	m0266-L	GO:0071156	regulation of cell cycle arrest
	m0266-L	GO:0071158	positive regulation of cell cycle arrest
	m0268-L	GO:0000302	response to reactive oxygen species
	m0268-L	GO:0006265	DNA topological change
	m0268-L	GO:0006405	RNA export from nucleus
	m0268-L	GO:0006800	oxygen and reactive oxygen species metabolic process
	m0268-L	GO:0010498	proteasomal protein catabolic process
	m0268-L	GO:0018022	peptidyl-lysine methylation
	m0268-L	GO:0019941	modification-dependent protein catabolic process
	m0268-L	GO:0030163	protein catabolic process
	m0268-L	GO:0033865	nucleoside bisphosphate metabolic process
	m0268-L	GO:0034599	cellular response to oxidative stress
	m0268-L	GO:0034614	cellular response to reactive oxygen species
	m0268-L	GO:0042542	response to hydrogen peroxide
	m0268-L	GO:0042743	hydrogen peroxide metabolic process
	m0268-L	GO:0042744	hydrogen peroxide catabolic process
	m0268-L	GO:0042787	protein ubiquitination involved in ubiquitin-dependent protein catabolic process
	m0268-L	GO:0043161	proteasomal ubiquitin-dependent protein catabolic process
	m0268-L	GO:0043632	modification-dependent macromolecule catabolic process
	m0268-L	GO:0044257	cellular protein catabolic process
	m0268-L	GO:0070301	cellular response to hydrogen peroxide
	m0272-L	GO:0006163	purine nucleotide metabolic process
	m0272-L	GO:0006164	purine nucleotide biosynthetic process
	m0272-L	GO:0006284	base-excision repair
	m0272-L	GO:0006641	triglyceride metabolic process
	m0272-L	GO:0007399	nervous system development
	m0272-L	GO:0007420	brain development
	m0272-L	GO:0007423	sensory organ development
	m0272-L	GO:0009142	nucleoside triphosphate biosynthetic process
	m0272-L	GO:0009145	purine nucleoside triphosphate biosynthetic process
	m0272-L	GO:0009152	purine ribonucleotide biosynthetic process
	m0272-L	GO:0009201	ribonucleoside triphosphate biosynthetic process
	m0272-L	GO:0009206	purine ribonucleoside triphosphate biosynthetic process
	m0272-L	GO:0015711	organic anion transport
	m0272-L	GO:0019321	pentose metabolic process
	m0272-L	GO:0021549	cerebellum development
	m0272-L	GO:0021575	hindbrain morphogenesis
	m0272-L	GO:0021587	cerebellum morphogenesis
	m0272-L	GO:0022008	neurogenesis
	m0272-L	GO:0022037	metencephalon development
	m0272-L	GO:0030182	neuron differentiation
	m0272-L	GO:0030902	hindbrain development
	m0272-L	GO:0034404	nucleobase-containing small molecule biosynthetic process
	m0272-L	GO:0042471	ear morphogenesis
	m0272-L	GO:0042472	inner ear morphogenesis
	m0272-L	GO:0042490	mechanoreceptor differentiation
	m0272-L	GO:0042491	auditory receptor cell differentiation
	m0272-L	GO:0043269	regulation of ion transport
	m0272-L	GO:0043583	ear development
	m0272-L	GO:0046504	glycerol ether biosynthetic process
	m0272-L	GO:0048562	embryonic organ morphogenesis
	m0272-L	GO:0048568	embryonic organ development
	m0272-L	GO:0048598	embryonic morphogenesis
	m0272-L	GO:0048666	neuron development
	m0272-L	GO:0048667	cell morphogenesis involved in neuron differentiation
	m0272-L	GO:0048699	generation of neurons
	m0272-L	GO:0048839	inner ear development
	m0272-L	GO:0051049	regulation of transport
	m0272-L	GO:0051050	positive regulation of transport
	m0272-L	GO:0060113	inner ear receptor cell differentiation
	m0272-L	GO:0060119	inner ear receptor cell development
	m0272-L	GO:0060320	rejection of self pollen
	m0274-L	GO:0006560	proline metabolic process
	m0274-L	GO:0006561	proline biosynthetic process
	m0274-L	GO:0006730	one-carbon metabolic process
	m0274-L	GO:0007018	microtubule-based movement
	m0274-L	GO:0009084	glutamine family amino acid biosynthetic process
	m0274-L	GO:0009694	jasmonic acid metabolic process
	m0274-L	GO:0031407	oxylipin metabolic process
	m0274-L	GO:0031408	oxylipin biosynthetic process
	m0274-L	GO:0033015	tetrapyrrole catabolic process
	m0274-L	GO:0046246	terpene biosynthetic process
	m0274-L	GO:0046364	monosaccharide biosynthetic process
	m0275-L	GO:0006740	NADPH regeneration
	m0275-L	GO:0006863	purine base transport
	m0275-L	GO:0009914	hormone transport
	m0275-L	GO:0010162	seed dormancy process
	m0275-L	GO:0015780	nucleotide-sugar transport
	m0275-L	GO:0015851	nucleobase transport
	m0275-L	GO:0016073	snRNA metabolic process
	m0275-L	GO:0022611	dormancy process
	m0275-L	GO:0045010	actin nucleation
	m0275-L	GO:0051865	protein autoubiquitination
Tricin	m0278-L	GO:0006730	one-carbon metabolic process
Tricin	m0278-L	GO:0006954	inflammatory response
Tricin	m0278-L	GO:0007599	hemostasis
Tricin	m0278-L	GO:0009694	jasmonic acid metabolic process
Tricin	m0278-L	GO:0009695	jasmonic acid biosynthetic process
Tricin	m0278-L	GO:0015807	L-amino acid transport
Tricin	m0278-L	GO:0031408	oxylipin biosynthetic process
Tricin	m0278-L	GO:0032012	regulation of ARF protein signal transduction
Tricin	m0278-L	GO:0050817	coagulation
Tricin	m0278-L	GO:0080001	mucilage extrusion from seed coat
Tricin	m0278-L	GO:2000026	regulation of multicellular organismal development
Gibberellin A15	m0279-L	GO:0000038	very long-chain fatty acid metabolic process
Gibberellin A15	m0279-L	GO:0006399	tRNA metabolic process
Gibberellin A15	m0279-L	GO:0006400	tRNA modification
Gibberellin A15	m0279-L	GO:0006560	proline metabolic process
Gibberellin A15	m0279-L	GO:0006561	proline biosynthetic process
Gibberellin A15	m0279-L	GO:0006595	polyamine metabolic process
Gibberellin A15	m0279-L	GO:0006690	icosanoid metabolic process
Gibberellin A15	m0279-L	GO:0006694	steroid biosynthetic process
Gibberellin A15	m0279-L	GO:0007399	nervous system development
Gibberellin A15	m0279-L	GO:0008033	tRNA processing
Gibberellin A15	m0279-L	GO:0008216	spermidine metabolic process
Gibberellin A15	m0279-L	GO:0009064	glutamine family amino acid metabolic process
Gibberellin A15	m0279-L	GO:0009074	aromatic amino acid family catabolic process
Gibberellin A15	m0279-L	GO:0009084	glutamine family amino acid biosynthetic process
Gibberellin A15	m0279-L	GO:0009683	indoleacetic acid metabolic process
Gibberellin A15	m0279-L	GO:0009684	indoleacetic acid biosynthetic process
Gibberellin A15	m0279-L	GO:0009700	indole phytoalexin biosynthetic process
Gibberellin A15	m0279-L	GO:0009846	pollen germination
Gibberellin A15	m0279-L	GO:0009851	auxin biosynthetic process
Gibberellin A15	m0279-L	GO:0010120	camalexin biosynthetic process
Gibberellin A15	m0279-L	GO:0010817	regulation of hormone levels
Gibberellin A15	m0279-L	GO:0016129	phytosteroid biosynthetic process
Gibberellin A15	m0279-L	GO:0016131	brassinosteroid metabolic process
Gibberellin A15	m0279-L	GO:0016132	brassinosteroid biosynthetic process
Gibberellin A15	m0279-L	GO:0019369	arachidonic acid metabolic process
Gibberellin A15	m0279-L	GO:0019373	epoxygenase P450 pathway
Gibberellin A15	m0279-L	GO:0033015	tetrapyrrole catabolic process
Gibberellin A15	m0279-L	GO:0033559	unsaturated fatty acid metabolic process
Gibberellin A15	m0279-L	GO:0042431	indole metabolic process
Gibberellin A15	m0279-L	GO:0042435	indole-containing compound biosynthetic process
Gibberellin A15	m0279-L	GO:0042445	hormone metabolic process
Gibberellin A15	m0279-L	GO:0042446	hormone biosynthetic process
Gibberellin A15	m0279-L	GO:0042761	very long-chain fatty acid biosynthetic process
Gibberellin A15	m0279-L	GO:0046217	indole phytoalexin metabolic process
Gibberellin A15	m0279-L	GO:0048252	lauric acid metabolic process
Gibberellin A15	m0279-L	GO:0052314	phytoalexin metabolic process
Gibberellin A15	m0279-L	GO:0052315	phytoalexin biosynthetic process
Gibberellin A15	m0279-L	GO:0052317	camalexin metabolic process
	m0281-L	GO:0000303	response to superoxide
	m0281-L	GO:0000305	response to oxygen radical
	m0281-L	GO:0000724	double-strand break repair via homologous recombination
	m0281-L	GO:0000725	recombinational repair
	m0281-L	GO:0006302	double-strand break repair
	m0281-L	GO:0006338	chromatin remodeling
	m0281-L	GO:0006560	proline metabolic process
	m0281-L	GO:0006561	proline biosynthetic process
	m0281-L	GO:0006570	tyrosine metabolic process
	m0281-L	GO:0006749	glutathione metabolic process
	m0281-L	GO:0006865	amino acid transport
	m0281-L	GO:0009064	glutamine family amino acid metabolic process
	m0281-L	GO:0009084	glutamine family amino acid biosynthetic process
	m0281-L	GO:0009130	pyrimidine nucleoside monophosphate biosynthetic process
	m0281-L	GO:0009409	response to cold
	m0281-L	GO:0009620	response to fungus
	m0281-L	GO:0009627	systemic acquired resistance
	m0281-L	GO:0009636	response to toxin
	m0281-L	GO:0009814	defense response, incompatible interaction
	m0281-L	GO:0009817	defense response to fungus, incompatible interaction
	m0281-L	GO:0010038	response to metal ion
	m0281-L	GO:0015837	amine transport
	m0281-L	GO:0018022	peptidyl-lysine methylation
	m0281-L	GO:0019430	removal of superoxide radicals
	m0281-L	GO:0033015	tetrapyrrole catabolic process
	m0281-L	GO:0043044	ATP-dependent chromatin remodeling
	m0281-L	GO:0046686	response to cadmium ion
	m0281-L	GO:0048252	lauric acid metabolic process
	m0281-L	GO:0050832	defense response to fungus
	m0281-L	GO:0071450	cellular response to oxygen radical
	m0281-L	GO:0071451	cellular response to superoxide
Zinolol	m0282-L	GO:0000302	response to reactive oxygen species
Zinolol	m0282-L	GO:0006800	oxygen and reactive oxygen species metabolic process
Zinolol	m0282-L	GO:0006857	oligopeptide transport
Zinolol	m0282-L	GO:0008037	cell recognition
Zinolol	m0282-L	GO:0009409	response to cold
Zinolol	m0282-L	GO:0009698	phenylpropanoid metabolic process
Zinolol	m0282-L	GO:0009808	lignin metabolic process
Zinolol	m0282-L	GO:0009809	lignin biosynthetic process
Zinolol	m0282-L	GO:0009820	alkaloid metabolic process
Zinolol	m0282-L	GO:0009821	alkaloid biosynthetic process
Zinolol	m0282-L	GO:0009875	pollen-pistil interaction
Zinolol	m0282-L	GO:0009962	regulation of flavonoid biosynthetic process
Zinolol	m0282-L	GO:0009963	positive regulation of flavonoid biosynthetic process
Zinolol	m0282-L	GO:0010345	suberin biosynthetic process
Zinolol	m0282-L	GO:0015833	peptide transport
Zinolol	m0282-L	GO:0033865	nucleoside bisphosphate metabolic process
Zinolol	m0282-L	GO:0034599	cellular response to oxidative stress
Zinolol	m0282-L	GO:0034614	cellular response to reactive oxygen species
Zinolol	m0282-L	GO:0042542	response to hydrogen peroxide
Zinolol	m0282-L	GO:0042617	paclitaxel biosynthetic process
Zinolol	m0282-L	GO:0042743	hydrogen peroxide metabolic process
Zinolol	m0282-L	GO:0042744	hydrogen peroxide catabolic process
Zinolol	m0282-L	GO:0042938	dipeptide transport
Zinolol	m0282-L	GO:0042939	tripeptide transport
Zinolol	m0282-L	GO:0048544	recognition of pollen
Zinolol	m0282-L	GO:0048610	cellular process involved in reproduction
Zinolol	m0282-L	GO:0070301	cellular response to hydrogen peroxide
Pyridoxine O-hexoside	m0283-L	GO:0006857	oligopeptide transport
Pyridoxine O-hexoside	m0283-L	GO:0009698	phenylpropanoid metabolic process
Pyridoxine O-hexoside	m0283-L	GO:0009808	lignin metabolic process
Pyridoxine O-hexoside	m0283-L	GO:0009809	lignin biosynthetic process
Pyridoxine O-hexoside	m0283-L	GO:0015833	peptide transport
Pyridoxine O-hexoside	m0283-L	GO:0042938	dipeptide transport
Pyridoxine O-hexoside	m0283-L	GO:0042939	tripeptide transport
Tricalysiamide B	m0284-L	GO:0006119	oxidative phosphorylation
Tricalysiamide B	m0284-L	GO:0006857	oligopeptide transport
Tricalysiamide B	m0284-L	GO:0010020	chloroplast fission
Tricalysiamide B	m0284-L	GO:0010167	response to nitrate
Tricalysiamide B	m0284-L	GO:0015833	peptide transport
Tricalysiamide B	m0284-L	GO:0042938	dipeptide transport
Tricalysiamide B	m0284-L	GO:0042939	tripeptide transport
Tricalysiamide B	m0284-L	GO:0043572	plastid fission
Gibberellin A12	m0289-L	GO:0006694	steroid biosynthetic process
Gibberellin A12	m0289-L	GO:0007067	mitosis
Gibberellin A12	m0289-L	GO:0009846	pollen germination
Gibberellin A12	m0289-L	GO:0017148	negative regulation of translation
Gibberellin A12	m0289-L	GO:0031122	cytoplasmic microtubule organization
Gibberellin A12	m0289-L	GO:0035278	negative regulation of translation involved in gene silencing by miRNA
Gibberellin A12	m0289-L	GO:0040033	negative regulation of translation, ncRNA-mediated
Gibberellin A12	m0289-L	GO:0043574	peroxisomal transport
Gibberellin A12	m0289-L	GO:0045974	regulation of translation, ncRNA-mediated
Kolavic acid	m0295-L	GO:0006869	lipid transport
Kolavic acid	m0295-L	GO:0007140	male meiosis
Kolavic acid	m0295-L	GO:0010876	lipid localization
Kolavic acid	m0295-L	GO:0031167	rRNA methylation
Kolavic acid	m0295-L	GO:0034655	nucleobase-containing compound catabolic process
Kolavic acid	m0295-L	GO:0034656	nucleobase-containing small molecule catabolic process
Kolavic acid	m0295-L	GO:0046700	heterocycle catabolic process
Kolavic acid	m0295-L	GO:0071267	L-methionine salvage
	m0296-L	GO:0000097	sulfur amino acid biosynthetic process
	m0296-L	GO:0000288	nuclear-transcribed mRNA catabolic process, deadenylation-dependent decay
	m0296-L	GO:0000289	nuclear-transcribed mRNA poly(A) tail shortening
	m0296-L	GO:0000723	telomere maintenance
	m0296-L	GO:0006026	aminoglycan catabolic process
	m0296-L	GO:0006030	chitin metabolic process
	m0296-L	GO:0006032	chitin catabolic process
	m0296-L	GO:0006357	regulation of transcription from RNA polymerase II promoter
	m0296-L	GO:0006366	transcription from RNA polymerase II promoter
	m0296-L	GO:0006401	RNA catabolic process
	m0296-L	GO:0006402	mRNA catabolic process
	m0296-L	GO:0006790	sulfur compound metabolic process
	m0296-L	GO:0009067	aspartate family amino acid biosynthetic process
	m0296-L	GO:0009086	methionine biosynthetic process
	m0296-L	GO:0009116	nucleoside metabolic process
	m0296-L	GO:0009119	ribonucleoside metabolic process
	m0296-L	GO:0019757	glycosinolate metabolic process
	m0296-L	GO:0019761	glucosinolate biosynthetic process
	m0296-L	GO:0031123	RNA 3'-end processing
	m0296-L	GO:0031124	mRNA 3'-end processing
	m0296-L	GO:0032200	telomere organization
	m0296-L	GO:0042278	purine nucleoside metabolic process
	m0296-L	GO:0043243	positive regulation of protein complex disassembly
	m0296-L	GO:0045944	positive regulation of transcription from RNA polymerase II promoter
	m0296-L	GO:0046500	S-adenosylmethionine metabolic process
	m0296-L	GO:0051302	regulation of cell division
	m0296-L	GO:0060249	anatomical structure homeostasis
	m0296-L	GO:0071265	L-methionine biosynthetic process
	m0296-L	GO:0071267	L-methionine salvage
	m0296-L	GO:0090305	nucleic acid phosphodiester bond hydrolysis
	m0298-L	GO:0005992	trehalose biosynthetic process
	m0298-L	GO:0009312	oligosaccharide biosynthetic process
	m0298-L	GO:0009963	positive regulation of flavonoid biosynthetic process
	m0298-L	GO:0010345	suberin biosynthetic process
	m0298-L	GO:0042617	paclitaxel biosynthetic process
	m0298-L	GO:0046039	GTP metabolic process
	m0299-L	GO:0007010	cytoskeleton organization
6-Prenylnaringenin	m0302-L	GO:0000038	very long-chain fatty acid metabolic process
6-Prenylnaringenin	m0302-L	GO:0006012	galactose metabolic process
6-Prenylnaringenin	m0302-L	GO:0008653	lipopolysaccharide metabolic process
6-Prenylnaringenin	m0302-L	GO:0009247	glycolipid biosynthetic process
6-Prenylnaringenin	m0302-L	GO:0009409	response to cold
6-Prenylnaringenin	m0302-L	GO:0009611	response to wounding
6-Prenylnaringenin	m0302-L	GO:0010025	wax biosynthetic process
6-Prenylnaringenin	m0302-L	GO:0010166	wax metabolic process
6-Prenylnaringenin	m0302-L	GO:0030243	cellulose metabolic process
6-Prenylnaringenin	m0302-L	GO:0032011	ARF protein signal transduction
6-Prenylnaringenin	m0302-L	GO:0032886	regulation of microtubule-based process
6-Prenylnaringenin	m0302-L	GO:0042335	cuticle development
6-Prenylnaringenin	m0302-L	GO:0045226	extracellular polysaccharide biosynthetic process
6-Prenylnaringenin	m0302-L	GO:0046379	extracellular polysaccharide metabolic process
6-Prenylnaringenin	m0302-L	GO:0046467	membrane lipid biosynthetic process
6-Prenylnaringenin	m0302-L	GO:0050826	response to freezing
Fructose 1,6-diphosphate	m0304-L	GO:0000724	double-strand break repair via homologous recombination
Fructose 1,6-diphosphate	m0304-L	GO:0000725	recombinational repair
Fructose 1,6-diphosphate	m0304-L	GO:0002520	immune system development
Fructose 1,6-diphosphate	m0304-L	GO:0006275	regulation of DNA replication
Fructose 1,6-diphosphate	m0304-L	GO:0006302	double-strand break repair
Fructose 1,6-diphosphate	m0304-L	GO:0006418	tRNA aminoacylation for protein translation
Fructose 1,6-diphosphate	m0304-L	GO:0008156	negative regulation of DNA replication
Fructose 1,6-diphosphate	m0304-L	GO:0009409	response to cold
Fructose 1,6-diphosphate	m0304-L	GO:0009595	detection of biotic stimulus
Fructose 1,6-diphosphate	m0304-L	GO:0010212	response to ionizing radiation
Fructose 1,6-diphosphate	m0304-L	GO:0015807	L-amino acid transport
Fructose 1,6-diphosphate	m0304-L	GO:0016045	detection of bacterium
Fructose 1,6-diphosphate	m0304-L	GO:0030097	hemopoiesis
Fructose 1,6-diphosphate	m0304-L	GO:0034728	nucleosome organization
Fructose 1,6-diphosphate	m0304-L	GO:0043039	tRNA aminoacylation
Fructose 1,6-diphosphate	m0304-L	GO:0045931	positive regulation of mitotic cell cycle
Fructose 1,6-diphosphate	m0304-L	GO:0048477	oogenesis
Fructose 1,6-diphosphate	m0304-L	GO:0048534	hemopoietic or lymphoid organ development
Fructose 1,6-diphosphate	m0304-L	GO:0051052	regulation of DNA metabolic process
Fructose 1,6-diphosphate	m0304-L	GO:0051053	negative regulation of DNA metabolic process
	m0313-L	GO:0009064	glutamine family amino acid metabolic process
	m0313-L	GO:0009620	response to fungus
	m0313-L	GO:0019430	removal of superoxide radicals
	m0313-L	GO:0050832	defense response to fungus
	m0313-L	GO:0071450	cellular response to oxygen radical
	m0314-L	GO:0000077	DNA damage checkpoint
	m0314-L	GO:0000302	response to reactive oxygen species
	m0314-L	GO:0006023	aminoglycan biosynthetic process
	m0314-L	GO:0006486	protein glycosylation
	m0314-L	GO:0006555	methionine metabolic process
	m0314-L	GO:0006558	L-phenylalanine metabolic process
	m0314-L	GO:0006720	isoprenoid metabolic process
	m0314-L	GO:0006721	terpenoid metabolic process
	m0314-L	GO:0006800	oxygen and reactive oxygen species metabolic process
	m0314-L	GO:0006977	DNA damage response, signal transduction by p53 class mediator resulting in cell cycle arrest
	m0314-L	GO:0007050	cell cycle arrest
	m0314-L	GO:0007093	mitotic cell cycle checkpoint
	m0314-L	GO:0008360	regulation of cell shape
	m0314-L	GO:0009086	methionine biosynthetic process
	m0314-L	GO:0009094	L-phenylalanine biosynthetic process
	m0314-L	GO:0009095	aromatic amino acid family biosynthetic process, prephenate pathway
	m0314-L	GO:0009100	glycoprotein metabolic process
	m0314-L	GO:0009101	glycoprotein biosynthetic process
	m0314-L	GO:0009411	response to UV
	m0314-L	GO:0009698	phenylpropanoid metabolic process
	m0314-L	GO:0009699	phenylpropanoid biosynthetic process
	m0314-L	GO:0009812	flavonoid metabolic process
	m0314-L	GO:0009813	flavonoid biosynthetic process
	m0314-L	GO:0010023	proanthocyanidin biosynthetic process
	m0314-L	GO:0010498	proteasomal protein catabolic process
	m0314-L	GO:0010564	regulation of cell cycle process
	m0314-L	GO:0016054	organic acid catabolic process
	m0314-L	GO:0016101	diterpenoid metabolic process
	m0314-L	GO:0016102	diterpenoid biosynthetic process
	m0314-L	GO:0019438	aromatic compound biosynthetic process
	m0314-L	GO:0019748	secondary metabolic process
	m0314-L	GO:0030203	glycosaminoglycan metabolic process
	m0314-L	GO:0030330	DNA damage response, signal transduction by p53 class mediator
	m0314-L	GO:0031570	DNA integrity checkpoint
	m0314-L	GO:0031571	mitotic cell cycle G1/S transition DNA damage checkpoint
	m0314-L	GO:0031575	mitotic cell cycle G1/S transition checkpoint
	m0314-L	GO:0032268	regulation of cellular protein metabolic process
	m0314-L	GO:0033865	nucleoside bisphosphate metabolic process
	m0314-L	GO:0034599	cellular response to oxidative stress
	m0314-L	GO:0034614	cellular response to reactive oxygen species
	m0314-L	GO:0042398	cellular modified amino acid biosynthetic process
	m0314-L	GO:0042440	pigment metabolic process
	m0314-L	GO:0042542	response to hydrogen peroxide
	m0314-L	GO:0042743	hydrogen peroxide metabolic process
	m0314-L	GO:0042744	hydrogen peroxide catabolic process
	m0314-L	GO:0042770	signal transduction in response to DNA damage
	m0314-L	GO:0043161	proteasomal ubiquitin-dependent protein catabolic process
	m0314-L	GO:0043255	regulation of carbohydrate biosynthetic process
	m0314-L	GO:0043413	macromolecule glycosylation
	m0314-L	GO:0044242	cellular lipid catabolic process
	m0314-L	GO:0045786	negative regulation of cell cycle
	m0314-L	GO:0046148	pigment biosynthetic process
	m0314-L	GO:0048506	regulation of timing of meristematic phase transition
	m0314-L	GO:0048510	regulation of timing of transition from vegetative to reproductive phase
	m0314-L	GO:0051552	flavone metabolic process
	m0314-L	GO:0051553	flavone biosynthetic process
	m0314-L	GO:0051554	flavonol metabolic process
	m0314-L	GO:0051555	flavonol biosynthetic process
	m0314-L	GO:0070301	cellular response to hydrogen peroxide
	m0314-L	GO:0071156	regulation of cell cycle arrest
	m0314-L	GO:0071158	positive regulation of cell cycle arrest
	m0314-L	GO:0071779	G1/S transition checkpoint
	m0314-L	GO:2000045	regulation of G1/S transition of mitotic cell cycle
Spinacetin	m0315-L	GO:0006714	sesquiterpenoid metabolic process
Spinacetin	m0315-L	GO:0006720	isoprenoid metabolic process
Spinacetin	m0315-L	GO:0006721	terpenoid metabolic process
Spinacetin	m0315-L	GO:0008299	isoprenoid biosynthetic process
Spinacetin	m0315-L	GO:0009686	gibberellin biosynthetic process
Spinacetin	m0315-L	GO:0009691	cytokinin biosynthetic process
Spinacetin	m0315-L	GO:0016101	diterpenoid metabolic process
Spinacetin	m0315-L	GO:0016102	diterpenoid biosynthetic process
Spinacetin	m0315-L	GO:0016106	sesquiterpenoid biosynthetic process
Spinacetin	m0315-L	GO:0016114	terpenoid biosynthetic process
Spinacetin	m0315-L	GO:0042214	terpene metabolic process
Spinacetin	m0315-L	GO:0043241	protein complex disassembly
Spinacetin	m0315-L	GO:0043624	cellular protein complex disassembly
Spinacetin	m0315-L	GO:0046246	terpene biosynthetic process
Spinacetin	m0315-L	GO:0051501	diterpene phytoalexin metabolic process
Spinacetin	m0315-L	GO:0051761	sesquiterpene metabolic process
Spinacetin	m0315-L	GO:2000026	regulation of multicellular organismal development
Axillarin	m0316-L	GO:0006399	tRNA metabolic process
Axillarin	m0316-L	GO:0006400	tRNA modification
Axillarin	m0316-L	GO:0009409	response to cold
Axillarin	m0316-L	GO:0009620	response to fungus
Axillarin	m0316-L	GO:0009627	systemic acquired resistance
Axillarin	m0316-L	GO:0009636	response to toxin
Axillarin	m0316-L	GO:0016114	terpenoid biosynthetic process
Axillarin	m0316-L	GO:0050832	defense response to fungus
	m0319-L	GO:0006800	oxygen and reactive oxygen species metabolic process
	m0319-L	GO:0009595	detection of biotic stimulus
	m0319-L	GO:0016045	detection of bacterium
	m0319-L	GO:0031396	regulation of protein ubiquitination
	m0319-L	GO:0031397	negative regulation of protein ubiquitination
	m0319-L	GO:0032269	negative regulation of cellular protein metabolic process
	m0319-L	GO:0034599	cellular response to oxidative stress
	m0319-L	GO:0034614	cellular response to reactive oxygen species
	m0319-L	GO:0042542	response to hydrogen peroxide
	m0319-L	GO:0042743	hydrogen peroxide metabolic process
	m0319-L	GO:0042744	hydrogen peroxide catabolic process
	m0319-L	GO:0051225	spindle assembly
	m0319-L	GO:0051248	negative regulation of protein metabolic process
	m0319-L	GO:0070301	cellular response to hydrogen peroxide
	m0319-L	GO:0070925	organelle assembly
	m0324-L	GO:0000278	mitotic cell cycle
	m0324-L	GO:0002237	response to molecule of bacterial origin
	m0324-L	GO:0008037	cell recognition
	m0324-L	GO:0009875	pollen-pistil interaction
	m0324-L	GO:0048544	recognition of pollen
	m0329-L	GO:0000272	polysaccharide catabolic process
	m0329-L	GO:0005976	polysaccharide metabolic process
	m0329-L	GO:0006012	galactose metabolic process
	m0329-L	GO:0006555	methionine metabolic process
	m0329-L	GO:0006564	L-serine biosynthetic process
	m0329-L	GO:0006720	isoprenoid metabolic process
	m0329-L	GO:0006721	terpenoid metabolic process
	m0329-L	GO:0007050	cell cycle arrest
	m0329-L	GO:0008037	cell recognition
	m0329-L	GO:0009094	L-phenylalanine biosynthetic process
	m0329-L	GO:0009411	response to UV
	m0329-L	GO:0009698	phenylpropanoid metabolic process
	m0329-L	GO:0009699	phenylpropanoid biosynthetic process
	m0329-L	GO:0009812	flavonoid metabolic process
	m0329-L	GO:0009813	flavonoid biosynthetic process
	m0329-L	GO:0009856	pollination
	m0329-L	GO:0009875	pollen-pistil interaction
	m0329-L	GO:0009911	positive regulation of flower development
	m0329-L	GO:0010023	proanthocyanidin biosynthetic process
	m0329-L	GO:0010498	proteasomal protein catabolic process
	m0329-L	GO:0010564	regulation of cell cycle process
	m0329-L	GO:0016052	carbohydrate catabolic process
	m0329-L	GO:0016054	organic acid catabolic process
	m0329-L	GO:0016101	diterpenoid metabolic process
	m0329-L	GO:0016102	diterpenoid biosynthetic process
	m0329-L	GO:0019438	aromatic compound biosynthetic process
	m0329-L	GO:0019748	secondary metabolic process
	m0329-L	GO:0032268	regulation of cellular protein metabolic process
	m0329-L	GO:0042398	cellular modified amino acid biosynthetic process
	m0329-L	GO:0042440	pigment metabolic process
	m0329-L	GO:0043161	proteasomal ubiquitin-dependent protein catabolic process
	m0329-L	GO:0043255	regulation of carbohydrate biosynthetic process
	m0329-L	GO:0044242	cellular lipid catabolic process
	m0329-L	GO:0045786	negative regulation of cell cycle
	m0329-L	GO:0046148	pigment biosynthetic process
	m0329-L	GO:0046467	membrane lipid biosynthetic process
	m0329-L	GO:0048544	recognition of pollen
	m0329-L	GO:0048610	cellular process involved in reproduction
	m0329-L	GO:0051093	negative regulation of developmental process
	m0329-L	GO:0051246	regulation of protein metabolic process
	m0329-L	GO:0051552	flavone metabolic process
	m0329-L	GO:0051553	flavone biosynthetic process
	m0329-L	GO:0051554	flavonol metabolic process
	m0329-L	GO:0051555	flavonol biosynthetic process
	m0329-L	GO:0060320	rejection of self pollen
	m0330-L	GO:0005996	monosaccharide metabolic process
	m0330-L	GO:0006022	aminoglycan metabolic process
	m0330-L	GO:0006026	aminoglycan catabolic process
	m0330-L	GO:0006030	chitin metabolic process
	m0330-L	GO:0006032	chitin catabolic process
	m0330-L	GO:0009116	nucleoside metabolic process
	m0330-L	GO:0009432	SOS response
	m0330-L	GO:0009698	phenylpropanoid metabolic process
	m0330-L	GO:0009699	phenylpropanoid biosynthetic process
	m0330-L	GO:0009808	lignin metabolic process
	m0330-L	GO:0009809	lignin biosynthetic process
	m0330-L	GO:0009812	flavonoid metabolic process
	m0330-L	GO:0009813	flavonoid biosynthetic process
	m0330-L	GO:0009893	positive regulation of metabolic process
	m0330-L	GO:0009991	response to extracellular stimulus
	m0330-L	GO:0010023	proanthocyanidin biosynthetic process
	m0330-L	GO:0010604	positive regulation of macromolecule metabolic process
	m0330-L	GO:0010628	positive regulation of gene expression
	m0330-L	GO:0015695	organic cation transport
	m0330-L	GO:0019438	aromatic compound biosynthetic process
	m0330-L	GO:0019439	aromatic compound catabolic process
	m0330-L	GO:0031668	cellular response to extracellular stimulus
	m0330-L	GO:0042219	cellular modified amino acid catabolic process
	m0330-L	GO:0042398	cellular modified amino acid biosynthetic process
	m0330-L	GO:0044282	small molecule catabolic process
	m0330-L	GO:0045893	positive regulation of transcription, DNA-dependent
	m0330-L	GO:0045935	positive regulation of nucleobase-containing compound metabolic process
	m0330-L	GO:0046271	phenylpropanoid catabolic process
	m0330-L	GO:0046274	lignin catabolic process
	m0330-L	GO:0046364	monosaccharide biosynthetic process
	m0330-L	GO:0050832	defense response to fungus
	m0330-L	GO:0051254	positive regulation of RNA metabolic process
	m0330-L	GO:0071214	cellular response to abiotic stimulus
	m0330-L	GO:0071265	L-methionine biosynthetic process
	m0330-L	GO:0071267	L-methionine salvage
	m0330-L	GO:0071470	cellular response to osmotic stress
	m0331-L	GO:0006022	aminoglycan metabolic process
	m0331-L	GO:0006814	sodium ion transport
	m0331-L	GO:0032879	regulation of localization
	m0331-L	GO:0034220	ion transmembrane transport
	m0331-L	GO:0042026	protein refolding
	m0331-L	GO:0043269	regulation of ion transport
	m0331-L	GO:0051049	regulation of transport
	m0331-L	GO:0051050	positive regulation of transport
	m0332-L	GO:0000302	response to reactive oxygen species
	m0332-L	GO:0007292	female gamete generation
	m0332-L	GO:0009816	defense response to bacterium, incompatible interaction
	m0332-L	GO:0009991	response to extracellular stimulus
	m0332-L	GO:0010558	negative regulation of macromolecule biosynthetic process
	m0332-L	GO:0017148	negative regulation of translation
	m0332-L	GO:0031327	negative regulation of cellular biosynthetic process
	m0332-L	GO:0044275	cellular carbohydrate catabolic process
Sucrose	m0342-L	GO:0002218	activation of innate immune response
Sucrose	m0342-L	GO:0002221	pattern recognition receptor signaling pathway
Sucrose	m0342-L	GO:0002253	activation of immune response
Sucrose	m0342-L	GO:0002682	regulation of immune system process
Sucrose	m0342-L	GO:0002757	immune response-activating signal transduction
Sucrose	m0342-L	GO:0006974	response to DNA damage stimulus
Sucrose	m0342-L	GO:0007243	intracellular protein kinase cascade
Sucrose	m0342-L	GO:0008285	negative regulation of cell proliferation
Sucrose	m0342-L	GO:0009700	indole phytoalexin biosynthetic process
Sucrose	m0342-L	GO:0010120	camalexin biosynthetic process
Sucrose	m0342-L	GO:0010413	glucuronoxylan metabolic process
Sucrose	m0342-L	GO:0010417	glucuronoxylan biosynthetic process
Sucrose	m0342-L	GO:0010817	regulation of hormone levels
Sucrose	m0342-L	GO:0016042	lipid catabolic process
Sucrose	m0342-L	GO:0016197	endosome transport
Sucrose	m0342-L	GO:0031098	stress-activated protein kinase signaling cascade
Sucrose	m0342-L	GO:0031347	regulation of defense response
Sucrose	m0342-L	GO:0031349	positive regulation of defense response
Sucrose	m0342-L	GO:0031396	regulation of protein ubiquitination
Sucrose	m0342-L	GO:0031571	mitotic cell cycle G1/S transition DNA damage checkpoint
Sucrose	m0342-L	GO:0032204	regulation of telomere maintenance
Sucrose	m0342-L	GO:0042431	indole metabolic process
Sucrose	m0342-L	GO:0042445	hormone metabolic process
Sucrose	m0342-L	GO:0042446	hormone biosynthetic process
Sucrose	m0342-L	GO:0043405	regulation of MAP kinase activity
Sucrose	m0342-L	GO:0043406	positive regulation of MAP kinase activity
Sucrose	m0342-L	GO:0044275	cellular carbohydrate catabolic process
Sucrose	m0342-L	GO:0045489	pectin biosynthetic process
Sucrose	m0342-L	GO:0045492	xylan biosynthetic process
Sucrose	m0342-L	GO:0046487	glyoxylate metabolic process
Sucrose	m0342-L	GO:0048583	regulation of response to stimulus
Sucrose	m0342-L	GO:0048584	positive regulation of response to stimulus
Sucrose	m0342-L	GO:0051098	regulation of binding
Sucrose	m0342-L	GO:0051340	regulation of ligase activity
Sucrose	m0342-L	GO:0051438	regulation of ubiquitin-protein ligase activity
Sucrose	m0342-L	GO:0051439	regulation of ubiquitin-protein ligase activity involved in mitotic cell cycle
Sucrose	m0342-L	GO:0052315	phytoalexin biosynthetic process
Sucrose	m0342-L	GO:0052317	camalexin metabolic process
Sucrose	m0342-L	GO:0052546	cell wall pectin metabolic process
Sucrose	m0342-L	GO:0070592	cell wall polysaccharide biosynthetic process
Sucrose	m0342-L	GO:0071669	plant-type cell wall organization or biogenesis
2-Amino-1,3,4,5-eicosanetetrol	m0344-L	GO:0000087	M phase of mitotic cell cycle
2-Amino-1,3,4,5-eicosanetetrol	m0344-L	GO:0007423	sensory organ development
2-Amino-1,3,4,5-eicosanetetrol	m0344-L	GO:0045493	xylan catabolic process
2-Amino-1,3,4,5-eicosanetetrol	m0344-L	GO:0048437	floral organ development
2-Amino-1,3,4,5-eicosanetetrol	m0344-L	GO:0048438	floral whorl development
Fortimicin KK1	m0347-L	GO:0006714	sesquiterpenoid metabolic process
Fortimicin KK1	m0347-L	GO:0009686	gibberellin biosynthetic process
[truncated: 8,760 more rows]

## Sheet: mQTL - MF
Choline	m0003-L	GO:0016887	ATPase activity
Choline	m0003-L	GO:0004497	monooxygenase activity
Choline	m0003-L	GO:0004601	peroxidase activity
Choline	m0003-L	GO:0004003	ATP-dependent DNA helicase activity
Choline	m0003-L	GO:0004386	helicase activity
Choline	m0003-L	GO:0008026	ATP-dependent helicase activity
Choline	m0003-L	GO:0043140	ATP-dependent 3'-5' DNA helicase activity
Choline	m0003-L	GO:0016818	hydrolase activity, acting on acid anhydrides, in phosphorus-containing anhydrides
Choline	m0003-L	GO:0043138	3'-5' DNA helicase activity
Choline	m0003-L	GO:0004096	catalase activity
Choline	m0003-L	GO:0004130	cytochrome-c peroxidase activity
Choline	m0003-L	GO:0016688	L-ascorbate peroxidase activity
Choline	m0003-L	GO:0046983	protein dimerization activity
Choline	m0003-L	GO:0015035	protein disulfide oxidoreductase activity
Choline	m0003-L	GO:0003678	DNA helicase activity
L-Serine	m0004-L	GO:0031072	heat shock protein binding
L-Serine	m0004-L	GO:0008134	transcription factor binding
L-Serine	m0004-L	GO:0000990	core RNA polymerase binding transcription factor activity
L-Serine	m0004-L	GO:0000991	core RNA polymerase II binding transcription factor activity
L-Serine	m0004-L	GO:0004128	cytochrome-b5 reductase activity
L-Serine	m0004-L	GO:0000062	fatty-acyl-CoA binding
L-Serine	m0004-L	GO:0070300	phosphatidic acid binding
L-Serine	m0004-L	GO:0004040	amidase activity
L-Serine	m0004-L	GO:0005087	Ran guanyl-nucleotide exchange factor activity
L-Serine	m0004-L	GO:0016702	oxidoreductase activity, acting on single donors with incorporation of molecular oxygen, incorporation of two atoms of oxygen
L-Serine	m0004-L	GO:0016706	oxidoreductase activity, acting on paired donors, with incorporation or reduction of molecular oxygen, 2-oxoglutarate as one donor, and incorporation of one atom each of oxygen into both donors
L-Serine	m0004-L	GO:0045431	flavonol synthase activity
L-Serine	m0004-L	GO:0015631	tubulin binding
L-Serine	m0004-L	GO:0004038	allantoinase activity
L-Serine	m0004-L	GO:0016810	hydrolase activity, acting on carbon-nitrogen (but not peptide) bonds
L-Serine	m0004-L	GO:0004630	phospholipase D activity
L-Serine	m0004-L	GO:0070290	NAPE-specific phospholipase D activity
L-Serine	m0004-L	GO:0035251	UDP-glucosyltransferase activity
L-Serine	m0004-L	GO:0045486	naringenin 3-dioxygenase activity
L-Serine	m0004-L	GO:0004197	cysteine-type endopeptidase activity
L-Serine	m0004-L	GO:0008324	cation transmembrane transporter activity
L-Serine	m0004-L	GO:0015299	solute:hydrogen antiporter activity
L-Serine	m0004-L	GO:0016846	carbon-sulfur lyase activity
L-Serine	m0004-L	GO:0022891	substrate-specific transmembrane transporter activity
L-Serine	m0004-L	GO:0005199	structural constituent of cell wall
L-Serine	m0004-L	GO:0004152	dihydroorotate dehydrogenase activity
L-Serine	m0004-L	GO:0004158	dihydroorotate oxidase activity
L-Serine	m0004-L	GO:0000400	four-way junction DNA binding
L-Serine	m0004-L	GO:0032137	guanine/thymine mispair binding
L-Serine	m0004-L	GO:0004743	pyruvate kinase activity
L-Serine	m0004-L	GO:0008170	N-methyltransferase activity
L-Serine	m0004-L	GO:0008276	protein methyltransferase activity
L-Serine	m0004-L	GO:0008469	histone-arginine N-methyltransferase activity
L-Serine	m0004-L	GO:0016274	protein-arginine N-methyltransferase activity
L-Serine	m0004-L	GO:0035241	protein-arginine omega-N monomethyltransferase activity
L-Serine	m0004-L	GO:0035242	protein-arginine omega-N asymmetric methyltransferase activity
L-Serine	m0004-L	GO:0042054	histone methyltransferase activity
L-Serine	m0004-L	GO:0044020	histone methyltransferase activity (H4-R3 specific)
L-Serine	m0004-L	GO:0070611	histone methyltransferase activity (H3-R2 specific)
L-Serine	m0004-L	GO:0070612	histone methyltransferase activity (H2A-R3 specific)
L-Serine	m0004-L	GO:0000225	N-acetylglucosaminylphosphatidylinositol deacetylase activity
L-Serine	m0004-L	GO:0035595	N-acetylglucosaminylinositol deacetylase activity
L-Serine	m0004-L	GO:0004814	arginine-tRNA ligase activity
L-Serine	m0004-L	GO:0080043	quercetin 3-O-glucosyltransferase activity
L-Serine	m0004-L	GO:0015018	galactosylgalactosylxylosylprotein 3-beta-glucuronosyltransferase activity
L-Serine	m0004-L	GO:0004564	beta-fructofuranosidase activity
L-Serine	m0004-L	GO:0004575	sucrose alpha-glucosidase activity
L-Serine	m0004-L	GO:0005452	inorganic anion exchanger activity
L-Serine	m0004-L	GO:0008509	anion transmembrane transporter activity
L-Serine	m0004-L	GO:0015301	anion:anion antiporter activity
L-Serine	m0004-L	GO:0004576	oligosaccharyl transferase activity
L-Serine	m0004-L	GO:0008756	o-succinylbenzoate-CoA ligase activity
L-Serine	m0004-L	GO:0018858	benzoate-CoA ligase activity
L-Serine	m0004-L	GO:0008474	palmitoyl-(protein) hydrolase activity
L-Serine	m0004-L	GO:0043621	protein self-association
L-Serine	m0004-L	GO:0016807	cysteine-type carboxypeptidase activity
L-Serine	m0004-L	GO:0019786	APG8-specific protease activity
	m0012-L	GO:0000149	SNARE binding
	m0012-L	GO:0017075	syntaxin-1 binding
	m0012-L	GO:0019905	syntaxin binding
	m0012-L alt_GO:0030347 alt_id: GO:0030349
	m0012-L	GO:0030348	syntaxin-3 binding
	m0012-L	GO:0019904	protein domain specific binding
	m0012-L	GO:0047485	protein N-terminus binding
	m0012-L	GO:0004831	tyrosine-tRNA ligase activity
	m0012-L	GO:0000156	two-component response regulator activity
	m0012-L	GO:0003995	acyl-CoA dehydrogenase activity
	m0012-L	GO:0004466	long-chain-acyl-CoA dehydrogenase activity
	m0012-L	GO:0016627	oxidoreductase activity, acting on the CH-CH group of donors
	m0012-L	GO:0070991	medium-chain-acyl-CoA dehydrogenase activity
	m0012-L	GO:0008460	dTDP-glucose 4,6-dehydratase activity
	m0012-L	GO:0016831	carboxy-lyase activity
	m0012-L	GO:0004090	carbonyl reductase (NADPH) activity
	m0012-L	GO:0016165	lipoxygenase activity
	m0012-L	GO:0010485	H4 histone acetyltransferase activity
	m0012-L	GO:0008017	microtubule binding
	m0012-L	GO:0004634	phosphopyruvate hydratase activity
	m0012-L	GO:0018771	2-hydroxy-6-oxonona-2,4-dienedioate hydrolase activity
	m0012-L	GO:0052823	2-hydroxy-6-oxonona-2,4,7-trienedioate hydrolase activity
	m0012-L	GO:0004175	endopeptidase activity
	m0012-L	GO:0004298	threonine-type endopeptidase activity
	m0012-L	GO:0008271	secondary active sulfate transmembrane transporter activity
	m0012-L	GO:0015116	sulfate transmembrane transporter activity
	m0012-L	GO:0004591	oxoglutarate dehydrogenase (succinyl-transferring) activity
	m0012-L	GO:0016624	oxidoreductase activity, acting on the aldehyde or oxo group of donors, disulfide as acceptor
	m0012-L	GO:0015081	sodium ion transmembrane transporter activity
	m0012-L	GO:0015385	sodium:hydrogen antiporter activity
	m0012-L	GO:0043140	ATP-dependent 3'-5' DNA helicase activity
	m0012-L	GO:0008276	protein methyltransferase activity
	m0012-L	GO:0008757	S-adenosylmethionine-dependent methyltransferase activity
	m0012-L	GO:0008469	histone-arginine N-methyltransferase activity
	m0012-L	GO:0016274	protein-arginine N-methyltransferase activity
	m0012-L	GO:0016277	[myelin basic protein]-arginine N-methyltransferase activity
	m0012-L	GO:0035241	protein-arginine omega-N monomethyltransferase activity
	m0012-L	GO:0035242	protein-arginine omega-N asymmetric methyltransferase activity
	m0012-L	GO:0042054	histone methyltransferase activity
	m0012-L	GO:0043014	alpha-tubulin binding
	m0012-L	GO:0048487	beta-tubulin binding
	m0012-L	GO:0004320	oleoyl-[acyl-carrier-protein] hydrolase activity
	m0012-L	GO:0016295	myristoyl-[acyl-carrier-protein] hydrolase activity
	m0012-L	GO:0016296	palmitoyl-[acyl-carrier-protein] hydrolase activity
	m0012-L	GO:0030976	thiamine pyrophosphate binding
	m0012-L	GO:0008081	phosphoric diester hydrolase activity
	m0012-L	GO:0019239	deaminase activity
	m0012-L	GO:0003876	AMP deaminase activity
	m0012-L	GO:0004382	guanosine-diphosphatase activity
	m0012-L	GO:0017110	nucleoside-diphosphatase activity
	m0012-L	GO:0045134	uridine-diphosphatase activity
	m0012-L	GO:0004029	aldehyde dehydrogenase (NAD) activity
	m0012-L	GO:0016620	oxidoreductase activity, acting on the aldehyde or oxo group of donors, NAD or NADP as acceptor
	m0012-L	GO:0008802	betaine-aldehyde dehydrogenase activity
	m0012-L	GO:0019145	aminobutyraldehyde dehydrogenase activity
	m0012-L	GO:0035642	histone methyltransferase activity (H3-R17 specific)
	m0012-L	GO:0032266	phosphatidylinositol-3-phosphate binding
	m0012-L	GO:0080025	phosphatidylinositol-3,5-bisphosphate binding
	m0012-L	GO:0004252	serine-type endopeptidase activity
	m0012-L	GO:0005353	fructose transmembrane transporter activity
	m0012-L	GO:0005355	glucose transmembrane transporter activity
	m0012-L	GO:0015145	monosaccharide transmembrane transporter activity
	m0012-L	GO:0005354	galactose transmembrane transporter activity
	m0012-L	GO:0003866	3-phosphoshikimate 1-carboxyvinyltransferase activity
	m0012-L	GO:0015035	protein disulfide oxidoreductase activity
	m0012-L	GO:0004557	alpha-galactosidase activity
	m0012-L	GO:0052692	raffinose alpha-galactosidase activity
	m0012-L	GO:0009045	xylose isomerase activity
	m0012-L	GO:0016671	oxidoreductase activity, acting on a sulfur group of donors, disulfide as acceptor
	m0012-L	GO:0009674	potassium:sodium symporter activity
	m0012-L	GO:0015079	potassium ion transmembrane transporter activity
	m0012-L	GO:0004047	aminomethyltransferase activity
	m0012-L	GO:0004435	phosphatidylinositol phospholipase C activity
L-Aspartic acid	m0018-L	GO:0008143	poly(A) RNA binding
L-Aspartic acid	m0018-L	GO:0000822	inositol hexakisphosphate binding
L-Aspartic acid	m0018-L	GO:0010011	auxin binding
L-Aspartic acid	m0018-L	GO:0035251	UDP-glucosyltransferase activity
L-Aspartic acid	m0018-L	GO:0080043	quercetin 3-O-glucosyltransferase activity
L-Aspartic acid	m0018-L	GO:0080044	quercetin 7-O-glucosyltransferase activity
L-Aspartic acid	m0018-L	GO:0047893	flavonol 3-O-glucosyltransferase activity
L-Aspartic acid	m0018-L	GO:0005216	ion channel activity
L-Aspartic acid	m0018-L	GO:0005242	inward rectifier potassium channel activity
L-Aspartic acid	m0018-L	GO:0005244	voltage-gated ion channel activity
L-Aspartic acid	m0018-L	GO:0005249	voltage-gated potassium channel activity
L-Aspartic acid	m0018-L	GO:0005267	potassium channel activity
L-Aspartic acid	m0018-L	GO:0004820	glycine-tRNA ligase activity
L-Aspartic acid	m0018-L	GO:0030145	manganese ion binding
L-Aspartic acid	m0018-L	GO:0000049	tRNA binding
L-Aspartic acid	m0018-L	GO:0019843	rRNA binding
L-Aspartic acid	m0018-L	GO:0047213	anthocyanidin 3-O-glucosyltransferase activity
L-Aspartic acid	m0018-L	GO:0005381	iron ion transmembrane transporter activity
L-Aspartic acid	m0018-L	GO:0046873	metal ion transmembrane transporter activity
L-Aspartic acid	m0018-L	GO:0003843	1,3-beta-D-glucan synthase activity
L-Aspartic acid	m0018-L	GO:0051980	iron-nicotianamine transmembrane transporter activity
L-Aspartic acid	m0018-L	GO:0005221	intracellular cyclic nucleotide activated cation channel activity
L-Aspartic acid	m0018-L	GO:0004068	aspartate 1-decarboxylase activity
L-Aspartic acid	m0018-L	GO:0008194	UDP-glycosyltransferase activity
L-Aspartic acid	m0018-L	GO:0047209	coniferyl-alcohol glucosyltransferase activity
L-Aspartic acid	m0018-L	GO:0080046	quercetin 4'-O-glucosyltransferase activity
L-Aspartic acid	m0018-L	GO:0004591	oxoglutarate dehydrogenase (succinyl-transferring) activity
L-Aspartic acid	m0018-L	GO:0050505	hydroquinone glucosyltransferase activity
L-Aspartic acid	m0018-L	GO:0004108	citrate (Si)-synthase activity
L-Aspartic acid	m0018-L	GO:0046912	transferase activity, transferring acyl groups, acyl groups converted into alkyl on transfer
Trigonelline	m0021-L	GO:0043531	ADP binding
Trigonelline	m0021-L	GO:0004831	tyrosine-tRNA ligase activity
Trigonelline	m0021-L	GO:0004392	heme oxygenase (decyclizing) activity
Trigonelline	m0021-L	GO:0016706	oxidoreductase activity, acting on paired donors, with incorporation or reduction of molecular oxygen, 2-oxoglutarate as one donor, and incorporation of one atom each of oxygen into both donors
Trigonelline	m0021-L	GO:0042054	histone methyltransferase activity
Trigonelline	m0021-L	GO:0000156	two-component response regulator activity
Trigonelline	m0021-L	GO:0016884	carbon-nitrogen ligase activity, with glutamine as amido-N-donor
Trigonelline	m0021-L	GO:0045431	flavonol synthase activity
Trigonelline	m0021-L	GO:0005044	scavenger receptor activity
Trigonelline	m0021-L	GO:0003995	acyl-CoA dehydrogenase activity
Trigonelline	m0021-L	GO:0004466	long-chain-acyl-CoA dehydrogenase activity
Trigonelline	m0021-L	GO:0016627	oxidoreductase activity, acting on the CH-CH group of donors
Trigonelline	m0021-L	GO:0070991	medium-chain-acyl-CoA dehydrogenase activity
Trigonelline	m0021-L	GO:0016747	transferase activity, transferring acyl groups other than amino-acyl groups
Trigonelline	m0021-L	GO:0009922	fatty acid elongase activity
Trigonelline	m0021-L	GO:0016746	transferase activity, transferring acyl groups
Trigonelline	m0021-L	GO:0008460	dTDP-glucose 4,6-dehydratase activity
Trigonelline	m0021-L	GO:0005242	inward rectifier potassium channel activity
Trigonelline	m0021-L	GO:0005244	voltage-gated ion channel activity
Trigonelline	m0021-L	GO:0005249	voltage-gated potassium channel activity
Trigonelline	m0021-L	GO:0004090	carbonyl reductase (NADPH) activity
Trigonelline	m0021-L	GO:0015079	potassium ion transmembrane transporter activity
Trigonelline	m0021-L	GO:0009674	potassium:sodium symporter activity
Trigonelline	m0021-L	GO:0018771	2-hydroxy-6-oxonona-2,4-dienedioate hydrolase activity
Trigonelline	m0021-L	GO:0052823	2-hydroxy-6-oxonona-2,4,7-trienedioate hydrolase activity
Trigonelline	m0021-L	GO:0004591	oxoglutarate dehydrogenase (succinyl-transferring) activity
Trigonelline	m0021-L	GO:0016624	oxidoreductase activity, acting on the aldehyde or oxo group of donors, disulfide as acceptor
Trigonelline	m0021-L	GO:0015081	sodium ion transmembrane transporter activity
Trigonelline	m0021-L	GO:0015385	sodium:hydrogen antiporter activity
Trigonelline	m0021-L	GO:0043140	ATP-dependent 3'-5' DNA helicase activity
Trigonelline	m0021-L	GO:0043014	alpha-tubulin binding
Trigonelline	m0021-L	GO:0048487	beta-tubulin binding
Trigonelline	m0021-L	GO:0030976	thiamine pyrophosphate binding
Trigonelline	m0021-L	GO:0009025	tagatose-bisphosphate aldolase activity
Trigonelline	m0021-L	GO:0016832	aldehyde-lyase activity
Trigonelline	m0021-L	GO:0008081	phosphoric diester hydrolase activity
Trigonelline	m0021-L	GO:0016788	hydrolase activity, acting on ester bonds
Trigonelline	m0021-L	GO:0019239	deaminase activity
Trigonelline	m0021-L	GO:0003876	AMP deaminase activity
Trigonelline	m0021-L	GO:0004382	guanosine-diphosphatase activity
Trigonelline	m0021-L	GO:0017110	nucleoside-diphosphatase activity
Trigonelline	m0021-L	GO:0045134	uridine-diphosphatase activity
Trigonelline	m0021-L	GO:0004029	aldehyde dehydrogenase (NAD) activity
Trigonelline	m0021-L	GO:0016620	oxidoreductase activity, acting on the aldehyde or oxo group of donors, NAD or NADP as acceptor
Trigonelline	m0021-L	GO:0008802	betaine-aldehyde dehydrogenase activity
Trigonelline	m0021-L	GO:0019145	aminobutyraldehyde dehydrogenase activity
Trigonelline	m0021-L	GO:0008276	protein methyltransferase activity
Trigonelline	m0021-L	GO:0008469	histone-arginine N-methyltransferase activity
Trigonelline	m0021-L	GO:0016274	protein-arginine N-methyltransferase activity
Trigonelline	m0021-L	GO:0016277	[myelin basic protein]-arginine N-methyltransferase activity
Trigonelline	m0021-L	GO:0035241	protein-arginine omega-N monomethyltransferase activity
Trigonelline	m0021-L	GO:0035242	protein-arginine omega-N asymmetric methyltransferase activity
Trigonelline	m0021-L	GO:0035642	histone methyltransferase activity (H3-R17 specific)
Trigonelline	m0021-L	GO:0046914	transition metal ion binding
Trigonelline	m0021-L	GO:0003998	acylphosphatase activity
Trigonelline	m0021-L	GO:0032266	phosphatidylinositol-3-phosphate binding
Trigonelline	m0021-L	GO:0080025	phosphatidylinositol-3,5-bisphosphate binding
Trigonelline	m0021-L	GO:0004557	alpha-galactosidase activity
Trigonelline	m0021-L	GO:0052692	raffinose alpha-galactosidase activity
Trigonelline	m0021-L	GO:0009045	xylose isomerase activity
Trigonelline	m0021-L	GO:0016671	oxidoreductase activity, acting on a sulfur group of donors, disulfide as acceptor
L-Tyramine	m0022-L	GO:0004180	carboxypeptidase activity
L-Tyramine	m0022-L	GO:0004185	serine-type carboxypeptidase activity
L-Tyramine	m0022-L	GO:0043531	ADP binding
L-Tyramine	m0022-L	GO:0008234	cysteine-type peptidase activity
L-Tyramine	m0022-L	GO:0016747	transferase activity, transferring acyl groups other than amino-acyl groups
L-Tyramine	m0022-L	GO:0016746	transferase activity, transferring acyl groups
L-Tyramine	m0022-L	GO:0008289	lipid binding
L-Tyramine	m0022-L	GO:0004739	pyruvate dehydrogenase (acetyl-transferring) activity
L-Tyramine	m0022-L	GO:0000155	two-component sensor activity
L-Tyramine	m0022-L	GO:0004871	signal transducer activity
L-Tyramine	m0022-L	GO:0005216	ion channel activity
L-Tyramine	m0022-L	GO:0005249	voltage-gated potassium channel activity
L-Tyramine	m0022-L	GO:0005199	structural constituent of cell wall
L-Tyramine	m0022-L	GO:0000156	two-component response regulator activity
L-Tyramine	m0022-L	GO:0004673	protein histidine kinase activity
L-Tyramine	m0022-L	GO:0051536	iron-sulfur cluster binding
L-Tyramine	m0022-L	GO:0050136	NADH dehydrogenase (quinone) activity
L-Tyramine	m0022-L	GO:0016818	hydrolase activity, acting on acid anhydrides, in phosphorus-containing anhydrides
3, 4-Dihydroxybenzaldehyde	m0023-L	GO:0015112	nitrate transmembrane transporter activity
3, 4-Dihydroxybenzaldehyde	m0023-L	GO:0080054	low affinity nitrate transmembrane transporter activity
3, 4-Dihydroxybenzaldehyde	m0023-L	GO:0015334	high affinity oligopeptide transporter activity
3, 4-Dihydroxybenzaldehyde	m0023-L	GO:0042936	dipeptide transporter activity
3, 4-Dihydroxybenzaldehyde	m0023-L	GO:0042937	tripeptide transporter activity
3, 4-Dihydroxybenzaldehyde	m0023-L	GO:0004842	ubiquitin-protein ligase activity
3, 4-Dihydroxybenzaldehyde	m0023-L	GO:0005093	Rab GDP-dissociation inhibitor activity
3, 4-Dihydroxybenzaldehyde	m0023-L	GO:0005096	GTPase activator activity
3, 4-Dihydroxybenzaldehyde	m0023-L	GO:0005097	Rab GTPase activator activity
3, 4-Dihydroxybenzaldehyde	m0023-L	GO:0016769	transferase activity, transferring nitrogenous groups
3, 4-Dihydroxybenzaldehyde	m0023-L	GO:0080130	L-phenylalanine:2-oxoglutarate aminotransferase activity
3, 4-Dihydroxybenzaldehyde	m0023-L	GO:0008324	cation transmembrane transporter activity
3, 4-Dihydroxybenzaldehyde	m0023-L	GO:0015299	solute:hydrogen antiporter activity
3, 4-Dihydroxybenzaldehyde	m0023-L	GO:0008553	hydrogen-exporting ATPase activity, phosphorylative mechanism
3, 4-Dihydroxybenzaldehyde	m0023-L	GO:0016820	hydrolase activity, acting on acid anhydrides, catalyzing transmembrane movement of substances
3, 4-Dihydroxybenzaldehyde	m0023-L	GO:0015171	amino acid transmembrane transporter activity
3, 4-Dihydroxybenzaldehyde	m0023-L	GO:0046933	hydrogen ion transporting ATP synthase activity, rotational mechanism
3, 4-Dihydroxybenzaldehyde	m0023-L	GO:0046961	proton-transporting ATPase activity, rotational mechanism
[truncated: 14,013 more rows]

## Sheet: eQTL - BP
LOC_Os01g01302	GO:0000077	DNA damage checkpoint
[truncated: 8,241 more rows]

## Sheet: eQTL - MF
LOC_Os01g01302	GO:0016887	ATPase activity
[truncated: 3,090 more rows]
