# Supplementary material for: Similarities between plant traits based on their connection to underlying gene functions
Source: PLoS One. 2017 Aug 10;12(8):e0182097. doi: 10.1371/journal.pone.0182097 (PMC5552327; doi:10.1371/journal.pone.0182097)
Supplement: S3 Table — This file contains one sheet for the semantic similarity based on BP terms, and one sheet for semantic similarity based on MF terms. Pairs of traits are ordered based on the level of semantic similarity. (XLSX) [file pone.0182097.s003.xlsx]

## Sheet: based on BP
trait1	trait2	semantic similarity
m0033-S	m0793-S	1
LOC_Os03g60530	LOC_Os06g39690	1
m0323-S	m0450-S	1
LOC_Os06g12790	m0804-L	1
m0273-S	m0943-L	1
TO:0000366	TO:0000369	1
m0631-L	m0639-L	1
m0160-L	m0963-L	1
LOC_Os01g74450	LOC_Os03g60530	1
LOC_Os01g74450	LOC_Os06g39690	1
m0695-L	m0944-L	1
m0314-S	m0537-S	0.998
LOC_Os01g12210	LOC_Os06g48750	0.987
m0261-S	m0449-S	0.985
LOC_Os02g39700	LOC_Os03g22740	0.983
m0049-S	m0421-S	0.983
LOC_Os02g10860	LOC_Os06g39330	0.98
m0049-S	m0230-S	0.979
m0414-S	m0672-S	0.978
LOC_Os05g03480	LOC_Os08g05470	0.977
LOC_Os02g10860	LOC_Os03g04470	0.973
LOC_Os08g09190	LOC_Os11g25160	0.973
LOC_Os03g04470	LOC_Os06g39330	0.969
m0117-S	m0222-L	0.967
m0237-S	m0421-S	0.964
m0058-S	m1018-L	0.962
m0004-L	m0261-S	0.962
m0230-S	m0421-S	0.961
LOC_Os01g33050	LOC_Os05g03480	0.954
m0414-S	m0468-S	0.954
LOC_Os07g46780	LOC_Os08g30020	0.954
LOC_Os01g15029	LOC_Os05g03480	0.953
m0049-S	m0672-S	0.953
m0519-L	m0537-S	0.951
LOC_Os01g15029	LOC_Os11g25160	0.95
LOC_Os01g01302	LOC_Os03g60530	0.948
LOC_Os01g01302	LOC_Os06g39690	0.948
LOC_Os01g01302	LOC_Os01g74450	0.948
LOC_Os03g04470	LOC_Os08g30020	0.948
m0049-S	m0237-S	0.948
LOC_Os03g60530	LOC_Os08g44650	0.947
LOC_Os06g39690	LOC_Os08g44650	0.947
m0004-L	m0449-S	0.947
LOC_Os01g74450	LOC_Os08g44650	0.947
LOC_Os03g04470	LOC_Os05g48750	0.946
LOC_Os01g15029	LOC_Os01g33050	0.945
LOC_Os03g19760	m0102-S	0.945
m0518-L	m1018-L	0.944
LOC_Os05g48750	LOC_Os10g18340	0.944
LOC_Os05g48750	LOC_Os06g39330	0.944
LOC_Os03g26210	LOC_Os07g15460	0.944
LOC_Os05g03480	LOC_Os11g25160	0.944
m0314-S	m0519-L	0.943
LOC_Os02g06270	m0991-L	0.943
LOC_Os03g60530	LOC_Os08g44230	0.943
LOC_Os06g39690	LOC_Os08g44230	0.943
m0021-L	m0124-L	0.943
LOC_Os01g74450	LOC_Os08g44230	0.943
LOC_Os06g28630	m0639-L	0.942
LOC_Os06g28630	m0631-L	0.942
m0774-L	m0802-L	0.942
LOC_Os08g30020	LOC_Os10g18340	0.941
LOC_Os01g33050	m0043-L	0.94
m0909-L	m1052-L	0.94
LOC_Os02g10860	LOC_Os05g48750	0.939
m0395-S	m0559-L	0.939
LOC_Os04g37580	LOC_Os05g03480	0.939
LOC_Os05g48750	LOC_Os08g30020	0.938
LOC_Os03g13560	LOC_Os08g38590	0.938
m0421-S	m0672-S	0.937
LOC_Os04g37580	LOC_Os08g05470	0.937
LOC_Os05g48750	LOC_Os07g46780	0.936
LOC_Os08g30020	LOC_Os08g44230	0.936
LOC_Os02g10860	LOC_Os08g30020	0.935
TO:0000466	m1047-L	0.935
LOC_Os02g34990	LOC_Os03g12910	0.935
LOC_Os01g66890	LOC_Os04g53230	0.934
LOC_Os03g19760	LOC_Os08g30020	0.934
LOC_Os01g33050	LOC_Os08g05470	0.933
LOC_Os01g66890	LOC_Os07g06800	0.933
m0468-S	m0672-S	0.933
m0049-S	m0414-S	0.933
m0049-S	m0468-S	0.933
m0230-S	m0672-S	0.932
LOC_Os07g46780	LOC_Os08g44230	0.932
m0919-L	m0966-L	0.932
LOC_Os01g15029	LOC_Os08g05470	0.931
m0566-L	m0822-L	0.931
LOC_Os05g03174	LOC_Os05g03480	0.931
LOC_Os08g44230	LOC_Os10g18340	0.93
LOC_Os07g46780	LOC_Os10g18340	0.93
LOC_Os06g39330	LOC_Os08g30020	0.93
LOC_Os01g15029	LOC_Os04g37580	0.929
m0250-S	m0534-L	0.929
m0230-S	m0237-S	0.927
LOC_Os03g04470	LOC_Os10g18340	0.927
LOC_Os01g11414	LOC_Os01g41630	0.927
LOC_Os08g05470	LOC_Os11g25160	0.924
LOC_Os03g04470	LOC_Os08g44230	0.924
LOC_Os03g04470	m0561-L	0.924
LOC_Os03g60530	m0561-L	0.923
LOC_Os06g39690	m0561-L	0.923
LOC_Os07g44820	m0566-L	0.923
LOC_Os01g74450	m0561-L	0.923
LOC_Os03g04470	LOC_Os07g46780	0.921
LOC_Os06g39330	m0561-L	0.921
LOC_Os04g37580	LOC_Os05g03174	0.921
m0528-L	m0566-L	0.921
LOC_Os06g39330	LOC_Os10g18340	0.92
LOC_Os01g33050	LOC_Os04g37580	0.919
LOC_Os01g55570	m0102-S	0.919
LOC_Os03g04470	LOC_Os03g60530	0.919
LOC_Os03g04470	LOC_Os08g44650	0.919
LOC_Os03g04470	LOC_Os06g39690	0.919
m0414-S	m0421-S	0.919
m0421-S	m0468-S	0.919
m0266-L	m0806-L	0.919
m0208-S	m0414-S	0.919
LOC_Os01g74450	LOC_Os03g04470	0.919
LOC_Os01g33050	LOC_Os11g25160	0.918
LOC_Os02g10860	LOC_Os10g18340	0.917
m0266-L	m0619-L	0.917
m0578-L	m0586-L	0.917
m0312-S	m0414-S	0.917
LOC_Os01g23990	m0214-L	0.917
LOC_Os03g45980	m0566-L	0.915
LOC_Os01g01302	LOC_Os08g44230	0.915
LOC_Os06g39330	LOC_Os07g46780	0.915
m0003-L	m0566-L	0.915
LOC_Os05g03480	LOC_Os08g09190	0.915
LOC_Os06g13680	LOC_Os11g25160	0.915
LOC_Os01g15029	LOC_Os08g09190	0.914
LOC_Os01g15029	LOC_Os08g39370	0.914
LOC_Os08g05470	m0043-L	0.914
LOC_Os05g48750	LOC_Os08g05470	0.914
LOC_Os06g39330	LOC_Os08g44230	0.914
m0230-S	m0414-S	0.913
m0230-S	m0468-S	0.913
m0274-L	m0443-L	0.913
LOC_Os07g06800	m0314-L	0.913
LOC_Os04g53230	LOC_Os05g03174	0.913
LOC_Os05g03174	LOC_Os08g05470	0.913
LOC_Os02g10860	LOC_Os08g44230	0.912
LOC_Os02g10860	LOC_Os07g46780	0.912
LOC_Os02g10860	m0561-L	0.912
LOC_Os08g44230	LOC_Os08g44650	0.912
m0058-S	m0518-L	0.912
LOC_Os05g48750	LOC_Os08g44230	0.912
LOC_Os03g19760	LOC_Os08g44230	0.912
LOC_Os08g39370	LOC_Os11g25160	0.912
LOC_Os06g13680	LOC_Os08g09190	0.912
LOC_Os05g48750	m0561-L	0.911
LOC_Os08g30020	LOC_Os08g44650	0.911
LOC_Os04g37580	m0043-L	0.911
LOC_Os05g03174	LOC_Os11g25160	0.911
LOC_Os03g60530	LOC_Os10g18340	0.91
LOC_Os03g19760	LOC_Os07g46780	0.91
LOC_Os06g39690	LOC_Os10g18340	0.91
LOC_Os01g74450	LOC_Os10g18340	0.91
LOC_Os01g55570	LOC_Os03g19760	0.909
LOC_Os03g45980	m0003-L	0.909
m0449-S	m0656-L	0.909
LOC_Os05g03480	LOC_Os05g48750	0.909
m0102-S	m0168-S	0.909
m0237-S	m0468-S	0.908
LOC_Os08g44230	m0561-L	0.908
LOC_Os03g60530	LOC_Os08g30020	0.908
m0250-S	m0933-L	0.908
LOC_Os06g39690	LOC_Os08g30020	0.908
m0244-S	m0701-L	0.908
LOC_Os01g74450	LOC_Os08g30020	0.908
m0466-S	m1007-L	0.906
LOC_Os05g03174	LOC_Os08g09190	0.906
LOC_Os01g12210	LOC_Os08g09190	0.905
LOC_Os05g03480	LOC_Os08g30020	0.905
LOC_Os01g13060	m0102-S	0.904
LOC_Os08g09190	LOC_Os08g39370	0.904
LOC_Os05g03480	m0043-L	0.904
LOC_Os01g55720	m0561-L	0.904
m0237-S	m0672-S	0.903
LOC_Os03g60530	LOC_Os07g46780	0.903
LOC_Os06g39690	LOC_Os07g46780	0.903
LOC_Os04g37580	LOC_Os11g25160	0.903
LOC_Os05g03480	LOC_Os07g46780	0.903
m0102-S	m0314-L	0.903
LOC_Os01g74450	LOC_Os07g46780	0.903
m0619-L	m0806-L	0.902
m0120-L	m0219-S	0.902
LOC_Os01g13060	LOC_Os03g04470	0.902
LOC_Os01g13060	m0168-S	0.902
LOC_Os03g04470	LOC_Os03g19760	0.902
m0208-S	m0468-S	0.902
LOC_Os11g37200	m0138-S	0.901
LOC_Os01g13060	LOC_Os01g55570	0.901
LOC_Os09g16760	m0561-L	0.901
m0261-S	m0656-L	0.901
LOC_Os02g17380	m0561-L	0.901
LOC_Os08g44230	m0102-S	0.9
LOC_Os08g05470	LOC_Os10g18340	0.9
LOC_Os01g01302	LOC_Os07g46780	0.9
LOC_Os10g18340	m0561-L	0.9
m0375-S	m0395-S	0.9
m0247-L	m0453-L	0.9
m0057-L	m0396-L	0.899
LOC_Os01g33050	LOC_Os08g09190	0.898
LOC_Os01g01302	LOC_Os10g18340	0.898
LOC_Os03g04470	LOC_Os09g16760	0.898
m0068-L	m0933-L	0.898
m0208-S	m0672-S	0.898
LOC_Os01g74450	LOC_Os02g17380	0.898
LOC_Os02g17380	LOC_Os03g60530	0.898
LOC_Os02g17380	LOC_Os06g39690	0.898
LOC_Os02g10860	LOC_Os03g19760	0.897
LOC_Os07g46780	m0561-L	0.897
LOC_Os01g73514	LOC_Os07g02540	0.897
LOC_Os01g55720	LOC_Os03g60530	0.897
LOC_Os01g55720	LOC_Os06g39690	0.897
LOC_Os01g55720	LOC_Os01g74450	0.897
TO:0000102	m0250-S	0.897
LOC_Os01g41630	LOC_Os11g42490	0.897
LOC_Os02g17380	LOC_Os08g44230	0.897
LOC_Os01g15029	m0043-L	0.896
m0153-S	m1042-L	0.896
LOC_Os01g13060	LOC_Os02g10860	0.895
LOC_Os03g60530	LOC_Os06g39330	0.895
LOC_Os03g60530	m0102-S	0.895
LOC_Os06g39330	LOC_Os06g39690	0.895
LOC_Os06g39690	m0102-S	0.895
LOC_Os01g55720	LOC_Os08g44230	0.895
LOC_Os01g74450	LOC_Os06g39330	0.895
LOC_Os01g74450	m0102-S	0.895
m0312-S	m0672-S	0.895
LOC_Os01g12210	LOC_Os05g03174	0.894
LOC_Os01g01302	LOC_Os08g44650	0.894
LOC_Os03g19760	LOC_Os08g44650	0.894
LOC_Os02g10860	LOC_Os03g60530	0.893
LOC_Os02g10860	LOC_Os06g39690	0.893
LOC_Os03g63680	LOC_Os06g03676	0.893
LOC_Os08g44650	m0561-L	0.893
LOC_Os01g74450	LOC_Os02g10860	0.893
LOC_Os02g17380	LOC_Os08g44650	0.893
LOC_Os08g05470	LOC_Os08g09190	0.892
m0210-S	m0405-L	0.892
LOC_Os03g43720	m0250-S	0.892
LOC_Os03g19760	LOC_Os10g18340	0.892
LOC_Os01g13060	LOC_Os06g39330	0.891
LOC_Os03g60530	LOC_Os05g48750	0.891
LOC_Os08g05470	LOC_Os08g30020	0.891
LOC_Os08g44650	LOC_Os10g18340	0.891
LOC_Os05g48750	LOC_Os06g39690	0.891
m0219-S	m0367-S	0.891
LOC_Os01g74450	LOC_Os05g48750	0.891
m0047-S	m0414-S	0.891
LOC_Os01g13060	LOC_Os03g19760	0.89
LOC_Os07g46780	LOC_Os08g05470	0.89
LOC_Os01g66890	m0314-L	0.89
LOC_Os03g19760	LOC_Os05g48750	0.89
LOC_Os03g19760	LOC_Os06g39330	0.89
m0277-S	m0419-S	0.889
LOC_Os05g03480	LOC_Os08g44230	0.889
LOC_Os04g53230	LOC_Os07g06800	0.889
m0102-S	m0855-L	0.888
m0047-S	m0468-S	0.888
LOC_Os04g53230	LOC_Os08g09190	0.888
LOC_Os03g19760	LOC_Os03g60530	0.887
LOC_Os03g19760	LOC_Os06g39690	0.887
LOC_Os01g74450	LOC_Os03g19760	0.887
LOC_Os02g10860	LOC_Os08g44650	0.886
m0237-S	m0414-S	0.886
LOC_Os08g33820	LOC_Os08g44230	0.886
LOC_Os01g15029	LOC_Os05g03174	0.886
LOC_Os01g01302	LOC_Os08g30020	0.886
LOC_Os03g04470	m0102-S	0.886
LOC_Os06g48750	LOC_Os08g09190	0.885
LOC_Os06g39330	LOC_Os09g16760	0.885
LOC_Os11g25160	m0043-L	0.885
LOC_Os02g10860	LOC_Os09g16760	0.884
LOC_Os08g05470	LOC_Os08g44230	0.884
LOC_Os08g30020	m0561-L	0.884
LOC_Os01g55720	LOC_Os07g46780	0.884
LOC_Os02g17380	LOC_Os03g04470	0.884
LOC_Os04g53230	LOC_Os05g03480	0.884
LOC_Os01g09305	m0933-L	0.883
LOC_Os01g01302	m0561-L	0.883
LOC_Os07g02540	m0102-S	0.883
LOC_Os01g11414	LOC_Os11g42490	0.883
LOC_Os05g03480	LOC_Os10g18340	0.883
m0312-S	m0468-S	0.883
LOC_Os01g33050	LOC_Os05g03174	0.882
m0012-L	m0566-L	0.882
LOC_Os01g01302	LOC_Os05g48750	0.882
LOC_Os05g03480	LOC_Os08g33820	0.882
LOC_Os03g57070	m0178-S	0.882
LOC_Os04g53230	LOC_Os11g25160	0.882
LOC_Os01g55570	LOC_Os03g57070	0.881
LOC_Os01g12210	LOC_Os04g37580	0.881
LOC_Os07g46780	LOC_Os08g44650	0.881
LOC_Os04g37580	LOC_Os08g09190	0.881
LOC_Os07g01890	m0528-L	0.881
LOC_Os01g12210	LOC_Os11g25160	0.88
m0049-S	m0208-S	0.88
LOC_Os04g37580	LOC_Os05g48750	0.88
LOC_Os06g13680	LOC_Os08g39370	0.88
LOC_Os01g01302	LOC_Os01g55720	0.879
LOC_Os04g31010	m0121-L	0.878
LOC_Os05g49910	LOC_Os06g13680	0.878
LOC_Os06g39330	LOC_Os08g44650	0.878
LOC_Os01g55570	m0168-S	0.877
LOC_Os01g15029	LOC_Os03g04470	0.877
m0098-L	m0376-S	0.877
LOC_Os01g15029	LOC_Os05g48750	0.876
m0404-L	m1038-L	0.876
LOC_Os08g30020	m0102-S	0.876
LOC_Os03g19760	m0168-S	0.876
LOC_Os06g13680	LOC_Os06g48750	0.876
m0047-S	m0672-S	0.876
LOC_Os02g10860	LOC_Os08g05470	0.875
LOC_Os01g15029	LOC_Os08g30020	0.875
LOC_Os01g07590	LOC_Os10g39930	0.875
LOC_Os01g09305	LOC_Os01g33050	0.875
TO:0000467	LOC_Os06g12310	0.875
LOC_Os01g01302	m0102-S	0.875
LOC_Os03g04470	LOC_Os05g03480	0.874
LOC_Os10g18340	m0102-S	0.874
LOC_Os04g37580	LOC_Os08g30020	0.874
LOC_Os01g55570	LOC_Os08g44650	0.873
m0095-L	m0100-L	0.873
LOC_Os03g11650	LOC_Os07g01250	0.873
LOC_Os04g37580	LOC_Os07g46780	0.873
m0102-S	m0783-L	0.873
m0263-L	m0279-L	0.873
LOC_Os08g33820	LOC_Os08g44650	0.872
LOC_Os01g12210	LOC_Os05g03480	0.872
LOC_Os01g13060	m0120-L	0.872
LOC_Os01g13060	m0219-S	0.872
LOC_Os01g55720	LOC_Os08g30020	0.872
TO:0000102	m0534-L	0.872
LOC_Os01g01302	LOC_Os03g19760	0.871
LOC_Os01g01302	LOC_Os01g23990	0.871
LOC_Os07g46780	m0102-S	0.871
LOC_Os08g30020	LOC_Os08g33820	0.871
LOC_Os11g10310	m0566-L	0.871
m0261-S	m0472-L	0.871
m0102-S	m0219-S	0.871
LOC_Os05g07940	LOC_Os08g38590	0.87
m0004-L	m0472-L	0.87
LOC_Os01g55720	LOC_Os08g44650	0.87
LOC_Os01g73514	LOC_Os10g40960	0.869
LOC_Os08g44650	m0102-S	0.869
LOC_Os08g39850	m0340-S	0.869
LOC_Os05g49910	LOC_Os08g09190	0.869
LOC_Os03g19760	m0783-L	0.869
m0021-L	m0672-L	0.869
m0004-L	m0656-L	0.869
m0102-S	m0561-L	0.869
LOC_Os08g05470	LOC_Os08g33820	0.868
LOC_Os03g04470	LOC_Os08g05470	0.868
LOC_Os08g44650	m0783-L	0.868
LOC_Os05g48750	m0102-S	0.868
LOC_Os06g39330	m0102-S	0.868
LOC_Os05g03480	LOC_Os06g39330	0.868
LOC_Os04g53230	LOC_Os08g05470	0.868
LOC_Os02g10860	m0102-S	0.867
LOC_Os01g55570	LOC_Os09g38670	0.867
LOC_Os01g09305	LOC_Os09g26960	0.867
LOC_Os01g14510	m0242-S	0.867
TO:0000102	m0933-L	0.867
m0047-S	m0049-S	0.867
LOC_Os02g17380	LOC_Os10g18340	0.867
LOC_Os02g17380	LOC_Os05g48750	0.867
LOC_Os02g10860	LOC_Os05g03480	0.866
LOC_Os01g13060	LOC_Os07g02540	0.866
m0534-L	m0933-L	0.866
LOC_Os01g01302	LOC_Os01g12210	0.866
LOC_Os03g51910	LOC_Os05g07890	0.866
m0305-S	m1038-L	0.866
LOC_Os04g37580	LOC_Os04g53230	0.866
m0208-S	m0421-S	0.866
LOC_Os01g23990	m0178-S	0.866
LOC_Os05g03174	m0043-L	0.866
LOC_Os03g60530	LOC_Os08g33820	0.865
LOC_Os01g01302	LOC_Os05g03174	0.865
LOC_Os06g39690	LOC_Os08g33820	0.865
LOC_Os01g74450	LOC_Os08g33820	0.865
LOC_Os01g12210	LOC_Os06g13680	0.864
LOC_Os04g37580	LOC_Os10g18340	0.864
LOC_Os06g13680	LOC_Os08g05470	0.864
LOC_Os01g55720	LOC_Os02g17380	0.864
TO:0000579	m0153-S	0.864
LOC_Os01g12210	LOC_Os04g53230	0.863
LOC_Os06g48750	LOC_Os11g25160	0.863
LOC_Os01g41630	LOC_Os03g04470	0.863
LOC_Os02g17380	LOC_Os08g30020	0.863
LOC_Os01g55570	LOC_Os03g04470	0.862
m0314-L	m0806-L	0.862
LOC_Os01g15029	LOC_Os02g10860	0.862
LOC_Os06g28630	m0566-L	0.862
LOC_Os01g01302	LOC_Os03g04470	0.862
LOC_Os01g72860	m0858-L	0.862
LOC_Os01g55720	LOC_Os05g48750	0.862
LOC_Os05g03174	LOC_Os06g48750	0.862
LOC_Os06g39330	LOC_Os08g05470	0.861
LOC_Os01g55720	LOC_Os05g28960	0.861
LOC_Os02g02390	LOC_Os03g63680	0.861
TO:0000102	LOC_Os07g02540	0.861
LOC_Os01g13060	LOC_Os09g16760	0.86
m0326-S	m1042-L	0.86
LOC_Os01g01302	LOC_Os02g17380	0.86
LOC_Os05g49910	LOC_Os11g25160	0.86
LOC_Os05g03480	LOC_Os08g39370	0.86
m0208-S	m0230-S	0.86
LOC_Os01g33050	LOC_Os08g30020	0.859
LOC_Os01g01302	LOC_Os06g39330	0.859
LOC_Os05g48750	LOC_Os09g16760	0.859
LOC_Os07g44820	m0528-L	0.859
LOC_Os01g15029	LOC_Os06g39330	0.858
LOC_Os03g11650	LOC_Os08g30020	0.858
LOC_Os05g49910	LOC_Os08g05470	0.858
LOC_Os05g28960	LOC_Os11g42490	0.858
LOC_Os10g02040	LOC_Os10g35490	0.858
LOC_Os01g55570	LOC_Os02g10860	0.857
LOC_Os05g49910	LOC_Os06g48750	0.857
LOC_Os08g09190	m0933-L	0.857
LOC_Os03g19760	LOC_Os05g03480	0.857
m0153-S	m0326-S	0.857
LOC_Os02g01790	m0219-S	0.857
LOC_Os02g17380	LOC_Os06g39330	0.857
m0528-L	m0621-L	0.857
LOC_Os07g06800	m0561-L	0.857
LOC_Os03g57070	m0102-S	0.857
LOC_Os01g14510	m0453-L	0.856
m0448-L	m0449-S	0.856
LOC_Os01g41630	LOC_Os03g60530	0.856
LOC_Os01g41630	LOC_Os08g30020	0.856
LOC_Os01g41630	LOC_Os06g39690	0.856
LOC_Os01g41630	LOC_Os01g74450	0.856
LOC_Os07g06800	m0806-L	0.856
LOC_Os01g33050	LOC_Os08g33820	0.855
LOC_Os02g10860	LOC_Os02g17380	0.855
LOC_Os01g13060	LOC_Os08g30020	0.855
LOC_Os01g09305	m0068-L	0.855
LOC_Os03g04470	LOC_Os08g33820	0.855
LOC_Os03g04470	LOC_Os04g37580	0.855
LOC_Os05g48750	LOC_Os08g44650	0.855
m0487-L	m0672-L	0.855
LOC_Os03g19760	LOC_Os03g57070	0.855
LOC_Os04g37580	LOC_Os08g44230	0.855
LOC_Os09g38670	m0102-S	0.855
LOC_Os02g17380	LOC_Os07g46780	0.855
m0528-L	m0822-L	0.855
LOC_Os01g33050	m0933-L	0.854
LOC_Os01g01302	LOC_Os04g37580	0.854
m0178-S	m0214-L	0.854
LOC_Os08g30020	m0783-L	0.854
LOC_Os08g09190	m0043-L	0.854
LOC_Os05g03480	LOC_Os06g48750	0.854
LOC_Os07g44820	m0822-L	0.854
m0102-S	m0178-S	0.854
LOC_Os01g55720	LOC_Os10g18340	0.854
m0043-L	m0552-L	0.854
LOC_Os01g13060	LOC_Os05g48750	0.853
LOC_Os08g05470	m0561-L	0.853
m0519-L	m1007-L	0.853
LOC_Os08g30020	LOC_Os11g25160	0.853
LOC_Os05g03480	m0561-L	0.853
m0047-S	m0421-S	0.853
LOC_Os02g17380	m0102-S	0.853
LOC_Os02g10860	LOC_Os04g37580	0.852
m0846-L	m0855-L	0.852
LOC_Os01g13060	LOC_Os10g18340	0.852
LOC_Os03g60530	LOC_Os05g03480	0.852
LOC_Os08g05470	LOC_Os08g39370	0.852
LOC_Os01g01302	LOC_Os02g10860	0.852
LOC_Os03g11650	LOC_Os10g18340	0.852
LOC_Os04g37580	LOC_Os06g48750	0.852
LOC_Os05g03480	LOC_Os06g39690	0.852
LOC_Os07g01890	m0566-L	0.852
LOC_Os01g74450	LOC_Os05g03480	0.852
LOC_Os01g55570	LOC_Os08g44230	0.851
LOC_Os01g12210	LOC_Os08g05470	0.851
m0184-L	m0656-L	0.851
LOC_Os01g13060	LOC_Os03g57070	0.851
LOC_Os08g44230	m0783-L	0.851
LOC_Os03g04470	m0783-L	0.851
LOC_Os01g01720	LOC_Os03g57070	0.851
m0375-S	m0559-L	0.851
m0049-S	m0312-S	0.851
LOC_Os01g23990	LOC_Os03g60530	0.851
LOC_Os01g23990	LOC_Os06g39690	0.851
LOC_Os01g23990	LOC_Os01g74450	0.851
LOC_Os01g55570	LOC_Os03g60530	0.85
LOC_Os01g55570	LOC_Os06g39690	0.85
LOC_Os01g55570	LOC_Os01g74450	0.85
LOC_Os03g45980	m0528-L	0.85
m0184-L	m0449-S	0.85
LOC_Os01g01302	LOC_Os05g03480	0.85
LOC_Os03g19760	LOC_Os08g33820	0.85
LOC_Os01g14510	m0481-L	0.85
m0003-L	m0528-L	0.85
m0315-L	m0372-S	0.85
m0396-L	m1042-L	0.849
LOC_Os03g43720	m0534-L	0.849
LOC_Os03g19760	LOC_Os04g37580	0.849
LOC_Os07g02540	m0168-S	0.849
LOC_Os04g37580	LOC_Os06g13680	0.849
m0100-L	m1042-L	0.849
LOC_Os11g07450	m0528-L	0.849
LOC_Os01g55570	m0120-L	0.848
m0449-S	m0472-L	0.848
LOC_Os03g60530	LOC_Os08g05470	0.848
LOC_Os07g46780	LOC_Os08g33820	0.848
LOC_Os06g39690	LOC_Os08g05470	0.848
LOC_Os09g38670	m0120-L	0.848
LOC_Os01g74450	LOC_Os08g05470	0.848
m0047-S	m0230-S	0.848
m0047-S	m0208-S	0.848
LOC_Os01g15029	LOC_Os06g13680	0.847
LOC_Os01g13060	m0561-L	0.847
LOC_Os03g60530	m0783-L	0.847
LOC_Os03g60530	LOC_Os07g06800	0.847
m0178-S	m0219-S	0.847
LOC_Os08g30020	LOC_Os09g16760	0.847
LOC_Os04g58320	LOC_Os09g23340	0.847
LOC_Os03g19760	m0314-L	0.847
LOC_Os01g14510	LOC_Os01g55720	0.847
LOC_Os06g39690	m0783-L	0.847
LOC_Os06g39690	LOC_Os07g06800	0.847
LOC_Os02g34990	m0247-L	0.847
LOC_Os04g37580	m0561-L	0.847
LOC_Os01g74450	m0783-L	0.847
LOC_Os01g74450	LOC_Os07g06800	0.847
TO:0000579	m1042-L	0.847
LOC_Os05g03174	LOC_Os05g48750	0.847
LOC_Os01g55570	m0783-L	0.846
LOC_Os01g55570	LOC_Os02g17380	0.846
LOC_Os03g45980	m0822-L	0.846
LOC_Os01g15029	LOC_Os10g18340	0.846
LOC_Os01g15029	LOC_Os07g46780	0.846
LOC_Os01g12210	LOC_Os05g49910	0.846
m0519-L	m0766-L	0.846
m0566-L	m0639-L	0.846
m0566-L	m0631-L	0.846
LOC_Os01g14510	m0561-L	0.846
m0003-L	m0822-L	0.846
LOC_Os05g03480	LOC_Os06g13680	0.846
LOC_Os01g41630	LOC_Os08g44230	0.846
LOC_Os04g24165	LOC_Os08g30020	0.846
m0631-S	m0919-L	0.845
LOC_Os03g19760	LOC_Os08g05470	0.845
m0261-S	m0448-L	0.845
LOC_Os01g33050	LOC_Os08g39370	0.844
m0120-L	m0168-S	0.844
LOC_Os01g55570	m0314-L	0.844
TO:0000632	m0502-L	0.844
LOC_Os10g18340	LOC_Os11g25160	0.844
LOC_Os05g48750	LOC_Os11g25160	0.844
LOC_Os05g49910	m0043-L	0.844
m0102-S	m0120-L	0.844
LOC_Os01g41630	LOC_Os08g44650	0.844
LOC_Os04g53230	LOC_Os06g48750	0.844
LOC_Os01g09305	LOC_Os10g40960	0.843
LOC_Os09g16760	LOC_Os10g18340	0.843
LOC_Os05g48750	m0043-L	0.843
m0285-S	m0383-S	0.843
LOC_Os01g14510	LOC_Os02g17380	0.843
m0168-S	m0219-S	0.843
LOC_Os01g68710	LOC_Os04g58320	0.843
LOC_Os03g22740	LOC_Os10g39930	0.843
LOC_Os01g23990	LOC_Os07g06800	0.843
LOC_Os05g03174	LOC_Os08g44230	0.843
LOC_Os08g33820	LOC_Os10g18340	0.842
LOC_Os01g15029	LOC_Os04g53230	0.842
LOC_Os02g39700	LOC_Os10g39930	0.842
m0095-L	m0723-L	0.842
m0095-L	m0153-S	0.842
LOC_Os03g11650	LOC_Os05g48750	0.842
LOC_Os03g19760	LOC_Os09g38670	0.842
LOC_Os01g55720	LOC_Os03g04470	0.842
m0520-L	m1042-L	0.842
LOC_Os02g17380	LOC_Os03g19760	0.842
LOC_Os01g23990	m0102-S	0.842
m0475-L	m0519-L	0.841
m0475-L	m0537-S	0.841
LOC_Os01g01302	m0214-L	0.841
LOC_Os03g04470	LOC_Os11g25160	0.841
LOC_Os02g39700	LOC_Os08g30020	0.841
LOC_Os01g66890	LOC_Os05g44210	0.841
LOC_Os01g66890	LOC_Os05g03174	0.841
m0043-L	m0933-L	0.841
TO:0000102	m0068-L	0.841
LOC_Os01g33050	LOC_Os05g48750	0.84
LOC_Os02g10860	LOC_Os08g33820	0.84
LOC_Os01g13060	LOC_Os08g44650	0.84
LOC_Os01g01302	LOC_Os08g05470	0.84
LOC_Os01g01302	LOC_Os06g48750	0.84
LOC_Os03g19760	m0178-S	0.84
LOC_Os05g49880	LOC_Os07g30620	0.84
LOC_Os09g38670	m0168-S	0.84
m0930-L	m1007-L	0.84
m0208-S	m0312-S	0.84
LOC_Os03g22740	LOC_Os08g30020	0.84
TO:0000102	LOC_Os01g09305	0.84
TO:0000102	m0043-L	0.84
LOC_Os01g41630	LOC_Os02g10860	0.84
LOC_Os01g33050	LOC_Os07g46780	0.839
LOC_Os01g55570	m0178-S	0.839
LOC_Os01g13060	LOC_Os08g44230	0.839
LOC_Os08g44650	LOC_Os09g16760	0.839
LOC_Os03g12910	m0247-L	0.839
LOC_Os01g14510	LOC_Os03g60530	0.839
LOC_Os01g14510	LOC_Os06g39690	0.839
LOC_Os01g14510	LOC_Os01g74450	0.839
TO:0000102	LOC_Os01g33050	0.839
TO:0000344	m0545-L	0.839
m0124-L	m0672-L	0.839
LOC_Os01g33050	LOC_Os04g53230	0.838
m0314-L	m0857-L	0.838
LOC_Os03g45980	LOC_Os07g44820	0.838
m0496-L	m0502-L	0.838
LOC_Os01g12210	LOC_Os01g15029	0.838
m0184-L	m0261-S	0.838
LOC_Os01g13060	LOC_Os09g38670	0.838
LOC_Os07g46780	LOC_Os09g16760	0.838
LOC_Os08g44650	m0168-S	0.838
m0720-L	m1042-L	0.838
LOC_Os03g19760	m0561-L	0.838
LOC_Os07g44820	m0003-L	0.838
LOC_Os01g74450	LOC_Os03g57070	0.838
LOC_Os03g57070	LOC_Os03g60530	0.838
LOC_Os03g57070	LOC_Os06g39690	0.838
LOC_Os01g55570	LOC_Os08g30020	0.837
LOC_Os03g60530	m0214-L	0.837
LOC_Os01g09305	m0534-L	0.837
LOC_Os06g48750	LOC_Os08g39370	0.837
LOC_Os10g18340	m0043-L	0.837
LOC_Os06g39690	m0214-L	0.837
LOC_Os05g03480	LOC_Os10g40960	0.837
LOC_Os05g03480	LOC_Os05g49910	0.837
LOC_Os11g25160	m0933-L	0.837
LOC_Os01g74450	m0214-L	0.837
TO:0000102	m0552-L	0.837
m0312-S	m0421-S	0.837
LOC_Os03g57070	LOC_Os08g44650	0.837
LOC_Os01g23990	LOC_Os03g57070	0.837
LOC_Os05g03174	LOC_Os07g46780	0.837
LOC_Os01g55570	LOC_Os10g18340	0.836
LOC_Os01g55570	LOC_Os06g39330	0.836
LOC_Os01g01302	LOC_Os01g14510	0.836
LOC_Os10g40960	LOC_Os11g25160	0.836
LOC_Os10g22460	m0566-L	0.836
LOC_Os05g49910	LOC_Os08g39370	0.836
LOC_Os03g19760	m0855-L	0.836
LOC_Os07g02540	m0219-S	0.836
TO:0000196	m0332-S	0.836
LOC_Os04g37580	LOC_Os06g39330	0.836
m0100-L	m0723-L	0.836
m0153-S	m0396-L	0.836
m0168-S	m0314-L	0.836
m0047-S	m0312-S	0.836
LOC_Os01g13060	LOC_Os03g60530	0.835
LOC_Os01g13060	LOC_Os06g39690	0.835
LOC_Os01g13060	LOC_Os01g74450	0.835
LOC_Os05g44210	m0314-L	0.835
LOC_Os06g48750	LOC_Os08g05470	0.835
LOC_Os05g49880	LOC_Os06g03560	0.835
LOC_Os04g24165	LOC_Os10g18340	0.835
LOC_Os01g23990	LOC_Os08g44230	0.835
LOC_Os05g03174	LOC_Os05g49910	0.835
LOC_Os01g55570	m0219-S	0.834
LOC_Os08g44230	m0214-L	0.834
LOC_Os06g28630	LOC_Os10g22460	0.834
LOC_Os03g43720	m0933-L	0.834
LOC_Os06g39330	LOC_Os08g33820	0.834
m0746-L	m0749-L	0.833
LOC_Os10g41400	LOC_Os12g29990	0.833
LOC_Os01g09305	LOC_Os11g25160	0.833
LOC_Os01g01302	LOC_Os07g06800	0.833
LOC_Os07g05390	m0018-L	0.833
LOC_Os09g16760	m0329-L	0.833
LOC_Os01g66890	m0806-L	0.833
LOC_Os03g19760	LOC_Os05g03174	0.833
LOC_Os01g14510	m0214-L	0.833
TO:0000233	m0512-S	0.833
TO:0000196	m0190-S	0.833
m0068-L	m0250-S	0.833
m0100-L	m0153-S	0.833
LOC_Os01g55720	LOC_Os06g39330	0.833
LOC_Os01g55720	LOC_Os05g03480	0.833
m0208-S	m0237-S	0.833
LOC_Os07g06800	LOC_Os08g44230	0.833
LOC_Os01g33050	LOC_Os03g04470	0.832
LOC_Os01g13060	m0367-S	0.832
LOC_Os01g13060	LOC_Os07g46780	0.832
LOC_Os08g05470	LOC_Os10g40960	0.832
LOC_Os08g44650	LOC_Os11g25160	0.832
m0079-S	m0512-S	0.832
LOC_Os03g11650	LOC_Os08g44650	0.832
LOC_Os03g13274	LOC_Os06g49120	0.832
m0389-S	m0512-S	0.832
LOC_Os01g40690	LOC_Os03g51680	0.832
m0047-S	m0237-S	0.832
LOC_Os01g41630	LOC_Os01g55720	0.832
m0230-S	m0312-S	0.831
LOC_Os03g60530	LOC_Os09g16760	0.831
LOC_Os03g60530	LOC_Os04g37580	0.831
m0723-L	m1042-L	0.831
LOC_Os07g02540	m0561-L	0.831
LOC_Os06g39690	LOC_Os09g16760	0.831
LOC_Os04g37580	LOC_Os06g39690	0.831
LOC_Os05g03480	LOC_Os08g44650	0.831
LOC_Os01g74450	LOC_Os09g16760	0.831
LOC_Os01g74450	LOC_Os04g37580	0.831
TO:0000102	LOC_Os01g13060	0.831
LOC_Os07g06800	m0102-S	0.831
LOC_Os01g55570	LOC_Os08g08120	0.83
LOC_Os01g55570	m0855-L	0.83
LOC_Os01g09305	LOC_Os08g33820	0.83
LOC_Os01g09305	m0250-S	0.83
LOC_Os07g46780	m0783-L	0.83
m0561-L	m0783-L	0.83
LOC_Os03g11650	LOC_Os07g46780	0.83
LOC_Os08g09190	m0250-S	0.83
LOC_Os07g02540	m0314-L	0.83
LOC_Os01g14510	m0038-L	0.83
LOC_Os04g37580	LOC_Os08g44650	0.83
m0153-S	m0720-L	0.83
LOC_Os01g41630	LOC_Os06g39330	0.83
TO:0000579	m0723-L	0.83
LOC_Os01g33050	LOC_Os08g44230	0.829
LOC_Os01g55570	m0561-L	0.829
LOC_Os10g18340	m0783-L	0.829
LOC_Os08g44650	m0174-S	0.829
LOC_Os02g39700	LOC_Os08g44230	0.829
LOC_Os03g11650	LOC_Os03g19760	0.829
LOC_Os03g11650	m0102-S	0.829
LOC_Os09g26960	m0933-L	0.829
LOC_Os04g54330	m0467-L	0.829
m0168-S	m0783-L	0.829
TO:0000102	LOC_Os01g73514	0.829
LOC_Os02g17380	m0783-L	0.829
LOC_Os03g57070	m0168-S	0.829
LOC_Os05g03174	m0102-S	0.829
LOC_Os03g04470	m0168-S	0.828
LOC_Os03g63074	LOC_Os08g39600	0.828
LOC_Os06g13680	m0043-L	0.828
LOC_Os01g55720	LOC_Os08g05470	0.828
TO:0000102	m0219-S	0.828
LOC_Os01g41630	m0561-L	0.828
TO:0000579	m0326-S	0.828
TO:0000617	m0390-S	0.828
LOC_Os04g53230	m0314-L	0.828
LOC_Os05g03174	LOC_Os10g18340	0.828
LOC_Os01g33050	m0552-L	0.827
LOC_Os02g10860	m0783-L	0.827
LOC_Os01g15029	LOC_Os08g33820	0.827
LOC_Os09g16760	m0102-S	0.827
m0095-L	m1042-L	0.827
m0305-S	m0404-L	0.827
m0219-S	m0314-L	0.827
LOC_Os01g66890	m0857-L	0.827
LOC_Os03g19760	LOC_Os03g22740	0.827
LOC_Os03g13560	LOC_Os05g07940	0.827
LOC_Os09g38670	m0219-S	0.827
LOC_Os01g55720	LOC_Os02g10860	0.827
LOC_Os03g22740	LOC_Os05g03480	0.827
LOC_Os03g57070	m0174-S	0.827
LOC_Os05g03174	LOC_Os08g30020	0.827
LOC_Os01g33050	LOC_Os05g49910	0.826
m0120-L	m0367-S	0.826
m0314-S	m0475-L	0.826
LOC_Os08g05470	LOC_Os08g44650	0.826
m0566-L	m0621-L	0.826
LOC_Os02g39700	LOC_Os08g05470	0.826
LOC_Os02g39700	LOC_Os03g19760	0.826
LOC_Os02g39700	LOC_Os05g03480	0.826
LOC_Os03g19760	LOC_Os08g08120	0.826
LOC_Os03g19760	m0174-S	0.826
LOC_Os03g22740	LOC_Os08g44230	0.826
LOC_Os02g17380	LOC_Os05g03480	0.826
LOC_Os07g06800	LOC_Os08g44650	0.826
LOC_Os03g57070	m0214-L	0.826
LOC_Os01g12210	LOC_Os08g39370	0.825
LOC_Os01g01302	LOC_Os04g53230	0.825
LOC_Os03g19760	LOC_Os09g16760	0.825
LOC_Os05g05330	m0566-L	0.825
LOC_Os04g37580	m0102-S	0.825
m0153-S	m0520-L	0.825
LOC_Os01g55720	m0783-L	0.825
LOC_Os02g39700	LOC_Os07g46780	0.824
LOC_Os03g11650	LOC_Os06g39330	0.824
LOC_Os04g58320	m0419-S	0.824
m0102-S	m0214-L	0.824
LOC_Os09g38670	m0783-L	0.824
LOC_Os01g41630	LOC_Os05g28960	0.824
LOC_Os01g15029	LOC_Os06g48750	0.823
m0012-L	m0528-L	0.823
m0396-L	m0520-L	0.823
LOC_Os10g18340	m0214-L	0.823
LOC_Os03g12910	m0453-L	0.823
LOC_Os03g19760	m0120-L	0.823
m0100-L	m0182-S	0.823
m0148-S	m0252-S	0.823
m0153-S	m0723-L	0.823
LOC_Os05g28960	m0561-L	0.823
LOC_Os03g22740	LOC_Os07g46780	0.823
LOC_Os01g41630	LOC_Os10g18340	0.823
LOC_Os04g24165	LOC_Os08g44230	0.823
LOC_Os03g57070	m0897-L	0.823
LOC_Os05g03174	LOC_Os08g33820	0.823
m0120-L	m0178-S	0.822
m0314-L	m0855-L	0.822
m0326-S	m0396-L	0.822
TO:0000352	LOC_Os02g32110	0.822
LOC_Os03g04470	LOC_Os03g11650	0.822
m0250-S	m0507-S	0.822
LOC_Os04g37580	LOC_Os08g33820	0.822
m0102-S	m0174-S	0.822
LOC_Os02g17380	LOC_Os08g05470	0.822
LOC_Os01g23990	LOC_Os10g18340	0.822
LOC_Os01g33050	LOC_Os10g40960	0.821
LOC_Os02g10860	LOC_Os11g25160	0.821
LOC_Os02g10860	LOC_Os03g57070	0.821
LOC_Os08g33820	m0561-L	0.821
LOC_Os08g33820	LOC_Os11g25160	0.821
LOC_Os01g13060	m0314-L	0.821
LOC_Os01g09305	LOC_Os08g09190	0.821
LOC_Os01g01302	m0783-L	0.821
LOC_Os08g44650	LOC_Os09g38670	0.821
m0283-L	m0706-L	0.821
LOC_Os04g31010	LOC_Os07g14530	0.821
LOC_Os06g39330	m0783-L	0.821
LOC_Os02g21750	LOC_Os10g41400	0.821
LOC_Os01g11414	LOC_Os03g04470	0.821
LOC_Os01g11414	LOC_Os08g44650	0.821
LOC_Os01g11414	LOC_Os11g42850	0.821
LOC_Os01g55720	LOC_Os01g73514	0.821
LOC_Os01g33050	LOC_Os02g10860	0.82
LOC_Os01g33050	LOC_Os10g18340	0.82
LOC_Os08g44230	LOC_Os11g42490	0.82
LOC_Os08g44230	m0168-S	0.82
m0390-S	m0749-L	0.82
m0174-S	m0783-L	0.82
LOC_Os10g40960	m0561-L	0.82
LOC_Os08g30020	m0043-L	0.82
LOC_Os05g03480	m0102-S	0.82
m0168-S	m0855-L	0.82
LOC_Os07g06800	m0266-L	0.82
LOC_Os04g53230	m0043-L	0.82
LOC_Os01g23990	LOC_Os03g19760	0.82
LOC_Os05g03174	m0561-L	0.82
LOC_Os01g15029	LOC_Os05g49910	0.819
LOC_Os01g13060	LOC_Os01g15029	0.819
LOC_Os08g44230	LOC_Os09g16760	0.819
LOC_Os03g60530	LOC_Os05g03174	0.819
LOC_Os05g44210	m0266-L	0.819
LOC_Os05g44210	m0806-L	0.819
LOC_Os03g04470	LOC_Os03g22740	0.819
LOC_Os08g44650	m0120-L	0.819
LOC_Os05g48750	LOC_Os08g33820	0.819
LOC_Os02g39700	LOC_Os03g04470	0.819
LOC_Os02g39700	LOC_Os04g37580	0.819
LOC_Os08g30020	m0168-S	0.819
LOC_Os01g36950	m0363-L	0.819
LOC_Os03g11650	LOC_Os08g44230	0.819
LOC_Os01g66890	m0561-L	0.819
LOC_Os01g14510	m0762-L	0.819
LOC_Os01g14510	m0247-L	0.819
LOC_Os01g14510	LOC_Os01g23990	0.819
LOC_Os08g39370	m0043-L	0.819
m0043-L	m0250-S	0.819
LOC_Os01g74450	LOC_Os05g03174	0.819
LOC_Os03g57070	LOC_Os07g02540	0.819
LOC_Os05g03174	LOC_Os06g39690	0.819
LOC_Os01g33050	m0250-S	0.818
LOC_Os01g55570	LOC_Os09g16760	0.818
LOC_Os01g12210	m0043-L	0.818
LOC_Os03g60530	m0168-S	0.818
m0058-S	m0702-L	0.818
LOC_Os02g39700	LOC_Os10g18340	0.818
LOC_Os06g39690	m0168-S	0.818
LOC_Os01g11414	LOC_Os03g19760	0.818
LOC_Os11g25160	m0250-S	0.818
LOC_Os01g74450	m0168-S	0.818
LOC_Os11g07450	m0566-L	0.818
LOC_Os03g22740	LOC_Os08g44650	0.818
LOC_Os05g03174	LOC_Os06g13680	0.818
m0120-L	m0250-S	0.817
LOC_Os01g03549	LOC_Os01g15029	0.817
LOC_Os01g09305	LOC_Os01g15029	0.817
LOC_Os01g09305	m0043-L	0.817
LOC_Os01g01302	LOC_Os08g33820	0.817
LOC_Os02g39700	LOC_Os03g60530	0.817
LOC_Os02g39700	LOC_Os06g39690	0.817
LOC_Os07g02540	m0250-S	0.817
LOC_Os01g14510	m0455-L	0.817
LOC_Os04g37580	LOC_Os08g39370	0.817
LOC_Os01g55720	LOC_Os08g33820	0.817
LOC_Os01g74450	LOC_Os02g39700	0.817
LOC_Os03g22740	LOC_Os10g18340	0.817
LOC_Os08g33820	m0783-L	0.816
LOC_Os01g15029	LOC_Os08g44230	0.816
LOC_Os01g15029	LOC_Os08g44650	0.816
LOC_Os01g09305	LOC_Os05g03480	0.816
LOC_Os01g01302	LOC_Os03g57070	0.816
m0250-S	m0287-S	0.816
LOC_Os07g46780	LOC_Os11g25160	0.816
m0354-L	m0723-L	0.816
LOC_Os01g66890	LOC_Os08g33820	0.816
LOC_Os02g17380	LOC_Os07g06800	0.816
LOC_Os03g57070	m0120-L	0.816
LOC_Os03g57070	m0561-L	0.816
LOC_Os01g23990	m0561-L	0.816
LOC_Os01g33050	LOC_Os03g19760	0.815
LOC_Os01g33050	LOC_Os06g39330	0.815
m0120-L	m0287-S	0.815
m0552-L	m0933-L	0.815
LOC_Os01g09305	m0552-L	0.815
LOC_Os08g05470	m0102-S	0.815
LOC_Os01g01302	m0178-S	0.815
m0178-S	m0314-L	0.815
TO:0000516	m0172-S	0.815
LOC_Os02g39700	LOC_Os05g48750	0.815
LOC_Os03g19760	m0214-L	0.815
LOC_Os06g39330	LOC_Os11g25160	0.815
LOC_Os02g21750	LOC_Os10g35490	0.815
LOC_Os04g37580	LOC_Os05g49910	0.815
LOC_Os01g55720	LOC_Os04g37580	0.815
LOC_Os03g22740	LOC_Os05g48750	0.815
LOC_Os03g57070	m0314-L	0.815
LOC_Os05g03174	m0933-L	0.815
LOC_Os01g55570	LOC_Os05g48750	0.814
m0314-L	m0561-L	0.814
LOC_Os08g33820	m0102-S	0.814
m0033-S	m0656-S	0.814
LOC_Os01g13060	m0250-S	0.814
LOC_Os01g13060	LOC_Os05g03480	0.814
LOC_Os10g18340	m0168-S	0.814
LOC_Os01g73514	m0552-L	0.814
LOC_Os11g42490	m0561-L	0.814
m0219-S	m0250-S	0.814
LOC_Os01g66890	LOC_Os05g03480	0.814
LOC_Os01g14510	LOC_Os06g48750	0.814
m0656-S	m0793-S	0.814
LOC_Os01g55720	LOC_Os04g24165	0.814
LOC_Os02g02390	LOC_Os06g03676	0.814
LOC_Os01g74450	LOC_Os03g22740	0.814
LOC_Os03g22740	LOC_Os03g60530	0.814
LOC_Os03g22740	LOC_Os06g39690	0.814
LOC_Os04g24165	LOC_Os07g46780	0.814
LOC_Os04g24165	LOC_Os08g44650	0.814
LOC_Os03g57070	m0219-S	0.814
m0466-S	m0766-L	0.814
LOC_Os01g33050	LOC_Os06g13680	0.813
LOC_Os01g15029	m0561-L	0.813
LOC_Os01g15029	LOC_Os10g40960	0.813
m0012-L	m0822-L	0.813
LOC_Os01g60530	m0520-L	0.813
LOC_Os07g14530	m0121-L	0.813
LOC_Os01g01720	LOC_Os01g55570	0.813
LOC_Os07g46780	m0043-L	0.813
m0561-L	m0762-L	0.813
LOC_Os01g73514	m0561-L	0.813
LOC_Os05g48750	m0783-L	0.813
LOC_Os03g11650	LOC_Os03g60530	0.813
LOC_Os03g11650	LOC_Os06g39690	0.813
LOC_Os01g66890	LOC_Os08g44230	0.813
m0266-L	m0314-L	0.813
LOC_Os01g55720	LOC_Os09g16760	0.813
LOC_Os01g74450	LOC_Os03g11650	0.813
LOC_Os03g22740	LOC_Os08g05470	0.813
TO:0000102	LOC_Os04g37580	0.813
LOC_Os02g01790	m0120-L	0.813
LOC_Os01g41630	LOC_Os07g46780	0.813
LOC_Os01g23990	LOC_Os01g66890	0.813
m0237-S	m0312-S	0.812
LOC_Os01g12210	LOC_Os01g33050	0.812
LOC_Os01g13060	m0855-L	0.812
LOC_Os03g04470	LOC_Os04g24165	0.812
m0374-L	m0520-L	0.812
m0057-L	m0326-S	0.812
LOC_Os01g73514	LOC_Os05g03174	0.812
LOC_Os01g14510	LOC_Os08g44230	0.812
m0068-L	m0534-L	0.812
LOC_Os01g11414	LOC_Os01g55570	0.812
LOC_Os01g55720	LOC_Os10g40960	0.812
LOC_Os01g41630	LOC_Os08g33820	0.812
LOC_Os03g57070	LOC_Os07g06800	0.812
LOC_Os01g33050	LOC_Os09g26960	0.811
LOC_Os02g10860	LOC_Os11g37200	0.811
LOC_Os01g55570	LOC_Os07g46780	0.811
LOC_Os01g13060	m0329-L	0.811
LOC_Os05g44210	m0857-L	0.811
LOC_Os03g04470	LOC_Os03g57070	0.811
TO:0000428	m0496-L	0.811
LOC_Os01g73514	m0043-L	0.811
LOC_Os03g11650	LOC_Os08g33820	0.811
LOC_Os08g09190	LOC_Os10g40960	0.811
LOC_Os03g19760	LOC_Os07g02540	0.811
LOC_Os01g55720	LOC_Os11g42490	0.811
LOC_Os01g55720	LOC_Os07g06800	0.811
LOC_Os03g22740	LOC_Os11g25160	0.811
LOC_Os02g17380	LOC_Os09g16760	0.811
LOC_Os01g23990	m0783-L	0.811
LOC_Os02g10860	LOC_Os03g11650	0.81
m0326-S	m0720-L	0.81
LOC_Os08g44230	m0855-L	0.81
LOC_Os08g44230	LOC_Os11g25160	0.81
LOC_Os03g60530	m0314-L	0.81
LOC_Os11g10310	m0431-L	0.81
LOC_Os06g39690	m0314-L	0.81
m0100-L	m0720-L	0.81
m0102-S	m0897-L	0.81
LOC_Os01g74450	m0314-L	0.81
LOC_Os01g41630	LOC_Os05g48750	0.81
LOC_Os02g17380	LOC_Os08g33820	0.81
LOC_Os07g06800	LOC_Os10g18340	0.81
LOC_Os02g10860	LOC_Os02g39700	0.809
LOC_Os02g10860	LOC_Os07g06800	0.809
LOC_Os03g60530	m0855-L	0.809
m0182-S	m0610-S	0.809
LOC_Os01g01302	LOC_Os01g66890	0.809
LOC_Os10g22460	m0639-L	0.809
LOC_Os10g22460	m0631-L	0.809
m0481-L	m0521-L	0.809
LOC_Os03g11650	m0168-S	0.809
LOC_Os01g66890	LOC_Os03g60530	0.809
LOC_Os01g66890	LOC_Os06g39690	0.809
LOC_Os01g66890	LOC_Os01g74450	0.809
LOC_Os01g02000	LOC_Os02g34990	0.809
LOC_Os06g39690	m0855-L	0.809
m0164-L	m0442-L	0.809
m0004-L	m0448-L	0.809
m0520-L	m0723-L	0.809
LOC_Os01g74450	m0855-L	0.809
LOC_Os02g17380	LOC_Os04g37580	0.809
LOC_Os03g57070	LOC_Os05g03174	0.809
LOC_Os01g23990	LOC_Os05g03174	0.809
LOC_Os02g10860	m0043-L	0.808
LOC_Os01g55570	LOC_Os07g02540	0.808
LOC_Os01g15029	m0933-L	0.808
LOC_Os08g08120	m0120-L	0.808
LOC_Os03g60530	m0178-S	0.808
LOC_Os03g60530	LOC_Os05g28960	0.808
m0766-L	m1007-L	0.808
m0214-L	m0561-L	0.808
LOC_Os01g73514	LOC_Os05g03480	0.808
LOC_Os08g44650	m0178-S	0.808
LOC_Os08g44650	m0287-S	0.808
LOC_Os05g48750	LOC_Os11g37200	0.808
LOC_Os03g11650	LOC_Os08g05470	0.808
LOC_Os01g66890	m0619-L	0.808
m0507-S	m0534-L	0.808
LOC_Os06g39690	m0178-S	0.808
m0448-L	m0656-L	0.808
LOC_Os05g28960	LOC_Os06g39690	0.808
LOC_Os01g74450	m0178-S	0.808
LOC_Os01g74450	LOC_Os05g28960	0.808
LOC_Os03g22740	m0561-L	0.808
TO:0000102	LOC_Os05g03174	0.808
LOC_Os01g41630	LOC_Os02g17380	0.808
LOC_Os07g06800	m0857-L	0.808
LOC_Os03g15600	LOC_Os08g02130	0.807
LOC_Os01g15029	LOC_Os09g16760	0.807
LOC_Os01g15029	LOC_Os03g19760	0.807
LOC_Os01g13060	LOC_Os01g72860	0.807
LOC_Os01g13060	m0858-L	0.807
LOC_Os01g09305	LOC_Os08g05470	0.807
LOC_Os10g18340	m0329-L	0.807
LOC_Os02g47920	LOC_Os06g28630	0.807
m0219-S	m0561-L	0.807
LOC_Os03g19760	LOC_Os11g25160	0.807
LOC_Os01g11414	m0561-L	0.807
LOC_Os01g11414	m0102-S	0.807
m0537-S	m1007-L	0.807
LOC_Os11g25160	m0561-L	0.807
LOC_Os02g17380	LOC_Os03g57070	0.807
LOC_Os03g57070	LOC_Os09g38670	0.807
LOC_Os01g23990	LOC_Os01g55570	0.807
LOC_Os01g23990	m0314-L	0.807
LOC_Os01g23990	LOC_Os02g17380	0.807
m0466-S	m0519-L	0.807
LOC_Os01g12210	LOC_Os03g60530	0.806
LOC_Os01g12210	LOC_Os06g39690	0.806
LOC_Os01g12210	LOC_Os01g74450	0.806
m0552-L	m0783-L	0.806
LOC_Os01g01302	LOC_Os02g39700	0.806
m0178-S	m0897-L	0.806
m0566-L	m0991-L	0.806
m0057-L	m1042-L	0.806
LOC_Os01g73514	m0102-S	0.806
LOC_Os08g44650	m0314-L	0.806
m0285-S	m0537-S	0.806
LOC_Os08g02130	LOC_Os11g14950	0.806
m0354-L	m0519-L	0.806
m0219-S	m0897-L	0.806
m0067-L	m1042-L	0.806
LOC_Os01g66890	LOC_Os04g37580	0.806
LOC_Os08g09190	LOC_Os08g44650	0.806
LOC_Os03g19760	m0219-S	0.806
LOC_Os03g22740	m0102-S	0.806
TO:0000102	m0120-L	0.806
LOC_Os04g24165	LOC_Os11g42490	0.806
LOC_Os01g33050	m0534-L	0.805
m0314-L	m0367-S	0.805
LOC_Os01g12210	LOC_Os01g14510	0.805
LOC_Os01g13060	LOC_Os08g33820	0.805
LOC_Os01g13060	LOC_Os08g05470	0.805
LOC_Os01g09305	LOC_Os08g44650	0.805
m0374-L	m1042-L	0.805
m0174-S	m0178-S	0.805
m0178-S	m0561-L	0.805
LOC_Os07g46780	m0855-L	0.805
LOC_Os08g44650	LOC_Os11g42490	0.805
LOC_Os02g39700	m0102-S	0.805
m0751-L	m0756-L	0.805
LOC_Os08g09190	LOC_Os08g30020	0.805
LOC_Os01g11414	LOC_Os03g60530	0.805
LOC_Os01g11414	LOC_Os06g39690	0.805
LOC_Os01g11414	LOC_Os01g74450	0.805
LOC_Os04g37580	m0933-L	0.805
m0100-L	m0326-S	0.805
m0004-L	m0184-L	0.805
LOC_Os07g44820	m0012-L	0.805
LOC_Os06g13680	LOC_Os10g18340	0.805
LOC_Os07g01890	m0828-L	0.805
LOC_Os03g22740	LOC_Os04g37580	0.805
LOC_Os02g17380	LOC_Os11g25160	0.805
LOC_Os01g23990	LOC_Os08g44650	0.805
LOC_Os01g23990	m0219-S	0.805
LOC_Os01g33050	LOC_Os08g44650	0.804
LOC_Os03g60530	LOC_Os11g25160	0.804
LOC_Os06g48750	m0043-L	0.804
LOC_Os08g44650	LOC_Os10g40960	0.804
LOC_Os02g39700	LOC_Os08g44650	0.804
LOC_Os03g19760	LOC_Os07g06800	0.804
LOC_Os01g14510	LOC_Os08g44650	0.804
LOC_Os06g39690	LOC_Os11g25160	0.804
LOC_Os01g55720	m0102-S	0.804
m0168-S	m0250-S	0.804
LOC_Os01g74450	LOC_Os11g25160	0.804
LOC_Os07g06800	m0619-L	0.804
LOC_Os04g53230	m0561-L	0.804
LOC_Os02g10860	m0168-S	0.803
LOC_Os01g12210	LOC_Os10g18340	0.803
LOC_Os01g12210	LOC_Os01g23990	0.803
LOC_Os01g03549	LOC_Os02g10860	0.803
LOC_Os01g09305	LOC_Os03g43720	0.803
LOC_Os03g11650	LOC_Os11g25160	0.803
LOC_Os01g66890	m0266-L	0.803
m0043-L	m0534-L	0.803
LOC_Os04g24165	LOC_Os05g48750	0.803
LOC_Os03g57070	LOC_Os08g08120	0.803
LOC_Os05g03174	LOC_Os08g39370	0.803
LOC_Os01g12210	LOC_Os05g48750	0.802
LOC_Os01g13060	LOC_Os02g17380	0.802
LOC_Os03g60530	LOC_Os10g40960	0.802
LOC_Os03g60530	LOC_Os11g42490	0.802
LOC_Os06g28630	m0528-L	0.802
TO:0000467	m0169-L	0.802
LOC_Os01g01302	LOC_Os03g11650	0.802
LOC_Os01g01302	LOC_Os03g22740	0.802
LOC_Os05g34260	m0534-L	0.802
LOC_Os01g72310	LOC_Os07g04690	0.802
m0566-L	m0724-L	0.802
LOC_Os03g11650	LOC_Os05g03480	0.802
m0067-L	m0153-S	0.802
LOC_Os01g66890	LOC_Os08g05470	0.802
m0190-S	m1040-S	0.802
LOC_Os08g39600	LOC_Os12g37710	0.802
LOC_Os01g02000	LOC_Os03g12910	0.802
LOC_Os11g10310	m0822-L	0.802
LOC_Os06g39690	LOC_Os10g40960	0.802
LOC_Os06g39690	LOC_Os11g42490	0.802
LOC_Os01g55720	LOC_Os05g03174	0.802
LOC_Os01g74450	LOC_Os10g40960	0.802
LOC_Os01g74450	LOC_Os11g42490	0.802
TO:0000102	m0102-S	0.802
LOC_Os01g41630	LOC_Os04g24165	0.802
LOC_Os04g53230	LOC_Os08g44230	0.802
LOC_Os05g03174	LOC_Os07g02540	0.802
LOC_Os01g33050	LOC_Os01g73514	0.801
LOC_Os01g55570	LOC_Os03g11650	0.801
LOC_Os01g13060	LOC_Os02g01790	0.801
LOC_Os01g03549	m0138-S	0.801
LOC_Os08g08120	LOC_Os09g38670	0.801
m0214-L	m0783-L	0.801
LOC_Os03g04470	LOC_Os07g06800	0.801
LOC_Os05g48750	LOC_Os07g06800	0.801
LOC_Os10g37640	m0182-S	0.801
LOC_Os01g66890	LOC_Os08g44650	0.801
LOC_Os01g55720	LOC_Os03g19760	0.801
LOC_Os03g57070	LOC_Os06g39330	0.801
LOC_Os03g57070	LOC_Os11g25160	0.801
LOC_Os08g33820	m0155-L	0.8
m0326-S	m0723-L	0.8
LOC_Os08g44230	m0314-L	0.8
LOC_Os05g48030	LOC_Os08g44650	0.8
LOC_Os01g01302	LOC_Os11g25160	0.8
LOC_Os01g73514	LOC_Os04g53230	0.8
LOC_Os05g48750	LOC_Os08g39370	0.8
m0285-S	m0314-S	0.8
m0067-L	m0100-L	0.8
LOC_Os08g09190	LOC_Os10g18340	0.8
LOC_Os06g39330	m0214-L	0.8
TO:0002662	m0460-L	0.8
m0168-S	m0174-S	0.8
LOC_Os01g23990	LOC_Os03g04470	0.8
LOC_Os01g23990	LOC_Os06g39330	0.8
LOC_Os01g33050	LOC_Os06g48750	0.799
TO:0000383	m0631-S	0.799
LOC_Os01g13060	LOC_Os08g08120	0.799
m0326-S	m0520-L	0.799
LOC_Os06g44840	m0332-S	0.799
LOC_Os08g44230	LOC_Os10g40960	0.799
LOC_Os01g01302	LOC_Os01g55570	0.799
LOC_Os01g01302	m0314-L	0.799
LOC_Os01g01302	m0174-S	0.799
LOC_Os03g04470	m0329-L	0.799
LOC_Os01g73514	LOC_Os08g05470	0.799
m0333-S	m0414-S	0.799
LOC_Os08g09190	LOC_Os08g33820	0.799
LOC_Os08g09190	m0287-S	0.799
LOC_Os02g34990	LOC_Os07g06800	0.799
TO:0000102	LOC_Os11g25160	0.799
LOC_Os02g17380	LOC_Os05g03174	0.799
m0806-L	m0857-L	0.799
LOC_Os07g06800	m0214-L	0.799
LOC_Os01g23990	m0174-S	0.799
LOC_Os08g08120	m0178-S	0.798
LOC_Os08g44230	m0043-L	0.798
LOC_Os03g04470	m0043-L	0.798
m0174-S	m0897-L	0.798
LOC_Os03g12910	LOC_Os07g06800	0.798
LOC_Os02g39700	LOC_Os11g25160	0.798
LOC_Os08g30020	m0174-S	0.798
LOC_Os08g09190	m0534-L	0.798
LOC_Os08g09190	m0174-S	0.798
LOC_Os07g02540	m0933-L	0.798
m0503-S	m0719-S	0.798
LOC_Os01g14510	LOC_Os10g18340	0.798
LOC_Os01g14510	LOC_Os10g36924	0.798
LOC_Os06g39330	LOC_Os07g06800	0.798
LOC_Os01g11414	LOC_Os02g10860	0.798
LOC_Os01g11414	LOC_Os02g17380	0.798
TO:0000102	LOC_Os09g26960	0.798
LOC_Os04g53230	LOC_Os05g49910	0.798
LOC_Os05g03174	LOC_Os06g39330	0.798
LOC_Os01g33050	LOC_Os03g60530	0.797
LOC_Os01g33050	LOC_Os06g39690	0.797
LOC_Os01g33050	LOC_Os01g74450	0.797
LOC_Os03g45980	m0012-L	0.797
LOC_Os01g13060	m0783-L	0.797
LOC_Os01g03549	LOC_Os04g37580	0.797
LOC_Os03g60530	m0219-S	0.797
m0332-S	m0489-S	0.797
LOC_Os05g44210	LOC_Os07g06800	0.797
LOC_Os01g01302	m0219-S	0.797
LOC_Os03g04470	LOC_Os11g42490	0.797
LOC_Os05g48750	m0214-L	0.797
LOC_Os02g39700	LOC_Os05g03174	0.797
LOC_Os01g06270	m0453-L	0.797
LOC_Os08g09190	m0068-L	0.797
LOC_Os01g14510	m0513-L	0.797
LOC_Os11g10310	m0528-L	0.797
LOC_Os06g39690	m0219-S	0.797
m0003-L	m0012-L	0.797
m0537-S	m0766-L	0.797
LOC_Os01g74450	m0219-S	0.797
LOC_Os03g22740	LOC_Os05g03174	0.797
TO:0000579	m0100-L	0.797
LOC_Os07g06800	LOC_Os07g46780	0.797
LOC_Os03g57070	LOC_Os09g16760	0.797
LOC_Os01g23990	LOC_Os05g48750	0.797
LOC_Os01g23990	LOC_Os04g53230	0.797
LOC_Os01g33050	LOC_Os03g22740	0.796
m0314-S	m0383-S	0.796
LOC_Os01g55570	LOC_Os07g06800	0.796
LOC_Os01g12210	LOC_Os08g44230	0.796
LOC_Os01g13060	LOC_Os04g37580	0.796
LOC_Os01g03549	LOC_Os03g04470	0.796
LOC_Os01g03549	LOC_Os11g25160	0.796
m0214-L	m0552-L	0.796
LOC_Os03g04470	m0174-S	0.796
LOC_Os03g04470	LOC_Os10g40960	0.796
LOC_Os03g04470	LOC_Os08g39370	0.796
LOC_Os05g34260	m0250-S	0.796
LOC_Os10g18340	m0314-L	0.796
m0138-S	m0214-L	0.796
LOC_Os02g39700	LOC_Os06g39330	0.796
LOC_Os03g11650	m0783-L	0.796
LOC_Os03g19760	m0933-L	0.796
LOC_Os06g39330	LOC_Os11g37200	0.796
LOC_Os06g39330	m0329-L	0.796
LOC_Os06g39330	m0168-S	0.796
LOC_Os06g39330	m0043-L	0.796
LOC_Os01g11414	LOC_Os08g30020	0.796
LOC_Os07g44820	LOC_Os11g10310	0.796
LOC_Os07g06800	m0178-S	0.796
LOC_Os04g53230	LOC_Os05g48750	0.796
LOC_Os02g10860	m0214-L	0.795
LOC_Os01g55570	LOC_Os04g37580	0.795
LOC_Os01g15029	LOC_Os03g60530	0.795
LOC_Os01g15029	LOC_Os06g39690	0.795
LOC_Os01g15029	LOC_Os01g74450	0.795
LOC_Os01g15029	LOC_Os03g22740	0.795
LOC_Os01g09305	LOC_Os08g39370	0.795
LOC_Os01g09305	LOC_Os04g37580	0.795
m0214-L	m0219-S	0.795
LOC_Os03g04470	LOC_Os05g03174	0.795
LOC_Os07g46780	m0214-L	0.795
LOC_Os07g46780	m0168-S	0.795
m0561-L	m0855-L	0.795
LOC_Os10g22460	m0431-L	0.795
m0067-L	m0720-L	0.795
LOC_Os01g66890	m0102-S	0.795
LOC_Os08g39370	LOC_Os10g18340	0.795
LOC_Os05g03480	m0933-L	0.795
LOC_Os06g13680	m0287-S	0.795
LOC_Os03g22740	LOC_Os06g39330	0.795
LOC_Os02g17380	m0168-S	0.795
LOC_Os03g57070	LOC_Os10g18340	0.795
LOC_Os01g23990	LOC_Os02g10860	0.795
LOC_Os01g23990	LOC_Os07g46780	0.795
m0314-L	m0783-L	0.794
LOC_Os01g72870	m0534-L	0.794
TO:0000632	m0496-L	0.794
LOC_Os01g13060	LOC_Os03g11650	0.794
LOC_Os03g04470	LOC_Os09g38670	0.794
m0174-S	m0933-L	0.794
m0566-L	m0802-L	0.794
LOC_Os02g39700	m0561-L	0.794
m0631-S	m0966-L	0.794
LOC_Os09g26960	m0250-S	0.794
LOC_Os01g02000	m0857-L	0.794
LOC_Os01g14510	LOC_Os02g01790	0.794
LOC_Os05g03480	LOC_Os09g16760	0.794
LOC_Os09g38670	m0178-S	0.794
LOC_Os06g13680	LOC_Os08g30020	0.794
m0168-S	m0561-L	0.794
LOC_Os11g25160	m0287-S	0.794
LOC_Os02g17380	LOC_Os03g11650	0.794
LOC_Os05g03174	LOC_Os10g40960	0.794
LOC_Os01g33050	LOC_Os02g39700	0.793
LOC_Os11g37200	m0102-S	0.793
LOC_Os02g10860	m0329-L	0.793
LOC_Os02g10860	LOC_Os03g22740	0.793
m0745-L	m0889-L	0.793
LOC_Os06g28630	m0822-L	0.793
m0519-L	m0582-L	0.793
LOC_Os07g02540	m0855-L	0.793
LOC_Os03g50860	LOC_Os05g07940	0.793
LOC_Os01g11414	LOC_Os08g44230	0.793
LOC_Os04g37580	m0552-L	0.793
m0100-L	m0610-S	0.793
LOC_Os05g28960	LOC_Os08g44230	0.793
TO:0000102	LOC_Os08g09190	0.793
LOC_Os01g41630	m0783-L	0.793
LOC_Os03g57070	LOC_Os08g44230	0.793
LOC_Os03g57070	m0933-L	0.793
LOC_Os04g53230	LOC_Os08g39370	0.793
LOC_Os05g03174	m0552-L	0.793
LOC_Os01g15029	LOC_Os02g39700	0.792
LOC_Os01g03549	LOC_Os05g03480	0.792
LOC_Os01g01302	LOC_Os01g13060	0.792
LOC_Os09g16760	m0783-L	0.792
m0058-S	m0362-S	0.792
m0329-L	m0561-L	0.792
m0100-L	m0520-L	0.792
LOC_Os02g17380	LOC_Os11g42490	0.792
LOC_Os02g17380	LOC_Os09g38670	0.792
TO:0000579	m0374-L	0.792
m0528-L	m0639-L	0.792
m0528-L	m0631-L	0.792
m0092-L	m0607-L	0.792
LOC_Os05g03174	m0214-L	0.792
LOC_Os01g55570	m0174-S	0.791
m0314-L	m0897-L	0.791
LOC_Os08g33820	m0168-S	0.791
m0416-S	m0749-L	0.791
LOC_Os08g44230	m0178-S	0.791
m0479-S	m0855-L	0.791
LOC_Os01g09305	LOC_Os01g73514	0.791
LOC_Os01g01302	LOC_Os01g15029	0.791
LOC_Os09g16760	LOC_Os11g37200	0.791
LOC_Os10g18340	m0174-S	0.791
m0057-L	m0153-S	0.791
LOC_Os08g44650	m0219-S	0.791
LOC_Os03g12910	m0857-L	0.791
m0219-S	m0855-L	0.791
LOC_Os07g02540	m0043-L	0.791
LOC_Os01g10450	LOC_Os05g49880	0.791
LOC_Os04g37580	LOC_Os07g02540	0.791
LOC_Os05g03480	LOC_Os07g02540	0.791
LOC_Os09g38670	m0314-L	0.791
LOC_Os11g25160	m0174-S	0.791
LOC_Os02g17380	LOC_Os03g22740	0.791
LOC_Os01g33050	m0561-L	0.79
LOC_Os05g03900	m0944-S	0.79
LOC_Os01g13060	LOC_Os03g48710	0.79
LOC_Os01g13060	m0178-S	0.79
LOC_Os01g07590	LOC_Os02g39700	0.79
m0182-S	m1042-L	0.79
LOC_Os01g09305	LOC_Os05g03174	0.79
LOC_Os03g48710	m0120-L	0.79
TO:0000354	m0284-S	0.79
m0305-S	m0359-L	0.79
LOC_Os07g02540	m0120-L	0.79
LOC_Os06g39330	m0138-S	0.79
LOC_Os03g21400	m0102-S	0.79
LOC_Os04g37580	LOC_Os07g06800	0.79
LOC_Os01g55720	LOC_Os03g11650	0.79
TO:0000102	LOC_Os10g40960	0.79
LOC_Os02g01790	m0102-S	0.79
LOC_Os01g41630	LOC_Os03g19760	0.79
TO:0000579	m0095-L	0.79
LOC_Os04g24165	LOC_Os08g05470	0.79
LOC_Os02g10860	m0138-S	0.789
LOC_Os02g10860	LOC_Os05g03174	0.789
m0314-S	m1007-L	0.789
LOC_Os01g55570	LOC_Os08g33820	0.789
LOC_Os01g55570	LOC_Os03g22740	0.789
LOC_Os01g03549	LOC_Os08g05470	0.789
LOC_Os08g08120	m0933-L	0.789
m0071-S	m0518-L	0.789
m0174-S	m0214-L	0.789
m0178-S	m0367-S	0.789
LOC_Os10g18340	m0855-L	0.789
LOC_Os01g66890	LOC_Os03g57070	0.789
LOC_Os01g14510	LOC_Os03g12910	0.789
LOC_Os01g11414	LOC_Os06g39330	0.789
LOC_Os01g55720	LOC_Os03g22740	0.789
LOC_Os01g68710	LOC_Os09g23340	0.789
m0545-L	m0837-L	0.789
LOC_Os02g01790	m0367-S	0.789
LOC_Os04g53230	LOC_Os08g33820	0.789
LOC_Os04g53230	LOC_Os10g40960	0.789
LOC_Os04g53230	LOC_Os06g13680	0.789
LOC_Os01g55570	m0214-L	0.788
LOC_Os01g72870	m0933-L	0.788
LOC_Os01g52730	LOC_Os05g49880	0.788
LOC_Os01g13060	m0933-L	0.788
LOC_Os01g13060	LOC_Os11g25160	0.788
LOC_Os01g03549	m0561-L	0.788
m0400-L	m0401-L	0.788
TO:0000428	m0502-L	0.788
m0566-L	m0890-L	0.788
LOC_Os08g44650	m0214-L	0.788
LOC_Os05g48750	m0138-S	0.788
LOC_Os05g48750	m0329-L	0.788
LOC_Os05g48750	LOC_Os06g13680	0.788
LOC_Os03g43720	LOC_Os09g26960	0.788
LOC_Os03g11650	m0561-L	0.788
LOC_Os01g11414	LOC_Os05g28960	0.788
LOC_Os04g37580	LOC_Os10g40960	0.788
m0100-L	m0396-L	0.788
LOC_Os01g55720	LOC_Os01g66890	0.788
TO:0000102	LOC_Os03g19760	0.788
TO:0000102	LOC_Os05g03480	0.788
LOC_Os02g01790	LOC_Os05g48030	0.788
LOC_Os04g53230	LOC_Os10g18340	0.788
m0348-S	m0933-L	0.787
LOC_Os01g55570	LOC_Os02g39700	0.787
LOC_Os01g13060	LOC_Os01g33050	0.787
LOC_Os01g03549	LOC_Os06g39330	0.787
LOC_Os03g60530	LOC_Os04g24165	0.787
LOC_Os01g09305	LOC_Os03g04470	0.787
m0250-S	m0552-L	0.787
m0057-L	m0520-L	0.787
LOC_Os01g73514	m0168-S	0.787
LOC_Os10g37640	m0100-L	0.787
LOC_Os07g02540	LOC_Os09g16760	0.787
LOC_Os07g02540	m0897-L	0.787
m0068-L	m0178-S	0.787
m0102-S	m0367-S	0.787
m0242-S	m0481-L	0.787
m0043-L	m0214-L	0.787
LOC_Os01g74450	LOC_Os04g24165	0.787
TO:0000102	LOC_Os01g55570	0.787
TO:0000579	m0720-L	0.787
LOC_Os04g24165	LOC_Os06g39690	0.787
LOC_Os01g23990	m0138-S	0.787
LOC_Os05g03174	m0178-S	0.787
m0120-L	m0314-L	0.786
LOC_Os03g45980	LOC_Os11g10310	0.786
LOC_Os08g08120	m0102-S	0.786
LOC_Os01g07590	LOC_Os03g22740	0.786
LOC_Os08g44230	LOC_Os09g38670	0.786
LOC_Os03g60530	LOC_Os09g38670	0.786
LOC_Os08g05470	LOC_Os09g16760	0.786
LOC_Os03g04470	LOC_Os08g09190	0.786
LOC_Os03g48710	LOC_Os08g33820	0.786
m0374-L	m0723-L	0.786
m0174-S	m0287-S	0.786
LOC_Os02g47920	m0639-L	0.786
LOC_Os02g47920	m0631-L	0.786
m0287-S	m0534-L	0.786
LOC_Os05g48750	m0168-S	0.786
m0353-S	m1038-L	0.786
m0095-L	m0326-S	0.786
LOC_Os08g30020	m0214-L	0.786
LOC_Os08g30020	LOC_Os11g42490	0.786
LOC_Os03g11650	m0120-L	0.786
LOC_Os03g14590	m0178-S	0.786
LOC_Os01g14510	LOC_Os07g06800	0.786
LOC_Os11g10310	m0003-L	0.786
LOC_Os06g39690	LOC_Os09g38670	0.786
LOC_Os08g39830	LOC_Os08g39850	0.786
LOC_Os01g11414	LOC_Os01g13060	0.786
LOC_Os07g01890	LOC_Os07g44820	0.786
m0043-L	m0561-L	0.786
LOC_Os05g28960	m0783-L	0.786
LOC_Os01g74450	LOC_Os09g38670	0.786
LOC_Os03g22740	LOC_Os08g09190	0.786
TO:0000102	m0168-S	0.786
LOC_Os02g17380	LOC_Os05g28960	0.786
LOC_Os05g03174	LOC_Os08g44650	0.786
LOC_Os08g33820	LOC_Os10g40960	0.785
LOC_Os06g28630	LOC_Os07g44820	0.785
LOC_Os01g01302	LOC_Os09g16760	0.785
LOC_Os01g01302	m0855-L	0.785
LOC_Os03g04470	m0214-L	0.785
m0178-S	m0855-L	0.785
LOC_Os11g42850	m0102-S	0.785
m0138-S	m0329-L	0.785
LOC_Os10g22460	m0528-L	0.785
LOC_Os08g30020	LOC_Os08g39370	0.785
LOC_Os06g05120	m0489-S	0.785
LOC_Os01g66890	LOC_Os03g12910	0.785
LOC_Os01g66890	LOC_Os02g34990	0.785
LOC_Os07g02540	m0552-L	0.785
LOC_Os07g02540	LOC_Os08g05470	0.785
LOC_Os06g39330	LOC_Os07g02540	0.785
LOC_Os05g03480	m0552-L	0.785
LOC_Os09g38670	LOC_Os10g18340	0.785
LOC_Os01g55720	m0155-L	0.785
LOC_Os01g55720	m0762-L	0.785
LOC_Os11g25160	m0534-L	0.785
LOC_Os02g01790	LOC_Os08g44650	0.785
LOC_Os02g17380	m0214-L	0.785
LOC_Os07g06800	LOC_Os08g30020	0.785
LOC_Os01g23990	LOC_Os08g30020	0.785
LOC_Os01g23990	LOC_Os09g38670	0.785
LOC_Os02g10860	LOC_Os08g39370	0.784
m0552-L	m0561-L	0.784
LOC_Os01g13060	LOC_Os11g37200	0.784
LOC_Os01g03549	LOC_Os11g37200	0.784
LOC_Os08g08120	m0742-L	0.784
LOC_Os08g44230	m0219-S	0.784
LOC_Os03g60530	m0174-S	0.784
LOC_Os01g01302	LOC_Os08g09190	0.784
m0174-S	m0314-L	0.784
LOC_Os10g18340	LOC_Os11g37200	0.784
LOC_Os02g47920	LOC_Os10g22460	0.784
LOC_Os01g73514	LOC_Os03g60530	0.784
LOC_Os01g73514	LOC_Os06g39690	0.784
LOC_Os01g73514	LOC_Os04g37580	0.784
LOC_Os01g73514	LOC_Os01g74450	0.784
LOC_Os03g19760	LOC_Os11g37200	0.784
LOC_Os06g39690	m0174-S	0.784
LOC_Os04g37580	LOC_Os09g16760	0.784
m0100-L	m0263-L	0.784
m0102-S	m0138-S	0.784
LOC_Os01g74450	m0174-S	0.784
TO:0000102	LOC_Os01g15029	0.784
TO:0000102	m0561-L	0.784
LOC_Os02g17380	m0219-S	0.784
LOC_Os03g57070	LOC_Os08g05470	0.784
LOC_Os05g03174	m0250-S	0.784
m0314-L	m0619-L	0.783
LOC_Os08g33820	m0043-L	0.783
LOC_Os01g13060	m0897-L	0.783
LOC_Os08g08120	m0614-L	0.783
LOC_Os08g44230	m0174-S	0.783
LOC_Os03g60530	LOC_Os07g02540	0.783
TO:0000452	LOC_Os01g14510	0.783
m0071-S	m1018-L	0.783
LOC_Os05g07890	m0519-L	0.783
m0138-S	m0897-L	0.783
m0095-L	m0520-L	0.783
LOC_Os01g66640	LOC_Os05g48750	0.783
LOC_Os08g39370	m0933-L	0.783
LOC_Os06g39690	LOC_Os07g02540	0.783
m0266-L	m0857-L	0.783
LOC_Os05g03480	m0155-L	0.783
m0102-S	m0933-L	0.783
LOC_Os07g01890	m0621-L	0.783
m0245-L	m0566-L	0.783
LOC_Os01g74450	LOC_Os07g02540	0.783
LOC_Os02g17380	m0178-S	0.783
m0263-L	m0374-L	0.783
LOC_Os03g57070	m0783-L	0.783
LOC_Os01g23990	m0897-L	0.783
LOC_Os01g33050	LOC_Os07g02540	0.782
LOC_Os01g33050	m0068-L	0.782
LOC_Os11g37200	m0897-L	0.782
LOC_Os02g10860	LOC_Os04g24165	0.782
m0314-S	m0766-L	0.782
LOC_Os01g55570	LOC_Os08g05470	0.782
LOC_Os01g13060	LOC_Os05g03174	0.782
m0367-S	m0897-L	0.782
LOC_Os03g60530	LOC_Os06g48750	0.782
LOC_Os01g09305	LOC_Os03g60530	0.782
LOC_Os01g09305	LOC_Os06g39690	0.782
LOC_Os01g09305	LOC_Os01g74450	0.782
LOC_Os01g01302	LOC_Os01g33050	0.782
LOC_Os06g48750	LOC_Os10g18340	0.782
LOC_Os10g18340	LOC_Os10g40960	0.782
LOC_Os03g11650	LOC_Os04g37580	0.782
LOC_Os03g11650	LOC_Os04g24165	0.782
LOC_Os01g14510	LOC_Os05g48030	0.782
LOC_Os06g39690	LOC_Os06g48750	0.782
m0195-L	m0263-L	0.782
m0268-L	m0566-L	0.782
m0168-S	m0178-S	0.782
m0043-L	m0068-L	0.782
LOC_Os01g74450	LOC_Os06g48750	0.782
TO:0000102	LOC_Os03g57070	0.782
LOC_Os02g17380	LOC_Os04g53230	0.782
m0316-L	m0405-S	0.782
LOC_Os05g03174	LOC_Os07g06800	0.782
m0120-L	m0534-L	0.781
m0132-S	m0669-L	0.781
LOC_Os01g09305	m0561-L	0.781
m0472-L	m0656-L	0.781
LOC_Os08g05470	m0933-L	0.781
m0359-L	m1038-L	0.781
LOC_Os01g73514	LOC_Os08g44230	0.781
LOC_Os03g12910	m0266-L	0.781
LOC_Os05g48750	LOC_Os07g02540	0.781
LOC_Os03g43720	LOC_Os05g04000	0.781
LOC_Os08g30020	LOC_Os10g40960	0.781
LOC_Os03g11650	m0174-S	0.781
LOC_Os09g26960	m0534-L	0.781
LOC_Os01g66640	m0561-L	0.781
LOC_Os10g35490	LOC_Os10g41400	0.781
m0640-L	m1001-S	0.781
LOC_Os11g25160	m0068-L	0.781
LOC_Os03g22740	LOC_Os10g40960	0.781
LOC_Os07g06800	m0783-L	0.781
m0312-S	m0333-S	0.781
LOC_Os03g57070	LOC_Os08g33820	0.781
LOC_Os02g10860	LOC_Os07g02540	0.78
LOC_Os01g15029	LOC_Os02g17380	0.78
LOC_Os01g52730	LOC_Os07g30620	0.78
LOC_Os03g60530	m0120-L	0.78
LOC_Os03g60530	LOC_Os04g53230	0.78
LOC_Os01g01302	LOC_Os01g41630	0.78
LOC_Os03g04470	m0120-L	0.78
LOC_Os03g04470	m0314-L	0.78
LOC_Os03g04470	LOC_Os07g02540	0.78
m0608-L	m0799-L	0.78
m0333-S	m0672-S	0.78
LOC_Os01g66640	LOC_Os07g46780	0.78
LOC_Os03g19760	m0043-L	0.78
m0503-S	m0562-S	0.78
LOC_Os01g14510	m0219-S	0.78
LOC_Os08g39370	m0287-S	0.78
m0068-L	m0214-L	0.78
LOC_Os06g39690	m0120-L	0.78
LOC_Os05g03480	m0783-L	0.78
m0153-S	m0374-L	0.78
LOC_Os06g13680	LOC_Os08g44650	0.78
LOC_Os07g01890	m0822-L	0.78
m0168-S	m0933-L	0.78
LOC_Os01g74450	m0120-L	0.78
LOC_Os01g74450	LOC_Os04g53230	0.78
LOC_Os02g01790	m0168-S	0.78
LOC_Os03g57070	LOC_Os05g48750	0.78
LOC_Os03g57070	LOC_Os05g03480	0.78
LOC_Os04g53230	LOC_Os06g39690	0.78
LOC_Os01g23990	LOC_Os03g12910	0.78
LOC_Os08g33820	m0214-L	0.779
LOC_Os01g03549	LOC_Os10g18340	0.779
LOC_Os08g08120	m0168-S	0.779
LOC_Os01g09305	LOC_Os08g44230	0.779
m0396-L	m0723-L	0.779
LOC_Os01g01302	m0043-L	0.779
LOC_Os01g01720	LOC_Os02g10860	0.779
m0058-S	m0098-L	0.779
m0138-S	m0178-S	0.779
LOC_Os05g48750	LOC_Os08g09190	0.779
m0724-L	m0991-L	0.779
LOC_Os01g66890	LOC_Os03g19760	0.779
LOC_Os01g66890	LOC_Os02g17380	0.779
LOC_Os07g02540	m0178-S	0.779
LOC_Os01g55720	m0214-L	0.779
LOC_Os01g55720	LOC_Os02g39700	0.779
TO:0000102	LOC_Os08g05470	0.779
LOC_Os02g01790	m0534-L	0.779
LOC_Os02g17380	LOC_Os04g24165	0.779
TO:0000579	m0396-L	0.779
LOC_Os03g57070	LOC_Os11g37200	0.779
LOC_Os04g53230	m0933-L	0.779
LOC_Os02g10860	m0174-S	0.778
LOC_Os01g15029	m0250-S	0.778
LOC_Os01g12210	LOC_Os08g30020	0.778
LOC_Os11g32410	m0712-L	0.778
LOC_Os06g49120	LOC_Os10g42800	0.778
LOC_Os01g09305	m0155-L	0.778
m0214-L	m0897-L	0.778
LOC_Os01g01302	m0168-S	0.778
m0287-S	m0783-L	0.778
m0639-L	m0822-L	0.778
LOC_Os10g22460	LOC_Os11g10310	0.778
LOC_Os08g30020	LOC_Os09g38670	0.778
m0631-L	m0822-L	0.778
LOC_Os09g26960	m0068-L	0.778
m0067-L	m0326-S	0.778
LOC_Os07g02540	m0367-S	0.778
LOC_Os01g14510	m0178-S	0.778
LOC_Os01g14510	LOC_Os06g13680	0.778
LOC_Os05g49880	LOC_Os06g28630	0.778
m0383-S	m0537-S	0.778
LOC_Os01g41630	LOC_Os10g40960	0.778
TO:0000579	m0520-L	0.778
LOC_Os04g24165	LOC_Os05g03480	0.778
LOC_Os07g06800	m0367-S	0.778
LOC_Os07g06800	LOC_Os08g05470	0.778
LOC_Os03g57070	LOC_Os08g30020	0.778
LOC_Os04g53230	LOC_Os07g46780	0.778
LOC_Os01g55570	m0933-L	0.777
m0534-L	m0552-L	0.777
TO:0000542	TO:0000616	0.777
LOC_Os05g48030	m0287-S	0.777
LOC_Os02g47920	m0528-L	0.777
LOC_Os10g40960	LOC_Os11g42490	0.777
m0333-S	m0468-S	0.777
LOC_Os03g43720	m0068-L	0.777
m0068-L	m0552-L	0.777
LOC_Os02g34990	m0857-L	0.777
LOC_Os01g55720	LOC_Os01g66640	0.777
m0168-S	m0897-L	0.777
TO:0000102	LOC_Os08g44650	0.777
LOC_Os01g41630	LOC_Os09g16760	0.777
LOC_Os02g17380	m0314-L	0.777
LOC_Os02g17380	LOC_Os10g40960	0.777
LOC_Os04g24165	m0561-L	0.777
LOC_Os07g06800	m0219-S	0.777
LOC_Os03g57070	LOC_Os08g09190	0.777
LOC_Os04g53230	LOC_Os08g30020	0.777
LOC_Os04g53230	m0806-L	0.777
LOC_Os03g45980	LOC_Os06g28630	0.776
LOC_Os03g45980	LOC_Os07g01890	0.776
LOC_Os08g33820	m0933-L	0.776
LOC_Os01g15029	LOC_Os03g11650	0.776
LOC_Os01g12210	LOC_Os08g44650	0.776
LOC_Os01g03549	LOC_Os01g13060	0.776
LOC_Os01g03549	LOC_Os05g48750	0.776
TO:0000452	m0242-S	0.776
LOC_Os01g09305	LOC_Os01g72870	0.776
LOC_Os01g09305	m0783-L	0.776
LOC_Os06g28630	m0003-L	0.776
m0178-S	m0783-L	0.776
LOC_Os10g18340	m0762-L	0.776
LOC_Os10g18340	m0178-S	0.776
LOC_Os01g73514	m0250-S	0.776
LOC_Os05g48750	LOC_Os06g48750	0.776
LOC_Os08g30020	m0287-S	0.776
LOC_Os03g11650	LOC_Os06g13680	0.776
m0219-S	m0287-S	0.776
LOC_Os03g63074	LOC_Os12g37710	0.776
LOC_Os06g39330	m0314-L	0.776
LOC_Os06g39330	LOC_Os08g39370	0.776
LOC_Os12g17090	m0453-L	0.776
m0003-L	m0621-L	0.776
LOC_Os01g11414	LOC_Os04g24165	0.776
LOC_Os01g55720	m0242-S	0.776
LOC_Os07g01890	m0003-L	0.776
TO:0000102	LOC_Os05g34260	0.776
TO:0000102	LOC_Os03g43720	0.776
LOC_Os02g01790	LOC_Os08g44230	0.776
LOC_Os01g41630	LOC_Os05g03480	0.776
LOC_Os02g17380	LOC_Os02g39700	0.776
LOC_Os01g20120	LOC_Os08g08120	0.776
LOC_Os11g37200	m0214-L	0.775
m0120-L	m0858-L	0.775
LOC_Os01g12210	LOC_Os07g46780	0.775
LOC_Os01g13060	m0174-S	0.775
LOC_Os11g14570	m0002-S	0.775
m0038-L	m0481-L	0.775
LOC_Os01g01302	LOC_Os01g73514	0.775
LOC_Os03g04470	m0855-L	0.775
LOC_Os03g61810	m0419-S	0.775
LOC_Os10g18340	m0138-S	0.775
m0338-S	m0566-L	0.775
LOC_Os03g43720	m0507-S	0.775
LOC_Os01g66890	LOC_Os11g25160	0.775
LOC_Os03g50860	LOC_Os08g38590	0.775
LOC_Os01g11414	LOC_Os09g16760	0.775
LOC_Os01g11414	m0783-L	0.775
m0102-S	m0250-S	0.775
LOC_Os09g38670	m0214-L	0.775
LOC_Os01g55720	m0453-L	0.775
LOC_Os03g22740	m0168-S	0.775
LOC_Os01g41630	LOC_Os08g05470	0.775
LOC_Os01g41630	m0102-S	0.775
LOC_Os04g24165	LOC_Os06g39330	0.775
LOC_Os03g57070	m0367-S	0.775
LOC_Os03g57070	LOC_Os04g37580	0.775
LOC_Os03g57070	LOC_Os04g53230	0.775
LOC_Os02g10860	m0314-L	0.774
LOC_Os02g10860	LOC_Os09g38670	0.774
m0120-L	m0174-S	0.774
LOC_Os01g55570	m0897-L	0.774
LOC_Os01g15029	LOC_Os01g73514	0.774
m0012-L	m0724-L	0.774
LOC_Os01g13060	m0536-L	0.774
LOC_Os01g13060	LOC_Os01g73514	0.774
LOC_Os01g13060	LOC_Os01g23990	0.774
LOC_Os05g48030	m0783-L	0.774
m0214-L	m0242-S	0.774
LOC_Os01g01302	LOC_Os02g01790	0.774
LOC_Os09g16760	m0138-S	0.774
m0143-S	m0512-S	0.774
LOC_Os01g73514	m0933-L	0.774
LOC_Os08g44650	m0855-L	0.774
LOC_Os03g12910	m0619-L	0.774
LOC_Os02g39700	LOC_Os08g09190	0.774
LOC_Os01g66890	LOC_Os01g73514	0.774
LOC_Os03g19760	LOC_Os08g09190	0.774
LOC_Os07g02540	LOC_Os08g44230	0.774
LOC_Os01g14510	m0521-L	0.774
m0100-L	m0374-L	0.774
LOC_Os05g03480	m0168-S	0.774
LOC_Os09g38670	m0174-S	0.774
LOC_Os07g01890	LOC_Os11g07450	0.774
LOC_Os05g28960	LOC_Os08g44650	0.774
LOC_Os11g25160	m0102-S	0.774
LOC_Os01g74450	LOC_Os02g01790	0.774
LOC_Os03g22740	m0783-L	0.774
LOC_Os02g01790	LOC_Os03g60530	0.774
LOC_Os02g01790	LOC_Os06g39690	0.774
LOC_Os02g01790	LOC_Os10g36924	0.774
LOC_Os02g50240	LOC_Os10g40960	0.774
TO:0000579	LOC_Os01g60530	0.774
LOC_Os04g53230	m0102-S	0.774
LOC_Os11g37200	m0329-L	0.773
LOC_Os01g55570	LOC_Os05g03480	0.773
LOC_Os01g72870	m0250-S	0.773
LOC_Os01g15029	LOC_Os07g02540	0.773
m0015-S	m0212-S	0.773
m0182-S	m0263-L	0.773
LOC_Os08g05470	m0155-L	0.773
LOC_Os01g01302	m0242-S	0.773
LOC_Os07g46780	m0314-L	0.773
LOC_Os05g48750	m0314-L	0.773
LOC_Os03g11650	LOC_Os03g48710	0.773
m0354-L	m0537-S	0.773
LOC_Os03g19760	m0287-S	0.773
LOC_Os03g19760	m0138-S	0.773
LOC_Os01g14510	LOC_Os05g48750	0.773
LOC_Os08g39370	m0534-L	0.773
m0068-L	m0161-S	0.773
LOC_Os07g35540	m0878-L	0.773
LOC_Os02g34990	LOC_Os04g53230	0.773
m0102-S	m0329-L	0.773
LOC_Os06g13680	LOC_Os10g40960	0.773
LOC_Os01g55720	LOC_Os04g53230	0.773
TO:0000102	m0214-L	0.773
TO:0000102	LOC_Os04g53230	0.773
m0124-L	m0566-L	0.773
LOC_Os01g33050	LOC_Os02g17380	0.772
m0120-L	m0855-L	0.772
LOC_Os08g33820	m0552-L	0.772
LOC_Os01g15029	LOC_Os03g48710	0.772
LOC_Os01g03549	m0329-L	0.772
LOC_Os03g60530	m0043-L	0.772
m0331-L	m0899-L	0.772
LOC_Os08g05470	m0552-L	0.772
LOC_Os06g48750	LOC_Os08g44230	0.772
m0512-S	m0962-S	0.772
m0174-S	m0250-S	0.772
LOC_Os02g39700	m0043-L	0.772
m0302-L	m0793-L	0.772
LOC_Os01g66890	LOC_Os10g18340	0.772
LOC_Os01g66890	LOC_Os07g46780	0.772
LOC_Os07g02540	m0214-L	0.772
LOC_Os05g05330	m0528-L	0.772
LOC_Os06g39690	m0043-L	0.772
m0102-S	m0806-L	0.772
m0242-S	m0455-L	0.772
LOC_Os05g28960	m0453-L	0.772
LOC_Os01g74450	m0043-L	0.772
LOC_Os05g03174	m0155-L	0.772
LOC_Os01g33050	LOC_Os03g11650	0.771
LOC_Os01g33050	LOC_Os01g55720	0.771
m0619-L	m0857-L	0.771
LOC_Os01g55570	m0367-S	0.771
LOC_Os01g12210	m0214-L	0.771
m0015-S	m0207-S	0.771
LOC_Os08g05470	m0783-L	0.771
m0214-L	m0314-L	0.771
m0566-L	m0774-L	0.771
LOC_Os01g73514	LOC_Os11g25160	0.771
LOC_Os03g12910	m0806-L	0.771
LOC_Os08g30020	m0314-L	0.771
m0720-L	m0723-L	0.771
LOC_Os01g66890	m0178-S	0.771
LOC_Os01g14510	LOC_Os06g39330	0.771
LOC_Os06g39330	m0855-L	0.771
LOC_Os01g11414	m0168-S	0.771
m0043-L	m0102-S	0.771
TO:0000102	LOC_Os08g33820	0.771
m0047-S	m0333-S	0.771
LOC_Os03g57070	m0855-L	0.771
LOC_Os04g53230	m0619-L	0.771
LOC_Os04g53230	m0552-L	0.771
LOC_Os01g23990	LOC_Os04g37580	0.771
LOC_Os01g12210	m0561-L	0.77
TO:0000466	m0331-L	0.77
m0214-L	m0329-L	0.77
LOC_Os03g48710	LOC_Os07g02540	0.77
LOC_Os07g46780	m0174-S	0.77
LOC_Os03g11650	m0043-L	0.77
LOC_Os01g66640	LOC_Os06g39330	0.77
LOC_Os08g09190	LOC_Os08g44230	0.77
LOC_Os07g02540	LOC_Os11g25160	0.77
LOC_Os08g39370	LOC_Os10g40960	0.77
LOC_Os02g34990	m0453-L	0.77
LOC_Os07g44820	m0639-L	0.77
LOC_Os07g44820	m0631-L	0.77
m0102-S	m0287-S	0.77
LOC_Os09g38670	m0367-S	0.77
m0168-S	m0367-S	0.77
m0424-L	m0431-L	0.77
LOC_Os04g53230	LOC_Os08g44650	0.77
LOC_Os01g23990	m0120-L	0.77
LOC_Os11g37200	m0561-L	0.769
LOC_Os08g33820	m0287-S	0.769
LOC_Os03g60530	m0762-L	0.769
LOC_Os01g01302	m0762-L	0.769
LOC_Os03g04470	LOC_Os11g37200	0.769
LOC_Os03g48710	LOC_Os11g25160	0.769
LOC_Os03g11650	m0287-S	0.769
LOC_Os01g66640	LOC_Os08g44230	0.769
LOC_Os07g02540	LOC_Os10g40960	0.769
LOC_Os01g14510	LOC_Os03g04470	0.769
LOC_Os06g39330	m0493-L	0.769
LOC_Os06g39330	m0174-S	0.769
LOC_Os06g39690	m0762-L	0.769
LOC_Os03g13560	LOC_Os05g42350	0.769
TO:0000377	LOC_Os04g34270	0.769
LOC_Os01g11414	LOC_Os05g48750	0.769
LOC_Os01g11414	LOC_Os01g55720	0.769
LOC_Os04g37580	m0214-L	0.769
LOC_Os05g03480	m0214-L	0.769
LOC_Os01g74450	m0762-L	0.769
TO:0000102	m0314-L	0.769
TO:0000102	m0507-S	0.769
LOC_Os02g17380	m0174-S	0.769
LOC_Os01g20120	m0846-L	0.769
LOC_Os01g13060	m0138-S	0.768
LOC_Os01g03549	LOC_Os08g39370	0.768
m0214-L	m0762-L	0.768
LOC_Os03g04470	m0178-S	0.768
LOC_Os03g04470	LOC_Os06g13680	0.768
LOC_Os01g60280	m0631-S	0.768
LOC_Os01g01720	LOC_Os01g13060	0.768
LOC_Os10g18340	LOC_Os11g42490	0.768
m0561-L	m0897-L	0.768
LOC_Os10g40960	m0043-L	0.768
LOC_Os03g12910	m0214-L	0.768
m0138-S	m0561-L	0.768
LOC_Os10g22460	m0822-L	0.768
LOC_Os11g42490	m0453-L	0.768
LOC_Os04g54330	m0799-L	0.768
m0219-S	m0534-L	0.768
LOC_Os03g19760	LOC_Os04g53230	0.768
LOC_Os07g02540	LOC_Os11g37200	0.768
m0502-L	m0684-L	0.768
LOC_Os01g11414	LOC_Os10g18340	0.768
LOC_Os04g37580	m0250-S	0.768
LOC_Os04g37580	m0783-L	0.768
LOC_Os01g55720	LOC_Os06g48750	0.768
LOC_Os01g68710	m0419-S	0.768
LOC_Os11g25160	m0120-L	0.768
LOC_Os02g01790	m0561-L	0.768
LOC_Os03g57070	m0348-S	0.768
LOC_Os03g57070	m0138-S	0.768
LOC_Os11g37200	m0493-L	0.767
LOC_Os02g10860	m0855-L	0.767
m0314-S	m0354-L	0.767
LOC_Os01g55570	LOC_Os02g01790	0.767
m0742-L	m0846-L	0.767
LOC_Os01g12210	m0287-S	0.767
LOC_Os01g12210	LOC_Os02g17380	0.767
LOC_Os01g13060	LOC_Os03g22740	0.767
m0478-L	m0944-L	0.767
m0478-L	m0695-L	0.767
LOC_Os01g03549	LOC_Os09g16760	0.767
LOC_Os01g03549	LOC_Os08g30020	0.767
LOC_Os08g08120	m0846-L	0.767
LOC_Os01g09305	LOC_Os08g30020	0.767
LOC_Os01g09305	m0507-S	0.767
LOC_Os08g05470	m0168-S	0.767
LOC_Os09g16760	m0168-S	0.767
LOC_Os01g73514	m0314-L	0.767
LOC_Os03g12910	LOC_Os04g53230	0.767
LOC_Os05g48750	m0855-L	0.767
[truncated: 665,591+ more rows]

## Sheet: based on MF
trait1	trait2	semantic similarity
LOC_Os01g39810	LOC_Os01g40690	1
LOC_Os02g10860	LOC_Os06g39330	1
LOC_Os01g12210	LOC_Os06g48750	1
TO:0000430	LOC_Os10g06720	1
LOC_Os09g27970	m0141-S	1
TO:0000502	LOC_Os03g16470	1
LOC_Os03g45340	LOC_Os04g07280	1
m0212-L	m0564-L	1
LOC_Os03g60530	LOC_Os06g39690	1
TO:0000586	m0615-L	1
TO:0000586	m0132-S	1
TO:0000547	LOC_Os05g05530	1
TO:0000547	LOC_Os02g32110	1
TO:0000547	m0508-S	1
TO:0000547	LOC_Os11g07450	1
TO:0000672	LOC_Os03g45340	1
TO:0000672	LOC_Os04g07280	1
LOC_Os01g72860	LOC_Os02g46930	1
m0132-S	m0615-L	1
TO:0000516	TO:0000586	1
TO:0000516	m0615-L	1
TO:0000516	m0132-S	1
TO:0000516	TO:0000576	1
TO:0000291	TO:0000531	1
LOC_Os02g39700	LOC_Os03g22740	1
LOC_Os05g03530	LOC_Os08g41850	1
TO:0000366	TO:0000369	1
m0631-L	m0639-L	1
LOC_Os05g05530	m0508-S	1
LOC_Os05g05530	LOC_Os11g07450	1
LOC_Os02g32110	LOC_Os05g05530	1
LOC_Os02g32110	m0508-S	1
LOC_Os02g32110	LOC_Os11g07450	1
m0834-L	m0875-L	1
TO:0000449	LOC_Os03g51680	1
TO:0000249	TO:0000586	1
TO:0000249	m0615-L	1
TO:0000249	m0132-S	1
TO:0000249	TO:0000516	1
TO:0000249	TO:0000576	1
LOC_Os01g10450	m0493-L	1
LOC_Os01g10450	LOC_Os04g52730	1
TO:0000538	m0493-L	1
TO:0000538	LOC_Os01g10450	1
TO:0000538	LOC_Os04g52730	1
LOC_Os01g74450	LOC_Os03g60530	1
LOC_Os01g74450	LOC_Os06g39690	1
LOC_Os11g07450	m0508-S	1
m0323-S	m0450-S	1
TO:0000576	TO:0000586	1
TO:0000576	m0615-L	1
TO:0000576	m0132-S	1
TO:0000344	LOC_Os07g04910	1
TO:0000224	LOC_Os07g04910	1
TO:0000224	TO:0000344	1
TO:0000227	LOC_Os05g03530	1
TO:0000227	LOC_Os08g41850	1
LOC_Os04g52730	m0493-L	1
m0695-L	m0944-L	0.997
LOC_Os01g01302	LOC_Os03g60530	0.97
LOC_Os01g01302	LOC_Os06g39690	0.97
LOC_Os01g01302	LOC_Os01g74450	0.97
m0237-S	m0421-S	0.966
LOC_Os01g13060	LOC_Os01g55570	0.959
LOC_Os05g03480	LOC_Os11g25160	0.958
LOC_Os03g60530	LOC_Os08g44650	0.957
LOC_Os06g39690	LOC_Os08g44650	0.957
LOC_Os01g74450	LOC_Os08g44650	0.957
LOC_Os01g66890	LOC_Os04g53230	0.954
m0400-L	m0401-L	0.949
LOC_Os04g40720	LOC_Os12g32280	0.944
m0037-S	m0076-S	0.943
LOC_Os04g53230	LOC_Os05g03480	0.942
LOC_Os01g12210	LOC_Os05g03480	0.938
m0909-L	m1052-L	0.938
LOC_Os05g03480	LOC_Os06g48750	0.938
m0582-L	m0751-L	0.932
m0285-S	m0537-S	0.931
m0117-S	m0222-L	0.93
LOC_Os08g09190	LOC_Os11g25160	0.93
m0102-S	m0168-S	0.928
LOC_Os01g01302	LOC_Os08g44650	0.926
m0250-S	m0507-S	0.921
LOC_Os03g45980	m0003-L	0.92
m0021-L	m0487-L	0.919
LOC_Os01g52730	LOC_Os05g49880	0.917
m0648-L	m0863-L	0.917
LOC_Os05g03174	LOC_Os11g25160	0.917
LOC_Os02g34990	m0247-L	0.916
LOC_Os01g15029	LOC_Os05g03480	0.914
LOC_Os09g37540	LOC_Os10g35490	0.913
LOC_Os10g08940	m0064-S	0.912
LOC_Os04g53230	LOC_Os11g25160	0.909
LOC_Os05g03480	LOC_Os08g05470	0.907
LOC_Os01g08370	LOC_Os01g28450	0.906
m0811-L	m0873-L	0.905
LOC_Os01g12210	LOC_Os11g25160	0.902
LOC_Os06g48750	LOC_Os11g25160	0.902
m0587-S	m1040-S	0.902
LOC_Os03g11650	LOC_Os07g01250	0.9
m0919-L	m0966-L	0.9
m0418-L	m0500-L	0.9
LOC_Os05g03174	LOC_Os08g09190	0.897
m0552-L	m0783-L	0.894
m0049-S	m0230-S	0.894
LOC_Os03g60530	LOC_Os07g46780	0.891
LOC_Os05g48750	LOC_Os10g18340	0.891
LOC_Os06g39690	LOC_Os07g46780	0.891
LOC_Os01g74450	LOC_Os07g46780	0.891
LOC_Os05g03480	LOC_Os08g09190	0.89
LOC_Os07g46780	LOC_Os08g30020	0.889
m0314-S	m0537-S	0.888
LOC_Os07g46780	LOC_Os10g18340	0.888
TO:0000502	LOC_Os09g27970	0.887
TO:0000502	m0141-S	0.887
LOC_Os03g16470	LOC_Os09g27970	0.887
LOC_Os03g16470	m0141-S	0.887
m0266-L	m0619-L	0.887
LOC_Os01g15029	LOC_Os08g05470	0.886
LOC_Os01g52730	LOC_Os03g12910	0.886
LOC_Os07g04910	LOC_Os10g08940	0.884
TO:0000344	LOC_Os10g08940	0.884
TO:0000224	LOC_Os10g08940	0.884
LOC_Os01g15029	LOC_Os11g25160	0.882
LOC_Os01g15029	LOC_Os01g73514	0.881
LOC_Os01g12210	LOC_Os04g53230	0.88
LOC_Os04g53230	LOC_Os06g48750	0.88
LOC_Os05g48750	LOC_Os07g46780	0.879
LOC_Os05g03174	LOC_Os05g03480	0.878
LOC_Os01g33050	LOC_Os05g04000	0.877
m0496-L	m0684-L	0.877
LOC_Os02g46930	LOC_Os07g46852	0.877
LOC_Os02g02890	LOC_Os02g46930	0.877
LOC_Os01g72860	LOC_Os07g46852	0.877
LOC_Os01g72860	LOC_Os02g02890	0.877
LOC_Os01g12210	LOC_Os08g44650	0.876
LOC_Os06g48750	LOC_Os08g44650	0.876
m0274-L	m0443-L	0.876
m0194-S	m0209-S	0.876
LOC_Os01g66890	LOC_Os05g03480	0.875
LOC_Os01g33050	LOC_Os05g03480	0.873
LOC_Os01g73514	LOC_Os07g02540	0.873
m0168-S	m0174-S	0.873
LOC_Os01g01302	LOC_Os07g46780	0.872
m0404-L	m1038-L	0.871
m0230-S	m0237-S	0.87
LOC_Os08g33820	LOC_Os11g25160	0.87
LOC_Os06g49120	LOC_Os10g42800	0.869
TO:0000291	LOC_Os06g28630	0.868
LOC_Os01g33684	LOC_Os06g28630	0.868
TO:0000531	LOC_Os06g28630	0.868
LOC_Os08g05470	LOC_Os11g25160	0.867
TO:0000466	m1047-L	0.866
LOC_Os03g06580	LOC_Os06g28630	0.865
LOC_Os03g61810	LOC_Os09g23340	0.864
m0269-S	m0873-L	0.864
LOC_Os02g10860	m0331-L	0.863
LOC_Os01g01302	LOC_Os01g12210	0.863
LOC_Os01g01302	LOC_Os06g48750	0.863
LOC_Os03g12910	LOC_Os05g49880	0.863
LOC_Os06g39330	m0331-L	0.863
LOC_Os01g01302	LOC_Os01g23990	0.862
LOC_Os03g26210	LOC_Os07g15460	0.862
LOC_Os08g39370	LOC_Os11g25160	0.861
LOC_Os10g39930	m0371-S	0.86
LOC_Os07g46780	LOC_Os08g44650	0.859
m0578-L	m0586-L	0.859
LOC_Os05g03174	LOC_Os08g39370	0.859
LOC_Os01g33050	LOC_Os08g05470	0.858
m0347-L	m1028-L	0.858
m0168-S	m0933-L	0.858
LOC_Os01g12210	LOC_Os01g15029	0.857
LOC_Os01g15029	LOC_Os06g48750	0.857
LOC_Os01g15029	LOC_Os04g53230	0.856
LOC_Os05g03480	LOC_Os08g39370	0.856
LOC_Os01g05650	LOC_Os09g38670	0.855
LOC_Os04g53230	LOC_Os08g05470	0.854
LOC_Os01g15029	LOC_Os01g33050	0.853
m0354-S	m0584-S	0.852
m0689-L	m0890-L	0.851
LOC_Os02g34990	LOC_Os05g49880	0.85
LOC_Os05g03480	LOC_Os06g13680	0.85
LOC_Os01g12210	LOC_Os08g05470	0.848
TO:0000434	m0834-L	0.848
TO:0000434	m0875-L	0.848
LOC_Os06g48750	LOC_Os08g05470	0.848
LOC_Os03g11650	LOC_Os07g06800	0.848
m0285-S	m0314-S	0.848
m0639-L	m0724-L	0.847
m0631-L	m0724-L	0.847
LOC_Os08g05470	LOC_Os08g09190	0.846
LOC_Os08g09190	LOC_Os08g39370	0.846
m0774-L	m0802-L	0.846
m0049-S	m0237-S	0.846
m0230-S	m0421-S	0.845
LOC_Os08g39370	LOC_Os10g18340	0.845
LOC_Os04g53230	LOC_Os08g09190	0.845
LOC_Os01g73514	LOC_Os07g46780	0.844
LOC_Os01g23990	LOC_Os03g60530	0.844
LOC_Os01g23990	LOC_Os06g39690	0.844
LOC_Os01g23990	LOC_Os01g74450	0.844
m0383-S	m0676-S	0.843
TO:0000090	TO:0000094	0.842
LOC_Os01g52730	LOC_Os02g47920	0.841
m0070-L	m0914-L	0.84
LOC_Os07g46780	LOC_Os11g25160	0.84
LOC_Os08g30020	LOC_Os08g44650	0.84
LOC_Os01g12210	LOC_Os03g60530	0.839
LOC_Os01g12210	LOC_Os06g39690	0.839
LOC_Os01g12210	LOC_Os01g74450	0.839
m0496-L	m0502-L	0.839
LOC_Os03g60530	LOC_Os06g48750	0.839
LOC_Os05g44210	m0266-L	0.839
LOC_Os06g39690	LOC_Os06g48750	0.839
LOC_Os01g74450	LOC_Os06g48750	0.839
m0033-S	m0383-S	0.838
LOC_Os02g39700	LOC_Os10g39930	0.838
LOC_Os03g22740	LOC_Os10g39930	0.838
LOC_Os01g12210	LOC_Os08g09190	0.837
LOC_Os06g48750	LOC_Os08g09190	0.837
m0021-L	m0639-L	0.837
m0021-L	m0631-L	0.837
m0530-S	m0535-S	0.837
LOC_Os02g47920	LOC_Os05g49880	0.837
LOC_Os08g30020	LOC_Os08g33820	0.837
LOC_Os02g10860	LOC_Os07g46780	0.836
LOC_Os01g15029	LOC_Os05g03174	0.836
TO:0000383	m0631-S	0.836
m0631-S	m0632-S	0.836
LOC_Os10g35490	m0212-S	0.836
LOC_Os06g39330	LOC_Os07g46780	0.836
LOC_Os02g34990	LOC_Os05g44210	0.836
LOC_Os11g43900	LOC_Os12g36860	0.836
LOC_Os06g13680	LOC_Os08g09190	0.836
LOC_Os10g08940	m0751-L	0.835
TO:0000402	m0834-L	0.835
TO:0000402	m0875-L	0.835
TO:0000206	TO:0000515	0.835
LOC_Os02g10860	LOC_Os08g44230	0.834
LOC_Os06g39330	LOC_Os08g44230	0.834
LOC_Os05g03174	LOC_Os08g05470	0.834
LOC_Os10g08940	LOC_Os10g19080	0.833
m0068-L	m0933-L	0.833
LOC_Os05g03480	LOC_Os08g33820	0.833
LOC_Os10g33840	m0870-L	0.833
LOC_Os04g53230	LOC_Os05g03174	0.833
LOC_Os01g55570	LOC_Os07g06800	0.832
LOC_Os01g13060	LOC_Os03g19760	0.832
LOC_Os01g66890	LOC_Os11g25160	0.832
m0102-S	m0933-L	0.832
m0174-S	m0933-L	0.831
LOC_Os01g33050	LOC_Os11g25160	0.829
LOC_Os07g04910	m0064-S	0.827
LOC_Os03g04470	LOC_Os08g30020	0.827
TO:0000344	m0064-S	0.827
TO:0000224	m0064-S	0.827
m0033-S	m0676-S	0.826
m0014-S	m0673-L	0.826
LOC_Os04g37580	LOC_Os06g13680	0.826
LOC_Os01g12210	LOC_Os05g03174	0.825
LOC_Os08g30020	LOC_Os11g25160	0.825
LOC_Os03g13560	LOC_Os05g42350	0.825
LOC_Os06g13680	LOC_Os11g25160	0.825
LOC_Os05g03174	LOC_Os06g48750	0.825
LOC_Os03g55776	LOC_Os05g44210	0.824
m0049-S	m0421-S	0.824
m0168-S	m0783-L	0.824
LOC_Os07g46780	LOC_Os08g09190	0.823
LOC_Os01g12210	LOC_Os01g66890	0.821
m0250-S	m0933-L	0.821
LOC_Os01g66890	LOC_Os06g48750	0.821
m0102-S	m0174-S	0.821
LOC_Os01g15029	LOC_Os08g09190	0.82
LOC_Os01g15029	LOC_Os08g39370	0.819
m0193-L	m0289-L	0.819
m0783-L	m0933-L	0.818
m0102-S	m0783-L	0.818
LOC_Os05g03174	LOC_Os07g46780	0.817
LOC_Os08g09190	LOC_Os08g30020	0.816
m0004-L	m0070-L	0.816
LOC_Os01g33050	LOC_Os04g53230	0.815
m0043-L	m0102-S	0.815
m0208-S	m0480-S	0.814
LOC_Os01g09305	LOC_Os01g33050	0.814
LOC_Os01g19820	LOC_Os11g43900	0.812
LOC_Os03g11550	LOC_Os07g31884	0.812
m0049-S	m0672-S	0.812
LOC_Os05g03480	LOC_Os07g46780	0.812
m0314-S	m0507-S	0.811
LOC_Os01g12210	LOC_Os06g13680	0.811
LOC_Os08g05470	LOC_Os08g39370	0.811
LOC_Os04g37580	LOC_Os05g03480	0.811
LOC_Os06g13680	LOC_Os06g48750	0.811
LOC_Os01g33050	LOC_Os06g48750	0.81
LOC_Os01g12210	LOC_Os01g33050	0.81
m0021-L	m0724-L	0.809
m0418-L	m0423-L	0.809
m0344-S	m0621-S	0.809
LOC_Os04g53230	LOC_Os08g39370	0.809
LOC_Os01g55570	LOC_Os03g19760	0.808
LOC_Os03g04470	LOC_Os07g46780	0.808
LOC_Os01g13060	LOC_Os07g02540	0.808
LOC_Os05g49910	LOC_Os08g05470	0.808
LOC_Os01g66640	LOC_Os01g66890	0.808
LOC_Os03g62670	LOC_Os05g07940	0.808
LOC_Os02g34990	LOC_Os03g11550	0.808
m0237-S	m0673-L	0.807
TO:0000144	m0292-S	0.807
LOC_Os02g39700	m0371-S	0.807
LOC_Os03g22740	m0371-S	0.807
LOC_Os08g09190	LOC_Os08g33820	0.806
m0269-S	m0811-L	0.806
LOC_Os05g03174	LOC_Os08g30020	0.806
TO:0000428	m0496-L	0.805
TO:0000136	m0528-L	0.805
LOC_Os01g12210	LOC_Os08g39370	0.804
LOC_Os06g48750	LOC_Os08g39370	0.804
LOC_Os01g66640	LOC_Os04g53230	0.804
m0129-S	m0586-L	0.804
m0250-S	m0314-S	0.803
LOC_Os01g23990	LOC_Os08g44650	0.803
LOC_Os01g19820	LOC_Os10g35490	0.802
m0656-S	m0760-S	0.802
m0199-S	m0724-L	0.802
LOC_Os03g12910	m0247-L	0.801
m0340-S	m0890-L	0.8
LOC_Os03g15600	m0371-S	0.8
LOC_Os01g15029	LOC_Os01g66890	0.8
LOC_Os01g25189	LOC_Os02g39700	0.8
LOC_Os01g25189	LOC_Os03g22740	0.8
m0487-L	m0639-L	0.8
m0487-L	m0631-L	0.8
LOC_Os08g33820	LOC_Os08g39370	0.799
m0174-S	m0783-L	0.799
LOC_Os01g13060	LOC_Os03g57070	0.799
m0043-L	m0933-L	0.799
m0506-L	m0885-L	0.798
m0534-L	m0933-L	0.797
m0076-S	m0354-S	0.796
m0125-S	m0584-S	0.796
LOC_Os01g08760	LOC_Os03g04260	0.796
LOC_Os01g09305	LOC_Os05g04000	0.795
LOC_Os01g37280	LOC_Os05g33500	0.795
m0347-L	m0513-L	0.795
LOC_Os02g34990	LOC_Os03g12910	0.795
m0004-L	m0914-L	0.795
m0232-S	m0383-S	0.795
LOC_Os04g53230	LOC_Os08g33820	0.795
LOC_Os01g73514	LOC_Os11g25160	0.794
m0012-L	m0724-L	0.793
m0270-S	m0957-L	0.793
LOC_Os05g49880	m0247-L	0.793
LOC_Os04g37580	LOC_Os08g05470	0.793
LOC_Os05g03480	LOC_Os08g30020	0.793
m0043-L	m0168-S	0.793
TO:0000641	LOC_Os01g70860	0.792
LOC_Os02g47920	LOC_Os03g12910	0.792
LOC_Os04g53230	LOC_Os06g13680	0.792
TO:0000144	m0383-S	0.791
LOC_Os08g44650	LOC_Os11g25160	0.791
LOC_Os01g02000	LOC_Os05g44210	0.791
m0421-S	m0672-S	0.79
m0139-S	m0168-S	0.79
LOC_Os01g13060	LOC_Os03g13560	0.79
m0102-S	m0552-L	0.79
LOC_Os09g37540	m0212-S	0.79
m0584-S	m0676-S	0.789
LOC_Os01g66890	LOC_Os08g05470	0.789
m0129-S	m0284-S	0.789
m0599-L	m0763-L	0.789
LOC_Os07g01250	LOC_Os07g06800	0.789
LOC_Os02g10860	LOC_Os07g06800	0.788
LOC_Os01g55570	LOC_Os03g11650	0.788
LOC_Os01g15029	LOC_Os07g02540	0.788
m0012-L	m0639-L	0.788
m0012-L	m0631-L	0.788
m0552-L	m0933-L	0.788
LOC_Os03g04470	LOC_Os08g44650	0.788
LOC_Os03g55776	LOC_Os06g28630	0.788
LOC_Os12g42860	m0834-L	0.788
LOC_Os12g42860	m0875-L	0.788
LOC_Os01g13060	LOC_Os02g10860	0.788
LOC_Os01g13060	LOC_Os06g39330	0.788
LOC_Os06g39330	LOC_Os07g06800	0.788
m0232-S	m0676-S	0.788
m0599-L	m0845-L	0.788
LOC_Os02g10860	LOC_Os03g04470	0.787
m0033-S	m0584-S	0.787
LOC_Os03g04470	LOC_Os06g39330	0.787
m0305-S	m0404-L	0.787
m0466-S	m0673-L	0.786
m0199-S	m0639-L	0.786
m0199-S	m0631-L	0.786
m0237-S	m0672-S	0.785
LOC_Os01g01302	LOC_Os01g73514	0.785
LOC_Os03g12910	m0963-L	0.785
m0277-S	m0474-L	0.785
LOC_Os08g30020	LOC_Os10g18340	0.785
m0235-L	m0885-L	0.785
LOC_Os01g23990	LOC_Os07g46780	0.785
LOC_Os01g12210	LOC_Os08g33820	0.784
LOC_Os06g48750	LOC_Os08g33820	0.784
LOC_Os02g39700	LOC_Os10g18340	0.784
LOC_Os01g02000	m0857-L	0.784
LOC_Os03g22740	LOC_Os10g18340	0.784
LOC_Os05g03174	LOC_Os08g33820	0.784
LOC_Os04g37580	LOC_Os11g25160	0.783
LOC_Os01g55570	LOC_Os07g02540	0.782
LOC_Os01g73514	LOC_Os04g24165	0.782
m0354-S	m0519-S	0.782
m0468-S	m0672-S	0.782
m0043-L	m0552-L	0.782
m0047-S	m0208-S	0.782
m0047-S	m0480-S	0.782
m0669-L	m0885-L	0.781
LOC_Os02g34990	LOC_Os03g55776	0.781
LOC_Os07g06800	LOC_Os08g05470	0.781
LOC_Os05g03174	LOC_Os06g13680	0.781
m0230-S	m0672-S	0.78
LOC_Os07g46780	LOC_Os08g05470	0.78
m0487-L	m0724-L	0.78
m0507-S	m0933-L	0.78
m0203-S	m0273-S	0.78
LOC_Os03g60530	LOC_Os08g30020	0.779
LOC_Os02g49840	LOC_Os06g49050	0.779
LOC_Os07g46780	LOC_Os08g39370	0.779
LOC_Os06g39690	LOC_Os08g30020	0.779
m0168-S	m0250-S	0.779
LOC_Os01g74450	LOC_Os08g30020	0.779
LOC_Os03g60530	LOC_Os10g18340	0.778
TO:0000453	m0528-L	0.778
m0389-S	m0962-S	0.778
LOC_Os03g19760	LOC_Os07g02540	0.778
LOC_Os06g39690	LOC_Os10g18340	0.778
LOC_Os04g37580	LOC_Os05g03174	0.778
m0578-L	m0936-L	0.778
LOC_Os01g74450	LOC_Os10g18340	0.778
TO:0000144	m0676-S	0.777
LOC_Os05g42330	LOC_Os05g45270	0.777
TO:0000547	m0212-S	0.777
TO:0000291	LOC_Os03g06580	0.777
m0212-S	m0508-S	0.777
LOC_Os05g05530	m0212-S	0.777
LOC_Os02g32110	m0212-S	0.777
TO:0000531	LOC_Os03g06580	0.777
LOC_Os11g07450	m0212-S	0.777
LOC_Os01g12210	LOC_Os07g46780	0.776
LOC_Os01g07590	LOC_Os02g39700	0.776
LOC_Os01g07590	LOC_Os03g22740	0.776
LOC_Os06g48750	LOC_Os07g46780	0.776
m0225-S	m0332-S	0.776
LOC_Os05g48750	LOC_Os08g30020	0.776
LOC_Os07g02540	LOC_Os07g46780	0.776
TO:0000448	LOC_Os07g01620	0.776
LOC_Os08g39830	LOC_Os08g39860	0.776
m0012-L	m0021-L	0.775
LOC_Os01g33684	LOC_Os03g06580	0.775
LOC_Os08g09190	LOC_Os08g44650	0.774
LOC_Os07g31884	m0212-S	0.774
LOC_Os04g53230	LOC_Os07g46780	0.774
LOC_Os01g15029	LOC_Os06g13680	0.773
LOC_Os01g07590	LOC_Os10g39930	0.773
LOC_Os01g01302	LOC_Os11g25160	0.773
LOC_Os04g40740	LOC_Os07g31884	0.773
m0037-S	m0354-S	0.773
LOC_Os02g10860	LOC_Os05g42350	0.772
m0340-S	m0689-L	0.772
LOC_Os01g15029	LOC_Os07g46780	0.772
m0427-L	m0488-L	0.772
LOC_Os05g42350	LOC_Os06g39330	0.772
m0842-L	m0843-L	0.772
LOC_Os01g15029	LOC_Os01g66640	0.771
LOC_Os01g52730	LOC_Os02g34990	0.771
LOC_Os05g44210	m0247-L	0.771
TO:0000495	TO:0000734	0.771
TO:0000411	LOC_Os09g10340	0.771
LOC_Os05g03174	LOC_Os08g44650	0.771
LOC_Os01g33050	LOC_Os01g66890	0.77
LOC_Os03g60530	LOC_Os05g48750	0.77
LOC_Os05g48750	LOC_Os06g39690	0.77
m0502-L	m0684-L	0.77
LOC_Os01g74450	LOC_Os05g48750	0.77
LOC_Os06g03700	LOC_Os10g25030	0.77
LOC_Os01g33050	LOC_Os08g09190	0.769
LOC_Os03g21270	LOC_Os09g10340	0.769
LOC_Os08g26870	LOC_Os12g10784	0.769
LOC_Os08g26870	LOC_Os09g10340	0.769
m0347-L	m0898-L	0.769
TO:0000446	LOC_Os01g72310	0.769
TO:0000625	LOC_Os07g41170	0.769
LOC_Os02g17380	LOC_Os07g02540	0.769
LOC_Os02g10860	LOC_Os03g60530	0.768
LOC_Os02g10860	LOC_Os06g39690	0.768
m0749-L	m0925-L	0.768
LOC_Os03g60530	LOC_Os06g39330	0.768
m0513-L	m1028-L	0.768
m0673-L	m0715-L	0.768
LOC_Os06g39330	LOC_Os06g39690	0.768
LOC_Os01g74450	LOC_Os02g10860	0.768
LOC_Os01g74450	LOC_Os06g39330	0.768
LOC_Os04g53230	LOC_Os05g44210	0.768
m0421-S	m0673-L	0.767
LOC_Os02g47920	LOC_Os05g33500	0.767
LOC_Os01g66640	LOC_Os05g03480	0.767
LOC_Os04g37580	LOC_Os08g09190	0.767
m0232-S	m0584-S	0.767
LOC_Os07g46780	m0329-L	0.766
m0148-S	m0252-S	0.766
LOC_Os06g13680	LOC_Os08g05470	0.766
LOC_Os01g15029	LOC_Os08g33820	0.765
TO:0000144	m0232-S	0.765
TO:0000672	LOC_Os01g68710	0.765
TO:0000390	LOC_Os01g39810	0.765
TO:0000390	LOC_Os01g40690	0.765
m0156-S	m0763-L	0.765
LOC_Os01g66890	LOC_Os08g09190	0.765
LOC_Os01g68710	LOC_Os03g45340	0.765
LOC_Os01g68710	LOC_Os04g07280	0.765
LOC_Os06g03676	m0288-S	0.764
LOC_Os02g56320	m0288-S	0.764
LOC_Os03g19760	LOC_Os07g46852	0.763
m0125-S	m0354-S	0.763
LOC_Os01g73250	m0459-S	0.762
m0362-S	m0885-L	0.762
LOC_Os02g10860	LOC_Os07g02540	0.761
LOC_Os06g28630	LOC_Os10g22460	0.761
LOC_Os01g01302	LOC_Os08g30020	0.761
LOC_Os01g73514	LOC_Os05g03480	0.761
LOC_Os10g22460	m0806-L	0.761
LOC_Os08g30020	LOC_Os08g39370	0.761
LOC_Os01g66890	LOC_Os08g33820	0.761
TO:0000088	m0340-S	0.761
LOC_Os06g39330	LOC_Os07g02540	0.761
LOC_Os01g12210	LOC_Os04g37580	0.76
LOC_Os01g01302	LOC_Os10g18340	0.76
LOC_Os01g21610	m0834-L	0.76
LOC_Os01g21610	m0875-L	0.76
LOC_Os06g03676	m0888-L	0.76
LOC_Os04g37580	LOC_Os06g48750	0.76
m0102-S	m0178-S	0.76
m0427-L	m0565-L	0.759
m0673-L	m1007-L	0.759
LOC_Os05g39080	LOC_Os09g27970	0.759
LOC_Os05g39080	m0141-S	0.759
LOC_Os05g03480	LOC_Os08g44650	0.759
m0168-S	m0552-L	0.759
LOC_Os01g33050	LOC_Os05g03174	0.758
LOC_Os01g55570	LOC_Os03g57070	0.758
LOC_Os07g04910	m0751-L	0.758
LOC_Os08g05470	LOC_Os08g30020	0.758
m0426-L	m0892-L	0.758
LOC_Os03g55776	m0266-L	0.758
LOC_Os04g37580	LOC_Os04g53230	0.758
m0102-S	m0250-S	0.758
TO:0000344	m0751-L	0.758
TO:0000224	m0751-L	0.758
LOC_Os01g73540	LOC_Os03g63074	0.757
LOC_Os02g39700	LOC_Os11g24590	0.757
LOC_Os04g31070	LOC_Os04g40720	0.757
m0285-S	m0584-S	0.757
m0168-S	m0178-S	0.757
LOC_Os03g22740	LOC_Os11g24590	0.757
LOC_Os07g04910	LOC_Os10g19080	0.756
LOC_Os01g15029	LOC_Os03g48710	0.756
LOC_Os01g15029	LOC_Os04g37580	0.756
LOC_Os11g32410	m0268-L	0.756
LOC_Os11g31700	LOC_Os12g37710	0.756
LOC_Os01g52720	LOC_Os09g27970	0.756
LOC_Os01g52720	LOC_Os04g02280	0.756
LOC_Os01g52720	m0141-S	0.756
TO:0000428	m0502-L	0.756
LOC_Os05g48750	LOC_Os08g39370	0.756
m0481-L	m0669-L	0.756
TO:0000344	LOC_Os10g19080	0.756
TO:0000224	LOC_Os10g19080	0.756
LOC_Os01g23990	m0214-L	0.756
LOC_Os01g01302	LOC_Os01g14510	0.755
LOC_Os03g55776	m0619-L	0.755
LOC_Os10g22460	m0266-L	0.755
LOC_Os05g49880	LOC_Os09g37540	0.755
TO:0000434	LOC_Os02g46930	0.754
TO:0000434	LOC_Os01g72860	0.754
TO:0000462	LOC_Os08g05750	0.754
LOC_Os02g02890	LOC_Os07g46852	0.754
LOC_Os01g66890	LOC_Os05g03174	0.754
LOC_Os04g53660	m0493-L	0.754
LOC_Os01g10450	LOC_Os04g53660	0.754
LOC_Os03g13560	LOC_Os08g30020	0.754
TO:0000538	LOC_Os04g53660	0.754
LOC_Os04g52730	LOC_Os04g53660	0.754
m0474-L	m0544-S	0.753
LOC_Os02g10860	LOC_Os05g48750	0.753
LOC_Os07g04910	LOC_Os11g31700	0.753
LOC_Os10g08940	m0582-L	0.753
LOC_Os05g48030	LOC_Os09g38670	0.753
m0885-L	m0919-L	0.753
LOC_Os01g01302	LOC_Os08g09190	0.753
LOC_Os05g48750	LOC_Os06g39330	0.753
TO:0000344	LOC_Os11g31700	0.753
TO:0000224	LOC_Os11g31700	0.753
LOC_Os08g16350	LOC_Os10g41400	0.752
LOC_Os02g10860	LOC_Os10g18340	0.752
LOC_Os02g10860	LOC_Os08g30020	0.752
m0087-L	m0388-L	0.752
TO:0000507	TO:0000586	0.752
TO:0000507	m0615-L	0.752
TO:0000507	m0132-S	0.752
TO:0000507	TO:0000516	0.752
TO:0000507	TO:0000576	0.752
LOC_Os10g08940	m0270-S	0.752
LOC_Os05g44210	LOC_Os10g22460	0.752
LOC_Os03g06370	m0834-L	0.752
LOC_Os03g06370	m0875-L	0.752
LOC_Os03g11550	m0212-S	0.752
LOC_Os01g13060	LOC_Os07g06800	0.752
m0332-S	m0421-S	0.752
m0332-S	m0673-L	0.752
LOC_Os01g34620	LOC_Os06g42030	0.752
LOC_Os06g39330	LOC_Os10g18340	0.752
LOC_Os06g39330	LOC_Os08g30020	0.752
TO:0000249	TO:0000507	0.752
TO:0000249	TO:0000471	0.752
LOC_Os02g34990	LOC_Os02g47920	0.752
TO:0000471	LOC_Os07g04910	0.752
TO:0000471	TO:0000586	0.752
TO:0000471	m0615-L	0.752
TO:0000471	m0132-S	0.752
TO:0000471	TO:0000516	0.752
TO:0000471	TO:0000576	0.752
TO:0000344	TO:0000471	0.752
TO:0000224	TO:0000471	0.752
LOC_Os01g12210	LOC_Os08g30020	0.751
TO:0000144	m0584-S	0.751
LOC_Os03g20020	LOC_Os06g28630	0.751
LOC_Os01g01302	LOC_Os05g48750	0.751
LOC_Os06g48750	LOC_Os08g30020	0.751
m0898-L	m1028-L	0.751
m0354-S	m0676-S	0.751
LOC_Os04g40720	LOC_Os09g27970	0.751
LOC_Os04g40720	m0141-S	0.751
m0037-S	m0519-S	0.751
LOC_Os07g04910	m0426-L	0.75
TO:0000434	LOC_Os01g54990	0.75
m0087-L	m0845-S	0.75
TO:0000102	LOC_Os01g33050	0.75
LOC_Os01g73250	m0493-L	0.75
LOC_Os01g73250	LOC_Os04g52730	0.75
LOC_Os01g07260	LOC_Os05g05530	0.75
LOC_Os01g07260	LOC_Os02g32110	0.75
LOC_Os01g07260	m0508-S	0.75
LOC_Os01g07260	LOC_Os11g07450	0.75
TO:0000104	m0834-L	0.75
TO:0000104	m0875-L	0.75
TO:0000586	TO:0000734	0.75
TO:0000519	TO:0000586	0.75
TO:0000519	m0615-L	0.75
TO:0000519	m0132-S	0.75
TO:0000519	TO:0000576	0.75
TO:0000547	LOC_Os01g07260	0.75
TO:0000547	LOC_Os12g36860	0.75
TO:0000547	LOC_Os03g23950	0.75
TO:0000469	m0405-S	0.75
TO:0000467	LOC_Os10g30860	0.75
LOC_Os01g72049	LOC_Os01g72310	0.75
LOC_Os03g04470	LOC_Os08g09190	0.75
LOC_Os03g51680	LOC_Os10g33840	0.75
LOC_Os01g60280	LOC_Os10g33840	0.75
m0374-L	m0577-L	0.75
LOC_Os12g36860	m0508-S	0.75
LOC_Os01g46169	LOC_Os08g10320	0.75
TO:0000516	TO:0000519	0.75
TO:0000516	TO:0000734	0.75
TO:0000734	m0615-L	0.75
TO:0000734	m0132-S	0.75
LOC_Os07g29640	LOC_Os10g40740	0.75
LOC_Os03g23950	LOC_Os05g05530	0.75
LOC_Os03g23950	m0508-S	0.75
LOC_Os03g23950	LOC_Os11g07450	0.75
TO:0000291	TO:0000303	0.75
TO:0000014	TO:0000586	0.75
TO:0000014	m0615-L	0.75
TO:0000014	m0132-S	0.75
TO:0000014	TO:0000516	0.75
TO:0000014	TO:0000249	0.75
TO:0000014	TO:0000576	0.75
TO:0000205	LOC_Os06g02490	0.75
LOC_Os05g05530	LOC_Os12g36860	0.75
LOC_Os02g32110	LOC_Os12g36860	0.75
LOC_Os02g32110	LOC_Os03g23950	0.75
LOC_Os03g13274	LOC_Os06g02490	0.75
LOC_Os07g02540	LOC_Os08g05470	0.75
TO:0000449	LOC_Os10g33840	0.75
TO:0000446	m0405-S	0.75
LOC_Os01g33684	m0218-L	0.75
TO:0000249	TO:0000519	0.75
TO:0000249	TO:0000734	0.75
LOC_Os04g02280	LOC_Os09g27970	0.75
LOC_Os04g02280	m0141-S	0.75
LOC_Os01g10450	LOC_Os01g73250	0.75
LOC_Os02g21750	LOC_Os10g35490	0.75
LOC_Os09g31514	LOC_Os11g31700	0.75
TO:0000538	LOC_Os01g73250	0.75
TO:0000303	TO:0000531	0.75
LOC_Os11g45130	LOC_Os11g45280	0.75
LOC_Os11g07450	LOC_Os12g36860	0.75
LOC_Os10g33840	m0818-L	0.75
m0418-L	m0474-L	0.75
LOC_Os10g30860	m0148-S	0.75
TO:0000576	TO:0000734	0.75
TO:0000344	m0426-L	0.75
TO:0000224	m0426-L	0.75
TO:0000206	LOC_Os07g04910	0.75
TO:0000206	m0528-L	0.75
TO:0000206	TO:0000344	0.75
TO:0000206	TO:0000224	0.75
LOC_Os01g55570	LOC_Os02g17380	0.749
LOC_Os01g09305	LOC_Os07g02540	0.749
LOC_Os03g04470	LOC_Os11g25160	0.749
LOC_Os01g14510	m0453-L	0.749
m0368-L	m0923-L	0.749
LOC_Os05g45270	m0273-S	0.749
m0612-L	m0793-L	0.748
LOC_Os05g42350	LOC_Os08g30020	0.748
TO:0000211	LOC_Os11g25160	0.748
LOC_Os01g66890	LOC_Os06g13680	0.748
m0383-S	m0584-S	0.748
LOC_Os09g31502	m0843-L	0.747
m0174-S	m0250-S	0.747
LOC_Os08g44650	LOC_Os10g18340	0.747
LOC_Os03g55776	m0003-L	0.747
m0064-S	m0751-L	0.747
LOC_Os03g19760	LOC_Os07g46780	0.747
LOC_Os04g53230	LOC_Os08g30020	0.747
LOC_Os01g23990	m0371-S	0.747
TO:0000211	LOC_Os08g39370	0.746
m0834-L	m0858-L	0.746
m0672-L	m0893-L	0.746
m0858-L	m0875-L	0.746
m0102-S	m0139-S	0.746
LOC_Os01g49529	LOC_Os04g33200	0.746
m0383-S	m0537-S	0.746
TO:0000434	LOC_Os01g01720	0.745
TO:0000632	m0129-S	0.745
LOC_Os10g19080	m0064-S	0.745
LOC_Os08g05470	LOC_Os08g33820	0.745
LOC_Os07g46780	LOC_Os09g16760	0.745
LOC_Os01g73514	LOC_Os03g60530	0.745
LOC_Os01g73514	LOC_Os06g39690	0.745
LOC_Os01g73514	LOC_Os01g74450	0.745
LOC_Os02g34990	LOC_Os10g22460	0.745
m0129-S	m0136-L	0.745
LOC_Os04g24165	LOC_Os07g46780	0.745
m0314-L	m0639-L	0.744
m0314-L	m0631-L	0.744
m0032-L	m0234-L	0.744
TO:0000305	TO:0000579	0.744
LOC_Os01g09305	LOC_Os01g15029	0.744
LOC_Os03g04470	LOC_Os08g33820	0.744
m0283-L	m0418-L	0.744
LOC_Os08g29600	m0911-L	0.744
LOC_Os01g33050	LOC_Os08g39370	0.743
LOC_Os01g15029	LOC_Os08g30020	0.743
LOC_Os03g60530	LOC_Os10g35490	0.743
LOC_Os01g73514	LOC_Os08g05470	0.743
LOC_Os01g13060	LOC_Os05g42350	0.743
m0485-S	m0493-L	0.743
m0064-S	m0548-S	0.743
LOC_Os06g39690	LOC_Os10g35490	0.743
LOC_Os01g10450	m0485-S	0.743
TO:0000538	m0485-S	0.743
m0102-S	m0855-L	0.743
LOC_Os01g74450	LOC_Os10g35490	0.743
LOC_Os04g52730	m0485-S	0.743
m0760-S	m0911-L	0.742
TO:0000102	m0552-L	0.742
TO:0000641	m0879-L	0.742
LOC_Os01g01302	LOC_Os05g03480	0.742
LOC_Os01g01302	LOC_Os05g03174	0.742
LOC_Os01g13060	LOC_Os03g11650	0.742
m0282-L	m0283-L	0.742
m0507-S	m0537-S	0.742
LOC_Os01g74300	LOC_Os03g19290	0.742
m0656-L	m0885-L	0.741
TO:0000144	m0443-S	0.741
LOC_Os03g16430	LOC_Os07g46852	0.741
m0012-L	m0487-L	0.741
LOC_Os05g04000	LOC_Os08g05470	0.741
LOC_Os01g01302	LOC_Os10g35490	0.741
LOC_Os03g43720	m0893-L	0.741
LOC_Os03g11550	LOC_Os05g49880	0.741
LOC_Os03g14590	LOC_Os04g24165	0.741
LOC_Os01g21610	m0359-L	0.741
LOC_Os02g10860	m0242-S	0.74
m0012-L	m0199-S	0.74
m0355-L	m0427-L	0.74
m0021-L	m0199-S	0.74
LOC_Os01g66890	LOC_Os08g39370	0.74
LOC_Os03g43890	LOC_Os03g63590	0.74
TO:0000085	TO:0000374	0.74
LOC_Os06g39330	m0242-S	0.74
LOC_Os01g49529	m0316-L	0.74
TO:0000102	m0043-L	0.739
LOC_Os01g01302	LOC_Os02g10860	0.739
LOC_Os01g01302	LOC_Os06g39330	0.739
m0519-S	m0584-S	0.739
TO:0000291	LOC_Os03g55776	0.739
m0332-S	m0531-S	0.739
TO:0000531	LOC_Os03g55776	0.739
LOC_Os02g10860	LOC_Os08g44650	0.738
TO:0000144	m0033-S	0.738
LOC_Os01g07590	LOC_Os07g02250	0.738
LOC_Os10g18340	LOC_Os11g25160	0.738
LOC_Os05g48750	LOC_Os08g44650	0.738
m0161-S	m0183-S	0.738
LOC_Os06g39330	LOC_Os08g44650	0.738
LOC_Os01g33684	LOC_Os03g55776	0.738
LOC_Os01g08760	LOC_Os05g33300	0.738
TO:0000102	LOC_Os01g09305	0.737
m0080-L	m0355-L	0.737
m0355-L	m0565-L	0.737
m0068-L	m0168-S	0.737
m0676-S	m0793-S	0.737
LOC_Os03g19760	LOC_Os08g30020	0.737
LOC_Os09g37540	LOC_Os12g43380	0.737
LOC_Os01g33050	LOC_Os07g02540	0.736
LOC_Os01g15029	LOC_Os05g04000	0.736
LOC_Os02g47920	LOC_Os09g37540	0.736
m0503-S	m0925-L	0.736
LOC_Os06g13680	LOC_Os08g39370	0.736
TO:0000144	m0285-S	0.735
LOC_Os01g73514	LOC_Os03g19760	0.735
LOC_Os01g66890	LOC_Os03g55776	0.735
m0347-L	m0779-L	0.735
LOC_Os10g02040	LOC_Os11g43900	0.735
TO:0000211	LOC_Os01g66890	0.734
LOC_Os01g01302	LOC_Os07g02540	0.734
LOC_Os03g14590	m0371-S	0.734
LOC_Os02g34990	m0266-L	0.734
LOC_Os11g43900	m0519-L	0.734
LOC_Os04g24165	LOC_Os10g18340	0.734
LOC_Os01g33050	LOC_Os06g13680	0.733
m0033-S	m0232-S	0.733
TO:0000211	LOC_Os08g09190	0.733
LOC_Os03g04470	LOC_Os05g03174	0.733
LOC_Os01g73514	LOC_Os08g30020	0.733
LOC_Os03g26210	LOC_Os06g28630	0.733
m0102-S	m0138-S	0.733
m0878-L	m0962-S	0.733
m0235-L	m0669-L	0.733
LOC_Os01g12210	LOC_Os01g23990	0.732
LOC_Os06g28630	LOC_Os12g43380	0.732
LOC_Os01g73514	LOC_Os10g18340	0.732
TO:0000243	m0418-L	0.732
LOC_Os05g33300	LOC_Os08g26870	0.732
LOC_Os01g23990	LOC_Os06g48750	0.732
LOC_Os05g03900	m0007-S	0.731
LOC_Os03g45340	m0271-S	0.731
LOC_Os03g60530	LOC_Os11g25160	0.731
LOC_Os05g44210	m0619-L	0.731
TO:0000672	m0271-S	0.731
m0076-S	m0519-S	0.731
LOC_Os07g46780	LOC_Os08g33820	0.731
LOC_Os04g07280	m0271-S	0.731
LOC_Os01g14510	LOC_Os03g60530	0.731
LOC_Os01g14510	LOC_Os06g39690	0.731
LOC_Os01g14510	LOC_Os01g74450	0.731
LOC_Os06g39690	LOC_Os11g25160	0.731
LOC_Os01g74450	LOC_Os11g25160	0.731
TO:0000434	m0857-L	0.73
LOC_Os01g05650	LOC_Os02g02890	0.73
LOC_Os01g09305	LOC_Os09g26960	0.73
m0275-L	m0377-L	0.73
m0332-S	m0443-L	0.73
m0282-L	m0418-L	0.73
m0839-L	m0874-L	0.73
m0009-S	m0383-S	0.73
LOC_Os04g37580	LOC_Os08g39370	0.73
m0043-L	m0783-L	0.73
m0734-L	m0871-L	0.73
LOC_Os01g33050	m0043-L	0.729
TO:0000305	m0566-L	0.729
m0075-S	m0480-S	0.729
LOC_Os10g18340	m0371-S	0.729
LOC_Os05g07940	LOC_Os08g08586	0.729
LOC_Os04g31070	LOC_Os12g32280	0.729
m0751-L	m0756-L	0.729
LOC_Os08g09190	LOC_Os10g18340	0.729
LOC_Os08g39370	LOC_Os08g44650	0.729
TO:0000402	LOC_Os01g54990	0.729
m0204-L	m0423-L	0.729
m0656-L	m0669-L	0.728
LOC_Os08g33820	LOC_Os10g18340	0.728
LOC_Os07g02250	LOC_Os10g02930	0.728
LOC_Os01g09305	LOC_Os01g72870	0.728
LOC_Os08g44650	LOC_Os10g35490	0.728
m0586-L	m0936-L	0.728
LOC_Os01g25189	LOC_Os10g39930	0.728
LOC_Os03g11550	m0247-L	0.728
LOC_Os01g66640	LOC_Os02g34990	0.728
LOC_Os01g66640	LOC_Os11g25160	0.728
LOC_Os01g33050	LOC_Os04g37580	0.727
LOC_Os01g55570	LOC_Os03g13560	0.727
LOC_Os01g55570	LOC_Os07g01250	0.727
TO:0000428	m0684-L	0.727
m0284-S	m0586-L	0.727
LOC_Os03g11550	LOC_Os06g28630	0.727
LOC_Os10g02040	LOC_Os10g35490	0.727
LOC_Os02g10860	m0521-L	0.726
LOC_Os01g55570	LOC_Os02g10860	0.726
LOC_Os01g55570	LOC_Os06g39330	0.726
TO:0000434	LOC_Os06g12310	0.726
m0495-L	m0751-L	0.726
LOC_Os05g07940	LOC_Os08g38590	0.726
LOC_Os06g39330	m0521-L	0.726
LOC_Os04g24165	LOC_Os05g48750	0.726
LOC_Os01g12210	LOC_Os01g73514	0.725
LOC_Os01g12210	LOC_Os01g66640	0.725
m0256-L	m0609-L	0.725
m0490-S	m0552-S	0.725
TO:0000211	LOC_Os04g53230	0.725
LOC_Os01g73514	LOC_Os06g48750	0.725
m0068-L	m0534-L	0.725
LOC_Os01g66640	LOC_Os06g48750	0.725
m0344-S	m0499-L	0.725
LOC_Os01g33050	LOC_Os01g73514	0.724
LOC_Os06g18670	m0475-L	0.724
LOC_Os01g05650	LOC_Os07g46852	0.724
LOC_Os01g73514	LOC_Os05g48750	0.724
LOC_Os03g55776	LOC_Os04g53230	0.724
m0783-L	m0855-L	0.724
LOC_Os06g13680	LOC_Os08g33820	0.724
m0168-S	m0507-S	0.724
LOC_Os01g23990	LOC_Os07g31884	0.724
LOC_Os03g15600	LOC_Os04g40720	0.723
LOC_Os05g04000	LOC_Os07g02540	0.723
LOC_Os07g46852	LOC_Os09g38670	0.723
LOC_Os08g05470	LOC_Os08g44650	0.723
LOC_Os03g04470	LOC_Os05g03480	0.723
LOC_Os01g73514	LOC_Os08g09190	0.723
TO:0000369	LOC_Os07g44820	0.723
TO:0000366	LOC_Os07g44820	0.723
LOC_Os03g62670	m0212-S	0.723
m0232-S	m0354-S	0.723
LOC_Os03g57070	LOC_Os07g46852	0.723
LOC_Os01g33050	LOC_Os08g33820	0.722
TO:0000144	m0537-S	0.722
m0250-S	m0783-L	0.722
LOC_Os04g34270	m0092-L	0.722
LOC_Os05g07940	m0212-S	0.722
m0673-L	m1027-L	0.722
LOC_Os01g21610	LOC_Os03g11650	0.722
LOC_Os03g62670	LOC_Os08g08586	0.722
m0199-S	m0487-L	0.722
TO:0000402	m0071-S	0.722
TO:0000144	m0354-S	0.721
LOC_Os06g03560	m0963-L	0.721
m0014-S	m0237-S	0.721
LOC_Os03g19760	LOC_Os03g57070	0.721
m0027-S	m0332-S	0.721
m0129-S	m0936-L	0.721
LOC_Os07g48960	LOC_Os08g14660	0.721
LOC_Os03g15600	LOC_Os10g39930	0.72
LOC_Os03g45980	LOC_Os03g55776	0.72
TO:0000144	m0125-S	0.72
LOC_Os06g28630	m0459-S	0.72
LOC_Os03g48710	LOC_Os07g02540	0.72
m0138-S	m0168-S	0.72
LOC_Os05g48750	m0371-S	0.72
m0506-L	m0669-L	0.72
m0204-L	m0418-L	0.72
m0168-S	m0855-L	0.72
LOC_Os07g06800	m0038-L	0.72
m0715-L	m1007-L	0.72
LOC_Os01g52730	m0247-L	0.719
m0586-L	m0793-S	0.719
LOC_Os05g48750	LOC_Os11g25160	0.719
LOC_Os02g39700	LOC_Os08g39370	0.719
LOC_Os03g13274	LOC_Os12g38850	0.719
TO:0000044	LOC_Os10g30300	0.719
m0125-S	m0676-S	0.719
m0460-L	m0751-L	0.719
LOC_Os03g22740	LOC_Os08g39370	0.719
LOC_Os01g07260	LOC_Os05g07940	0.718
LOC_Os05g42350	m0561-L	0.718
m0115-S	m0357-S	0.718
m0513-L	m0898-L	0.718
m0043-L	m0250-S	0.718
m0043-L	m0174-S	0.718
m0706-S	m0974-S	0.718
m0246-L	m0494-L	0.718
m0176-L	m0933-L	0.717
LOC_Os02g47920	LOC_Os10g22460	0.717
TO:0000291	LOC_Os01g41630	0.717
LOC_Os03g43720	m0354-L	0.717
TO:0000557	m0834-L	0.717
TO:0000557	m0875-L	0.717
m0354-S	m0793-S	0.717
m0009-S	m0676-S	0.717
TO:0000531	LOC_Os01g41630	0.717
LOC_Os01g41630	LOC_Os10g40740	0.717
LOC_Os01g15029	LOC_Os08g44650	0.716
LOC_Os01g52730	LOC_Os09g37540	0.716
LOC_Os05g04000	LOC_Os07g46780	0.716
LOC_Os04g58320	LOC_Os09g23340	0.716
TO:0000068	m0395-S	0.716
LOC_Os03g19760	LOC_Os11g29900	0.716
m0480-S	m0998-S	0.716
LOC_Os05g49880	LOC_Os10g35490	0.716
LOC_Os03g04470	LOC_Os03g60530	0.715
LOC_Os03g04470	LOC_Os06g39690	0.715
LOC_Os01g73514	LOC_Os02g10860	0.715
LOC_Os01g73514	LOC_Os06g39330	0.715
LOC_Os01g73514	LOC_Os04g53230	0.715
LOC_Os02g39700	LOC_Os07g46780	0.715
m0095-L	m0100-L	0.715
TO:0000243	m0423-L	0.715
LOC_Os01g74450	LOC_Os03g04470	0.715
LOC_Os03g22740	LOC_Os07g46780	0.715
LOC_Os03g57070	LOC_Os07g06800	0.715
LOC_Os01g33050	LOC_Os07g46780	0.714
LOC_Os09g27970	m0822-L	0.714
LOC_Os03g60530	LOC_Os08g09190	0.714
TO:0000211	LOC_Os05g03174	0.714
LOC_Os01g19820	LOC_Os12g36860	0.714
LOC_Os01g19820	LOC_Os09g37540	0.714
LOC_Os03g55776	m0493-L	0.714
LOC_Os03g55776	LOC_Os04g52730	0.714
m0273-S	m0357-S	0.714
m0061-S	m0203-S	0.714
LOC_Os03g13730	m0348-S	0.714
LOC_Os06g39690	LOC_Os08g09190	0.714
LOC_Os01g10450	LOC_Os03g55776	0.714
TO:0000538	LOC_Os03g55776	0.714
m0141-S	m0822-L	0.714
LOC_Os01g74450	LOC_Os08g09190	0.714
LOC_Os08g38590	LOC_Os10g26570	0.714
LOC_Os05g03174	LOC_Os10g18340	0.714
LOC_Os03g20020	LOC_Os10g37640	0.713
TO:0000211	LOC_Os05g03480	0.713
LOC_Os01g01302	LOC_Os08g39370	0.713
LOC_Os04g34270	LOC_Os07g31884	0.713
LOC_Os01g73514	LOC_Os08g44650	0.713
LOC_Os05g49910	LOC_Os11g25160	0.713
LOC_Os02g17380	LOC_Os07g06800	0.713
LOC_Os02g10860	m0762-L	0.712
m0314-S	m0383-S	0.712
LOC_Os01g07260	LOC_Os03g62670	0.712
m0552-L	m0855-L	0.712
LOC_Os01g05650	LOC_Os05g48030	0.712
LOC_Os03g04470	LOC_Os10g18340	0.712
LOC_Os03g04470	LOC_Os05g48750	0.712
m0076-S	m0584-S	0.712
LOC_Os01g73514	LOC_Os05g03174	0.712
LOC_Os07g02540	LOC_Os07g06800	0.712
LOC_Os06g39330	m0762-L	0.712
LOC_Os04g53230	LOC_Os08g44650	0.712
LOC_Os01g15029	LOC_Os05g49910	0.711
LOC_Os03g45340	m0685-L	0.711
LOC_Os01g73250	LOC_Os11g10310	0.711
TO:0000672	m0685-L	0.711
m0174-S	m0552-L	0.711
LOC_Os05g07890	LOC_Os07g01620	0.711
LOC_Os04g07890	m0061-S	0.711
m0068-L	m0174-S	0.711
LOC_Os05g49910	LOC_Os07g46780	0.711
LOC_Os04g07280	m0685-L	0.711
m0487-L	m0565-L	0.711
m0129-S	m0793-S	0.711
m0125-S	m0383-S	0.711
m0447-L	m0586-L	0.711
LOC_Os04g24165	LOC_Os07g02540	0.711
m0423-L	m0500-L	0.71
LOC_Os01g07590	m0371-S	0.71
m0395-S	m0565-L	0.71
m0285-S	m0507-S	0.71
LOC_Os07g02540	LOC_Os11g25160	0.71
LOC_Os05g03480	LOC_Os10g18340	0.71
TO:0000632	m0136-L	0.709
LOC_Os06g03560	LOC_Os07g31884	0.709
m0250-S	m0552-L	0.709
TO:0000424	LOC_Os03g06370	0.709
LOC_Os05g48750	LOC_Os08g09190	0.709
LOC_Os03g11650	LOC_Os07g02540	0.709
LOC_Os01g13060	m0479-S	0.709
m0129-S	m0256-L	0.709
LOC_Os04g37580	LOC_Os07g46780	0.709
LOC_Os05g03480	LOC_Os05g04000	0.709
m0102-S	m0507-S	0.709
m0242-S	m0331-L	0.709
LOC_Os05g03174	m0214-L	0.709
LOC_Os01g72870	LOC_Os11g29900	0.708
TO:0000434	LOC_Os08g38590	0.708
LOC_Os01g03549	LOC_Os05g03174	0.708
m0156-S	m0599-L	0.708
m0537-S	m0584-S	0.708
m0537-S	m0676-S	0.708
m0332-S	m1007-L	0.708
m0760-S	m0797-L	0.707
LOC_Os01g72870	LOC_Os03g43720	0.707
m0238-S	m0273-S	0.707
LOC_Os03g60530	LOC_Os05g03174	0.707
LOC_Os05g04000	LOC_Os11g25160	0.707
m0299-L	m0539-L	0.707
m0285-S	m0676-S	0.707
m0857-L	m0893-L	0.707
LOC_Os05g03480	LOC_Os05g49910	0.707
LOC_Os01g74450	LOC_Os05g03174	0.707
LOC_Os05g03174	LOC_Os06g39690	0.707
LOC_Os03g20020	LOC_Os12g43380	0.706
LOC_Os06g28630	LOC_Os08g05790	0.706
LOC_Os11g45280	m0428-S	0.706
LOC_Os01g01302	LOC_Os08g05470	0.706
m0139-S	m0933-L	0.706
m0503-S	m0749-L	0.706
TO:0000303	LOC_Os03g43890	0.706
m0237-S	m1007-L	0.705
LOC_Os10g08940	m0548-S	0.705
LOC_Os01g17070	LOC_Os08g29600	0.705
m0493-L	m0831-L	0.705
LOC_Os01g09305	LOC_Os01g73514	0.705
LOC_Os03g55776	LOC_Os10g40740	0.705
LOC_Os03g63590	LOC_Os11g24590	0.705
TO:0000205	LOC_Os01g08760	0.705
LOC_Os03g11550	LOC_Os09g37540	0.705
LOC_Os01g66890	LOC_Os04g37580	0.705
LOC_Os01g10450	m0831-L	0.705
TO:0000538	m0831-L	0.705
LOC_Os06g13680	LOC_Os07g46780	0.705
LOC_Os04g52730	m0831-L	0.705
LOC_Os02g10860	m0038-L	0.704
LOC_Os01g01302	LOC_Os01g15029	0.704
LOC_Os01g19820	LOC_Os03g60530	0.704
LOC_Os01g19820	LOC_Os06g39690	0.704
LOC_Os01g19820	LOC_Os01g74450	0.704
TO:0000453	m0465-S	0.704
m0332-S	m1027-L	0.704
LOC_Os07g02540	LOC_Os11g29900	0.704
LOC_Os06g39330	m0038-L	0.704
m0507-S	m0783-L	0.704
m0125-S	m0232-S	0.704
m0383-S	m0507-S	0.704
LOC_Os12g37710	m0141-S	0.703
LOC_Os09g27970	LOC_Os12g37710	0.703
m0427-L	m0494-L	0.703
TO:0000072	TO:0000544	0.703
LOC_Os01g19820	m0212-S	0.703
m0136-L	m0284-S	0.703
LOC_Os03g11550	m0459-S	0.703
m0305-S	m1038-L	0.703
LOC_Os04g24165	LOC_Os08g05470	0.703
LOC_Os02g10860	m0926-L	0.702
m0314-S	m0933-L	0.702
LOC_Os03g19290	m0160-L	0.702
m0033-S	m0537-S	0.702
TO:0000502	LOC_Os05g39080	0.702
LOC_Os03g60530	LOC_Os05g03480	0.702
LOC_Os01g09305	LOC_Os08g05470	0.702
LOC_Os01g01302	LOC_Os04g53230	0.702
m0220-L	m0289-L	0.702
m0068-L	m0102-S	0.702
LOC_Os02g39700	LOC_Os05g48750	0.702
LOC_Os01g13060	LOC_Os02g17380	0.702
LOC_Os03g16470	LOC_Os05g39080	0.702
LOC_Os06g39330	m0926-L	0.702
m0129-S	m0640-L	0.702
m0045-S	m0673-L	0.702
LOC_Os05g03480	LOC_Os06g39690	0.702
LOC_Os06g05430	LOC_Os10g08940	0.702
m0431-L	m0724-L	0.702
m0168-S	m0534-L	0.702
LOC_Os01g74450	LOC_Os05g03480	0.702
LOC_Os03g22740	LOC_Os05g48750	0.702
LOC_Os03g57070	LOC_Os09g38670	0.702
m0314-L	m0431-L	0.701
m0237-S	m0332-S	0.701
TO:0000430	m0456-S	0.701
LOC_Os01g03549	LOC_Os11g25160	0.701
m0032-L	m0375-S	0.701
m0744-L	m0913-L	0.701
LOC_Os01g09305	m0552-L	0.701
LOC_Os03g04470	LOC_Os08g05470	0.701
LOC_Os10g06720	m0456-S	0.701
m0354-S	m0383-S	0.701
TO:0000206	m0495-L	0.701
m0037-S	m0584-S	0.701
TO:0000502	LOC_Os01g52720	0.7
LOC_Os01g52720	LOC_Os03g16470	0.7
LOC_Os01g19820	LOC_Os10g02040	0.7
m0136-L	m0586-L	0.7
m0068-L	m0552-L	0.7
m0068-L	m0250-S	0.7
LOC_Os03g13274	LOC_Os06g49120	0.7
m0389-S	m0878-L	0.7
TO:0000136	m0156-L	0.7
LOC_Os01g33050	LOC_Os08g30020	0.699
LOC_Os03g15600	LOC_Os12g32280	0.699
LOC_Os08g33820	LOC_Os08g44650	0.699
LOC_Os01g07590	LOC_Os04g40740	0.699
TO:0000547	LOC_Os02g46930	0.699
TO:0000547	LOC_Os01g72860	0.699
LOC_Os02g46930	LOC_Os05g05530	0.699
LOC_Os02g46930	m0508-S	0.699
LOC_Os02g46930	LOC_Os11g07450	0.699
LOC_Os03g48710	LOC_Os08g05470	0.699
LOC_Os01g72860	LOC_Os05g05530	0.699
LOC_Os01g72860	LOC_Os02g32110	0.699
LOC_Os01g72860	m0508-S	0.699
LOC_Os01g72860	LOC_Os11g07450	0.699
LOC_Os07g46780	m0331-L	0.699
LOC_Os08g44230	m0762-L	0.699
LOC_Os02g47920	m0247-L	0.699
LOC_Os02g32110	LOC_Os02g46930	0.699
m0285-S	m0354-S	0.699
m0266-L	m0806-L	0.699
LOC_Os08g39830	m0241-L	0.699
m0821-L	m0846-L	0.698
LOC_Os01g55570	LOC_Os07g46852	0.698
m0256-L	m0640-L	0.698
m0014-S	m0332-S	0.698
m0421-S	m1007-L	0.698
LOC_Os04g40740	LOC_Os07g02250	0.698
TO:0000734	LOC_Os02g15870	0.698
m0064-S	m0437-S	0.698
m0102-S	m0120-L	0.698
m0383-S	m0793-S	0.698
LOC_Os11g25160	m0214-L	0.698
TO:0000579	m0566-L	0.698
LOC_Os01g23990	LOC_Os02g39700	0.698
LOC_Os01g23990	LOC_Os03g22740	0.698
LOC_Os05g03174	LOC_Os05g49910	0.698
LOC_Os01g15029	m0043-L	0.697
m0033-S	m0793-S	0.697
m0534-L	m0783-L	0.697
LOC_Os03g48710	LOC_Os12g10784	0.697
m0139-S	m0174-S	0.697
LOC_Os08g44230	m0331-L	0.697
LOC_Os01g13060	LOC_Os07g46852	0.697
TO:0000279	m0455-L	0.697
m0506-L	m0656-L	0.697
m0043-L	m0068-L	0.697
TO:0000144	m0519-S	0.696
m0292-S	m0443-S	0.696
m0494-L	m0565-L	0.696
LOC_Os05g04000	LOC_Os08g30020	0.696
m0558-L	m0609-L	0.696
LOC_Os11g45280	m0601-S	0.696
m0299-L	m1052-L	0.696
m0174-S	m0507-S	0.696
m0068-L	m0783-L	0.696
LOC_Os01g13060	LOC_Os08g30020	0.696
m0305-S	m0332-S	0.696
TO:0000243	m0204-L	0.696
LOC_Os02g34990	LOC_Os04g53230	0.696
m0547-S	m0785-L	0.696
m0045-S	m1007-L	0.696
LOC_Os04g37580	LOC_Os08g30020	0.696
LOC_Os01g33050	LOC_Os03g48710	0.695
LOC_Os07g04910	m0582-L	0.695
TO:0000434	TO:0000547	0.695
TO:0000434	LOC_Os05g05530	0.695
TO:0000434	LOC_Os02g32110	0.695
TO:0000434	m0508-S	0.695
TO:0000434	LOC_Os11g07450	0.695
TO:0000632	m0284-S	0.695
TO:0000502	LOC_Os04g40720	0.695
LOC_Os01g01302	LOC_Os01g19820	0.695
m0139-S	m0783-L	0.695
m0225-S	m0673-L	0.695
LOC_Os02g47920	LOC_Os10g35490	0.695
TO:0000291	LOC_Os10g22460	0.695
LOC_Os03g16470	LOC_Os04g40720	0.695
m0045-S	m0466-S	0.695
TO:0000531	LOC_Os10g22460	0.695
LOC_Os06g13680	LOC_Os08g30020	0.695
m0043-L	m0507-S	0.695
TO:0000344	m0582-L	0.695
TO:0000224	m0582-L	0.695
LOC_Os01g23990	LOC_Os10g35490	0.695
LOC_Os05g03174	LOC_Os05g48750	0.695
TO:0000144	m0009-S	0.694
TO:0000502	LOC_Os04g02280	0.694
LOC_Os09g12790	m0299-L	0.694
m0534-L	m0552-L	0.694
m0214-L	m0371-S	0.694
LOC_Os03g04470	LOC_Os08g39370	0.694
m0174-S	m0178-S	0.694
m0355-L	m0793-L	0.694
LOC_Os03g16470	LOC_Os04g02280	0.694
LOC_Os01g33684	LOC_Os10g22460	0.694
m0466-S	m1007-L	0.694
m0443-L	m0673-L	0.694
LOC_Os04g37580	m0214-L	0.694
LOC_Os05g33500	LOC_Os12g43380	0.694
LOC_Os04g53230	LOC_Os10g22460	0.694
LOC_Os03g15600	LOC_Os04g40740	0.693
LOC_Os07g04910	m0270-S	0.693
LOC_Os11g31700	m0495-L	0.693
m0178-S	m0933-L	0.693
m0584-S	m0793-S	0.693
LOC_Os05g49910	LOC_Os08g39370	0.693
LOC_Os01g66890	LOC_Os05g44210	0.693
m0855-L	m0933-L	0.693
TO:0000402	LOC_Os02g49840	0.693
m0431-L	m0639-L	0.693
m0431-L	m0631-L	0.693
m0043-L	m0138-S	0.693
TO:0000344	m0270-S	0.693
TO:0000224	m0270-S	0.693
LOC_Os08g38590	m0944-S	0.693
m0237-S	m0715-L	0.692
TO:0000102	LOC_Os01g15029	0.692
m0083-L	m0834-L	0.692
m0083-L	m0875-L	0.692
m0395-S	m0427-L	0.692
m0689-L	m0801-L	0.692
m0565-L	m0793-L	0.692
LOC_Os05g49910	LOC_Os08g09190	0.692
LOC_Os08g15040	m0872-L	0.692
LOC_Os01g11120	LOC_Os06g28630	0.692
TO:0000402	LOC_Os06g49050	0.692
m0045-S	m0176-L	0.692
LOC_Os01g12210	LOC_Os10g35490	0.691
m0496-L	m0515-S	0.691
m0033-S	m0354-S	0.691
m0763-L	m0845-L	0.691
LOC_Os03g48310	LOC_Os10g35490	0.691
m0427-L	m0793-L	0.691
LOC_Os06g03560	m0493-L	0.691
LOC_Os06g03560	m0508-S	0.691
LOC_Os06g03560	LOC_Os11g07450	0.691
TO:0000547	LOC_Os06g03560	0.691
m0014-S	m0225-S	0.691
LOC_Os08g05470	m0155-L	0.691
LOC_Os06g48750	LOC_Os10g35490	0.691
m0639-L	m0963-L	0.691
TO:0000291	m0831-L	0.691
m0212-S	m0536-L	0.691
m0631-L	m0963-L	0.691
LOC_Os05g05530	LOC_Os06g03560	0.691
LOC_Os02g32110	LOC_Os06g03560	0.691
LOC_Os01g14510	LOC_Os08g44650	0.691
LOC_Os01g10450	LOC_Os06g03560	0.691
TO:0000538	LOC_Os06g03560	0.691
LOC_Os05g03480	LOC_Os05g48750	0.691
TO:0000531	m0831-L	0.691
m0383-S	m0519-S	0.691
m0168-S	m0314-L	0.691
LOC_Os04g52730	LOC_Os06g03560	0.691
LOC_Os01g33050	LOC_Os03g43720	0.69
LOC_Os01g12210	LOC_Os03g04470	0.69
LOC_Os02g50330	LOC_Os09g10340	0.69
LOC_Os10g26570	m0858-L	0.69
LOC_Os01g52730	LOC_Os03g11550	0.69
LOC_Os05g04000	LOC_Os08g09190	0.69
LOC_Os03g04470	LOC_Os06g48750	0.69
LOC_Os10g18340	LOC_Os10g39930	0.69
LOC_Os01g73514	LOC_Os07g46852	0.69
LOC_Os03g43720	LOC_Os04g01780	0.69
LOC_Os07g02540	LOC_Os08g09190	0.69
m0447-L	m0578-L	0.69
TO:0000102	m0933-L	0.689
TO:0000452	LOC_Os02g10860	0.689
TO:0000452	LOC_Os06g39330	0.689
m0068-L	m0507-S	0.689
m0120-L	m0168-S	0.688
LOC_Os07g04180	m0519-L	0.688
m0476-S	m0521-L	0.688
LOC_Os01g07260	LOC_Os02g21750	0.688
m0625-L	m0645-L	0.688
m0779-L	m1028-L	0.688
LOC_Os01g21610	m0226-L	0.688
m0009-S	m0232-S	0.688
TO:0002662	m0799-L	0.688
m0047-S	m0998-S	0.688
TO:0000547	LOC_Os10g35490	0.687
LOC_Os06g28630	m0477-L	0.687
m0014-S	m0421-S	0.687
LOC_Os05g05530	LOC_Os10g35490	0.687
LOC_Os02g32110	LOC_Os10g35490	0.687
m0285-S	m0383-S	0.687
LOC_Os10g35490	m0508-S	0.687
LOC_Os10g35490	LOC_Os11g07450	0.687
m0204-L	m0657-L	0.687
m0168-S	m0450-S	0.687
m0168-S	m0323-S	0.687
LOC_Os06g03700	LOC_Os10g35490	0.687
m0484-L	m0605-L	0.686
LOC_Os07g46780	m0371-S	0.686
LOC_Os03g11550	LOC_Os06g03560	0.686
m0027-S	m0489-S	0.686
m0009-S	m0033-S	0.686
m0129-S	m0447-L	0.686
LOC_Os02g10860	LOC_Os08g09190	0.685
LOC_Os02g10860	LOC_Os11g25160	0.685
LOC_Os01g55570	m0834-L	0.685
LOC_Os01g55570	m0875-L	0.685
LOC_Os01g72870	m0348-S	0.685
m0087-L	m0582-L	0.685
m0292-S	m0383-S	0.685
m0414-S	m0672-S	0.685
LOC_Os03g60530	LOC_Os07g02540	0.685
m0075-S	m0998-S	0.685
LOC_Os01g19820	LOC_Os05g33500	0.685
LOC_Os01g73514	m0219-S	0.685
LOC_Os03g12910	LOC_Os07g31884	0.685
TO:0000291	LOC_Os03g20020	0.685
LOC_Os03g11550	m0493-L	0.685
LOC_Os03g11550	LOC_Os04g52730	0.685
m0219-S	m0287-S	0.685
m0487-L	m0672-L	0.685
LOC_Os06g39330	LOC_Os08g09190	0.685
LOC_Os06g39330	LOC_Os11g25160	0.685
LOC_Os01g33684	LOC_Os03g20020	0.685
m0009-S	m0584-S	0.685
m0813-L	m0871-L	0.685
LOC_Os06g39690	LOC_Os07g02540	0.685
LOC_Os01g10450	LOC_Os03g11550	0.685
LOC_Os01g10450	LOC_Os07g30620	0.685
m0579-L	m0948-L	0.685
LOC_Os03g13560	LOC_Os08g33820	0.685
TO:0000538	LOC_Os03g11550	0.685
TO:0000538	LOC_Os07g30620	0.685
TO:0000531	LOC_Os03g20020	0.685
LOC_Os07g30620	m0493-L	0.685
LOC_Os06g13680	LOC_Os08g44650	0.685
LOC_Os01g74450	LOC_Os07g02540	0.685
LOC_Os04g52730	LOC_Os07g30620	0.685
LOC_Os05g03174	LOC_Os07g02540	0.685
LOC_Os02g10860	LOC_Os08g33820	0.684
TO:0000632	m0256-L	0.684
TO:0000102	LOC_Os05g04000	0.684
LOC_Os01g52730	LOC_Os10g35490	0.684
m0176-L	m0507-S	0.684
LOC_Os01g01302	LOC_Os03g04470	0.684
m0355-L	m0395-S	0.684
m0284-S	m0546-L	0.684
LOC_Os05g49910	LOC_Os07g02540	0.684
LOC_Os01g66640	LOC_Os08g05470	0.684
LOC_Os01g66640	LOC_Os06g13680	0.684
LOC_Os10g35490	LOC_Os11g43900	0.684
LOC_Os06g39330	LOC_Os08g33820	0.684
m0199-S	m0789-L	0.684
LOC_Os03g36960	m0155-L	0.684
LOC_Os04g24165	LOC_Os05g49910	0.684
LOC_Os01g23990	LOC_Os01g73514	0.684
LOC_Os01g23990	LOC_Os08g30020	0.684
LOC_Os01g23990	LOC_Os11g25160	0.684
LOC_Os05g03174	LOC_Os05g04000	0.684
LOC_Os03g15600	m0214-L	0.683
m0491-L	m0900-L	0.683
m0212-L	m0682-L	0.683
m0250-S	m0537-S	0.683
m0014-S	m0466-S	0.683
m0395-S	m0487-L	0.683
LOC_Os01g73540	LOC_Os08g39600	0.683
LOC_Os02g49840	LOC_Os06g12310	0.683
TO:0000424	m0493-L	0.683
TO:0000424	LOC_Os01g10450	0.683
TO:0000424	TO:0000538	0.683
TO:0000424	LOC_Os04g52730	0.683
LOC_Os01g73514	LOC_Os02g17380	0.683
TO:0000291	LOC_Os01g40094	0.683
m0481-L	m0885-L	0.683
m0564-L	m0682-L	0.683
m0609-L	m0933-L	0.683
LOC_Os07g02540	LOC_Os08g30020	0.683
TO:0000402	TO:0000434	0.683
LOC_Os05g03480	LOC_Os07g02540	0.683
LOC_Os05g03480	m0329-L	0.683
TO:0000531	LOC_Os01g40094	0.683
m0102-S	m0314-L	0.683
LOC_Os01g23990	LOC_Os05g03174	0.683
LOC_Os02g10860	m0561-L	0.682
LOC_Os01g09305	m0043-L	0.682
TO:0000211	LOC_Os08g33820	0.682
m0406-L	m0837-L	0.682
LOC_Os02g15870	LOC_Os02g49700	0.682
m0174-S	m0855-L	0.682
m0355-L	m0612-L	0.682
m0355-L	m0494-L	0.682
LOC_Os01g19820	LOC_Os08g44650	0.682
LOC_Os09g33520	m0528-L	0.682
LOC_Os09g33520	LOC_Os11g45130	0.682
LOC_Os08g09190	m0214-L	0.682
LOC_Os07g02540	LOC_Os10g18340	0.682
LOC_Os06g39330	m0561-L	0.682
LOC_Os01g33684	LOC_Os03g11550	0.682
m0466-S	m0715-L	0.682
LOC_Os01g10450	LOC_Os11g10480	0.682
m0579-L	m0673-L	0.682
m0045-S	m0579-L	0.682
LOC_Os11g10480	m0493-L	0.682
TO:0000538	LOC_Os11g10480	0.682
LOC_Os04g52730	LOC_Os11g10480	0.682
m0760-L	m0834-L	0.681
m0760-L	m0875-L	0.681
LOC_Os02g10860	LOC_Os02g17380	0.681
LOC_Os01g55570	m0479-S	0.681
LOC_Os01g15029	LOC_Os03g04470	0.681
LOC_Os01g15029	LOC_Os04g24165	0.681
TO:0000269	TO:0000446	0.681
TO:0000269	m0528-L	0.681
LOC_Os03g20020	m0477-L	0.681
LOC_Os01g52730	m0963-L	0.681
TO:0000312	m0842-L	0.681
m0208-S	m0998-S	0.681
m0014-S	m1007-L	0.681
TO:0000589	LOC_Os03g31730	0.681
m0178-S	m0855-L	0.681
m0277-S	m0418-L	0.681
LOC_Os05g48750	LOC_Os10g39930	0.681
LOC_Os01g13060	LOC_Os01g73514	0.681
LOC_Os01g02000	LOC_Os06g03560	0.681
m0507-S	m0552-L	0.681
LOC_Os04g37580	LOC_Os08g33820	0.681
LOC_Os02g17380	LOC_Os06g39330	0.681
LOC_Os01g23990	m0219-S	0.681
LOC_Os01g33050	LOC_Os05g49910	0.68
LOC_Os02g10860	LOC_Os10g40960	0.68
TO:0000144	m0314-S	0.68
TO:0000102	m0068-L	0.68
LOC_Os03g60530	LOC_Os08g39370	0.68
m0519-S	m0676-S	0.68
LOC_Os07g11280	LOC_Os10g08940	0.68
m0565-L	m0783-L	0.68
LOC_Os01g73514	LOC_Os08g39370	0.68
LOC_Os10g39930	m0329-L	0.68
m0049-S	m0468-S	0.68
LOC_Os06g39330	LOC_Os10g40960	0.68
LOC_Os01g33684	LOC_Os03g26210	0.68
LOC_Os01g53790	m0444-L	0.68
LOC_Os06g39690	LOC_Os08g39370	0.68
m0045-S	m0213-S	0.68
LOC_Os05g03480	m0043-L	0.68
m0232-S	m0285-S	0.68
m0383-S	m0443-S	0.68
m0342-L	m0851-L	0.68
LOC_Os01g74450	LOC_Os08g39370	0.68
LOC_Os06g03700	LOC_Os06g44840	0.68
LOC_Os04g53230	LOC_Os10g18340	0.68
LOC_Os01g23990	LOC_Os10g18340	0.68
LOC_Os03g16430	LOC_Os03g16470	0.679
TO:0000502	LOC_Os03g16430	0.679
m0395-S	m0488-L	0.679
TO:0000096	TO:0000430	0.679
TO:0000096	LOC_Os10g06720	0.679
m0302-L	m0793-L	0.679
LOC_Os01g25189	LOC_Os03g15600	0.679
m0459-S	m0493-L	0.679
LOC_Os01g33684	LOC_Os12g43380	0.679
m0507-S	m0676-S	0.679
LOC_Os01g10450	m0459-S	0.679
LOC_Os03g36960	LOC_Os07g06800	0.679
m0129-S	m0578-L	0.679
LOC_Os04g37580	LOC_Os05g48750	0.679
TO:0000538	m0459-S	0.679
m0102-S	m0534-L	0.679
LOC_Os04g52730	m0459-S	0.679
LOC_Os08g38590	m0212-S	0.679
LOC_Os02g10860	m0897-L	0.678
LOC_Os08g14660	m0288-S	0.678
m0032-L	m0395-S	0.678
LOC_Os06g18670	m0556-L	0.678
m0534-L	m0631-S	0.678
m0014-S	m0715-L	0.678
LOC_Os08g05470	LOC_Os10g18340	0.678
TO:0000589	LOC_Os10g08940	0.678
LOC_Os01g73514	LOC_Os05g49910	0.678
LOC_Os03g43720	m0933-L	0.678
LOC_Os03g11550	LOC_Os10g22460	0.678
LOC_Os01g66640	LOC_Os01g73514	0.678
m0261-S	m0449-S	0.678
LOC_Os06g39330	m0897-L	0.678
m0434-L	m0486-L	0.678
m0232-S	m0537-S	0.678
LOC_Os10g30300	m0141-S	0.677
LOC_Os02g10860	m0479-S	0.677
LOC_Os09g27970	LOC_Os10g30300	0.677
m0033-S	m0507-S	0.677
TO:0000312	m0843-L	0.677
LOC_Os02g46930	LOC_Os03g19760	0.677
LOC_Os01g72860	LOC_Os03g19760	0.677
TO:0000291	LOC_Os05g44210	0.677
TO:0000291	LOC_Os03g11550	0.677
TO:0000291	LOC_Os03g26210	0.677
LOC_Os01g54424	LOC_Os06g28630	0.677
LOC_Os05g49910	LOC_Os08g30020	0.677
m0354-L	m0466-S	0.677
m0712-L	m0751-L	0.677
LOC_Os06g39330	m0479-S	0.677
LOC_Os05g49880	m0963-L	0.677
TO:0000531	LOC_Os05g44210	0.677
TO:0000531	LOC_Os03g11550	0.677
TO:0000531	LOC_Os03g26210	0.677
TO:0000094	m0090-S	0.676
TO:0000383	m0534-L	0.676
LOC_Os10g08940	m0892-L	0.676
LOC_Os02g46930	m0461-L	0.676
LOC_Os01g01302	LOC_Os04g24165	0.676
LOC_Os01g72860	m0461-L	0.676
LOC_Os04g34270	m0212-S	0.676
LOC_Os01g01720	m0834-L	0.676
LOC_Os01g01720	m0875-L	0.676
m0136-L	m0256-L	0.676
LOC_Os01g37280	LOC_Os03g20020	0.676
LOC_Os01g33684	m0459-S	0.676
LOC_Os01g10450	LOC_Os05g33500	0.676
TO:0000538	LOC_Os05g33500	0.676
LOC_Os05g33500	m0493-L	0.676
LOC_Os04g52730	LOC_Os05g33500	0.676
m0362-S	m0669-L	0.676
LOC_Os03g57070	LOC_Os08g30020	0.676
m0033-S	m0125-S	0.675
LOC_Os10g42190	m0536-L	0.675
LOC_Os11g31700	m0392-S	0.675
LOC_Os03g60530	m0329-L	0.675
TO:0000547	m0681-L	0.675
m0421-S	m0715-L	0.675
TO:0000090	LOC_Os05g03530	0.675
TO:0000090	LOC_Os08g41850	0.675
TO:0000090	TO:0000227	0.675
LOC_Os07g46780	LOC_Os10g40960	0.675
LOC_Os05g05530	m0681-L	0.675
LOC_Os02g32110	m0681-L	0.675
m0508-S	m0681-L	0.675
LOC_Os01g66640	m0247-L	0.675
m0063-S	m0818-L	0.675
m0507-S	m0584-S	0.675
LOC_Os05g49880	LOC_Os07g31884	0.675
LOC_Os06g39690	m0329-L	0.675
TO:0000175	m0818-L	0.675
TO:0000175	m0528-L	0.675
m0368-L	m0963-L	0.675
LOC_Os09g16760	m0329-L	0.675
LOC_Os01g74450	m0329-L	0.675
LOC_Os11g07450	m0681-L	0.675
LOC_Os07g06800	m0926-L	0.675
LOC_Os01g12210	LOC_Os10g18340	0.674
m0314-L	m0855-L	0.674
TO:0000102	m0534-L	0.674
TO:0000502	m0822-L	0.674
LOC_Os07g02250	LOC_Os10g22460	0.674
TO:0000211	LOC_Os01g12210	0.674
TO:0000211	LOC_Os06g48750	0.674
LOC_Os06g48750	LOC_Os10g18340	0.674
m0174-S	m0534-L	0.674
LOC_Os01g19820	LOC_Os07g31884	0.674
m0225-S	m0421-S	0.674
LOC_Os01g73514	LOC_Os03g14590	0.674
m0619-L	m0806-L	0.674
LOC_Os05g48750	LOC_Os07g02540	0.674
TO:0000291	LOC_Os12g43380	0.674
LOC_Os03g16470	m0822-L	0.674
LOC_Os01g33684	LOC_Os09g37540	0.674
m0025-S	m0891-L	0.674
TO:0000531	LOC_Os12g43380	0.674
LOC_Os07g35540	m0465-S	0.674
TO:0000411	LOC_Os05g33300	0.674
m0230-S	m0468-S	0.673
LOC_Os03g20020	m0744-L	0.673
m0427-L	m0487-L	0.673
m0250-S	m0534-L	0.673
m0139-S	m0450-S	0.673
m0139-S	m0323-S	0.673
LOC_Os02g39700	m0329-L	0.673
LOC_Os01g13060	LOC_Os09g38670	0.673
LOC_Os11g45295	m0834-L	0.673
LOC_Os11g45295	m0875-L	0.673
TO:0000088	m0890-L	0.673
m0009-S	m0354-S	0.673
LOC_Os08g39370	m0161-S	0.673
LOC_Os02g34990	m0619-L	0.673
LOC_Os06g34070	m0212-S	0.673
LOC_Os03g22740	m0329-L	0.673
m0235-L	m0506-L	0.673
LOC_Os08g16350	LOC_Os10g35490	0.672
LOC_Os02g10860	LOC_Os03g57070	0.672
LOC_Os01g15029	m0155-L	0.672
LOC_Os01g15029	LOC_Os03g60530	0.672
LOC_Os01g15029	m0161-S	0.672
LOC_Os01g15029	LOC_Os06g39690	0.672
LOC_Os01g15029	LOC_Os01g74450	0.672
TO:0000102	m0102-S	0.672
LOC_Os06g44840	LOC_Os10g35490	0.672
m0176-L	m0609-L	0.672
TO:0000211	LOC_Os08g05470	0.672
LOC_Os07g46780	m0212-S	0.672
LOC_Os05g48750	LOC_Os06g13680	0.672
LOC_Os01g11120	LOC_Os03g43890	0.672
m0434-L	m1018-L	0.672
LOC_Os03g13560	LOC_Os03g57070	0.672
m0383-S	m0512-S	0.672
m0447-L	m0640-L	0.672
TO:0000136	m0297-S	0.672
LOC_Os03g57070	LOC_Os06g39330	0.672
m0037-S	m0344-L	0.672
LOC_Os07g01250	m0834-L	0.672
LOC_Os07g01250	m0875-L	0.672
m0237-S	m0466-S	0.671
TO:0000430	LOC_Os01g40094	0.671
m0256-L	m0447-L	0.671
TO:0000632	m0502-L	0.671
m0745-L	m0889-L	0.671
LOC_Os01g60530	m0506-S	0.671
LOC_Os03g60530	LOC_Os08g05470	0.671
LOC_Os01g60280	m0872-L	0.671
LOC_Os02g02890	m0680-L	0.671
LOC_Os02g29210	LOC_Os10g08940	0.671
TO:0000424	LOC_Os08g16350	0.671
LOC_Os01g19820	LOC_Os05g49880	0.671
LOC_Os03g43720	LOC_Os05g04000	0.671
LOC_Os02g39700	LOC_Os05g03480	0.671
m0632-S	m0868-L	0.671
LOC_Os03g11550	LOC_Os04g34270	0.671
LOC_Os06g49120	LOC_Os12g38850	0.671
LOC_Os06g39690	LOC_Os08g05470	0.671
LOC_Os01g74450	LOC_Os08g05470	0.671
LOC_Os06g03700	LOC_Os08g16350	0.671
LOC_Os03g22740	LOC_Os05g03480	0.671
LOC_Os01g40094	LOC_Os10g06720	0.671
LOC_Os03g57070	LOC_Os07g46780	0.671
LOC_Os01g23990	LOC_Os05g48750	0.671
LOC_Os02g10860	LOC_Os03g11650	0.67
LOC_Os02g10860	LOC_Os05g03480	0.67
LOC_Os01g15029	LOC_Os10g18340	0.67
m0087-L	m0751-L	0.67
LOC_Os03g04470	LOC_Os04g53230	0.67
m0021-L	m0431-L	0.67
LOC_Os07g46780	LOC_Os08g44230	0.67
m0271-S	m0313-L	0.67
LOC_Os01g73514	LOC_Os05g04000	0.67
TO:0000291	m0459-S	0.67
LOC_Os02g39700	LOC_Os04g53230	0.67
LOC_Os03g11650	LOC_Os06g39330	0.67
LOC_Os03g06580	LOC_Os03g55776	0.67
LOC_Os01g33684	m0898-L	0.67
LOC_Os05g03480	LOC_Os06g39330	0.67
TO:0000531	m0459-S	0.67
m0043-L	m0534-L	0.67
LOC_Os03g22740	LOC_Os04g53230	0.67
LOC_Os08g16350	m0621-L	0.669
LOC_Os08g16350	LOC_Os11g43900	0.669
LOC_Os01g55570	LOC_Os05g42350	0.669
LOC_Os10g26570	m0834-L	0.669
LOC_Os10g26570	m0875-L	0.669
TO:0000102	LOC_Os01g66890	0.669
LOC_Os03g48626	m0615-L	0.669
LOC_Os03g48626	m0132-S	0.669
LOC_Os03g45340	LOC_Os04g07890	0.669
LOC_Os10g08940	m0226-L	0.669
LOC_Os10g08940	m0795-L	0.669
LOC_Os10g19080	m0751-L	0.669
LOC_Os01g05650	LOC_Os02g46930	0.669
LOC_Os01g05650	LOC_Os01g72860	0.669
TO:0000586	LOC_Os03g48626	0.669
TO:0000547	LOC_Os04g54330	0.669
TO:0000547	m0307-S	0.669
TO:0000547	LOC_Os11g43900	0.669
LOC_Os05g44210	m0493-L	0.669
LOC_Os03g48710	LOC_Os05g03480	0.669
TO:0000672	LOC_Os04g07890	0.669
TO:0000516	LOC_Os03g48626	0.669
TO:0000515	LOC_Os07g04910	0.669
LOC_Os02g39700	LOC_Os07g02250	0.669
LOC_Os05g05530	m0307-S	0.669
LOC_Os05g05530	LOC_Os11g43900	0.669
LOC_Os02g32110	LOC_Os04g54330	0.669
LOC_Os02g32110	m0307-S	0.669
LOC_Os02g32110	LOC_Os11g43900	0.669
LOC_Os04g54330	LOC_Os05g05530	0.669
LOC_Os04g54330	m0508-S	0.669
LOC_Os04g54330	LOC_Os11g07450	0.669
LOC_Os05g49910	LOC_Os07g06800	0.669
LOC_Os04g07280	LOC_Os04g07890	0.669
LOC_Os03g19760	LOC_Os08g05470	0.669
LOC_Os03g19760	LOC_Os05g49910	0.669
LOC_Os07g02540	m0371-S	0.669
TO:0000249	LOC_Os03g48626	0.669
TO:0000249	TO:0000402	0.669
TO:0000249	TO:0000411	0.669
m0307-S	m0508-S	0.669
m0529-S	m0760-S	0.669
LOC_Os01g10450	LOC_Os05g44210	0.669
LOC_Os11g43900	m0508-S	0.669
TO:0000402	TO:0000586	0.669
TO:0000402	m0615-L	0.669
TO:0000402	m0132-S	0.669
TO:0000402	TO:0000516	0.669
TO:0000402	TO:0000576	0.669
m0125-S	m0285-S	0.669
TO:0000538	LOC_Os05g44210	0.669
LOC_Os09g10340	LOC_Os12g10784	0.669
m0168-S	m0314-S	0.669
LOC_Os11g07450	m0307-S	0.669
LOC_Os11g07450	LOC_Os11g43900	0.669
LOC_Os03g22740	LOC_Os07g02250	0.669
TO:0000411	TO:0000586	0.669
TO:0000411	TO:0000547	0.669
TO:0000411	m0615-L	0.669
TO:0000411	m0132-S	0.669
TO:0000411	TO:0000516	0.669
TO:0000411	LOC_Os03g21270	0.669
TO:0000411	LOC_Os05g05530	0.669
TO:0000411	LOC_Os02g32110	0.669
TO:0000411	m0508-S	0.669
TO:0000411	LOC_Os11g07450	0.669
TO:0000411	TO:0000576	0.669
TO:0000576	LOC_Os03g48626	0.669
TO:0000344	TO:0000515	0.669
TO:0000344	LOC_Os03g01940	0.669
TO:0000224	TO:0000515	0.669
TO:0000224	LOC_Os03g01940	0.669
LOC_Os04g52730	LOC_Os05g44210	0.669
LOC_Os03g01940	LOC_Os07g04910	0.669
LOC_Os04g53230	LOC_Os05g04000	0.669
LOC_Os01g23990	LOC_Os08g09190	0.669
LOC_Os02g10860	LOC_Os10g39930	0.668
LOC_Os01g12210	LOC_Os03g11550	0.668
LOC_Os07g04910	m0823-L	0.668
TO:0000430	m0508-L	0.668
m0087-L	m0822-L	0.668
m0645-S	m0712-L	0.668
LOC_Os10g08940	m0734-L	0.668
TO:0000586	LOC_Os08g27840	0.668
TO:0000452	LOC_Os07g02540	0.668
TO:0000547	LOC_Os01g52851	0.668
TO:0000547	m0245-L	0.668
TO:0000462	m0497-S	0.668
LOC_Os06g28630	LOC_Os12g34108	0.668
TO:0000469	m0245-L	0.668
TO:0000211	LOC_Os01g15029	0.668
LOC_Os05g44210	LOC_Os10g40740	0.668
LOC_Os10g06720	m0508-L	0.668
LOC_Os07g46780	LOC_Os10g39930	0.668
LOC_Os01g52851	LOC_Os05g05530	0.668
LOC_Os01g52851	LOC_Os02g32110	0.668
LOC_Os01g52851	m0508-S	0.668
LOC_Os01g52851	LOC_Os11g07450	0.668
LOC_Os10g34170	m0834-L	0.668
LOC_Os10g34170	m0875-L	0.668
TO:0000516	LOC_Os08g27840	0.668
LOC_Os01g73514	m0287-S	0.668
LOC_Os07g15460	m0493-L	0.668
LOC_Os05g05530	m0245-L	0.668
LOC_Os02g32110	m0245-L	0.668
LOC_Os03g11550	LOC_Os06g48750	0.668
m0332-S	m0489-S	0.668
LOC_Os03g63074	LOC_Os08g05790	0.668
LOC_Os08g27840	m0615-L	0.668
LOC_Os08g27840	m0132-S	0.668
LOC_Os06g39330	LOC_Os10g39930	0.668
m0488-L	m0565-L	0.668
TO:0000249	LOC_Os08g27840	0.668
m0507-S	m0534-L	0.668
LOC_Os01g10450	LOC_Os07g15460	0.668
m0443-L	m1027-L	0.668
LOC_Os02g21750	m0212-S	0.668
TO:0000538	LOC_Os07g15460	0.668
m0245-L	m0508-S	0.668
LOC_Os11g07450	m0245-L	0.668
m0329-L	m0388-L	0.668
TO:0000576	LOC_Os08g27840	0.668
TO:0000344	m0823-L	0.668
TO:0000224	m0823-L	0.668
LOC_Os04g52730	LOC_Os07g15460	0.668
LOC_Os04g53230	m0161-S	0.668
m0314-S	m0354-L	0.667
LOC_Os03g45340	m0471-S	0.667
LOC_Os03g45340	m0063-S	0.667
LOC_Os01g52730	LOC_Os12g43380	0.667
LOC_Os10g19080	LOC_Os10g30860	0.667
m0188-S	m0273-S	0.667
m0744-L	m0769-L	0.667
TO:0000586	LOC_Os03g21270	0.667
TO:0000586	LOC_Os09g10340	0.667
TO:0000469	m1042-L	0.667
m0531-S	m0673-L	0.667
LOC_Os03g51680	m0681-L	0.667
LOC_Os03g51680	m0872-L	0.667
LOC_Os03g51680	m0870-L	0.667
TO:0000672	m0471-S	0.667
TO:0000672	m0063-S	0.667
LOC_Os01g72310	m0316-L	0.667
TO:0000255	m0528-L	0.667
TO:0000516	LOC_Os03g21270	0.667
TO:0000516	LOC_Os09g10340	0.667
TO:0000515	m0528-L	0.667
LOC_Os02g47920	LOC_Os11g43900	0.667
LOC_Os10g40740	m0870-L	0.667
m0284-S	m0447-L	0.667
LOC_Os03g21270	m0615-L	0.667
LOC_Os03g21270	m0132-S	0.667
LOC_Os01g13060	LOC_Os07g01250	0.667
m0354-S	m0537-S	0.667
LOC_Os04g07280	m0471-S	0.667
LOC_Os04g07280	m0063-S	0.667
LOC_Os06g05120	LOC_Os07g15460	0.667
LOC_Os08g05750	m0528-L	0.667
TO:0000448	LOC_Os05g06430	0.667
TO:0000449	m0681-L	0.667
TO:0000449	m0872-L	0.667
TO:0000449	m0870-L	0.667
TO:0000446	m1046-L	0.667
TO:0000446	LOC_Os03g21270	0.667
m0818-L	m0870-L	0.667
TO:0000249	LOC_Os03g21270	0.667
TO:0000249	LOC_Os09g10340	0.667
LOC_Os12g32280	m0288-S	0.667
m0858-L	m0944-S	0.667
LOC_Os01g10450	LOC_Os07g31884	0.667
LOC_Os07g48960	LOC_Os11g24590	0.667
TO:0000538	LOC_Os07g31884	0.667
LOC_Os07g31884	m0493-L	0.667
LOC_Os09g10340	m0615-L	0.667
LOC_Os09g10340	m0132-S	0.667
m0245-L	m0818-L	0.667
LOC_Os10g30860	LOC_Os10g36650	0.667
m0329-L	m0756-L	0.667
TO:0000576	LOC_Os03g21270	0.667
TO:0000576	LOC_Os09g10340	0.667
LOC_Os04g52730	LOC_Os07g31884	0.667
LOC_Os01g23990	LOC_Os03g15600	0.667
m0314-S	m0676-S	0.666
LOC_Os07g04910	m0548-S	0.666
TO:0000434	LOC_Os01g02000	0.666
LOC_Os05g42330	m0256-L	0.666
LOC_Os01g07260	LOC_Os05g35340	0.666
m0076-S	m0793-S	0.666
m0076-S	m0344-L	0.666
m0332-S	m0715-L	0.666
TO:0000068	m0032-L	0.666
LOC_Os07g02540	m0161-S	0.666
LOC_Os03g04260	m0434-L	0.666
m0199-S	m0314-L	0.666
m0045-S	m0237-S	0.666
m0232-S	m0292-S	0.666
LOC_Os07g01890	m0828-L	0.666
m0043-L	m0139-S	0.666
LOC_Os01g42280	m0387-S	0.666
TO:0000344	m0548-S	0.666
TO:0000224	m0548-S	0.666
LOC_Os01g33050	LOC_Os08g44650	0.665
LOC_Os01g03549	LOC_Os05g03480	0.665
LOC_Os03g60530	LOC_Os04g53230	0.665
LOC_Os01g09305	LOC_Os11g29900	0.665
LOC_Os03g48710	LOC_Os08g39370	0.665
LOC_Os04g40740	m0371-S	0.665
LOC_Os01g01720	LOC_Os01g07260	0.665
LOC_Os01g01720	LOC_Os02g46930	0.665
LOC_Os01g01720	LOC_Os01g72860	0.665
LOC_Os07g46780	m0214-L	0.665
TO:0000453	m0170-S	0.665
m0136-L	m0936-L	0.665
LOC_Os08g30020	m0455-L	0.665
m0354-L	m0537-S	0.665
LOC_Os08g39370	m0371-S	0.665
LOC_Os02g34990	m0212-S	0.665
LOC_Os04g37580	LOC_Os08g44650	0.665
m0232-S	m0519-S	0.665
LOC_Os01g74450	LOC_Os04g53230	0.665
LOC_Os04g53230	LOC_Os06g39690	0.665
LOC_Os01g23990	LOC_Os02g10860	0.665
LOC_Os01g23990	LOC_Os06g39330	0.665
LOC_Os05g03174	m0212-S	0.665
LOC_Os01g55570	m0926-L	0.664
LOC_Os03g45980	LOC_Os06g28630	0.664
LOC_Os01g15029	m0219-S	0.664
m0033-S	m0285-S	0.664
LOC_Os10g08940	m0437-S	0.664
m0359-L	m0589-L	0.664
TO:0000547	m0822-L	0.664
m0515-S	m0684-L	0.664
m0117-S	m0279-L	0.664
LOC_Os08g05470	m0161-S	0.664
m0270-S	m0757-L	0.664
LOC_Os05g05530	m0822-L	0.664
LOC_Os02g32110	m0822-L	0.664
m0064-S	m0582-L	0.664
m0508-S	m0822-L	0.664
LOC_Os01g66640	LOC_Os08g09190	0.664
LOC_Os10g02040	LOC_Os12g36860	0.664
LOC_Os02g34990	LOC_Os06g28630	0.664
LOC_Os02g34990	LOC_Os07g31884	0.664
m0505-L	m0644-L	0.664
TO:0000279	LOC_Os07g46780	0.664
LOC_Os05g03480	m0214-L	0.664
m0142-S	m0480-S	0.664
LOC_Os11g25160	m0043-L	0.664
LOC_Os11g07450	m0822-L	0.664
m0418-L	m0544-S	0.664
LOC_Os01g33050	LOC_Os01g66640	0.663
LOC_Os02g10860	m1020-L	0.663
LOC_Os05g04000	LOC_Os07g46852	0.663
m0225-S	m1007-L	0.663
m0115-S	m0354-S	0.663
LOC_Os08g44650	m0161-S	0.663
LOC_Os08g30020	m0329-L	0.663
m0273-S	m0556-L	0.663
m0489-S	m0673-L	0.663
[truncated: 624,641+ more rows]
