# Supplementary material for: Similarities between plant traits based on their connection to underlying gene functions
Source: PLoS One. 2017 Aug 10;12(8):e0182097. doi: 10.1371/journal.pone.0182097 (PMC5552327; doi:10.1371/journal.pone.0182097)
Supplement: S5 Table — This file contains the following sheets, presenting the most similar trait for each trait in the other set of traits: ph–ph (BP): for each macroscopic trait, the most similar macroscopic trait, based on BP terms ph–m (BP): for each macroscopic trait, the most similar metabolite trait, based on BP terms ph–e (BP): for each macroscopic trait, the most similar expression trait, based on BP terms m–ph (BP): for each metabolite trait, the most similar macroscopic trait, based on BP terms m–m (BP): for each metabolite trait, the most similar metabolite trait, based on BP terms m–e (BP): for each metabolite trait, the most similar expression trait, based on BP terms e–ph (BP): for each expression trait, the most similar macroscopic trait, based on BP terms e–m (BP): for each expression trait, the most similar metabolite trait, based on BP terms e–e (BP): for each expression trait, the most similar expression trait, based on BP terms ph–ph (MF): for each macroscopic trait, the most similar macroscopic trait, based on MF terms ph–m (MF): for each macroscopic trait, the most similar metabolite trait, based on MF terms ph–e (MF): for each macroscopic trait, the most similar expression trait, based on MF terms m–ph (MF): for each metabolite trait, the most similar macroscopic trait, based on MF terms m–m (MF): for each metabolite trait, the most similar metabolite trait, based on MF terms m–e (MF): for each metabolite trait, the most similar expression trait, based on MF terms e–ph (MF): for each expression trait, the most similar macroscopic trait, based on MF terms e–m (MF): for each expression trait, the most similar metabolite trait, based on MF terms e–e (MF): for each expression trait, the most similar expression trait, based on MF terms In each of these sheets, for a given trait, the most similar trait is listed, followed by the p-value (after multiple testing correction). (XLSX) [file pone.0182097.s005.xlsx]

## Sheet: ph - ph (BP)
Trait	Trait name	Most similar trait	Trait name of most similar trait	p-value
TO:0000014	panicle weight	TO:0000412	setback	0
TO:0000036	hybrid incompatibilty	TO:0000312	nadh-dependent glutamate synthase content	0.1895
TO:0000040	panicle length	TO:0000084	root number	0.0108
TO:0000044	stigma exsertion	TO:0000466	carbon content	0
TO:0000068	lodging incidence	TO:0000429	salt sensitivity	0.0701
TO:0000072	awn length	TO:0000544	mesocotyl length	0
TO:0000074	blast disease resistance	TO:0000377	cooked kernel elongation	0.0016
TO:0000084	root number	TO:0000519	rooting depth	0
TO:0000085	leaf rolling	TO:0000224	iron sensitivity	0
TO:0000088	rice yellow mottle virus resistance	TO:0000466	carbon content	0
TO:0000090	penetrated root thickness	TO:0000456	spikelet number	0.0721
TO:0000093	root pulling force	TO:0000467	cell membrane stability	0
TO:0000096	ratooning ability	TO:0000451	large vascular bundle number to spikelet number ratio	0
TO:0000102	phosphorus sensitivity	TO:0000211	gel consistency	0
TO:0000104	chalkiness of endosperm	TO:0000567	tiller angle	0
TO:0000128	harvest index	TO:0000374	breakdown viscosity	0.0415
TO:0000135	leaf length	TO:0000152	panicle number	0
TO:0000136	relative water content	TO:0000528	total shoot elongation under submergence	0.058
TO:0000137	days to heading	TO:0000222	head rice	0
TO:0000144	milled rice ratio	TO:0000396	grain yield	0.0167
TO:0000145	internode length	TO:0000222	head rice	0.1494
TO:0000146	seed length	TO:0000383	grain belly percent white	0.1415
TO:0000152	panicle number	TO:0000346	tiller number	0
TO:0000170	elongation ability	TO:0000412	setback	0.1593
TO:0000175	bacterial blight disease resistance	TO:0000515	relative growth rate	0.0031
TO:0000180	spikelet fertility	TO:0000457	total biomass yield	0.0498
TO:0000181	seed weight	TO:0000180	spikelet fertility	0.012
TO:0000196	amylose content	TO:0000516	relative root length	0.0289
TO:0000205	white-backed planthopper resistance	TO:0000624	allelopathic effect	0
TO:0000206	leaf angle	TO:0000224	iron sensitivity	0.0083
TO:0000207	plant height	TO:0000457	total biomass yield	0.0721
TO:0000211	gel consistency	TO:0000102	phosphorus sensitivity	0
TO:0000222	head rice	TO:0000137	days to heading	0
TO:0000224	iron sensitivity	TO:0000515	relative growth rate	0
TO:0000227	root length	TO:0000589	grain weight	0.0031
TO:0000233	root volume	TO:0000096	ratooning ability	0.0031
TO:0000243	invitro regeneration ability	TO:0000565	spikelets per panicle length	0.2135
TO:0000249	leaf senescence	TO:0000457	total biomass yield	0.0331
TO:0000253	seed dormancy	TO:0000502	KClO3 resistance	0.019
TO:0000255	sheath blight disease resistance	TO:0000567	tiller angle	0.0096
TO:0000269	100-grain weight	TO:0000135	leaf length	0.0384
TO:0000278	root to shoot ratio	TO:0000211	gel consistency	0.0108
TO:0000279	root weight	TO:0000370	leaf width	0.0914
TO:0000280	seedling vigor	TO:0000306	root thickness	0.064
TO:0000291	carbohydrate content	TO:0000495	chlorophyll content	0.0108
TO:0000303	cold tolerance	TO:0000278	root to shoot ratio	0.0631
TO:0000306	root thickness	TO:0000280	seedling vigor	0.064
TO:0000308	male fertility restoration	TO:0000430	germination speed	0.0528
TO:0000312	nadh-dependent glutamate synthase content	TO:0000336	total amylase activity	0.0045
TO:0000325	soluble protein content	TO:0000344	days to flower	0
TO:0000327	biomass yield	TO:0000515	relative growth rate	0
TO:0000336	total amylase activity	TO:0000467	cell membrane stability	0.0016
TO:0000339	culm thickness	TO:0000466	carbon content	0
TO:0000344	days to flower	TO:0000325	soluble protein content	0
TO:0000346	tiller number	TO:0000152	panicle number	0
TO:0000351	zinc sensitivity	TO:0000370	leaf width	0.4523
TO:0000352	dry mass	TO:0000547	primary branch	0.0156
TO:0000354	aluminum sensitivity	TO:0000102	phosphorus sensitivity	0
TO:0000366	reproductive growth time	TO:0000369	vegetative growth time	0
TO:0000369	vegetative growth time	TO:0000366	reproductive growth time	0
TO:0000370	leaf width	TO:0000448	filled grain percentage	0.0268
TO:0000374	breakdown viscosity	TO:0000128	harvest index	0.0415
TO:0000376	consistency viscosity	TO:0000233	root volume	0.0246
TO:0000377	cooked kernel elongation	TO:0000617	colored grain percentage	0
TO:0000381	cracked grain percentage	TO:0000457	total biomass yield	0.0781
TO:0000382	1000-grain weight	TO:0000196	amylose content	0.0083
TO:0000383	grain belly percent white	TO:0000589	grain weight	0.0031
TO:0000390	grain core percent white	TO:0000516	relative root length	0.0538
TO:0000396	grain yield	TO:0000542	leaf length to width ratio	0.012
TO:0000402	grain width	TO:0000547	primary branch	0
TO:0000411	grain length to width ratio	TO:0000589	grain weight	0.0167
TO:0000412	setback	TO:0000466	carbon content	0
TO:0000416	embryosac abortion	TO:0000544	mesocotyl length	0.7215
TO:0000421	pollen fertility	TO:0000579	root dry weight to tiller number ratio	0
TO:0000424	brown planthopper resistance	TO:0000579	root dry weight to tiller number ratio	0
TO:0000428	callus induction	TO:0000632	green plantlet yield frequency	0
TO:0000429	salt sensitivity	TO:0000068	lodging incidence	0.0701
TO:0000430	germination speed	TO:0000144	milled rice ratio	0.0299
TO:0000434	root activity	TO:0000381	cracked grain percentage	0.0343
TO:0000445	grain number	TO:0000040	panicle length	0.0016
TO:0000446	leaf drying	TO:0000515	relative growth rate	0.0955
TO:0000448	filled grain percentage	TO:0000346	tiller number	0
TO:0000449	grain yield per plant	TO:0000104	chalkiness of endosperm	0
TO:0000451	large vascular bundle number to spikelet number ratio	TO:0000624	allelopathic effect	0
TO:0000452	leaf area to spikelet number ratio	TO:0000211	gel consistency	0
TO:0000453	panicle tiller ratio	TO:0000586	seminal root length	0.0108
TO:0000455	seed set percent	TO:0000346	tiller number	0.0045
TO:0000456	spikelet number	TO:0000445	grain number	0
TO:0000457	total biomass yield	TO:0000532	apiculus hair length	0.0268
TO:0000462	gelatinization temperature	TO:0000567	tiller angle	0.0631
TO:0000466	carbon content	TO:0000339	culm thickness	0
TO:0000467	cell membrane stability	TO:0000093	root pulling force	0
TO:0000469	days to maturity	TO:0000146	seed length	0.1195
TO:0000471	root penetration index	TO:0000516	relative root length	0.0415
TO:0000495	chlorophyll content	TO:0000291	carbohydrate content	0.0108
TO:0000502	KClO3 resistance	TO:0000369	vegetative growth time	0
TO:0000507	osmotic adjustment capacity	TO:0000249	leaf senescence	0.1195
TO:0000510	penetrated to total root ratio	TO:0000659	phyllochron	0
TO:0000515	relative growth rate	TO:0000327	biomass yield	0
TO:0000516	relative root length	TO:0000196	amylose content	0.0289
TO:0000519	rooting depth	TO:0000084	root number	0
TO:0000528	total shoot elongation under submergence	TO:0000136	relative water content	0.058
TO:0000531	anther length	TO:0000424	brown planthopper resistance	0.0156
TO:0000532	apiculus hair length	TO:0000457	total biomass yield	0.0268
TO:0000538	large vascular bundle number to leaf area ratio	TO:0000382	1000-grain weight	0.0031
TO:0000539	large vascular bundle number	TO:0000451	large vascular bundle number to spikelet number ratio	0.2275
TO:0000540	leaf area	TO:0000369	vegetative growth time	0.019
TO:0000542	leaf length to width ratio	TO:0000616	leaf perimeter	0
TO:0000544	mesocotyl length	TO:0000072	awn length	0
TO:0000547	primary branch	TO:0000402	grain width	0
TO:0000557	secondary branch	TO:0000586	seminal root length	0.0201
TO:0000565	spikelets per panicle length	TO:0000455	seed set percent	0.0268
TO:0000567	tiller angle	TO:0000088	rice yellow mottle virus resistance	0
TO:0000579	root dry weight to tiller number ratio	TO:0000424	brown planthopper resistance	0
TO:0000586	seminal root length	TO:0000374	breakdown viscosity	0.0178
TO:0000589	grain weight	TO:0000383	grain belly percent white	0.0031
TO:0000598	protein content	TO:0000632	green plantlet yield frequency	0.067
TO:0000605	H2O2 content	TO:0000181	seed weight	0.0331
TO:0000616	leaf perimeter	TO:0000542	leaf length to width ratio	0
TO:0000617	colored grain percentage	TO:0000377	cooked kernel elongation	0
TO:0000624	allelopathic effect	TO:0000451	large vascular bundle number to spikelet number ratio	0
TO:0000625	spikelet density	TO:0000565	spikelets per panicle length	0.0569
TO:0000632	green plantlet yield frequency	TO:0000428	callus induction	0
TO:0000641	primary branch length	TO:0000152	panicle number	0
TO:0000651	flour color	TO:0000516	relative root length	0.031
TO:0000659	phyllochron	TO:0000510	penetrated to total root ratio	0
TO:0000661	tiller bud dormancy	TO:0000641	primary branch length	0.1106
TO:0000672	rice bran percentage	TO:0000233	root volume	0.2225
TO:0000734	grain length	TO:0000152	panicle number	0.0854
TO:0002662	leaf rolloing tolerance	TO:0000516	relative root length	0.0659

## Sheet: ph - m (BP)
Trait	Trait name	Most similar trait	Trait name of most similar trait	p-value
TO:0000014	panicle weight	m0485-S		0
TO:0000036	hybrid incompatibilty	m0842-L		0.0984
TO:0000040	panicle length	m0895-L	Helonioside B	0.0083
TO:0000044	stigma exsertion	m1047-L		0
TO:0000068	lodging incidence	m0672-L	LPC(1-acyl 20:4)	0
TO:0000072	awn length	m0361-L	Simmondsin	0.0331
TO:0000074	blast disease resistance	m0419-S		0
TO:0000084	root number	m0240-L		0.0031
TO:0000085	leaf rolling	m0450-S	Ephemeranthoside	0.0031
TO:0000088	rice yellow mottle virus resistance	m1047-L		0
TO:0000090	penetrated root thickness	m0623-L		0.0374
TO:0000093	root pulling force	m1036-L		0
TO:0000096	ratooning ability	m0419-S		0
TO:0000102	phosphorus sensitivity	m0250-S	Aspergillimide	0
TO:0000104	chalkiness of endosperm	m0098-L	3-O-carbamoyl-d-mannose	0
TO:0000128	harvest index	m0192-S		0.012
TO:0000135	leaf length	m0141-S		0.0096
TO:0000136	relative water content	m0321-S		0.0031
TO:0000137	days to heading	m0609-L	Limocitrin O-hexoside	0.0466
TO:0000144	milled rice ratio	m0443-S	Apigenin 6-C-glucoside	0
TO:0000145	internode length	m0925-L		0.0071
TO:0000146	seed length	m0158-S		0.012
TO:0000152	panicle number	m0299-L		0.062
TO:0000170	elongation ability	m0467-L	O-methylapigenin C-hexoside	0.0058
TO:0000175	bacterial blight disease resistance	m0842-L		0
TO:0000180	spikelet fertility	m0536-L		0.0353
TO:0000181	seed weight	m0831-L		0
TO:0000196	amylose content	m0332-S		0
TO:0000205	white-backed planthopper resistance	m0419-S		0
TO:0000206	leaf angle	m0771-L		0.0045
TO:0000207	plant height	m0529-S		0.061
TO:0000211	gel consistency	m0219-S		0
TO:0000222	head rice	m0392-S	Peonidin 3-O-glucoside	0.0031
TO:0000224	iron sensitivity	m0863-L		0
TO:0000227	root length	m0919-L	Kaempferol derivative	0.0016
TO:0000233	root volume	m0512-S		0
TO:0000243	invitro regeneration ability	m0275-L		0
TO:0000249	leaf senescence	m0018-L	L-Aspartic acid	0.0363
TO:0000253	seed dormancy	m0429-L		0.0167
TO:0000255	sheath blight disease resistance	m0551-S		0.0224
TO:0000269	100-grain weight	m0771-L		0.0016
TO:0000278	root to shoot ratio	m0720-L	Maysin	0.064
TO:0000279	root weight	m0155-L	Feruloyl putrescine	0.012
TO:0000280	seedling vigor	m0191-S	Tianshic acid	0
TO:0000291	carbohydrate content	m0863-L		0
TO:0000303	cold tolerance	m0476-S	Luteolin 6-C-glucoside	0.0071
TO:0000306	root thickness	m0647-L		0.0278
TO:0000308	male fertility restoration	m0519-S		0.0384
TO:0000312	nadh-dependent glutamate synthase content	m0742-L	di-C,C-hexosyl-apigenin	0
TO:0000325	soluble protein content	m0545-L	C-hexosyl-methylchrysoeriol	0
TO:0000327	biomass yield	m1027-L	Rhodomyrtone	0.0132
TO:0000336	total amylase activity	m0842-L		0
TO:0000339	culm thickness	m1047-L		0
TO:0000344	days to flower	m0545-L	C-hexosyl-methylchrysoeriol	0
TO:0000346	tiller number	m0201-S		0.0058
TO:0000351	zinc sensitivity	m0205-L		0.0528
TO:0000352	dry mass	m0142-S		0.0016
TO:0000354	aluminum sensitivity	m0284-S	Tricalysiamide B	0
TO:0000366	reproductive growth time	m0851-L	Denin	0.0178
TO:0000369	vegetative growth time	m0851-L	Denin	0.0156
TO:0000370	leaf width	m0098-L	3-O-carbamoyl-d-mannose	0
TO:0000374	breakdown viscosity	m0503-S	Caohuoside D	0
TO:0000376	consistency viscosity	m0499-L		0.0016
TO:0000377	cooked kernel elongation	m0390-S		0
TO:0000381	cracked grain percentage	m0645-L	Tricin 4'-O-(.-guaiacylglyceryl) ether	0.0246
TO:0000382	1000-grain weight	m0190-S		0.0045
TO:0000383	grain belly percent white	m0631-S	LPC(1-acyl 18:2)	0
TO:0000390	grain core percent white	m0172-S		0
TO:0000396	grain yield	m0549-S		0.0031
TO:0000402	grain width	m0098-L	3-O-carbamoyl-d-mannose	0.0058
TO:0000411	grain length to width ratio	m0101-L	Sinapic acid	0.0224
TO:0000412	setback	m0579-L		0
TO:0000416	embryosac abortion	m0657-L	Tricin-O-glucoside derivative	0.0016
TO:0000421	pollen fertility	m0656-S	di-C,C-pentosyl-apigenin	0.0083
TO:0000424	brown planthopper resistance	m1042-L	Tricin derivative	0
TO:0000428	callus induction	m0496-L	BADFG	0
TO:0000429	salt sensitivity	m0566-L	Ursiniolide B	0
TO:0000430	germination speed	m0009-S	L-Glutamine	0.0058
TO:0000434	root activity	m0647-L		0.0456
TO:0000445	grain number	m0895-L	Helonioside B	0.0016
TO:0000446	leaf drying	m0835-L	Picramnioside F	0.0031
TO:0000448	filled grain percentage	m0933-L		0.1805
TO:0000449	grain yield per plant	m0098-L	3-O-carbamoyl-d-mannose	0
TO:0000451	large vascular bundle number to spikelet number ratio	m0419-S		0
TO:0000452	leaf area to spikelet number ratio	m0242-S		0
TO:0000453	panicle tiller ratio	m0551-S		0.0016
TO:0000455	seed set percent	m0433-S		0
TO:0000456	spikelet number	m0895-L	Helonioside B	0
TO:0000457	total biomass yield	m0669-L		0
TO:0000462	gelatinization temperature	m0225-S		0
TO:0000466	carbon content	m1047-L		0
TO:0000467	cell membrane stability	m0169-L		0
TO:0000469	days to maturity	m0014-S		0.0299
TO:0000471	root penetration index	m0392-S	Peonidin 3-O-glucoside	0
TO:0000495	chlorophyll content	m0018-L	L-Aspartic acid	0.0058
TO:0000502	KClO3 resistance	m0431-L		0.0224
TO:0000507	osmotic adjustment capacity	m0943-L		0.0289
TO:0000510	penetrated to total root ratio	m0621-S	2'', 6''-O-Diacetyloninin	0
TO:0000515	relative growth rate	m0201-S		0.0016
TO:0000516	relative root length	m0172-S		0.0045
TO:0000519	rooting depth	m0647-L		0.0167
TO:0000528	total shoot elongation under submergence	m0842-L		0.1326
TO:0000531	anther length	m0299-L		0.0246
TO:0000532	apiculus hair length	m0495-L		0.0289
TO:0000538	large vascular bundle number to leaf area ratio	m0545-S	C-hexosyl-methylchrysoeriol	0
TO:0000539	large vascular bundle number	m0467-S	O-methylapigenin C-hexoside	0.0974
TO:0000540	leaf area	m0944-S		0.0363
TO:0000542	leaf length to width ratio	m0656-S	di-C,C-pentosyl-apigenin	0.065
TO:0000544	mesocotyl length	m0793-S	Tricin O-rutinoside	0.0466
TO:0000547	primary branch	m0098-L	3-O-carbamoyl-d-mannose	0.0031
TO:0000557	secondary branch	m0157-L	8-Methoxycoumarsabin	0.1106
TO:0000565	spikelets per panicle length	m0661-L		0.0108
TO:0000567	tiller angle	m0340-S		0
TO:0000579	root dry weight to tiller number ratio	m0153-S		0
TO:0000586	seminal root length	m0297-S	Sinapoyl O-hexoside	0
TO:0000589	grain weight	m0631-S	LPC(1-acyl 18:2)	0
TO:0000598	protein content	m0246-L		0.0331
TO:0000605	H2O2 content	m0831-L		0.0016
TO:0000616	leaf perimeter	m0028-S	DL-alpha,epsilon-Diaminopimelic acid	0.0108
TO:0000617	colored grain percentage	m0390-S		0
TO:0000624	allelopathic effect	m0750-L		0
TO:0000625	spikelet density	m0060-S		0.0864
TO:0000632	green plantlet yield frequency	m0502-L		0
TO:0000641	primary branch length	m0331-L		0
TO:0000651	flour color	m0315-L	Spinacetin	0.0031
TO:0000659	phyllochron	m0621-S	2'', 6''-O-Diacetyloninin	0
TO:0000661	tiller bud dormancy	m1001-S		0
TO:0000672	rice bran percentage	m0646-S		0
TO:0000734	grain length	m0018-L	L-Aspartic acid	0
TO:0002662	leaf rolloing tolerance	m0460-L		0

## Sheet: ph - e (BP)
Trait	Trait name	Most similar trait	p-value
TO:0000014	panicle weight	LOC_Os09g09350	0
TO:0000036	hybrid incompatibilty	LOC_Os01g58194	0.0405
TO:0000040	panicle length	LOC_Os11g37130	0.0031
TO:0000044	stigma exsertion	LOC_Os11g06720	0.0031
TO:0000068	lodging incidence	LOC_Os07g44820	0
TO:0000072	awn length	LOC_Os01g56190	0.0058
TO:0000074	blast disease resistance	LOC_Os04g34270	0
TO:0000084	root number	LOC_Os08g29600	0.0083
TO:0000085	leaf rolling	LOC_Os01g72049	0.0045
TO:0000088	rice yellow mottle virus resistance	LOC_Os11g06720	0
TO:0000090	penetrated root thickness	LOC_Os02g16640	0.031
TO:0000093	root pulling force	LOC_Os06g12310	0.0058
TO:0000096	ratooning ability	LOC_Os04g58320	0
TO:0000102	phosphorus sensitivity	LOC_Os07g02540	0
TO:0000104	chalkiness of endosperm	LOC_Os02g01790	0
TO:0000128	harvest index	LOC_Os07g01620	0.0415
TO:0000135	leaf length	LOC_Os01g56190	0.0016
TO:0000136	relative water content	LOC_Os07g01620	0.0299
TO:0000137	days to heading	LOC_Os05g05530	0
TO:0000144	milled rice ratio	LOC_Os08g14770	0.0045
TO:0000145	internode length	LOC_Os05g05530	0.0031
TO:0000146	seed length	LOC_Os06g48300	0.1225
TO:0000152	panicle number	LOC_Os10g40740	0
TO:0000170	elongation ability	LOC_Os04g54330	0.0071
TO:0000175	bacterial blight disease resistance	LOC_Os10g06720	0.0071
TO:0000180	spikelet fertility	LOC_Os01g56190	0.0031
TO:0000181	seed weight	LOC_Os01g40690	0
TO:0000196	amylose content	LOC_Os10g30860	0.0031
TO:0000205	white-backed planthopper resistance	LOC_Os11g07450	0.0016
TO:0000206	leaf angle	LOC_Os05g03120	0.0278
TO:0000207	plant height	LOC_Os05g05530	0.0246
TO:0000211	gel consistency	LOC_Os02g01790	0
TO:0000222	head rice	LOC_Os05g05530	0
TO:0000224	iron sensitivity	LOC_Os01g70860	0.0096
TO:0000227	root length	LOC_Os02g46930	0
TO:0000233	root volume	LOC_Os04g58320	0.0058
TO:0000243	invitro regeneration ability	LOC_Os07g04690	0.0955
TO:0000249	leaf senescence	LOC_Os01g72200	0.0321
TO:0000253	seed dormancy	LOC_Os03g43890	0.0045
TO:0000255	sheath blight disease resistance	LOC_Os04g52730	0.0156
TO:0000269	100-grain weight	LOC_Os01g56190	0.0201
TO:0000278	root to shoot ratio	LOC_Os03g45340	0.0071
TO:0000279	root weight	LOC_Os03g11650	0.0156
TO:0000280	seedling vigor	LOC_Os01g40690	0.0331
TO:0000291	carbohydrate content	LOC_Os03g55776	0
TO:0000303	cold tolerance	LOC_Os03g45340	0.0058
TO:0000306	root thickness	LOC_Os07g41170	0.0071
TO:0000308	male fertility restoration	LOC_Os03g04260	0.2036
TO:0000312	nadh-dependent glutamate synthase content	LOC_Os01g20120	0
TO:0000325	soluble protein content	LOC_Os05g05330	0.0016
TO:0000327	biomass yield	LOC_Os01g55570	0.1005
TO:0000336	total amylase activity	LOC_Os10g06720	0
TO:0000339	culm thickness	LOC_Os03g04260	0.0659
TO:0000344	days to flower	LOC_Os02g46930	0
TO:0000346	tiller number	LOC_Os05g45660	0.012
TO:0000351	zinc sensitivity	LOC_Os07g04690	0.0384
TO:0000352	dry mass	LOC_Os02g32110	0
TO:0000354	aluminum sensitivity	LOC_Os06g05860	0
TO:0000366	reproductive growth time	LOC_Os01g40094	0.0436
TO:0000369	vegetative growth time	LOC_Os01g40094	0.0466
TO:0000370	leaf width	LOC_Os03g01940	0.1156
TO:0000374	breakdown viscosity	LOC_Os03g30530	0.0031
TO:0000376	consistency viscosity	LOC_Os01g52730	0.0016
TO:0000377	cooked kernel elongation	LOC_Os04g34270	0
TO:0000381	cracked grain percentage	LOC_Os04g52730	0.0045
TO:0000382	1000-grain weight	LOC_Os10g30860	0.0711
TO:0000383	grain belly percent white	LOC_Os01g60280	0
TO:0000390	grain core percent white	LOC_Os06g04530	0.0762
TO:0000396	grain yield	LOC_Os04g47550	0
TO:0000402	grain width	LOC_Os10g19080	0.0144
TO:0000411	grain length to width ratio	LOC_Os05g49880	0.0235
TO:0000412	setback	LOC_Os04g54330	0
TO:0000416	embryosac abortion	LOC_Os04g24430	0
TO:0000421	pollen fertility	LOC_Os02g29210	0
TO:0000424	brown planthopper resistance	LOC_Os10g37640	0.0083
TO:0000428	callus induction	LOC_Os10g21020	0.0083
TO:0000429	salt sensitivity	LOC_Os07g44820	0
TO:0000430	germination speed	LOC_Os07g04690	0.0213
TO:0000434	root activity	LOC_Os01g40094	0.064
TO:0000445	grain number	LOC_Os10g02720	0.0456
TO:0000446	leaf drying	LOC_Os10g05088	0.0132
TO:0000448	filled grain percentage	LOC_Os05g02650	0.0016
TO:0000449	grain yield per plant	LOC_Os01g56190	0.0031
TO:0000451	large vascular bundle number to spikelet number ratio	LOC_Os04g58320	0.0045
TO:0000452	leaf area to spikelet number ratio	LOC_Os01g14510	0
TO:0000453	panicle tiller ratio	LOC_Os09g12790	0.067
TO:0000455	seed set percent	LOC_Os12g10784	0
TO:0000456	spikelet number	LOC_Os01g53370	0.0874
TO:0000457	total biomass yield	LOC_Os01g39810	0.0528
TO:0000462	gelatinization temperature	LOC_Os08g33400	0
TO:0000466	carbon content	LOC_Os11g06720	0
TO:0000467	cell membrane stability	LOC_Os06g12310	0
TO:0000469	days to maturity	LOC_Os02g56320	0.6252
TO:0000471	root penetration index	LOC_Os03g21270	0.1564
TO:0000495	chlorophyll content	LOC_Os01g56190	0.0016
TO:0000502	KClO3 resistance	LOC_Os04g24430	0.031
TO:0000507	osmotic adjustment capacity	LOC_Os07g05390	0.0224
TO:0000510	penetrated to total root ratio	LOC_Os07g12890	0.0201
TO:0000515	relative growth rate	LOC_Os01g09670	0.0278
TO:0000516	relative root length	LOC_Os03g17174	0.0096
TO:0000519	rooting depth	LOC_Os01g60530	0.3744
TO:0000528	total shoot elongation under submergence	LOC_Os10g30300	0.0257
TO:0000531	anther length	LOC_Os01g56190	0.0083
TO:0000532	apiculus hair length	LOC_Os03g45340	0.0559
TO:0000538	large vascular bundle number to leaf area ratio	LOC_Os11g41710	0
TO:0000539	large vascular bundle number	LOC_Os01g34620	0.0894
TO:0000540	leaf area	LOC_Os10g30860	0.0742
TO:0000542	leaf length to width ratio	LOC_Os10g30860	0.0771
TO:0000544	mesocotyl length	LOC_Os01g56190	0.0132
TO:0000547	primary branch	LOC_Os01g68524	0.0213
TO:0000557	secondary branch	LOC_Os11g45295	0.0031
TO:0000565	spikelets per panicle length	LOC_Os04g47240	0.0425
TO:0000567	tiller angle	LOC_Os08g39850	0
TO:0000579	root dry weight to tiller number ratio	LOC_Os01g60530	0
TO:0000586	seminal root length	LOC_Os03g30530	0
TO:0000589	grain weight	LOC_Os01g60280	0
TO:0000598	protein content	LOC_Os10g21020	0.0477
TO:0000605	H2O2 content	LOC_Os03g51680	0.0045
TO:0000616	leaf perimeter	LOC_Os10g30860	0.0466
TO:0000617	colored grain percentage	LOC_Os06g38470	0
TO:0000624	allelopathic effect	LOC_Os04g58320	0.0031
TO:0000625	spikelet density	LOC_Os01g68710	0.0631
TO:0000632	green plantlet yield frequency	LOC_Os10g21020	0.0045
TO:0000641	primary branch length	LOC_Os01g56190	0.0045
TO:0000651	flour color	LOC_Os09g38670	0.1296
TO:0000659	phyllochron	LOC_Os01g73250	0
TO:0000661	tiller bud dormancy	LOC_Os01g72310	0
TO:0000672	rice bran percentage	LOC_Os08g08120	0.0538
TO:0000734	grain length	LOC_Os09g12790	0.0268
TO:0002662	leaf rolloing tolerance	LOC_Os04g53660	0

## Sheet: m - ph (BP)
Trait	Trait Name	Most similar trait	Trait name of most similar trait	p-value
m0002-S	L-Asparagine	TO:0000145	internode length	0
m0003-L	Choline	TO:0000068	lodging incidence	0
m0004-L	L-Serine	TO:0000336	total amylase activity	0.0731
m0007-S	gamma-Butyrobetaine	TO:0000040	panicle length	0.0167
m0009-S	L-Glutamine	TO:0000144	milled rice ratio	0
m0012-L		TO:0000068	lodging incidence	0
m0014-S		TO:0000196	amylose content	0.0031
m0015-S		TO:0000233	root volume	0.0031
m0016-S	L-Leucine	TO:0000466	carbon content	0.0812
m0018-L	L-Aspartic acid	TO:0000734	grain length	0
m0021-L	Trigonelline	TO:0000068	lodging incidence	0
m0022-L	L-Tyramine	TO:0000068	lodging incidence	0.1844
m0023-L	3, 4-Dihydroxybenzaldehyde	TO:0000135	leaf length	0.1356
m0025-S		TO:0000462	gelatinization temperature	0.0083
m0027-S		TO:0000196	amylose content	0.0518
m0028-S	DL-alpha,epsilon-Diaminopimelic acid	TO:0000616	leaf perimeter	0.019
m0030-L		TO:0000453	panicle tiller ratio	0.0384
m0032-L	L-Lysine	TO:0000068	lodging incidence	0.0224
m0033-S	L-Glutamic acid	TO:0000144	milled rice ratio	0.0045
m0035-L		TO:0000374	breakdown viscosity	0.0374
m0037-S	Jasminine	TO:0000542	leaf length to width ratio	0.0466
m0038-L		TO:0000452	leaf area to spikelet number ratio	0
m0042-S	5-Hydroxy-L-tryptophan	TO:0000233	root volume	0.0924
m0043-L	Caffeic aldehyde	TO:0000102	phosphorus sensitivity	0
m0044-L	Phenylpyruvic acid	TO:0000255	sheath blight disease resistance	0.0691
m0045-S	L-Phenylalanine	TO:0000462	gelatinization temperature	0
m0047-S	Myristic acid	TO:0000181	seed weight	0.0278
m0049-S		TO:0000181	seed weight	0.0071
m0056-L		TO:0000088	rice yellow mottle virus resistance	0.0691
m0057-L	5-Sulfanyl-1-pentanesulfonamide	TO:0000579	root dry weight to tiller number ratio	0
m0058-S		TO:0000104	chalkiness of endosperm	0
m0060-S		TO:0000625	spikelet density	0.0884
m0061-S		TO:0000196	amylose content	0.0016
m0063-S		TO:0000456	spikelet number	0.0096
m0064-S		TO:0000421	pollen fertility	0.0031
m0066-S		TO:0000579	root dry weight to tiller number ratio	0.0045
m0067-L	N-Acetyldopamine	TO:0000579	root dry weight to tiller number ratio	0
m0068-L	Xanthoxylin	TO:0000102	phosphorus sensitivity	0
m0070-L	4', 5'-Dihydropsoralen	TO:0000128	harvest index	0.4335
m0071-S	2-Oxo-4-hydroxy-4-carboxy-5-ureidoimidazoleOHCU	TO:0000104	chalkiness of endosperm	0
m0075-S		TO:0000181	seed weight	0.0509
m0076-L	L-Tryptophan	TO:0000567	tiller angle	0
m0076-S	L-Tryptophan	TO:0000540	leaf area	0.0498
m0078-L	Sattabacin	TO:0000325	soluble protein content	0.0446
m0079-S		TO:0000233	root volume	0
m0080-L	Apo-9-zeaxanthinone	TO:0000068	lodging incidence	0.3422
m0083-L	Phosphocreatine	TO:0000429	salt sensitivity	0.6956
m0084-L	N-Salicyloyl-2-aminopropan-1,3-diol	TO:0000567	tiller angle	0.0016
m0087-L	5-Methoxy-N, N-dimethyltryptamine	TO:0002662	leaf rolloing tolerance	0
m0090-S		TO:0002662	leaf rolloing tolerance	0
m0092-L	D-Pantothenic acid	TO:0002662	leaf rolloing tolerance	0
m0095-L	(+)-Dehydrovomifoliol	TO:0000579	root dry weight to tiller number ratio	0
m0098-L	3-O-carbamoyl-d-mannose	TO:0000449	grain yield per plant	0
m0100-L		TO:0000579	root dry weight to tiller number ratio	0
m0101-L	Sinapic acid	TO:0000411	grain length to width ratio	0.0167
m0102-S		TO:0000102	phosphorus sensitivity	0
m0104-S		TO:0000144	milled rice ratio	0.0045
m0107-S		TO:0000104	chalkiness of endosperm	0
m0112-L	Coumaroyl putrescine	TO:0000538	large vascular bundle number to leaf area ratio	0.0132
m0115-S	N-acetylneuraminic acid	TO:0000180	spikelet fertility	0.0488
m0117-S	4-Geranyloxy-5-methyl coumarin	TO:0000325	soluble protein content	0.1166
m0120-L	4-aminotetrahydrobiopterin	TO:0000102	phosphorus sensitivity	0
m0121-L	(2R,3S,4R,5S,6S)-7-nitroheptane-1,2,3,4,5,6-hexol	TO:0000088	rice yellow mottle virus resistance	0.0045
m0123-S		TO:0000068	lodging incidence	0.0031
m0124-L	Cytidine	TO:0000068	lodging incidence	0
m0124-S	Cytidine	TO:0000457	total biomass yield	0.0742
m0125-S		TO:0000243	invitro regeneration ability	0.2816
m0126-L	9alpha-Hydroxyfraxinellone	TO:0000661	tiller bud dormancy	0
m0129-S	9,10-Epoxy-18-hydroxy-octadecanoic acid	TO:0000544	mesocotyl length	0.1614
m0132-S	Phytocassane A	TO:0000421	pollen fertility	0.0083
m0134-S		TO:0000567	tiller angle	0
m0136-L	5, 6-Bis-(1,2-dihydroxy-ethyl)-[1,4]dioxane-2,3-dione	TO:0000452	leaf area to spikelet number ratio	0
m0138-S	Phytocassane C	TO:0000102	phosphorus sensitivity	0
m0139-S	12-Hydroxyarachidonic acid	TO:0000617	colored grain percentage	0
m0140-L		TO:0000429	salt sensitivity	0.2076
m0141-S		TO:0000152	panicle number	0.0096
m0142-S		TO:0000352	dry mass	0.0031
m0143-S		TO:0000233	root volume	0
m0144-L	6,8-Dihydroxy-5,7-dimethoxycoumarin	TO:0000068	lodging incidence	0
m0147-L		TO:0002662	leaf rolloing tolerance	0.4192
m0148-S		TO:0000196	amylose content	0.0058
m0153-S		TO:0000579	root dry weight to tiller number ratio	0
m0155-L	Feruloyl putrescine	TO:0000211	gel consistency	0
m0156-L	Thiamin	TO:0000455	seed set percent	0.0132
m0156-S	Thiamin	TO:0000661	tiller bud dormancy	0.0083
m0157-L	8-Methoxycoumarsabin	TO:0000567	tiller angle	0.0201
m0158-S		TO:0000146	seed length	0.0071
m0160-L		TO:0000412	setback	0.0518
m0161-S		TO:0000102	phosphorus sensitivity	0
m0164-L	Apigenin	TO:0000088	rice yellow mottle virus resistance	0.064
m0168-S		TO:0000102	phosphorus sensitivity	0
m0169-L		TO:0000467	cell membrane stability	0
m0170-S	sn-glycero-3-Phospho-1-inositol	TO:0000430	germination speed	0.0405
m0172-S		TO:0000516	relative root length	0.0108
m0174-S		TO:0000102	phosphorus sensitivity	0
m0175-S		TO:0000196	amylose content	0.0156
m0176-L		TO:0000424	brown planthopper resistance	0.5193
m0177-S	Coumaroyl quinic acid	TO:0000495	chlorophyll content	0.1276
m0178-S		TO:0000102	phosphorus sensitivity	0
m0182-S	Punicic acid	TO:0000579	root dry weight to tiller number ratio	0
m0183-S		TO:0000424	brown planthopper resistance	0.0016
m0184-L		TO:0000336	total amylase activity	0.0659
m0185-S		TO:0000196	amylose content	0.0031
m0188-S		TO:0000452	leaf area to spikelet number ratio	0.0058
m0190-S		TO:0000196	amylose content	0
m0191-S	Tianshic acid	TO:0000181	seed weight	0.0045
m0192-S		TO:0000128	harvest index	0.012
m0193-L		TO:0000084	root number	0.0083
m0195-L	Vitamin A	TO:0000579	root dry weight to tiller number ratio	0
m0196-L		TO:0000542	leaf length to width ratio	0.1286
m0199-S	Gibberellin A53	TO:0000325	soluble protein content	0.0016
m0201-S		TO:0000085	leaf rolling	0
m0203-S		TO:0000196	amylose content	0.0016
m0204-L	Dibenz(a,h)anthracen-2-ol	TO:0000144	milled rice ratio	0.0363
m0205-L		TO:0000430	germination speed	0.031
m0206-L	Hexane-1, 5-diol O-hexoside	TO:0000336	total amylase activity	0.0031
m0207-S		TO:0000336	total amylase activity	0.0144
m0208-S		TO:0000181	seed weight	0.0071
m0210-S		TO:0000515	relative growth rate	0.0425
m0212-L	Pregna-5,20-dien-3-ol	TO:0000303	cold tolerance	0.0425
m0212-S	Pregna-5,20-dien-3-ol	TO:0000336	total amylase activity	0.0071
m0213-S		TO:0000211	gel consistency	0.2984
m0214-L		TO:0000102	phosphorus sensitivity	0
m0218-L	Quercetin	TO:0000424	brown planthopper resistance	0.0156
m0219-S		TO:0000102	phosphorus sensitivity	0
m0220-L		TO:0000390	grain core percent white	0.064
m0221-S		TO:0000672	rice bran percentage	0.0031
m0222-L		TO:0000325	soluble protein content	0.1593
m0225-S		TO:0000462	gelatinization temperature	0
m0226-L		TO:0000088	rice yellow mottle virus resistance	0.2471
m0230-S		TO:0000196	amylose content	0.0058
m0232-S		TO:0000544	mesocotyl length	0.0132
m0233-S	Feruloyl agmatine	TO:0000102	phosphorus sensitivity	0.9323
m0234-L		TO:0000068	lodging incidence	0.012
m0235-L	Pareirubrine B	TO:0000196	amylose content	0.0031
m0236-S	Feruloyl O-hexoside	TO:0000269	100-grain weight	0.2402
m0237-S		TO:0000181	seed weight	0.0353
m0238-S		TO:0000325	soluble protein content	0.0167
m0239-S	N2, N2-Dimethyguanosine	TO:0000074	blast disease resistance	0
m0240-L		TO:0000084	root number	0
m0241-L		TO:0000312	nadh-dependent glutamate synthase content	0.0843
m0242-S		TO:0000452	leaf area to spikelet number ratio	0
m0244-S	Kievitone	TO:0000429	salt sensitivity	0.0058
m0245-L		TO:0000068	lodging incidence	0
m0246-L		TO:0000598	protein content	0.0235
m0247-L		TO:0000211	gel consistency	0
m0249-S	Progesterone	TO:0000457	total biomass yield	0
m0250-S	Aspergillimide	TO:0000102	phosphorus sensitivity	0
m0251-S		TO:0000205	white-backed planthopper resistance	0.0384
m0252-S		TO:0000586	seminal root length	0.0071
m0253-S	4-methylumbelliferyl phenylphosphonate	TO:0000567	tiller angle	0.0108
m0256-L		TO:0000421	pollen fertility	0.0278
m0259-L		TO:0000377	cooked kernel elongation	0
m0261-S	Phosphinimine	TO:0000336	total amylase activity	0.0528
m0262-S		TO:0000430	germination speed	0.0071
m0263-L	Hericenol A	TO:0000579	root dry weight to tiller number ratio	0
m0264-L		TO:0000632	green plantlet yield frequency	0.0935
m0265-S		TO:0000579	root dry weight to tiller number ratio	0
m0266-L		TO:0000102	phosphorus sensitivity	0
m0268-L		TO:0000325	soluble protein content	0
m0269-S		TO:0000093	root pulling force	0
m0270-S		TO:0000586	seminal root length	0.0321
m0271-S		TO:0000466	carbon content	0.1704
m0272-L		TO:0000390	grain core percent white	0.0031
m0273-S		TO:0000507	osmotic adjustment capacity	0.0299
m0274-L		TO:0000068	lodging incidence	0.1096
m0275-L		TO:0000243	invitro regeneration ability	0
m0277-S		TO:0000451	large vascular bundle number to spikelet number ratio	0
m0278-L	Tricin	TO:0000068	lodging incidence	0.4004
m0279-L	Gibberellin A15	TO:0000579	root dry weight to tiller number ratio	0
m0281-L		TO:0000661	tiller bud dormancy	0
m0282-L	Zinolol	TO:0000068	lodging incidence	0.0201
m0283-L	Pyridoxine O-hexoside	TO:0000243	invitro regeneration ability	0.0466
m0283-S	Pyridoxine O-hexoside	TO:0000396	grain yield	0.0167
m0284-L	Tricalysiamide B	TO:0000467	cell membrane stability	0
m0284-S	Tricalysiamide B	TO:0000354	aluminum sensitivity	0
m0285-S		TO:0000579	root dry weight to tiller number ratio	0.1096
m0286-S		TO:0000424	brown planthopper resistance	0.0974
m0287-S		TO:0000102	phosphorus sensitivity	0
m0288-S	Drosophylloside	TO:0000068	lodging incidence	0.0548
m0289-L	Gibberellin A12	TO:0000416	embryosac abortion	0.0016
m0292-S		TO:0000144	milled rice ratio	0
m0295-L	Kolavic acid	TO:0000430	germination speed	0.0096
m0295-S	Kolavic acid	TO:0000243	invitro regeneration ability	0.1534
m0296-L		TO:0000502	KClO3 resistance	0.0904
m0297-S	Sinapoyl O-hexoside	TO:0000586	seminal root length	0
m0298-L		TO:0000579	root dry weight to tiller number ratio	0.0331
m0299-L		TO:0000531	anther length	0.0343
m0302-L	6-Prenylnaringenin	TO:0000567	tiller angle	0
m0303-S		TO:0000448	filled grain percentage	0.0914
m0304-L	Fructose 1,6-diphosphate	TO:0000661	tiller bud dormancy	0.1106
m0305-S	Leu-ala-gly-lys	TO:0000196	amylose content	0.0974
m0307-S		TO:0000224	iron sensitivity	0.0363
m0312-S		TO:0000084	root number	0.0363
m0313-L		TO:0000661	tiller bud dormancy	0.0201
m0314-L		TO:0000102	phosphorus sensitivity	0
m0314-S		TO:0000102	phosphorus sensitivity	0.3023
m0315-L	Spinacetin	TO:0000651	flour color	0.0058
m0316-L	Axillarin	TO:0000084	root number	0.0083
m0318-S		TO:0000519	rooting depth	0.0289
m0319-L		TO:0000325	soluble protein content	0.0031
m0321-S		TO:0000136	relative water content	0.0016
m0323-S		TO:0000233	root volume	0
m0324-L		TO:0000377	cooked kernel elongation	0.0016
m0326-S		TO:0000579	root dry weight to tiller number ratio	0
m0329-L		TO:0000102	phosphorus sensitivity	0
m0330-L		TO:0000211	gel consistency	0.3364
m0331-L		TO:0000466	carbon content	0
m0332-L		TO:0000088	rice yellow mottle virus resistance	0.5013
m0332-S		TO:0000196	amylose content	0
m0333-S		TO:0000181	seed weight	0.0278
m0338-S	Sinapoyl derivative	TO:0000325	soluble protein content	0.0016
m0340-S		TO:0000567	tiller angle	0
m0342-L	Sucrose	TO:0000424	brown planthopper resistance	0.4163
m0344-L	2-Amino-1,3,4,5-eicosanetetrol	TO:0000376	consistency viscosity	0.012
m0344-S	2-Amino-1,3,4,5-eicosanetetrol	TO:0000579	root dry weight to tiller number ratio	0.0538
m0345-S	Cyanidin 3-O-pentoside	TO:0000544	mesocotyl length	0.1215
m0347-L	Fortimicin KK1	TO:0000471	root penetration index	0.0569
m0348-S		TO:0000102	phosphorus sensitivity	0
m0349-L	5-Caffeoylquinic acid methyl ester	TO:0000224	iron sensitivity	0.0096
m0352-L		TO:0000452	leaf area to spikelet number ratio	0.012
m0353-S		TO:0000495	chlorophyll content	0.1176
m0354-L		TO:0000579	root dry weight to tiller number ratio	0
m0354-S		TO:0000421	pollen fertility	0.0235
m0355-L	(6R,9R)-3-Oxo-alpha-ionyl-9-O-beta-glucopyranoside	TO:0000068	lodging incidence	0.0031
m0356-S		TO:0000516	relative root length	0.1186
m0357-S		TO:0000180	spikelet fertility	0.0363
m0359-L	Grevilloside A	TO:0000090	penetrated root thickness	0.1844
m0360-L		TO:0000102	phosphorus sensitivity	0
m0361-L	Simmondsin	TO:0000072	awn length	0.0395
m0362-S		TO:0000402	grain width	0.0071
m0363-L		TO:0000325	soluble protein content	0.0791
m0366-S		TO:0000074	blast disease resistance	0.0538
m0367-S		TO:0000102	phosphorus sensitivity	0
m0368-L	Harpagide	TO:0000325	soluble protein content	0.0984
m0371-L	Succinyladenosine	TO:0000462	gelatinization temperature	0
m0371-S	Succinyladenosine	TO:0000233	root volume	0.1186
m0372-S	LPC(1-acyl 12:1)	TO:0000452	leaf area to spikelet number ratio	0
m0373-L		TO:0000104	chalkiness of endosperm	0.2738
m0374-L	3, 5, 7-Trihydroxy-6-methoxy-4'-prenyloxyflavone	TO:0000579	root dry weight to tiller number ratio	0
m0375-S		TO:0000068	lodging incidence	0
m0376-S		TO:0000104	chalkiness of endosperm	0
m0379-S		TO:0000068	lodging incidence	0.0071
m0380-S		TO:0000672	rice bran percentage	0.1106
m0383-S		TO:0000102	phosphorus sensitivity	0.4779
m0384-L		TO:0000180	spikelet fertility	0.0268
m0386-L		TO:0000567	tiller angle	0
m0387-S		TO:0000352	dry mass	0.0083
m0388-L	Kadethrin	TO:0000102	phosphorus sensitivity	0.3193
m0389-S		TO:0000233	root volume	0
m0390-S		TO:0000617	colored grain percentage	0
m0392-S	Peonidin 3-O-glucoside	TO:0000093	root pulling force	0
m0393-S	LPC(1-acyl 14:1)	TO:0000462	gelatinization temperature	0
m0395-S		TO:0000068	lodging incidence	0
m0396-L		TO:0000579	root dry weight to tiller number ratio	0
m0400-L	Apigenin C-pentoside	TO:0000424	brown planthopper resistance	0.7817
m0401-L	Apigenin C-pentoside	TO:0000672	rice bran percentage	0.2679
m0401-S	Apigenin C-pentoside	TO:0000180	spikelet fertility	0.0488
m0403-L		TO:0000102	phosphorus sensitivity	0.3023
m0404-L	Hedyotoside	TO:0000090	penetrated root thickness	0.2106
m0405-L	Tricin derivative	TO:0000211	gel consistency	0.1696
m0405-S	Tricin derivative	TO:0000085	leaf rolling	0.0016
m0406-L	Ixoside	TO:0000344	days to flower	0
m0407-L		TO:0000617	colored grain percentage	0
m0412-S		TO:0000510	penetrated to total root ratio	0.0446
m0413-S		TO:0000144	milled rice ratio	0.0045
m0414-S		TO:0000181	seed weight	0.0016
m0416-S		TO:0000617	colored grain percentage	0
m0417-L		TO:0000502	KClO3 resistance	0.0843
m0418-L	Threonyl carbamoyl adenosine	TO:0000243	invitro regeneration ability	0.0762
m0419-S		TO:0000074	blast disease resistance	0
m0420-S		TO:0000661	tiller bud dormancy	0.062
m0421-S		TO:0000181	seed weight	0.0156
m0422-L	Aliarin	TO:0002662	leaf rolloing tolerance	0.0096
m0423-L	Daidzein O-hexoside	TO:0000538	large vascular bundle number to leaf area ratio	0.0509
m0424-L	O-methylapigenin C-pentoside	TO:0000068	lodging incidence	0.0405
m0426-L	O-methylnaringenin C-pentoside	TO:0000088	rice yellow mottle virus resistance	0.2441
m0427-L		TO:0000224	iron sensitivity	0.0058
m0428-S		TO:0000567	tiller angle	0.0031
m0429-L		TO:0000253	seed dormancy	0.0071
m0431-L		TO:0000502	KClO3 resistance	0.0213
m0432-L		TO:0000181	seed weight	0.0488
m0433-S		TO:0000455	seed set percent	0
m0434-L		TO:0000205	white-backed planthopper resistance	0.1186
m0435-S		TO:0000467	cell membrane stability	0.1055
m0437-S		TO:0000624	allelopathic effect	0.1026
m0438-L	4'-O-Methylpuerarin	TO:0000495	chlorophyll content	0.0083
m0439-S		TO:0000144	milled rice ratio	0
m0440-S		TO:0000145	internode length	0.0894
m0441-S	Isogemichalcone B	TO:0000137	days to heading	0.2836
m0442-L	Apigenin 8-C-glucoside	TO:0000088	rice yellow mottle virus resistance	0.4144
m0443-L	Apigenin 6-C-glucoside	TO:0000068	lodging incidence	0.1256
m0443-S	Apigenin 6-C-glucoside	TO:0000144	milled rice ratio	0
m0444-L	Apigenin 7-O-glucoside	TO:0000084	root number	0.0058
m0445-S	LPC(1-acyl 16:2)	TO:0000084	root number	0.0132
m0446-S	Tricin 7-O-hexoside	TO:0000102	phosphorus sensitivity	0.4779
m0447-L	Apigenin 5-O-glucoside	TO:0000416	embryosac abortion	0.5827
m0448-L		TO:0000336	total amylase activity	0.0446
m0449-S	LPC(1-acyl 16:1)	TO:0000336	total amylase activity	0.0405
m0450-S	Ephemeranthoside	TO:0000233	root volume	0
m0453-L		TO:0000211	gel consistency	0
m0455-L		TO:0000452	leaf area to spikelet number ratio	0
m0456-S		TO:0000253	seed dormancy	0.0466
m0459-S		TO:0000430	germination speed	0.0178
m0460-L		TO:0002662	leaf rolloing tolerance	0
m0461-L		TO:0000233	root volume	0
m0464-S		TO:0000068	lodging incidence	0.1415
m0465-S	N, N'-Dimesitylnonanediamide	TO:0000390	grain core percent white	0.5649
m0466-S		TO:0000424	brown planthopper resistance	0.5738
m0467-L	O-methylapigenin C-hexoside	TO:0000412	setback	0
m0467-S	O-methylapigenin C-hexoside	TO:0000205	white-backed planthopper resistance	0.0752
m0468-S	LPC(1-acyl 18:0)	TO:0000181	seed weight	0.0045
m0469-S		TO:0000579	root dry weight to tiller number ratio	0.0058
m0471-S		TO:0000532	apiculus hair length	0.2096
m0472-L		TO:0000336	total amylase activity	0.065
m0474-L	Cyanidin 3-O-glucoside	TO:0000243	invitro regeneration ability	0.0791
m0475-L	Luteolin 5-O-hexoside	TO:0000102	phosphorus sensitivity	0.4779
m0476-S	Luteolin 6-C-glucoside	TO:0000377	cooked kernel elongation	0.0016
m0477-L	Kaempferol 3-O-glucoside	TO:0000457	total biomass yield	0.0771
m0478-L	Luteolin 7-O-glucoside	TO:0000145	internode length	0.0894
m0479-S		TO:0000102	phosphorus sensitivity	0
m0480-S		TO:0000072	awn length	0.2984
m0481-L	Eriodictyol C-hexoside	TO:0000211	gel consistency	0
m0484-L	Homomangiferin	TO:0000457	total biomass yield	0.0167
m0485-S		TO:0000014	panicle weight	0
m0486-L		TO:0000084	root number	0.0257
m0487-L		TO:0000068	lodging incidence	0
m0488-L		TO:0000457	total biomass yield	0.0904
m0489-S		TO:0000196	amylose content	0.0031
m0490-S		TO:0000428	callus induction	0.0589
m0491-L	(-)-10-Methoxyvincamedine N-oxide	TO:0000243	invitro regeneration ability	0.0436
m0492-L		TO:0000084	root number	0.0353
m0493-L	Glochidacuminoside C	TO:0000102	phosphorus sensitivity	0
m0494-L		TO:0000068	lodging incidence	0.1316
m0495-L		TO:0000354	aluminum sensitivity	0.0108
m0496-L	BADFG	TO:0000428	callus induction	0
m0497-S	alpha-Sorinin	TO:0000344	days to flower	0
m0499-L		TO:0000068	lodging incidence	0.0045
m0500-L		TO:0000424	brown planthopper resistance	0.0874
m0502-L		TO:0000632	green plantlet yield frequency	0
m0503-S	Caohuoside D	TO:0000374	breakdown viscosity	0
m0505-L	Chrysoeriol 5-O-hexoside	TO:0000567	tiller angle	0
m0506-L	Chrysoeriol C-hexoside	TO:0000093	root pulling force	0.0083
m0506-S	Chrysoeriol C-hexoside	TO:0000565	spikelets per panicle length	0.0299
m0507-S	Tenuiphenone B	TO:0000102	phosphorus sensitivity	0
m0508-L	Chrysoeriol 7-O-hexoside	TO:0000567	tiller angle	0.0096
m0508-S	Chrysoeriol 7-O-hexoside	TO:0000093	root pulling force	0.012
m0509-L	Chrysoeriol C-hexoside	TO:0000088	rice yellow mottle virus resistance	0.0456
m0511-S		TO:0000617	colored grain percentage	0.1116
m0512-S		TO:0000233	root volume	0
m0513-L		TO:0000452	leaf area to spikelet number ratio	0
m0515-S		TO:0000396	grain yield	0.012
m0517-L		TO:0000222	head rice	0
m0518-L	N', N'-Coumaroyl, Feruloylspermidine	TO:0000104	chalkiness of endosperm	0
m0519-L		TO:0000579	root dry weight to tiller number ratio	0.0466
m0519-S		TO:0000430	germination speed	0.0045
m0520-L	Edgeworoside C	TO:0000579	root dry weight to tiller number ratio	0
m0521-L		TO:0000452	leaf area to spikelet number ratio	0
m0526-S		TO:0000502	KClO3 resistance	0.0436
m0528-L		TO:0000429	salt sensitivity	0
m0529-S		TO:0000457	total biomass yield	0.0016
m0530-S		TO:0000734	grain length	0.0058
m0531-S		TO:0000451	large vascular bundle number to spikelet number ratio	0.0224
m0532-S		TO:0000068	lodging incidence	0.0132
m0534-L		TO:0000102	phosphorus sensitivity	0
m0535-S		TO:0000222	head rice	0.0058
m0536-L		TO:0000102	phosphorus sensitivity	0
m0537-S		TO:0000102	phosphorus sensitivity	0.2984
m0539-L		TO:0000429	salt sensitivity	0
m0543-S		TO:0000390	grain core percent white	0.058
m0544-S		TO:0000457	total biomass yield	0
m0545-L	C-hexosyl-methylchrysoeriol	TO:0000344	days to flower	0
m0545-S	C-hexosyl-methylchrysoeriol	TO:0000538	large vascular bundle number to leaf area ratio	0.0031
m0546-L	O-methylChrysoeriol O-hexoside	TO:0002662	leaf rolloing tolerance	0.2005
m0547-S		TO:0000352	dry mass	0.0353
m0548-S		TO:0000424	brown planthopper resistance	0.6549
m0549-S		TO:0000396	grain yield	0.012
m0550-L		TO:0000421	pollen fertility	0.031
m0551-S		TO:0000453	panicle tiller ratio	0.0031
m0552-L		TO:0000102	phosphorus sensitivity	0
m0552-S		TO:0000084	root number	0.0589
m0555-S		TO:0000093	root pulling force	0.0083
m0556-L	O-methylQuercetin O-hexoside	TO:0000462	gelatinization temperature	0.0031
m0557-L		TO:0000370	leaf width	0.2501
m0558-L	Selgin O-hexoside	TO:0000455	seed set percent	0.0071
m0559-L		TO:0000068	lodging incidence	0.0031
m0561-L		TO:0000102	phosphorus sensitivity	0
m0562-S		TO:0000467	cell membrane stability	0
m0564-L	1-O-Palmitoylhexitol	TO:0000370	leaf width	0.2255
m0565-L		TO:0000068	lodging incidence	0.0405
m0566-L	Ursiniolide B	TO:0000068	lodging incidence	0
m0575-L		TO:0000412	setback	0.1045
m0577-L	Malvidin O-hexoside	TO:0000424	brown planthopper resistance	0.3394
m0578-L	Tricin 5-O-hexoside	TO:0000624	allelopathic effect	0.1045
m0579-L		TO:0002662	leaf rolloing tolerance	0
m0582-L		TO:0000412	setback	0
m0584-S	LPC(1-acyl 16:0)	TO:0000144	milled rice ratio	0.019
m0586-L		TO:0000624	allelopathic effect	0.0498
m0587-S		TO:0000451	large vascular bundle number to spikelet number ratio	0.1905
m0588-L	Tricin 4'-O-(syringyl alcohol)ether	TO:0000374	breakdown viscosity	0.0083
m0589-L	Polypodine B	TO:0000567	tiller angle	0.0083
m0592-L	Tricin 4'-O-(syringyl alcohol)ether	TO:0000144	milled rice ratio	0
m0592-S	Tricin 4'-O-(syringyl alcohol)ether	TO:0000452	leaf area to spikelet number ratio	0
m0594-L		TO:0000088	rice yellow mottle virus resistance	0.0353
m0596-L		TO:0000224	iron sensitivity	0.0144
m0597-S		TO:0000538	large vascular bundle number to leaf area ratio	0.0384
m0599-L		TO:0000424	brown planthopper resistance	0.0289
m0601-S	Phellodensin F	TO:0000068	lodging incidence	0
m0603-L		TO:0000451	large vascular bundle number to spikelet number ratio	0.019
m0605-L	3., 4., 5.-Tricetin O-hexoside	TO:0000659	phyllochron	0.1245
m0607-L	Picramnioside D	TO:0002662	leaf rolloing tolerance	0
m0608-L		TO:0002662	leaf rolloing tolerance	0
m0609-L	Limocitrin O-hexoside	TO:0000455	seed set percent	0.0132
m0610-S		TO:0000579	root dry weight to tiller number ratio	0
m0612-L		TO:0000374	breakdown viscosity	0.0045
m0614-L	Tricin 4'-O-(syringyl alcohol)ether derivative	TO:0000102	phosphorus sensitivity	0
m0615-L		TO:0000457	total biomass yield	0.0257
m0617-L		TO:0000457	total biomass yield	0.0353
m0619-L		TO:0000102	phosphorus sensitivity	0
m0620-L		TO:0000416	embryosac abortion	0.2155
m0621-L	2'', 6''-O-Diacetyloninin	TO:0000325	soluble protein content	0.0016
m0621-S	2'', 6''-O-Diacetyloninin	TO:0000659	phyllochron	0
m0623-L		TO:0000088	rice yellow mottle virus resistance	0.0762
m0625-L		TO:0000093	root pulling force	0.0031
m0631-L	LPC(1-acyl 18:2)	TO:0000068	lodging incidence	0
m0631-S	LPC(1-acyl 18:2)	TO:0000383	grain belly percent white	0
m0632-S	LPC(1-acyl 18:2)	TO:0000146	seed length	0.0108
m0636-L	Chryso-obtusin-O-hexoside	TO:0000661	tiller bud dormancy	0
m0637-L		TO:0000181	seed weight	0.0268
m0639-L	LPC(1-acyl 18:1)	TO:0000068	lodging incidence	0
m0640-L		TO:0000661	tiller bud dormancy	0.0058
m0642-L		TO:0000196	amylose content	0
m0644-L	Tricin 4'-O-(.-guaiacylglyceryl) ether	TO:0000312	nadh-dependent glutamate synthase content	0.0016
m0645-L	Tricin 4'-O-(.-guaiacylglyceryl) ether	TO:0000567	tiller angle	0
m0645-S	Tricin 4'-O-(.-guaiacylglyceryl) ether	TO:0000068	lodging incidence	0.645
m0646-S		TO:0000672	rice bran percentage	0
m0647-L		TO:0000519	rooting depth	0.0178
m0648-L		TO:0000088	rice yellow mottle virus resistance	0.2393
m0656-L	di-C,C-pentosyl-apigenin	TO:0000336	total amylase activity	0.0108
m0656-S	di-C,C-pentosyl-apigenin	TO:0000421	pollen fertility	0.0031
m0657-L	Tricin-O-glucoside derivative	TO:0000416	embryosac abortion	0.0031
m0660-L		TO:0000085	leaf rolling	0.0108
m0661-L		TO:0000175	bacterial blight disease resistance	0
m0664-L		TO:0000396	grain yield	0.0278
m0669-L		TO:0000457	total biomass yield	0
m0672-L	LPC(1-acyl 20:4)	TO:0000068	lodging incidence	0
m0672-S	LPC(1-acyl 20:4)	TO:0000181	seed weight	0.0045
m0673-L		TO:0000196	amylose content	0.0016
m0676-L		TO:0000085	leaf rolling	0
m0676-S		TO:0000430	germination speed	0.0156
m0680-L		TO:0000567	tiller angle	0.0466
m0681-L	Chrysoeriol O-malonyhexoside	TO:0000352	dry mass	0.0321
m0682-L	Cymarin	TO:0000396	grain yield	0.0156
m0684-L		TO:0000632	green plantlet yield frequency	0
m0685-L	di-C,C-pentosyl-luteolin	TO:0000586	seminal root length	0.0156
m0686-L	di-C,C-pentosyl-luteolin	TO:0000516	relative root length	0.0331
m0687-L		TO:0000632	green plantlet yield frequency	0.0201
m0689-L		TO:0000088	rice yellow mottle virus resistance	0.1245
m0691-L	Tricin 4'-O-(.-guaiacylglyceryl) ether derivative	TO:0000325	soluble protein content	0.0144
m0694-L		TO:0000462	gelatinization temperature	0
m0694-S		TO:0000452	leaf area to spikelet number ratio	0.0144
m0695-L	Epicatechin O-hexoside	TO:0000145	internode length	0.0096
m0695-S	Epicatechin O-hexoside	TO:0000510	penetrated to total root ratio	0.0384
m0701-L		TO:0000429	salt sensitivity	0
m0702-L		TO:0000383	grain belly percent white	0
m0705-L	C-pentosyl-apigenin O-hexoside	TO:0000074	blast disease resistance	0.0589
m0706-L	C-hexosyl-C-pentosyl-apigenin	TO:0000243	invitro regeneration ability	0.1445
m0706-S	C-hexosyl-C-pentosyl-apigenin	TO:0000579	root dry weight to tiller number ratio	0.0156
m0712-L	Tricin derivative	TO:0000096	ratooning ability	0.0268
m0713-L		TO:0000325	soluble protein content	0
m0715-L		TO:0000093	root pulling force	0.0016
m0719-S		TO:0000374	breakdown viscosity	0.0031
m0720-L	Maysin	TO:0000579	root dry weight to tiller number ratio	0
m0723-L	Tricin O-malonylhexoside	TO:0000579	root dry weight to tiller number ratio	0
m0724-L	C-rhamnosyl-apigenin O-hexoside	TO:0000325	soluble protein content	0
m0726-L	C-hexosyl-luteolin O-pentoside	TO:0000467	cell membrane stability	0.0016
m0734-L	3., 4., 5.-Tricetin O-malonylhexoside	TO:0000424	brown planthopper resistance	0.2641
m0739-L	di-C,C-hexosyl-apigenin derivative	TO:0000233	root volume	0.0731
m0740-L	Cyanidin 3-O-rutinoside	TO:0000088	rice yellow mottle virus resistance	0.0299
m0741-L	C-pentosyl-chrysoeriol O-hexoside	TO:0000567	tiller angle	0.0058
m0742-L	di-C,C-hexosyl-apigenin	TO:0000312	nadh-dependent glutamate synthase content	0
m0744-L		TO:0000579	root dry weight to tiller number ratio	0.0031
m0745-L		TO:0000567	tiller angle	0
m0746-L		TO:0000617	colored grain percentage	0
m0747-L		TO:0000088	rice yellow mottle virus resistance	0.0965
m0749-L		TO:0000617	colored grain percentage	0
m0750-L		TO:0000624	allelopathic effect	0
m0751-L		TO:0000579	root dry weight to tiller number ratio	0.1377
m0756-L		TO:0000579	root dry weight to tiller number ratio	0.0456
m0757-L		TO:0000383	grain belly percent white	0.0289
m0760-L	Chrysoeriol O-rutinoside	TO:0000462	gelatinization temperature	0
m0760-S	Chrysoeriol O-rutinoside	TO:0000589	grain weight	0.0405
m0762-L	C-hexosyl-luteolin O-hexoside	TO:0000452	leaf area to spikelet number ratio	0
m0763-L	di-C,C-hexosyl-luteolin	TO:0000424	brown planthopper resistance	0.2531
m0766-L		TO:0000502	KClO3 resistance	0.064
m0767-L		TO:0000377	cooked kernel elongation	0
m0769-L	Origalignanol	TO:0000579	root dry weight to tiller number ratio	0.0031
m0771-L		TO:0000085	leaf rolling	0
m0774-L		TO:0000325	soluble protein content	0.0016
m0777-L	Acteoside	TO:0000396	grain yield	0.0353
m0779-L	di-C,C-hexosyl-chrysoeriol	TO:0000467	cell membrane stability	0.0031
m0783-L		TO:0000102	phosphorus sensitivity	0
m0784-L		TO:0000567	tiller angle	0
m0785-L		TO:0000538	large vascular bundle number to leaf area ratio	0.0016
m0786-L		TO:0000502	KClO3 resistance	0.062
m0788-L		TO:0000279	root weight	0.0456
m0789-L		TO:0000659	phyllochron	0.0045
m0791-L		TO:0000376	consistency viscosity	0.0167
m0793-L	Tricin O-rutinoside	TO:0000068	lodging incidence	0.1704
m0793-S	Tricin O-rutinoside	TO:0000144	milled rice ratio	0.0058
m0794-S	Tricin O-rutinoside	TO:0000374	breakdown viscosity	0.0071
m0795-L		TO:0000471	root penetration index	0.0156
m0797-L		TO:0000102	phosphorus sensitivity	0.0528
m0799-L		TO:0002662	leaf rolloing tolerance	0
m0801-L	Tricin O-hexoside derivative	TO:0000516	relative root length	0.0752
m0802-L		TO:0000068	lodging incidence	0.0031
m0804-L		TO:0000661	tiller bud dormancy	0
m0806-L		TO:0000102	phosphorus sensitivity	0
m0811-L		TO:0000269	100-grain weight	0.4144
m0812-L		TO:0000567	tiller angle	0
m0813-L		TO:0000661	tiller bud dormancy	0.0246
m0815-L	Tricin O-hexosyl-O-hexoside	TO:0000068	lodging incidence	0.0144
m0816-L		TO:0000211	gel consistency	0
m0817-L	Tricin O-hexosyl-O-hexoside	TO:0000428	callus induction	0
m0818-L	Tricin O-hexosyl-O-hexoside	TO:0000641	primary branch length	0.0246
m0821-L	Tricin 4'-O-(syringyl alcohol)ether O-hexoside	TO:0000255	sheath blight disease resistance	0.0374
m0822-L	Tricin 4'-O-(syringyl alcohol)ether O-hexoside	TO:0000068	lodging incidence	0
m0823-L	Tricin 4'-O-(syringyl alcohol)ether O-hexoside	TO:0000312	nadh-dependent glutamate synthase content	0
m0828-L		TO:0000325	soluble protein content	0.0224
m0831-L		TO:0000181	seed weight	0
m0834-L	3', 4', 5'-Dihydrotricetin O-hexosyl-O-hexoside	TO:0000084	root number	0.0363
m0835-L	Picramnioside F	TO:0000374	breakdown viscosity	0
m0837-L	Tricin O-hexoside derivative	TO:0000344	days to flower	0
m0839-L		TO:0000430	germination speed	0.0395
m0841-L		TO:0002662	leaf rolloing tolerance	0.7333
m0842-L		TO:0000312	nadh-dependent glutamate synthase content	0
m0843-L	Tricin 4'-O-(.-guaiacylglyceryl) ether O-hexoside	TO:0000567	tiller angle	0
m0845-L	Tricin 4'-O-(.-guaiacylglyceryl) ether O-hexoside	TO:0000312	nadh-dependent glutamate synthase content	0.1704
m0845-S	Tricin 4'-O-(.-guaiacylglyceryl) ether O-hexoside	TO:0000567	tiller angle	0
m0846-L	Tricin 4'-O-(.-guaiacylglyceryl) ether O-hexoside	TO:0000102	phosphorus sensitivity	0
m0851-L	Denin	TO:0000502	KClO3 resistance	0.0167
m0855-L		TO:0000102	phosphorus sensitivity	0
m0857-L		TO:0000102	phosphorus sensitivity	0
m0858-L		TO:0000102	phosphorus sensitivity	0
m0862-L		TO:0000457	total biomass yield	0.0144
m0863-L		TO:0000224	iron sensitivity	0
m0868-L		TO:0000586	seminal root length	0.0914
m0870-L		TO:0000516	relative root length	0.0415
m0871-L	Tricin O-rhamnosyl-O-malonylhexoside	TO:0000383	grain belly percent white	0
m0872-L	O-malonylhexoside derivative	TO:0000579	root dry weight to tiller number ratio	0.0374
m0873-L	C-pentosyl-apigenin O-caffeoylhexoside	TO:0000424	brown planthopper resistance	0.7789
m0874-L	C-pentosyl-apigenin O-rutinoside	TO:0000430	germination speed	0.0405
m0875-L	C-pentosyl-apigenin O-rutinoside	TO:0000579	root dry weight to tiller number ratio	0
m0878-L		TO:0000233	root volume	0
m0879-L	Tricin derivative	TO:0000467	cell membrane stability	0
m0880-L		TO:0000312	nadh-dependent glutamate synthase content	0.0446
m0885-L	C-pentosyl-apeignin O-feruloylhexoside	TO:0000579	root dry weight to tiller number ratio	0.0058
m0887-L	C-hexosyl-apigenin O-p-coumaroylhexoside	TO:0000068	lodging incidence	0.0156
m0888-L	C-hexosyl-naringenin O-p-coumaroylhexoside	TO:0000586	seminal root length	0.012
m0889-L		TO:0000567	tiller angle	0
m0890-L		TO:0000068	lodging incidence	0.0016
m0891-L		TO:0000734	grain length	0.0518
m0891-S		TO:0002662	leaf rolloing tolerance	0.0045
m0892-L	C-hexosyl-naringenin O-p-coumaroylhexoside	TO:0000084	root number	0.0213
m0893-L		TO:0000462	gelatinization temperature	0
m0895-L	Helonioside B	TO:0000456	spikelet number	0
m0895-S	Helonioside B	TO:0000088	rice yellow mottle virus resistance	0.0363
m0897-L	C-hexosyl-chrysin O-feruloylhexoside	TO:0000102	phosphorus sensitivity	0
m0898-L	C-hexosyl-luteolin O-p-coumaroylhexoside	TO:0000579	root dry weight to tiller number ratio	0.2738
m0899-L	C-hexosyl-apigenin O-caffeoylhexoside	TO:0000466	carbon content	0
m0900-L	C-hexosyl-apigenin O-hexosyl-O-hexoside	TO:0000624	allelopathic effect	0.1286
m0904-L	C-hexosyl-naringenin O-hexosyl-O-hexoside	TO:0000734	grain length	0.1396
m0907-L		TO:0000374	breakdown viscosity	0.0178
m0909-L	C-hexosyl-chrysoeriol O-p-coumaroylhexoside	TO:0000661	tiller bud dormancy	0
m0910-L	C-pentosyl-chrysoeriol O-feruloylhexoside	TO:0000088	rice yellow mottle virus resistance	0.0518
m0911-L	C-pentosyl-chrysoeriol O-feruloylhexoside	TO:0000354	aluminum sensitivity	0
m0912-L	C-pentosyl-chrysoeriol O-feruloylhexoside	TO:0000434	root activity	0.0299
m0913-L		TO:0000579	root dry weight to tiller number ratio	0
m0914-L		TO:0000352	dry mass	0.0031
m0918-L		TO:0000579	root dry weight to tiller number ratio	0
m0919-L	Kaempferol derivative	TO:0000383	grain belly percent white	0
m0923-L		TO:0000088	rice yellow mottle virus resistance	0.0518
m0925-L		TO:0000145	internode length	0.012
m0926-L	C-hexosyl-chrysoeriol O-feruloylhexoside	TO:0000211	gel consistency	0.0914
m0928-L		TO:0000424	brown planthopper resistance	0.1915
m0930-L	Tricin O-malonylhexoside derivative	TO:0000233	root volume	0.0874
m0933-L		TO:0000102	phosphorus sensitivity	0
m0936-L		TO:0000088	rice yellow mottle virus resistance	0.2797
m0942-L		TO:0000383	grain belly percent white	0
m0943-L		TO:0000507	osmotic adjustment capacity	0.0201
m0944-L		TO:0000145	internode length	0.0058
m0944-S		TO:0000542	leaf length to width ratio	0.031
m0948-L		TO:0000374	breakdown viscosity	0.0071
m0953-L		TO:0000233	root volume	0.0031
m0955-L		TO:0000312	nadh-dependent glutamate synthase content	0
m0957-L		TO:0000412	setback	0.0353
m0959-L		TO:0000068	lodging incidence	0
m0962-S		TO:0000233	root volume	0
m0963-L		TO:0000412	setback	0.0559
m0965-L		TO:0000233	root volume	0
m0966-L	C-hexosyl-apigenin O-hexosyl-O-hexosyl-O-hexoside	TO:0000383	grain belly percent white	0
m0974-S	C-pentosyl-luteolin O-hexoside	TO:0000144	milled rice ratio	0
m0991-L	4, 7, 10-Trioxa-1,13-tridecanediamine	TO:0000325	soluble protein content	0.0016
m0998-S	Guanosine	TO:0000467	cell membrane stability	0.0016
m1001-S		TO:0000661	tiller bud dormancy	0
m1003-L	Brevifolincarboxylic acid	TO:0000374	breakdown viscosity	0.0096
m1007-L		TO:0000579	root dry weight to tiller number ratio	0.0488
m1010-L	Ayanin	TO:0000374	breakdown viscosity	0.553
m1018-L		TO:0000104	chalkiness of endosperm	0
m1019-L		TO:0000088	rice yellow mottle virus resistance	0.4445
m1020-L	Tricin derivative	TO:0000211	gel consistency	0.065
m1027-L	Rhodomyrtone	TO:0000327	biomass yield	0.0071
m1028-L		TO:0000467	cell membrane stability	0.0031
m1036-L		TO:0000093	root pulling force	0
m1038-L		TO:0000510	penetrated to total root ratio	0.1406
m1040-S		TO:0000196	amylose content	0
m1042-L	Tricin derivative	TO:0000579	root dry weight to tiller number ratio	0
m1046-L	Tricin O-sinapoylpentoside	TO:0000180	spikelet fertility	0.1785
m1047-L		TO:0000466	carbon content	0
m1052-L	C-hexosyl-chrysoeriol O-p-coumaroylhexoside	TO:0000661	tiller bud dormancy	0

## Sheet: m - m (BP)
Trait	Trait name	Most similar trait	Trait name of most similar trait	p-value
m0002-S	L-Asparagine	m0478-L	Luteolin 7-O-glucoside	0
m0003-L	Choline	m0566-L	Ursiniolide B	0
m0004-L	L-Serine	m0261-S	Phosphinimine	0
m0007-S	gamma-Butyrobetaine	m0543-S		0
m0009-S	L-Glutamine	m0793-S	Tricin O-rutinoside	0.0031
m0012-L		m0566-L	Ursiniolide B	0
m0014-S		m0190-S		0
m0015-S		m0212-S	Pregna-5,20-dien-3-ol	0
m0016-S	L-Leucine	m0271-S		0.0178
m0018-L	L-Aspartic acid	m0035-L		0.0031
m0021-L	Trigonelline	m0124-L	Cytidine	0
m0022-L	L-Tyramine	m0144-L	6,8-Dihydroxy-5,7-dimethoxycoumarin	0.0016
m0023-L	3, 4-Dihydroxybenzaldehyde	m0030-L		0.1096
m0025-S		m0419-S		0.0016
m0027-S		m0016-S	L-Leucine	0.012
m0028-S	DL-alpha,epsilon-Diaminopimelic acid	m0095-L	(+)-Dehydrovomifoliol	0.0974
m0030-L		m0791-L		0
m0032-L	L-Lysine	m0395-S		0
m0033-S	L-Glutamic acid	m0793-S	Tricin O-rutinoside	0.0058
m0035-L		m0018-L	L-Aspartic acid	0.0031
m0037-S	Jasminine	m0076-S	L-Tryptophan	0
m0038-L		m0481-L	Eriodictyol C-hexoside	0
m0042-S	5-Hydroxy-L-tryptophan	m0965-L		0.0016
m0043-L	Caffeic aldehyde	m0552-L		0
m0044-L	Phenylpyruvic acid	m0070-L	4', 5'-Dihydropsoralen	0
m0045-S	L-Phenylalanine	m0371-L	Succinyladenosine	0
m0047-S	Myristic acid	m0414-S		0
m0049-S		m0421-S		0
m0056-L		m0121-L	(2R,3S,4R,5S,6S)-7-nitroheptane-1,2,3,4,5,6-hexol	0
m0057-L	5-Sulfanyl-1-pentanesulfonamide	m0396-L		0
m0058-S		m1018-L		0
m0060-S		m0249-S	Progesterone	0.0363
m0061-S		m0203-S		0
m0063-S		m0505-L	Chrysoeriol 5-O-hexoside	0
m0064-S		m0656-S	di-C,C-pentosyl-apigenin	0
m0066-S		m0374-L	3, 5, 7-Trihydroxy-6-methoxy-4'-prenyloxyflavone	0
m0067-L	N-Acetyldopamine	m1042-L	Tricin derivative	0
m0068-L	Xanthoxylin	m0933-L		0
m0070-L	4', 5'-Dihydropsoralen	m0044-L	Phenylpyruvic acid	0
m0071-S	2-Oxo-4-hydroxy-4-carboxy-5-ureidoimidazoleOHCU	m0518-L	N', N'-Coumaroyl, Feruloylspermidine	0
m0075-S		m0575-L		0
m0076-L	L-Tryptophan	m0361-L	Simmondsin	0
m0076-S	L-Tryptophan	m0037-S	Jasminine	0
m0078-L	Sattabacin	m0656-S	di-C,C-pentosyl-apigenin	0
m0079-S		m0512-S		0
m0080-L	Apo-9-zeaxanthinone	m0395-S		0
m0083-L	Phosphocreatine	m0271-S		0.0132
m0084-L	N-Salicyloyl-2-aminopropan-1,3-diol	m0076-L	L-Tryptophan	0
m0087-L	5-Methoxy-N, N-dimethyltryptamine	m0467-L	O-methylapigenin C-hexoside	0
m0090-S		m0087-L	5-Methoxy-N, N-dimethyltryptamine	0
m0092-L	D-Pantothenic acid	m0607-L	Picramnioside D	0
m0095-L	(+)-Dehydrovomifoliol	m0100-L		0
m0098-L	3-O-carbamoyl-d-mannose	m0376-S		0
m0100-L		m0095-L	(+)-Dehydrovomifoliol	0
m0101-L	Sinapic acid	m0330-L		0.0031
m0102-S		m0168-S		0
m0104-S		m0439-S		0.0016
m0107-S		m0098-L	3-O-carbamoyl-d-mannose	0
m0112-L	Coumaroyl putrescine	m0785-L		0
m0115-S	N-acetylneuraminic acid	m0357-S		0
m0117-S	4-Geranyloxy-5-methyl coumarin	m0222-L		0
m0120-L	4-aminotetrahydrobiopterin	m0219-S		0
m0121-L	(2R,3S,4R,5S,6S)-7-nitroheptane-1,2,3,4,5,6-hexol	m0910-L	C-pentosyl-chrysoeriol O-feruloylhexoside	0
m0123-S		m0804-L		0
m0124-L	Cytidine	m0021-L	Trigonelline	0
m0124-S	Cytidine	m0839-L		0
m0125-S		m0283-L	Pyridoxine O-hexoside	0
m0126-L	9alpha-Hydroxyfraxinellone	m0615-L		0
m0129-S	9,10-Epoxy-18-hydroxy-octadecanoic acid	m0115-S	N-acetylneuraminic acid	0.0257
m0132-S	Phytocassane A	m0669-L		0
m0134-S		m0076-L	L-Tryptophan	0
m0136-L	5, 6-Bis-(1,2-dihydroxy-ethyl)-[1,4]dioxane-2,3-dione	m0242-S		0
m0138-S	Phytocassane C	m0214-L		0
m0139-S	12-Hydroxyarachidonic acid	m0419-S		0
m0140-L		m0480-S		0.0268
m0141-S		m0251-S		0.0224
m0142-S		m0575-L		0.0058
m0143-S		m0512-S		0
m0144-L	6,8-Dihydroxy-5,7-dimethoxycoumarin	m0355-L	(6R,9R)-3-Oxo-alpha-ionyl-9-O-beta-glucopyranoside	0
m0147-L		m0682-L	Cymarin	0
m0148-S		m0252-S		0
m0153-S		m1042-L	Tricin derivative	0
m0155-L	Feruloyl putrescine	m0783-L		0
m0156-L	Thiamin	m0746-L		0.0213
m0156-S	Thiamin	m0701-L		0
m0157-L	8-Methoxycoumarsabin	m0747-L		0.0201
m0158-S		m0682-L	Cymarin	0
m0160-L		m0963-L		0.0031
m0161-S		m0068-L	Xanthoxylin	0
m0164-L	Apigenin	m0442-L	Apigenin 8-C-glucoside	0
m0168-S		m0102-S		0
m0169-L		m0879-L	Tricin derivative	0.0031
m0170-S	sn-glycero-3-Phospho-1-inositol	m0789-L		0.0132
m0172-S		m0332-S		0.0045
m0174-S		m0102-S		0
m0175-S		m0879-L	Tricin derivative	0.0132
m0176-L		m0519-L		0
m0177-S	Coumaroyl quinic acid	m0416-S		0
m0178-S		m0102-S		0
m0182-S	Punicic acid	m0100-L		0
m0183-S		m0161-S		0
m0184-L		m0656-L	di-C,C-pentosyl-apigenin	0
m0185-S		m0172-S		0.0132
m0188-S		m0372-S	LPC(1-acyl 12:1)	0
m0190-S		m1040-S		0
m0191-S	Tianshic acid	m0468-S	LPC(1-acyl 18:0)	0
m0192-S		m0344-L	2-Amino-1,3,4,5-eicosanetetrol	0.0031
m0193-L		m0279-L	Gibberellin A15	0
m0195-L	Vitamin A	m0263-L	Hericenol A	0
m0196-L		m0220-L		0
m0199-S	Gibberellin A53	m0724-L	C-rhamnosyl-apigenin O-hexoside	0
m0201-S		m0771-L		0
m0203-S		m0061-S		0
m0204-L	Dibenz(a,h)anthracen-2-ol	m0549-S		0
m0205-L		m0303-S		0.0058
m0206-L	Hexane-1, 5-diol O-hexoside	m0528-L		0
m0207-S		m0015-S		0
m0208-S		m0414-S		0
m0210-S		m0405-L	Tricin derivative	0
m0212-L	Pregna-5,20-dien-3-ol	m0564-L	1-O-Palmitoylhexitol	0
m0212-S	Pregna-5,20-dien-3-ol	m0015-S		0
m0213-S		m0405-L	Tricin derivative	0
m0214-L		m0178-S		0
m0218-L	Quercetin	m0161-S		0.0016
m0219-S		m0120-L	4-aminotetrahydrobiopterin	0
m0220-L		m0272-L		0
m0221-S		m0380-S		0
m0222-L		m0117-S	4-Geranyloxy-5-methyl coumarin	0
m0225-S		m0025-S		0
m0226-L		m0121-L	(2R,3S,4R,5S,6S)-7-nitroheptane-1,2,3,4,5,6-hexol	0.0016
m0230-S		m0049-S		0
m0232-S		m0793-S	Tricin O-rutinoside	0.0071
m0233-S	Feruloyl agmatine	m0210-S		0
m0234-L		m0362-S		0
m0235-L	Pareirubrine B	m0885-L	C-pentosyl-apeignin O-feruloylhexoside	0
m0236-S	Feruloyl O-hexoside	m0495-L		0.0178
m0237-S		m0421-S		0
m0238-S		m0656-S	di-C,C-pentosyl-apigenin	0.0058
m0239-S	N2, N2-Dimethyguanosine	m0419-S		0
m0240-L		m0456-S		0.0156
m0241-L		m0880-L		0.012
m0242-S		m0481-L	Eriodictyol C-hexoside	0
m0244-S	Kievitone	m0701-L		0
m0245-L		m0566-L	Ursiniolide B	0
m0246-L		m0384-L		0
m0247-L		m0453-L		0
m0249-S	Progesterone	m0132-S	Phytocassane A	0
m0250-S	Aspergillimide	m0534-L		0
m0251-S		m0531-S		0.0132
m0252-S		m0148-S		0
m0253-S	4-methylumbelliferyl phenylphosphonate	m0608-L		0
m0256-L		m0656-S	di-C,C-pentosyl-apigenin	0.0031
m0259-L		m0390-S		0
m0261-S	Phosphinimine	m0449-S	LPC(1-acyl 16:1)	0
m0262-S		m0584-S	LPC(1-acyl 16:0)	0
m0263-L	Hericenol A	m0279-L	Gibberellin A15	0
m0264-L		m0687-L		0
m0265-S		m0610-S		0
m0266-L		m0806-L		0
m0268-L		m0566-L	Ursiniolide B	0
m0269-S		m0811-L		0
m0270-S		m0701-L		0
m0271-S		m0016-S	L-Leucine	0.0178
m0272-L		m0220-L		0
m0273-S		m0943-L		0.0058
m0274-L		m0443-L	Apigenin 6-C-glucoside	0
m0275-L		m0018-L	L-Aspartic acid	0.0321
m0277-S		m0419-S		0
m0278-L	Tricin	m0559-L		0
m0279-L	Gibberellin A15	m0263-L	Hericenol A	0
m0281-L		m0313-L		0
m0282-L	Zinolol	m0566-L	Ursiniolide B	0
m0283-L	Pyridoxine O-hexoside	m0706-L	C-hexosyl-C-pentosyl-apigenin	0
m0283-S	Pyridoxine O-hexoside	m0793-S	Tricin O-rutinoside	0.0213
m0284-L	Tricalysiamide B	m0685-L	di-C,C-pentosyl-luteolin	0
m0284-S	Tricalysiamide B	m0043-L	Caffeic aldehyde	0
m0285-S		m0383-S		0
m0286-S		m0434-L		0.1045
m0287-S		m0250-S	Aspergillimide	0
m0288-S	Drosophylloside	m0528-L		0
m0289-L	Gibberellin A12	m0388-L	Kadethrin	0.0446
m0292-S		m0439-S		0
m0295-L	Kolavic acid	m0676-S		0
m0295-S	Kolavic acid	m0284-L	Tricalysiamide B	0
m0296-L		m0417-L		0
m0297-S	Sinapoyl O-hexoside	m0910-L	C-pentosyl-chrysoeriol O-feruloylhexoside	0
m0298-L		m0519-L		0
m0299-L		m0509-L	Chrysoeriol C-hexoside	0.0144
m0302-L	6-Prenylnaringenin	m0793-L	Tricin O-rutinoside	0
m0303-S		m0205-L		0.0058
m0304-L	Fructose 1,6-diphosphate	m0449-S	LPC(1-acyl 16:1)	0
m0305-S	Leu-ala-gly-lys	m1038-L		0
m0307-S		m0252-S		0
m0312-S		m0414-S		0
m0313-L		m0281-L		0
m0314-L		m0102-S		0
m0314-S		m0537-S		0
m0315-L	Spinacetin	m0372-S	LPC(1-acyl 12:1)	0
m0316-L	Axillarin	m0405-S	Tricin derivative	0
m0318-S		m0647-L		0.0058
m0319-L		m0528-L		0
m0321-S		m0356-S		0.0031
m0323-S		m0450-S	Ephemeranthoside	0
m0324-L		m0476-S	Luteolin 6-C-glucoside	0.0016
m0326-S		m1042-L	Tricin derivative	0
m0329-L		m0561-L		0
m0330-L		m0101-L	Sinapic acid	0.0031
m0331-L		m0899-L	C-hexosyl-apigenin O-caffeoylhexoside	0
m0332-L		m0594-L		0
m0332-S		m0489-S		0
m0333-S		m0414-S		0
m0338-S	Sinapoyl derivative	m0566-L	Ursiniolide B	0
m0340-S		m0121-L	(2R,3S,4R,5S,6S)-7-nitroheptane-1,2,3,4,5,6-hexol	0
m0342-L	Sucrose	m0503-S	Caohuoside D	0
m0344-L	2-Amino-1,3,4,5-eicosanetetrol	m0192-S		0.0031
m0344-S	2-Amino-1,3,4,5-eicosanetetrol	m0720-L	Maysin	0.0395
m0345-S	Cyanidin 3-O-pentoside	m0793-S	Tricin O-rutinoside	0.0167
m0347-L	Fortimicin KK1	m1028-L		0
m0348-S		m0933-L		0
m0349-L	5-Caffeoylquinic acid methyl ester	m0863-L		0
m0352-L		m0372-S	LPC(1-acyl 12:1)	0
m0353-S		m1038-L		0
m0354-L		m0723-L	Tricin O-malonylhexoside	0
m0354-S		m0793-S	Tricin O-rutinoside	0
m0355-L	(6R,9R)-3-Oxo-alpha-ionyl-9-O-beta-glucopyranoside	m0144-L	6,8-Dihydroxy-5,7-dimethoxycoumarin	0
m0356-S		m0271-S		0.0509
m0357-S		m0115-S	N-acetylneuraminic acid	0
m0359-L	Grevilloside A	m0305-S	Leu-ala-gly-lys	0
m0360-L		m0314-L		0
m0361-L	Simmondsin	m0076-L	L-Tryptophan	0
m0362-S		m0058-S		0
m0363-L		m0492-L		0.0974
m0366-S		m0944-S		0
m0367-S		m0219-S		0
m0368-L	Harpagide	m0724-L	C-rhamnosyl-apigenin O-hexoside	0
m0371-L	Succinyladenosine	m1007-L		0
m0371-S	Succinyladenosine	m0682-L	Cymarin	0
m0372-S	LPC(1-acyl 12:1)	m0315-L	Spinacetin	0
m0373-L		m0362-S		0.0446
m0374-L	3, 5, 7-Trihydroxy-6-methoxy-4'-prenyloxyflavone	m0520-L	Edgeworoside C	0
m0375-S		m0395-S		0
m0376-S		m0098-L	3-O-carbamoyl-d-mannose	0
m0379-S		m0566-L	Ursiniolide B	0
m0380-S		m0221-S		0
m0383-S		m0285-S		0
m0384-L		m1046-L	Tricin O-sinapoylpentoside	0
m0386-L		m1019-L		0
m0387-S		m0944-S		0
m0388-L	Kadethrin	m0360-L		0
m0389-S		m0512-S		0
m0390-S		m0749-L		0
m0392-S	Peonidin 3-O-glucoside	m0517-L		0
m0393-S	LPC(1-acyl 14:1)	m0045-S	L-Phenylalanine	0
m0395-S		m0559-L		0
m0396-L		m0057-L	5-Sulfanyl-1-pentanesulfonamide	0
m0400-L	Apigenin C-pentoside	m0401-L	Apigenin C-pentoside	0
m0401-L	Apigenin C-pentoside	m0400-L	Apigenin C-pentoside	0
m0401-S	Apigenin C-pentoside	m0839-L		0
m0403-L		m0963-L		0
m0404-L	Hedyotoside	m1038-L		0
m0405-L	Tricin derivative	m0210-S		0
m0405-S	Tricin derivative	m0316-L	Axillarin	0
m0406-L	Ixoside	m0545-L	C-hexosyl-methylchrysoeriol	0
m0407-L		m0390-S		0
m0412-S		m0930-L	Tricin O-malonylhexoside derivative	0
m0413-S		m0793-S	Tricin O-rutinoside	0.0108
m0414-S		m0672-S	LPC(1-acyl 20:4)	0
m0416-S		m0749-L		0
m0417-L		m0296-L		0
m0418-L	Threonyl carbamoyl adenosine	m0184-L		0
m0419-S		m0277-S		0
m0420-S		m0839-L		0
m0421-S		m0049-S		0
m0422-L	Aliarin	m0476-S	Luteolin 6-C-glucoside	0.0257
m0423-L	Daidzein O-hexoside	m0943-L		0.0235
m0424-L	O-methylapigenin C-pentoside	m0431-L		0
m0426-L	O-methylnaringenin C-pentoside	m0164-L	Apigenin	0
m0427-L		m0596-L		0
m0428-S		m0076-L	L-Tryptophan	0
m0429-L		m0559-L		0
m0431-L		m0424-L	O-methylapigenin C-pentoside	0
m0432-L		m0147-L		0.0096
m0433-S		m0911-L	C-pentosyl-chrysoeriol O-feruloylhexoside	0
m0434-L		m0486-L		0
m0435-S		m0230-S		0
m0437-S		m0900-L	C-hexosyl-apigenin O-hexosyl-O-hexoside	0.0016
m0438-L	4'-O-Methylpuerarin	m0172-S		0.0518
m0439-S		m0292-S		0
m0440-S		m0943-L		0.0167
m0441-S	Isogemichalcone B	m0535-S		0.0096
m0442-L	Apigenin 8-C-glucoside	m0164-L	Apigenin	0
m0443-L	Apigenin 6-C-glucoside	m0274-L		0
m0443-S	Apigenin 6-C-glucoside	m0292-S		0
m0444-L	Apigenin 7-O-glucoside	m0559-L		0
m0445-S	LPC(1-acyl 16:2)	m0015-S		0
m0446-S	Tricin 7-O-hexoside	m0974-S	C-pentosyl-luteolin O-hexoside	0
m0447-L	Apigenin 5-O-glucoside	m0115-S	N-acetylneuraminic acid	0.0167
m0448-L		m0449-S	LPC(1-acyl 16:1)	0
m0449-S	LPC(1-acyl 16:1)	m0261-S	Phosphinimine	0
m0450-S	Ephemeranthoside	m0323-S		0
m0453-L		m0247-L		0
m0455-L		m0242-S		0
m0456-S		m0240-L		0.0156
m0459-S		m0839-L		0
m0460-L		m0579-L		0
m0461-L		m0015-S		0
m0464-S		m0559-L		0
m0465-S	N, N'-Dimesitylnonanediamide	m0449-S	LPC(1-acyl 16:1)	0
m0466-S		m1007-L		0
m0467-L	O-methylapigenin C-hexoside	m0476-S	Luteolin 6-C-glucoside	0
m0467-S	O-methylapigenin C-hexoside	m1040-S		0.012
m0468-S	LPC(1-acyl 18:0)	m0414-S		0
m0469-S		m0897-L	C-hexosyl-chrysin O-feruloylhexoside	0
m0471-S		m0962-S		0.0016
m0472-L		m0261-S	Phosphinimine	0
m0474-L	Cyanidin 3-O-glucoside	m0863-L		0
m0475-L	Luteolin 5-O-hexoside	m0537-S		0
m0476-S	Luteolin 6-C-glucoside	m0467-L	O-methylapigenin C-hexoside	0
m0477-L	Kaempferol 3-O-glucoside	m0669-L		0.0031
m0478-L	Luteolin 7-O-glucoside	m0944-L		0
m0479-S		m0855-L		0
m0480-S		m0140-L		0.0268
m0481-L	Eriodictyol C-hexoside	m0521-L		0
m0484-L	Homomangiferin	m0132-S	Phytocassane A	0
m0485-S		m0456-S		0.0425
m0486-L		m0434-L		0
m0487-L		m0672-L	LPC(1-acyl 20:4)	0
m0488-L		m0395-S		0
m0489-S		m0332-S		0
m0490-S		m0552-S		0
m0491-L	(-)-10-Methoxyvincamedine N-oxide	m0284-L	Tricalysiamide B	0
m0492-L		m0279-L	Gibberellin A15	0
m0493-L	Glochidacuminoside C	m0561-L		0
m0494-L		m0395-S		0
m0495-L		m0911-L	C-pentosyl-chrysoeriol O-feruloylhexoside	0
m0496-L	BADFG	m0502-L		0
m0497-S	alpha-Sorinin	m0545-L	C-hexosyl-methylchrysoeriol	0
m0499-L		m0528-L		0
m0500-L		m0095-L	(+)-Dehydrovomifoliol	0.0278
m0502-L		m0496-L	BADFG	0
m0503-S	Caohuoside D	m0719-S		0
m0505-L	Chrysoeriol 5-O-hexoside	m0661-L		0
m0506-L	Chrysoeriol C-hexoside	m0555-S		0.0016
m0506-S	Chrysoeriol C-hexoside	m0656-S	di-C,C-pentosyl-apigenin	0.0178
m0507-S	Tenuiphenone B	m0250-S	Aspergillimide	0
m0508-L	Chrysoeriol 7-O-hexoside	m0812-L		0
m0508-S	Chrysoeriol 7-O-hexoside	m0625-L		0
m0509-L	Chrysoeriol C-hexoside	m0740-L	Cyanidin 3-O-rutinoside	0.0031
m0511-S		m0185-S		0
m0512-S		m0389-S		0
m0513-L		m0453-L		0
m0515-S		m0682-L	Cymarin	0
m0517-L		m0392-S	Peonidin 3-O-glucoside	0
m0518-L	N', N'-Coumaroyl, Feruloylspermidine	m1018-L		0
m0519-L		m0537-S		0
m0519-S		m0172-S		0.0016
m0520-L	Edgeworoside C	m1042-L	Tricin derivative	0
m0521-L		m0481-L	Eriodictyol C-hexoside	0
m0526-S		m0016-S	L-Leucine	0.0246
m0528-L		m0566-L	Ursiniolide B	0
m0529-S		m0132-S	Phytocassane A	0
m0530-S		m0025-S		0
m0531-S		m0251-S		0.0132
m0532-S		m0528-L		0
m0534-L		m0250-S	Aspergillimide	0
m0535-S		m0392-S	Peonidin 3-O-glucoside	0
m0536-L		m0168-S		0
m0537-S		m0314-S		0
m0539-L		m0566-L	Ursiniolide B	0
m0543-S		m0007-S	gamma-Butyrobetaine	0
m0544-S		m0132-S	Phytocassane A	0
m0545-L	C-hexosyl-methylchrysoeriol	m0837-L	Tricin O-hexoside derivative	0
m0545-S	C-hexosyl-methylchrysoeriol	m0974-S	C-pentosyl-luteolin O-hexoside	0.0016
m0546-L	O-methylChrysoeriol O-hexoside	m0578-L	Tricin 5-O-hexoside	0
m0547-S		m0453-L		0
m0548-S		m0519-L		0
m0549-S		m0204-L	Dibenz(a,h)anthracen-2-ol	0
m0550-L		m0891-S		0
m0551-S		m0030-L		0
m0552-L		m0043-L	Caffeic aldehyde	0
m0552-S		m0490-S		0
m0555-S		m1036-L		0
m0556-L	O-methylQuercetin O-hexoside	m0724-L	C-rhamnosyl-apigenin O-hexoside	0
m0557-L		m0657-L	Tricin-O-glucoside derivative	0.062
m0558-L	Selgin O-hexoside	m0943-L		0.031
m0559-L		m0395-S		0
m0561-L		m0102-S		0
m0562-S		m0503-S	Caohuoside D	0
m0564-L	1-O-Palmitoylhexitol	m0682-L	Cymarin	0
m0565-L		m0144-L	6,8-Dihydroxy-5,7-dimethoxycoumarin	0
m0566-L	Ursiniolide B	m0822-L	Tricin 4'-O-(syringyl alcohol)ether O-hexoside	0
m0575-L		m0963-L		0.0016
m0577-L	Malvidin O-hexoside	m0928-L		0
m0578-L	Tricin 5-O-hexoside	m0586-L		0
m0579-L		m0460-L		0
m0582-L		m0519-L		0
m0584-S	LPC(1-acyl 16:0)	m0793-S	Tricin O-rutinoside	0.0071
m0586-L		m0578-L	Tricin 5-O-hexoside	0
m0587-S		m1040-S		0
m0588-L	Tricin 4'-O-(syringyl alcohol)ether	m0044-L	Phenylpyruvic acid	0.0016
m0589-L	Polypodine B	m0891-L		0.012
m0592-L	Tricin 4'-O-(syringyl alcohol)ether	m0793-S	Tricin O-rutinoside	0.0108
m0592-S	Tricin 4'-O-(syringyl alcohol)ether	m0247-L		0
m0594-L		m0208-S		0
m0596-L		m0863-L		0
m0597-S		m0841-L		0
m0599-L		m0263-L	Hericenol A	0
m0601-S	Phellodensin F	m0021-L	Trigonelline	0
m0603-L		m0608-L		0
m0605-L	3., 4., 5.-Tricetin O-hexoside	m0610-S		0.0874
m0607-L	Picramnioside D	m0092-L	D-Pantothenic acid	0
m0608-L		m0799-L		0
m0609-L	Limocitrin O-hexoside	m0519-L		0
m0610-S		m0182-S	Punicic acid	0
m0612-L		m0719-S		0
m0614-L	Tricin 4'-O-(syringyl alcohol)ether derivative	m0178-S		0
m0615-L		m0126-L	9alpha-Hydroxyfraxinellone	0
m0617-L		m0376-S		0
m0619-L		m0266-L		0
m0620-L		m0016-S	L-Leucine	0.0268
m0621-L	2'', 6''-O-Diacetyloninin	m0528-L		0
m0621-S	2'', 6''-O-Diacetyloninin	m0374-L	3, 5, 7-Trihydroxy-6-methoxy-4'-prenyloxyflavone	0
m0623-L		m0164-L	Apigenin	0
m0625-L		m0508-S	Chrysoeriol 7-O-hexoside	0
m0631-L	LPC(1-acyl 18:2)	m0639-L	LPC(1-acyl 18:1)	0
m0631-S	LPC(1-acyl 18:2)	m0919-L	Kaempferol derivative	0
m0632-S	LPC(1-acyl 18:2)	m0461-L		0.0436
m0636-L	Chryso-obtusin-O-hexoside	m1001-S		0
m0637-L		m0831-L		0.0016
m0639-L	LPC(1-acyl 18:1)	m0631-L	LPC(1-acyl 18:2)	0
m0640-L		m1001-S		0
m0642-L		m0332-S		0
m0644-L	Tricin 4'-O-(.-guaiacylglyceryl) ether	m0749-L		0
m0645-L	Tricin 4'-O-(.-guaiacylglyceryl) ether	m0943-L		0.0201
m0645-S	Tricin 4'-O-(.-guaiacylglyceryl) ether	m0401-L	Apigenin C-pentoside	0
m0646-S		m0221-S		0
m0647-L		m0318-S		0.0058
m0648-L		m0740-L	Cyanidin 3-O-rutinoside	0.0384
m0656-L	di-C,C-pentosyl-apigenin	m0449-S	LPC(1-acyl 16:1)	0
m0656-S	di-C,C-pentosyl-apigenin	m0793-S	Tricin O-rutinoside	0.0144
m0657-L	Tricin-O-glucoside derivative	m0080-L	Apo-9-zeaxanthinone	0.0108
m0660-L		m0771-L		0
m0661-L		m0505-L	Chrysoeriol 5-O-hexoside	0
m0664-L		m0682-L	Cymarin	0
m0669-L		m0132-S	Phytocassane A	0
m0672-L	LPC(1-acyl 20:4)	m0021-L	Trigonelline	0
m0672-S	LPC(1-acyl 20:4)	m0414-S		0
m0673-L		m1007-L		0
m0676-L		m0771-L		0
m0676-S		m0009-S	L-Glutamine	0.0016
m0680-L		m0712-L	Tricin derivative	0.0058
m0681-L	Chrysoeriol O-malonyhexoside	m0155-L	Feruloyl putrescine	0.0224
m0682-L	Cymarin	m0564-L	1-O-Palmitoylhexitol	0
m0684-L		m0502-L		0
m0685-L	di-C,C-pentosyl-luteolin	m0284-L	Tricalysiamide B	0
m0686-L	di-C,C-pentosyl-luteolin	m0489-S		0
m0687-L		m0264-L		0
m0689-L		m0890-L		0
m0691-L	Tricin 4'-O-(.-guaiacylglyceryl) ether derivative	m0724-L	C-rhamnosyl-apigenin O-hexoside	0
m0694-L		m0793-L	Tricin O-rutinoside	0
m0694-S		m0242-S		0.012
m0695-L	Epicatechin O-hexoside	m0944-L		0
m0695-S	Epicatechin O-hexoside	m0621-S	2'', 6''-O-Diacetyloninin	0.0016
m0701-L		m0244-S	Kievitone	0
m0702-L		m0058-S		0
m0705-L	C-pentosyl-apigenin O-hexoside	m0739-L	di-C,C-hexosyl-apigenin derivative	0
m0706-L	C-hexosyl-C-pentosyl-apigenin	m0283-L	Pyridoxine O-hexoside	0
m0706-S	C-hexosyl-C-pentosyl-apigenin	m0100-L		0
m0712-L	Tricin derivative	m0680-L		0.0058
m0713-L		m0566-L	Ursiniolide B	0
m0715-L		m1036-L		0
m0719-S		m0503-S	Caohuoside D	0
m0720-L	Maysin	m1042-L	Tricin derivative	0
m0723-L	Tricin O-malonylhexoside	m0095-L	(+)-Dehydrovomifoliol	0
m0724-L	C-rhamnosyl-apigenin O-hexoside	m0566-L	Ursiniolide B	0
m0726-L	C-hexosyl-luteolin O-pentoside	m0321-S		0.0144
m0734-L	3., 4., 5.-Tricetin O-malonylhexoside	m0963-L		0.0071
m0739-L	di-C,C-hexosyl-apigenin derivative	m0705-L	C-pentosyl-apigenin O-hexoside	0
m0740-L	Cyanidin 3-O-rutinoside	m0509-L	Chrysoeriol C-hexoside	0.0031
m0741-L	C-pentosyl-chrysoeriol O-hexoside	m0076-L	L-Tryptophan	0.0045
m0742-L	di-C,C-hexosyl-apigenin	m0846-L	Tricin 4'-O-(.-guaiacylglyceryl) ether O-hexoside	0
m0744-L		m0913-L		0
m0745-L		m0889-L		0
m0746-L		m0749-L		0
m0747-L		m0121-L	(2R,3S,4R,5S,6S)-7-nitroheptane-1,2,3,4,5,6-hexol	0
m0749-L		m0746-L		0
m0750-L		m0419-S		0
m0751-L		m0756-L		0
m0756-L		m0751-L		0
m0757-L		m0376-S		0
m0760-L	Chrysoeriol O-rutinoside	m0075-S		0
m0760-S	Chrysoeriol O-rutinoside	m0071-S	2-Oxo-4-hydroxy-4-carboxy-5-ureidoimidazoleOHCU	0.0711
m0762-L	C-hexosyl-luteolin O-hexoside	m0561-L		0
m0763-L	di-C,C-hexosyl-luteolin	m0247-L		0
m0766-L		m0519-L		0
m0767-L		m0476-S	Luteolin 6-C-glucoside	0.0031
m0769-L	Origalignanol	m0744-L		0
m0771-L		m0201-S		0
m0774-L		m0802-L		0
m0777-L	Acteoside	m0763-L	di-C,C-hexosyl-luteolin	0.0096
m0779-L	di-C,C-hexosyl-chrysoeriol	m0466-S		0
m0783-L		m0102-S		0
m0784-L		m0843-L	Tricin 4'-O-(.-guaiacylglyceryl) ether O-hexoside	0
m0785-L		m0112-L	Coumaroyl putrescine	0
m0786-L		m0431-L		0
m0788-L		m0936-L		0.0031
m0789-L		m0664-L		0
m0791-L		m0030-L		0
m0793-L	Tricin O-rutinoside	m0302-L	6-Prenylnaringenin	0
m0793-S	Tricin O-rutinoside	m0033-S	L-Glutamic acid	0.0058
m0794-S	Tricin O-rutinoside	m0503-S	Caohuoside D	0
m0795-L		m0392-S	Peonidin 3-O-glucoside	0.0031
m0797-L		m0453-L		0
m0799-L		m0608-L		0
m0801-L	Tricin O-hexoside derivative	m0749-L		0
m0802-L		m0774-L		0
m0804-L		m0887-L	C-hexosyl-apigenin O-p-coumaroylhexoside	0
m0806-L		m0266-L		0
m0811-L		m0873-L	C-pentosyl-apigenin O-caffeoylhexoside	0
m0812-L		m0508-L	Chrysoeriol 7-O-hexoside	0
m0813-L		m0828-L		0
m0815-L	Tricin O-hexosyl-O-hexoside	m0559-L		0
m0816-L		m0214-L		0
m0817-L	Tricin O-hexosyl-O-hexoside	m0496-L	BADFG	0
m0818-L	Tricin O-hexosyl-O-hexoside	m0259-L		0
m0821-L	Tricin 4'-O-(syringyl alcohol)ether O-hexoside	m1027-L	Rhodomyrtone	0
m0822-L	Tricin 4'-O-(syringyl alcohol)ether O-hexoside	m0566-L	Ursiniolide B	0
m0823-L	Tricin 4'-O-(syringyl alcohol)ether O-hexoside	m0955-L		0
m0828-L		m0528-L		0
m0831-L		m0963-L		0
m0834-L	3', 4', 5'-Dihydrotricetin O-hexosyl-O-hexoside	m0835-L	Picramnioside F	0.3934
m0835-L	Picramnioside F	m0503-S	Caohuoside D	0
m0837-L	Tricin O-hexoside derivative	m0545-L	C-hexosyl-methylchrysoeriol	0
m0839-L		m0874-L	C-pentosyl-apigenin O-rutinoside	0
m0841-L		m0597-S		0
m0842-L		m0742-L	di-C,C-hexosyl-apigenin	0
m0843-L	Tricin 4'-O-(.-guaiacylglyceryl) ether O-hexoside	m0845-S	Tricin 4'-O-(.-guaiacylglyceryl) ether O-hexoside	0
m0845-L	Tricin 4'-O-(.-guaiacylglyceryl) ether O-hexoside	m1046-L	Tricin O-sinapoylpentoside	0
m0845-S	Tricin 4'-O-(.-guaiacylglyceryl) ether O-hexoside	m0843-L	Tricin 4'-O-(.-guaiacylglyceryl) ether O-hexoside	0
m0846-L	Tricin 4'-O-(.-guaiacylglyceryl) ether O-hexoside	m0855-L		0
m0851-L	Denin	m0943-L		0.0045
m0855-L		m0102-S		0
m0857-L		m0314-L		0
m0858-L		m0120-L	4-aminotetrahydrobiopterin	0
m0862-L		m0863-L		0
m0863-L		m0349-L	5-Caffeoylquinic acid methyl ester	0
m0868-L		m0164-L	Apigenin	0.0108
m0870-L		m0076-L	L-Tryptophan	0
m0871-L	Tricin O-rhamnosyl-O-malonylhexoside	m0966-L	C-hexosyl-apigenin O-hexosyl-O-hexosyl-O-hexoside	0
m0872-L	O-malonylhexoside derivative	m0582-L		0
m0873-L	C-pentosyl-apigenin O-caffeoylhexoside	m0811-L		0
m0874-L	C-pentosyl-apigenin O-rutinoside	m0839-L		0
m0875-L	C-pentosyl-apigenin O-rutinoside	m0153-S		0
m0878-L		m0512-S		0
m0879-L	Tricin derivative	m0175-S		0.0132
m0880-L		m0138-S	Phytocassane C	0
m0885-L	C-pentosyl-apeignin O-feruloylhexoside	m0247-L		0
m0887-L	C-hexosyl-apigenin O-p-coumaroylhexoside	m0804-L		0
m0888-L	C-hexosyl-naringenin O-p-coumaroylhexoside	m0252-S		0
m0889-L		m0745-L		0
m0890-L		m0566-L	Ursiniolide B	0
m0891-L		m0251-S		0.0384
m0891-S		m0550-L		0
m0892-L	C-hexosyl-naringenin O-p-coumaroylhexoside	m0316-L	Axillarin	0
m0893-L		m0601-S	Phellodensin F	0
m0895-L	Helonioside B	m0079-S		0.0045
m0895-S	Helonioside B	m0793-S	Tricin O-rutinoside	0.0108
m0897-L	C-hexosyl-chrysin O-feruloylhexoside	m0102-S		0
m0898-L	C-hexosyl-luteolin O-p-coumaroylhexoside	m0513-L		0.0016
m0899-L	C-hexosyl-apigenin O-caffeoylhexoside	m0331-L		0
m0900-L	C-hexosyl-apigenin O-hexosyl-O-hexoside	m0578-L	Tricin 5-O-hexoside	0
m0904-L	C-hexosyl-naringenin O-hexosyl-O-hexoside	m0889-L		0
m0907-L		m0372-S	LPC(1-acyl 12:1)	0
m0909-L	C-hexosyl-chrysoeriol O-p-coumaroylhexoside	m1052-L	C-hexosyl-chrysoeriol O-p-coumaroylhexoside	0
m0910-L	C-pentosyl-chrysoeriol O-feruloylhexoside	m0121-L	(2R,3S,4R,5S,6S)-7-nitroheptane-1,2,3,4,5,6-hexol	0
m0911-L	C-pentosyl-chrysoeriol O-feruloylhexoside	m0433-S		0
m0912-L	C-pentosyl-chrysoeriol O-feruloylhexoside	m0747-L		0.0108
m0913-L		m0744-L		0
m0914-L		m0503-S	Caohuoside D	0
m0918-L		m0897-L	C-hexosyl-chrysin O-feruloylhexoside	0
m0919-L	Kaempferol derivative	m0966-L	C-hexosyl-apigenin O-hexosyl-O-hexosyl-O-hexoside	0
m0923-L		m0623-L		0
m0925-L		m0907-L		0.068
m0926-L	C-hexosyl-chrysoeriol O-feruloylhexoside	m0559-L		0
m0928-L		m0577-L	Malvidin O-hexoside	0
m0930-L	Tricin O-malonylhexoside derivative	m1007-L		0
m0933-L		m0250-S	Aspergillimide	0
m0936-L		m0788-L		0.0031
m0942-L		m0631-S	LPC(1-acyl 18:2)	0
m0943-L		m0273-S		0.0058
m0944-L		m0695-L	Epicatechin O-hexoside	0
m0944-S		m0366-S		0
m0948-L		m0503-S	Caohuoside D	0
m0953-L		m0239-S	N2, N2-Dimethyguanosine	0
m0955-L		m0742-L	di-C,C-hexosyl-apigenin	0
m0957-L		m0476-S	Luteolin 6-C-glucoside	0.0031
m0959-L		m0528-L		0
m0962-S		m0512-S		0
m0963-L		m0160-L		0.0031
m0965-L		m0512-S		0
m0966-L	C-hexosyl-apigenin O-hexosyl-O-hexosyl-O-hexoside	m0919-L	Kaempferol derivative	0
m0974-S	C-pentosyl-luteolin O-hexoside	m0793-S	Tricin O-rutinoside	0
m0991-L	4, 7, 10-Trioxa-1,13-tridecanediamine	m0566-L	Ursiniolide B	0
m0998-S	Guanosine	m0476-S	Luteolin 6-C-glucoside	0.0045
m1001-S		m0640-L		0
m1003-L	Brevifolincarboxylic acid	m0503-S	Caohuoside D	0
m1007-L		m0466-S		0
m1010-L	Ayanin	m0478-L	Luteolin 7-O-glucoside	0
m1018-L		m0058-S		0
m1019-L		m0121-L	(2R,3S,4R,5S,6S)-7-nitroheptane-1,2,3,4,5,6-hexol	0
m1020-L	Tricin derivative	m0395-S		0
m1027-L	Rhodomyrtone	m0505-L	Chrysoeriol 5-O-hexoside	0
m1028-L		m0347-L	Fortimicin KK1	0
m1036-L		m0715-L		0
m1038-L		m0404-L	Hedyotoside	0
m1040-S		m0190-S		0
m1042-L	Tricin derivative	m0153-S		0
m1046-L	Tricin O-sinapoylpentoside	m0845-L	Tricin 4'-O-(.-guaiacylglyceryl) ether O-hexoside	0
m1047-L		m0331-L		0
m1052-L	C-hexosyl-chrysoeriol O-p-coumaroylhexoside	m0909-L	C-hexosyl-chrysoeriol O-p-coumaroylhexoside	0

## Sheet: m - e (BP)
Trait	Trait name	Most similar trait	p-value
m0002-S	L-Asparagine	LOC_Os11g14570	0
m0003-L	Choline	LOC_Os03g45980	0
m0004-L	L-Serine	LOC_Os10g06720	0.0016
m0007-S	gamma-Butyrobetaine	LOC_Os03g45340	0.0178
m0009-S	L-Glutamine	LOC_Os07g10480	0.0071
m0012-L		LOC_Os07g44820	0
m0014-S		LOC_Os04g52730	0
m0015-S		LOC_Os01g05650	0
m0016-S	L-Leucine	LOC_Os01g70860	0.0045
m0018-L	L-Aspartic acid	LOC_Os07g05390	0
m0021-L	Trigonelline	LOC_Os03g45980	0
m0022-L	L-Tyramine	LOC_Os06g12790	0.0144
m0023-L	3, 4-Dihydroxybenzaldehyde	LOC_Os01g56190	0.0016
m0025-S		LOC_Os08g33400	0.0016
m0027-S		LOC_Os10g30860	0.0156
m0028-S	DL-alpha,epsilon-Diaminopimelic acid	LOC_Os02g56320	0.0299
m0030-L		LOC_Os01g53370	0
m0032-L	L-Lysine	LOC_Os01g53570	0.0144
m0033-S	L-Glutamic acid	LOC_Os03g10030	0.0548
m0035-L		LOC_Os01g11120	0.0108
m0037-S	Jasminine	LOC_Os04g47240	0.0884
m0038-L		LOC_Os01g14510	0
m0042-S	5-Hydroxy-L-tryptophan	LOC_Os01g05650	0.0538
m0043-L	Caffeic aldehyde	LOC_Os01g33050	0
m0044-L	Phenylpyruvic acid	LOC_Os07g01620	0.0425
m0045-S	L-Phenylalanine	LOC_Os01g74300	0
m0047-S	Myristic acid	LOC_Os06g12790	0
m0049-S		LOC_Os01g40690	0
m0056-L		LOC_Os04g31010	0
m0057-L	5-Sulfanyl-1-pentanesulfonamide	LOC_Os02g29210	0
m0058-S		LOC_Os10g36924	0.0058
m0060-S		LOC_Os07g43370	0.0156
m0061-S		LOC_Os10g30860	0.019
m0063-S		LOC_Os09g10340	0.012
m0064-S		LOC_Os07g46852	0.0071
m0066-S		LOC_Os06g34070	0
m0067-L	N-Acetyldopamine	LOC_Os01g60530	0
m0068-L	Xanthoxylin	LOC_Os01g09305	0
m0070-L	4', 5'-Dihydropsoralen	LOC_Os07g01620	0.0268
m0071-S	2-Oxo-4-hydroxy-4-carboxy-5-ureidoimidazoleOHCU	LOC_Os02g01790	0
m0075-S		LOC_Os03g50430	0.0178
m0076-L	L-Tryptophan	LOC_Os01g13280	0
m0076-S	L-Tryptophan	LOC_Os01g53790	0.0569
m0078-L	Sattabacin	LOC_Os01g70860	0.0031
m0079-S		LOC_Os01g68710	0
m0080-L	Apo-9-zeaxanthinone	LOC_Os01g53570	0.06
m0083-L	Phosphocreatine	LOC_Os03g36960	0.0752
m0084-L	N-Salicyloyl-2-aminopropan-1,3-diol	LOC_Os01g13280	0
m0087-L	5-Methoxy-N, N-dimethyltryptamine	LOC_Os04g54330	0
m0090-S		LOC_Os03g13560	0
m0092-L	D-Pantothenic acid	LOC_Os04g54330	0
m0095-L	(+)-Dehydrovomifoliol	LOC_Os10g37640	0
m0098-L	3-O-carbamoyl-d-mannose	LOC_Os03g48626	0
m0100-L		LOC_Os10g37640	0
m0101-L	Sinapic acid	LOC_Os07g12890	0
m0102-S		LOC_Os03g19760	0
m0104-S		LOC_Os05g03120	0.0108
m0107-S		LOC_Os04g52730	0.0031
m0112-L	Coumaroyl putrescine	LOC_Os11g41710	0
m0115-S	N-acetylneuraminic acid	LOC_Os03g50430	0.019
m0117-S	4-Geranyloxy-5-methyl coumarin	LOC_Os08g38910	0.0178
m0120-L	4-aminotetrahydrobiopterin	LOC_Os01g13060	0
m0121-L	(2R,3S,4R,5S,6S)-7-nitroheptane-1,2,3,4,5,6-hexol	LOC_Os04g31010	0
m0123-S		LOC_Os07g06800	0
m0124-L	Cytidine	LOC_Os03g45980	0
m0124-S	Cytidine	LOC_Os01g39810	0
m0125-S		LOC_Os05g07890	0
m0126-L	9alpha-Hydroxyfraxinellone	LOC_Os02g32110	0.0278
m0129-S	9,10-Epoxy-18-hydroxy-octadecanoic acid	LOC_Os01g53710	0.0058
m0132-S	Phytocassane A	LOC_Os01g39810	0.0058
m0134-S		LOC_Os04g52730	0
m0136-L	5, 6-Bis-(1,2-dihydroxy-ethyl)-[1,4]dioxane-2,3-dione	LOC_Os01g14510	0
m0138-S	Phytocassane C	LOC_Os11g37200	0
m0139-S	12-Hydroxyarachidonic acid	LOC_Os03g61810	0
m0140-L		LOC_Os11g41710	0.064
m0141-S		LOC_Os08g39600	0
m0142-S		LOC_Os06g48300	0.0016
m0143-S		LOC_Os11g07450	0
m0144-L	6,8-Dihydroxy-5,7-dimethoxycoumarin	LOC_Os06g12790	0
m0147-L		LOC_Os09g16760	0.0167
m0148-S		LOC_Os10g36650	0
m0153-S		LOC_Os01g60530	0
m0155-L	Feruloyl putrescine	LOC_Os08g33820	0
m0156-L	Thiamin	LOC_Os07g01890	0.0071
m0156-S	Thiamin	LOC_Os07g04690	0
m0157-L	8-Methoxycoumarsabin	LOC_Os04g52730	0.0108
m0158-S		LOC_Os01g08370	0
m0160-L		LOC_Os05g07890	0.0096
m0161-S		LOC_Os09g38670	0
m0164-L	Apigenin	LOC_Os11g45280	0
m0168-S		LOC_Os01g13060	0
m0169-L		LOC_Os06g12310	0
m0170-S	sn-glycero-3-Phospho-1-inositol	LOC_Os10g30860	0.0167
m0172-S		LOC_Os08g10320	0.0108
m0174-S		LOC_Os08g44650	0
m0175-S		LOC_Os10g30860	0.0058
m0176-L		LOC_Os05g03120	0.0167
m0177-S	Coumaroyl quinic acid	LOC_Os11g24590	0
m0178-S		LOC_Os03g57070	0
m0182-S	Punicic acid	LOC_Os10g37640	0
m0183-S		LOC_Os10g37640	0.0058
m0184-L		LOC_Os10g06720	0
m0185-S		LOC_Os06g17440	0.0016
m0188-S		LOC_Os03g21270	0
m0190-S		LOC_Os08g10320	0
m0191-S	Tianshic acid	LOC_Os01g40690	0
m0192-S		LOC_Os01g34620	0
m0193-L		LOC_Os01g60530	0.0548
m0195-L	Vitamin A	LOC_Os10g37640	0
m0196-L		LOC_Os05g05530	0.1713
m0199-S	Gibberellin A53	LOC_Os07g44820	0
m0201-S		LOC_Os01g72049	0
m0203-S		LOC_Os10g30860	0.031
m0204-L	Dibenz(a,h)anthracen-2-ol	LOC_Os04g07890	0.0016
m0205-L		LOC_Os07g04690	0.0016
m0206-L	Hexane-1, 5-diol O-hexoside	LOC_Os07g01890	0
m0207-S		LOC_Os01g05650	0
m0208-S		LOC_Os01g40690	0
m0210-S		LOC_Os11g31470	0.1455
m0212-L	Pregna-5,20-dien-3-ol	LOC_Os09g26960	0.4201
m0212-S	Pregna-5,20-dien-3-ol	LOC_Os01g05650	0
m0213-S		LOC_Os11g31470	0.1713
m0214-L		LOC_Os01g23990	0
m0218-L	Quercetin	LOC_Os09g16760	0.0045
m0219-S		LOC_Os01g13060	0
m0220-L		LOC_Os10g41400	0.0213
m0221-S		LOC_Os02g21750	0.0343
m0222-L		LOC_Os08g38910	0.0058
m0225-S		LOC_Os08g33400	0
m0226-L		LOC_Os05g03120	0.0016
m0230-S		LOC_Os01g40690	0
m0232-S		LOC_Os05g35340	0
m0233-S	Feruloyl agmatine	LOC_Os07g04690	0.0569
m0234-L		LOC_Os01g53570	0
m0235-L	Pareirubrine B	LOC_Os10g30860	0.0589
m0236-S	Feruloyl O-hexoside	LOC_Os01g43851	0.267
m0237-S		LOC_Os01g40690	0
m0238-S		LOC_Os11g07450	0
m0239-S	N2, N2-Dimethyguanosine	LOC_Os03g61810	0
m0240-L		LOC_Os01g60530	0.3284
m0241-L		LOC_Os06g06760	0
m0242-S		LOC_Os01g14510	0
m0244-S	Kievitone	LOC_Os01g34620	0
m0245-L		LOC_Os06g28630	0
m0246-L		LOC_Os03g14590	0.2631
m0247-L		LOC_Os02g34990	0
m0249-S	Progesterone	LOC_Os01g39810	0.0167
m0250-S	Aspergillimide	LOC_Os03g43720	0
m0251-S		LOC_Os03g62690	0.0108
m0252-S		LOC_Os10g36650	0
m0253-S	4-methylumbelliferyl phenylphosphonate	LOC_Os04g52730	0
m0256-L		LOC_Os03g19290	0.0045
m0259-L		LOC_Os06g38470	0
m0261-S	Phosphinimine	LOC_Os10g06720	0
m0262-S		LOC_Os07g04690	0.031
m0263-L	Hericenol A	LOC_Os10g37640	0
m0264-L		LOC_Os01g53790	0
m0265-S		LOC_Os05g49900	0
m0266-L		LOC_Os07g06800	0
m0268-L		LOC_Os07g44820	0
m0269-S		LOC_Os06g12310	0.0321
m0270-S		LOC_Os01g34620	0
m0271-S		LOC_Os03g28300	0.0071
m0272-L		LOC_Os06g04530	0
m0273-S		LOC_Os02g15870	0.0083
m0274-L		LOC_Os10g30860	0.0289
m0275-L		LOC_Os05g06430	0
m0277-S		LOC_Os04g58320	0
m0278-L	Tricin	LOC_Os01g53570	0.0331
m0279-L	Gibberellin A15	LOC_Os01g60530	0
m0281-L		LOC_Os01g72049	0
m0282-L	Zinolol	LOC_Os10g22460	0
m0283-L	Pyridoxine O-hexoside	LOC_Os10g02040	0.0016
m0283-S	Pyridoxine O-hexoside	LOC_Os04g47550	0.0108
m0284-L	Tricalysiamide B	LOC_Os01g65350	0
m0284-S	Tricalysiamide B	LOC_Os05g04000	0
m0285-S		LOC_Os01g74300	0
m0286-S		LOC_Os01g46060	0.4898
m0287-S		LOC_Os08g44650	0
m0288-S	Drosophylloside	LOC_Os03g45980	0
m0289-L	Gibberellin A12	LOC_Os12g43380	0
m0292-S		LOC_Os08g33400	0
m0295-L	Kolavic acid	LOC_Os02g58480	0.0083
m0295-S	Kolavic acid	LOC_Os04g07890	0.0058
m0296-L		LOC_Os03g06580	0
m0297-S	Sinapoyl O-hexoside	LOC_Os05g01240	0
m0298-L		LOC_Os02g29210	0.0016
m0299-L		LOC_Os01g52720	0.0178
m0302-L	6-Prenylnaringenin	LOC_Os06g12790	0
m0303-S		LOC_Os04g24165	0.0083
m0304-L	Fructose 1,6-diphosphate	LOC_Os01g05650	0.0235
m0305-S	Leu-ala-gly-lys	LOC_Os02g17350	0
m0307-S		LOC_Os03g28300	0.0045
m0312-S		LOC_Os01g40690	0
m0313-L		LOC_Os01g72049	0
m0314-L		LOC_Os07g06800	0
m0314-S		LOC_Os05g07890	0
m0315-L	Spinacetin	LOC_Os06g18670	0
m0316-L	Axillarin	LOC_Os01g72049	0.0058
m0318-S		LOC_Os07g41170	0.0096
m0319-L		LOC_Os07g44820	0
m0321-S		LOC_Os11g10480	0.0031
m0323-S		LOC_Os12g01540	0
m0324-L		LOC_Os03g15840	0.0016
m0326-S		LOC_Os02g29210	0
m0329-L		LOC_Os09g16760	0
m0330-L		LOC_Os01g11414	0
m0331-L		LOC_Os01g70860	0.0321
m0332-L		LOC_Os03g51680	0.0031
m0332-S		LOC_Os06g44840	0
m0333-S		LOC_Os01g40690	0
m0338-S	Sinapoyl derivative	LOC_Os07g44820	0
m0340-S		LOC_Os08g39850	0
m0342-L	Sucrose	LOC_Os01g20120	0
m0344-L	2-Amino-1,3,4,5-eicosanetetrol	LOC_Os11g04560	0.0363
m0344-S	2-Amino-1,3,4,5-eicosanetetrol	LOC_Os03g21270	0.0299
m0345-S	Cyanidin 3-O-pentoside	LOC_Os03g50430	0.0436
m0347-L	Fortimicin KK1	LOC_Os06g18670	0.0045
m0348-S		LOC_Os03g57070	0
m0349-L	5-Caffeoylquinic acid methyl ester	LOC_Os01g49529	0.0016
m0352-L		LOC_Os06g12790	0
m0353-S		LOC_Os02g17350	0
m0354-L		LOC_Os05g07890	0
m0354-S		LOC_Os08g33400	0.0363
m0355-L	(6R,9R)-3-Oxo-alpha-ionyl-9-O-beta-glucopyranoside	LOC_Os06g12790	0
m0356-S		LOC_Os11g24590	0.0083
m0357-S		LOC_Os03g50430	0.0167
m0359-L	Grevilloside A	LOC_Os02g17350	0
m0360-L		LOC_Os01g13060	0
m0361-L	Simmondsin	LOC_Os04g52730	0.0071
m0362-S		LOC_Os01g60530	0.3063
m0363-L		LOC_Os01g36950	0
m0366-S		LOC_Os05g03900	0
m0367-S		LOC_Os01g13060	0
m0368-L	Harpagide	LOC_Os07g44820	0
m0371-L	Succinyladenosine	LOC_Os01g74300	0
m0371-S	Succinyladenosine	LOC_Os04g31070	0
m0372-S	LPC(1-acyl 12:1)	LOC_Os06g18670	0
m0373-L		LOC_Os03g50430	0.1494
m0374-L	3, 5, 7-Trihydroxy-6-methoxy-4'-prenyloxyflavone	LOC_Os01g60530	0
m0375-S		LOC_Os01g53570	0
m0376-S		LOC_Os09g10340	0
m0379-S		LOC_Os07g01890	0
m0380-S		LOC_Os01g33684	0.0083
m0383-S		LOC_Os05g48030	0
m0384-L		LOC_Os10g33840	0.012
m0386-L		LOC_Os04g52730	0
m0387-S		LOC_Os05g03900	0
m0388-L	Kadethrin	LOC_Os01g73250	0.0466
m0389-S		LOC_Os04g58320	0.0016
m0390-S		LOC_Os06g38470	0
m0392-S	Peonidin 3-O-glucoside	LOC_Os11g31700	0.0016
m0393-S	LPC(1-acyl 14:1)	LOC_Os10g30860	0.0246
m0395-S		LOC_Os01g53570	0
m0396-L		LOC_Os02g29210	0
m0400-L	Apigenin C-pentoside	LOC_Os11g32410	0
m0401-L	Apigenin C-pentoside	LOC_Os11g32410	0.0058
m0401-S	Apigenin C-pentoside	LOC_Os01g39810	0
m0403-L		LOC_Os08g39370	0
m0404-L	Hedyotoside	LOC_Os02g17350	0
m0405-L	Tricin derivative	LOC_Os08g39830	0.1634
m0405-S	Tricin derivative	LOC_Os01g72049	0
m0406-L	Ixoside	LOC_Os01g60280	0
m0407-L		LOC_Os01g53370	0
m0412-S		LOC_Os10g30860	0.0156
m0413-S		LOC_Os10g28030	0.0984
m0414-S		LOC_Os01g40690	0
m0416-S		LOC_Os05g45660	0
m0417-L		LOC_Os10g28030	0
m0418-L	Threonyl carbamoyl adenosine	LOC_Os04g07890	0.0058
m0419-S		LOC_Os04g58320	0
m0420-S		LOC_Os01g70860	0
m0421-S		LOC_Os01g40690	0
m0422-L	Aliarin	LOC_Os10g06720	0
m0423-L	Daidzein O-hexoside	LOC_Os01g53790	0
m0424-L	O-methylapigenin C-pentoside	LOC_Os10g22460	0
m0426-L	O-methylnaringenin C-pentoside	LOC_Os11g45280	0
m0427-L		LOC_Os01g53570	0
m0428-S		LOC_Os01g13280	0
m0429-L		LOC_Os03g63590	0.0083
m0431-L		LOC_Os11g10310	0
m0432-L		LOC_Os04g07890	0.0031
m0433-S		LOC_Os03g45340	0.0031
m0434-L		LOC_Os11g37130	0
m0435-S		LOC_Os05g03900	0.0045
m0437-S		LOC_Os05g02650	0.0058
m0438-L	4'-O-Methylpuerarin	LOC_Os01g56190	0
m0439-S		LOC_Os08g33400	0
m0440-S		LOC_Os11g14570	0.0235
m0441-S	Isogemichalcone B	LOC_Os02g21750	0.0213
m0442-L	Apigenin 8-C-glucoside	LOC_Os11g45280	0.0016
m0443-L	Apigenin 6-C-glucoside	LOC_Os10g30860	0.0374
m0443-S	Apigenin 6-C-glucoside	LOC_Os08g14770	0.1326
m0444-L	Apigenin 7-O-glucoside	LOC_Os01g53570	0
m0445-S	LPC(1-acyl 16:2)	LOC_Os01g05650	0
m0446-S	Tricin 7-O-hexoside	LOC_Os07g46852	0.0257
m0447-L	Apigenin 5-O-glucoside	LOC_Os12g34108	0.0363
m0448-L		LOC_Os07g44820	0
m0449-S	LPC(1-acyl 16:1)	LOC_Os10g06720	0
m0450-S	Ephemeranthoside	LOC_Os12g01540	0.0031
m0453-L		LOC_Os01g14510	0
m0455-L		LOC_Os01g14510	0
m0456-S		LOC_Os08g05320	0.0016
m0459-S		LOC_Os07g04690	0.0235
m0460-L		LOC_Os04g53660	0
m0461-L		LOC_Os01g05650	0
m0464-S		LOC_Os01g53570	0.0321
m0465-S	N, N'-Dimesitylnonanediamide	LOC_Os10g08940	0.0031
m0466-S		LOC_Os05g07890	0
m0467-L	O-methylapigenin C-hexoside	LOC_Os04g54330	0
m0467-S	O-methylapigenin C-hexoside	LOC_Os02g50330	0.0213
m0468-S	LPC(1-acyl 18:0)	LOC_Os01g40690	0
m0469-S		LOC_Os11g34910	0.0016
m0471-S		LOC_Os01g72200	0.0589
m0472-L		LOC_Os01g05650	0.012
m0474-L	Cyanidin 3-O-glucoside	LOC_Os01g49529	0.0071
m0475-L	Luteolin 5-O-hexoside	LOC_Os03g51910	0
m0476-S	Luteolin 6-C-glucoside	LOC_Os04g54330	0
m0477-L	Kaempferol 3-O-glucoside	LOC_Os11g17610	0.0781
m0478-L	Luteolin 7-O-glucoside	LOC_Os11g14570	0
m0479-S		LOC_Os01g13060	0
m0480-S		LOC_Os05g06430	0.0235
m0481-L	Eriodictyol C-hexoside	LOC_Os01g14510	0
m0484-L	Homomangiferin	LOC_Os03g30530	0.2699
m0485-S		LOC_Os09g09350	0
m0486-L		LOC_Os11g37130	0
m0487-L		LOC_Os03g45980	0
m0488-L		LOC_Os01g39810	0
m0489-S		LOC_Os06g05120	0
m0490-S		LOC_Os03g11550	0
m0491-L	(-)-10-Methoxyvincamedine N-oxide	LOC_Os06g05120	0.0178
m0492-L		LOC_Os10g37640	0.1494
m0493-L	Glochidacuminoside C	LOC_Os06g39330	0
m0494-L		LOC_Os01g53570	0
m0495-L		LOC_Os06g05860	0
m0496-L	BADFG	LOC_Os10g21020	0.0058
m0497-S	alpha-Sorinin	LOC_Os02g46930	0
m0499-L		LOC_Os07g44820	0
m0500-L		LOC_Os10g06720	0
m0502-L		LOC_Os10g21020	0
m0503-S	Caohuoside D	LOC_Os03g30530	0
m0505-L	Chrysoeriol 5-O-hexoside	LOC_Os01g13280	0
m0506-L	Chrysoeriol C-hexoside	LOC_Os08g33400	0.0016
m0506-S	Chrysoeriol C-hexoside	LOC_Os03g50430	0.3715
m0507-S	Tenuiphenone B	LOC_Os03g43720	0
m0508-L	Chrysoeriol 7-O-hexoside	LOC_Os05g01240	0
m0508-S	Chrysoeriol 7-O-hexoside	LOC_Os10g41400	0
m0509-L	Chrysoeriol C-hexoside	LOC_Os12g38850	0
m0511-S		LOC_Os06g17440	0.0446
m0512-S		LOC_Os04g58320	0
m0513-L		LOC_Os01g14510	0
m0515-S		LOC_Os08g05750	0
m0517-L		LOC_Os01g28450	0.0701
m0518-L	N', N'-Coumaroyl, Feruloylspermidine	LOC_Os10g36924	0
m0519-L		LOC_Os05g07890	0
m0519-S		LOC_Os07g43370	0.1136
m0520-L	Edgeworoside C	LOC_Os01g60530	0
m0521-L		LOC_Os01g14510	0
m0526-S		LOC_Os01g36890	0.0721
m0528-L		LOC_Os07g01890	0
m0529-S		LOC_Os05g02650	0.0156
m0530-S		LOC_Os01g61044	0
m0531-S		LOC_Os03g62690	0
m0532-S		LOC_Os10g22460	0
m0534-L		LOC_Os03g43720	0
m0535-S		LOC_Os11g31700	0.0156
m0536-L		LOC_Os01g13060	0
m0537-S		LOC_Os05g07890	0
m0539-L		LOC_Os03g45980	0
m0543-S		LOC_Os03g45340	0.0058
m0544-S		LOC_Os01g39810	0.0178
m0545-L	C-hexosyl-methylchrysoeriol	LOC_Os02g46930	0
m0545-S	C-hexosyl-methylchrysoeriol	LOC_Os11g41710	0.0083
m0546-L	O-methylChrysoeriol O-hexoside	LOC_Os06g18670	0.0132
m0547-S		LOC_Os02g32110	0.0201
m0548-S		LOC_Os10g19080	0
m0549-S		LOC_Os03g51680	0.031
m0550-L		LOC_Os01g55300	0.0528
m0551-S		LOC_Os04g52730	0.0031
m0552-L		LOC_Os01g33050	0
m0552-S		LOC_Os03g11550	0.0108
m0555-S		LOC_Os08g33820	0.2186
m0556-L	O-methylQuercetin O-hexoside	LOC_Os01g10450	0
m0557-L		LOC_Os01g16370	0.0156
m0558-L	Selgin O-hexoside	LOC_Os10g26570	0
m0559-L		LOC_Os01g53570	0
m0561-L		LOC_Os03g04470	0
m0562-S		LOC_Os03g30530	0.0096
m0564-L	1-O-Palmitoylhexitol	LOC_Os01g08370	0
m0565-L		LOC_Os06g12790	0.0031
m0566-L	Ursiniolide B	LOC_Os07g44820	0
m0575-L		LOC_Os08g08586	0
m0577-L	Malvidin O-hexoside	LOC_Os01g58194	0.0083
m0578-L	Tricin 5-O-hexoside	LOC_Os01g53370	0.0589
m0579-L		LOC_Os04g54330	0
m0582-L		LOC_Os05g07890	0
m0584-S	LPC(1-acyl 16:0)	LOC_Os03g48626	0.0405
m0586-L		LOC_Os08g41500	0.0108
m0587-S		LOC_Os10g30860	0.0321
m0588-L	Tricin 4'-O-(syringyl alcohol)ether	LOC_Os03g06730	0.0058
m0589-L	Polypodine B	LOC_Os05g51670	0
m0592-L	Tricin 4'-O-(syringyl alcohol)ether	LOC_Os01g62900	0.1524
m0592-S	Tricin 4'-O-(syringyl alcohol)ether	LOC_Os01g14510	0
m0594-L		LOC_Os08g27840	0
m0596-L		LOC_Os01g49529	0.012
m0597-S		LOC_Os04g24165	0.0058
m0599-L		LOC_Os10g41400	0.0108
m0601-S	Phellodensin F	LOC_Os09g33520	0
m0603-L		LOC_Os10g41510	0.0045
m0605-L	3., 4., 5.-Tricetin O-hexoside	LOC_Os01g73250	0.0289
m0607-L	Picramnioside D	LOC_Os04g54330	0
m0608-L		LOC_Os01g13280	0
m0609-L	Limocitrin O-hexoside	LOC_Os05g07890	0
m0610-S		LOC_Os10g37640	0
m0612-L		LOC_Os06g12790	0
m0614-L	Tricin 4'-O-(syringyl alcohol)ether derivative	LOC_Os08g08120	0
m0615-L		LOC_Os01g13280	0
m0617-L		LOC_Os07g04690	0.0071
m0619-L		LOC_Os01g66890	0
m0620-L		LOC_Os01g70860	0.0791
m0621-L	2'', 6''-O-Diacetyloninin	LOC_Os07g01890	0
m0621-S	2'', 6''-O-Diacetyloninin	LOC_Os06g34070	0
m0623-L		LOC_Os11g45280	0.0016
m0625-L		LOC_Os09g37540	0
m0631-L	LPC(1-acyl 18:2)	LOC_Os06g28630	0
m0631-S	LPC(1-acyl 18:2)	LOC_Os01g60280	0
m0632-S	LPC(1-acyl 18:2)	LOC_Os02g02890	0.0771
m0636-L	Chryso-obtusin-O-hexoside	LOC_Os07g04690	0.0058
m0637-L		LOC_Os03g51680	0.0016
m0639-L	LPC(1-acyl 18:1)	LOC_Os06g28630	0
m0640-L		LOC_Os01g61044	0
m0642-L		LOC_Os06g44840	0
m0644-L	Tricin 4'-O-(.-guaiacylglyceryl) ether	LOC_Os01g13280	0
m0645-L	Tricin 4'-O-(.-guaiacylglyceryl) ether	LOC_Os04g52730	0
m0645-S	Tricin 4'-O-(.-guaiacylglyceryl) ether	LOC_Os11g32410	0.0213
m0646-S		LOC_Os08g08120	0.0016
m0647-L		LOC_Os05g06430	0.0071
m0648-L		LOC_Os11g39130	0.0045
m0656-L	di-C,C-pentosyl-apigenin	LOC_Os10g06720	0
m0656-S	di-C,C-pentosyl-apigenin	LOC_Os05g03530	0.0178
m0657-L	Tricin-O-glucoside derivative	LOC_Os04g24430	0
m0660-L		LOC_Os08g07390	0.0156
m0661-L		LOC_Os04g52730	0.0045
m0664-L		LOC_Os08g05790	0
m0669-L		LOC_Os01g39810	0.0083
m0672-L	LPC(1-acyl 20:4)	LOC_Os01g52730	0
m0672-S	LPC(1-acyl 20:4)	LOC_Os01g40690	0
m0673-L		LOC_Os10g30860	0.0201
m0676-L		LOC_Os01g72049	0
m0676-S		LOC_Os08g07840	0
m0680-L		LOC_Os04g52730	0
m0681-L	Chrysoeriol O-malonyhexoside	LOC_Os06g05160	0.0045
m0682-L	Cymarin	LOC_Os02g58480	0
m0684-L		LOC_Os10g21020	0.0156
m0685-L	di-C,C-pentosyl-luteolin	LOC_Os06g12790	0
m0686-L	di-C,C-pentosyl-luteolin	LOC_Os06g12790	0
m0687-L		LOC_Os01g53790	0
m0689-L		LOC_Os12g38850	0
m0691-L	Tricin 4'-O-(.-guaiacylglyceryl) ether derivative	LOC_Os10g22460	0
m0694-L		LOC_Os08g33400	0
m0694-S		LOC_Os05g45270	0.0156
m0695-L	Epicatechin O-hexoside	LOC_Os11g14570	0
m0695-S	Epicatechin O-hexoside	LOC_Os03g01940	0.1494
m0701-L		LOC_Os01g34620	0
m0702-L		LOC_Os09g10340	0
m0705-L	C-pentosyl-apigenin O-hexoside	LOC_Os11g32410	0.0045
m0706-L	C-hexosyl-C-pentosyl-apigenin	LOC_Os10g02040	0.0016
m0706-S	C-hexosyl-C-pentosyl-apigenin	LOC_Os10g36924	0
m0712-L	Tricin derivative	LOC_Os11g32410	0.0016
m0713-L		LOC_Os03g45980	0
m0715-L		LOC_Os05g05530	0
m0719-S		LOC_Os10g33840	0
m0720-L	Maysin	LOC_Os02g29210	0
m0723-L	Tricin O-malonylhexoside	LOC_Os10g37640	0
m0724-L	C-rhamnosyl-apigenin O-hexoside	LOC_Os06g28630	0
m0726-L	C-hexosyl-luteolin O-pentoside	LOC_Os03g50860	0
m0734-L	3., 4., 5.-Tricetin O-malonylhexoside	LOC_Os10g37640	0.1055
m0739-L	di-C,C-hexosyl-apigenin derivative	LOC_Os10g30860	0.0331
m0740-L	Cyanidin 3-O-rutinoside	LOC_Os08g39850	0
m0741-L	C-pentosyl-chrysoeriol O-hexoside	LOC_Os06g48300	0
m0742-L	di-C,C-hexosyl-apigenin	LOC_Os08g08120	0
m0744-L		LOC_Os10g37640	0.0031
m0745-L		LOC_Os01g13280	0
m0746-L		LOC_Os11g07450	0
m0747-L		LOC_Os07g14530	0
m0749-L		LOC_Os05g45660	0
m0750-L		LOC_Os11g06720	0
m0751-L		LOC_Os05g07890	0
m0756-L		LOC_Os05g48030	0.0016
m0757-L		LOC_Os05g51150	0
m0760-L	Chrysoeriol O-rutinoside	LOC_Os08g33400	0
m0760-S	Chrysoeriol O-rutinoside	LOC_Os01g60280	0.0071
m0762-L	C-hexosyl-luteolin O-hexoside	LOC_Os01g14510	0
m0763-L	di-C,C-hexosyl-luteolin	LOC_Os04g45170	0
m0766-L		LOC_Os05g07890	0
m0767-L		LOC_Os04g54330	0
m0769-L	Origalignanol	LOC_Os02g11705	0.0045
m0771-L		LOC_Os01g61044	0.0071
m0774-L		LOC_Os06g28630	0
m0777-L	Acteoside	LOC_Os04g45170	0.0278
m0779-L	di-C,C-hexosyl-chrysoeriol	LOC_Os10g30860	0.0213
m0783-L		LOC_Os03g19760	0
m0784-L		LOC_Os09g31502	0
m0785-L		LOC_Os11g41710	0
m0786-L		LOC_Os11g04560	0
m0788-L		LOC_Os05g03120	0.0289
m0789-L		LOC_Os05g03900	0
m0791-L		LOC_Os07g01890	0.0031
m0793-L	Tricin O-rutinoside	LOC_Os06g12790	0
m0793-S	Tricin O-rutinoside	LOC_Os03g10030	0.0528
m0794-S	Tricin O-rutinoside	LOC_Os03g30530	0.0156
m0795-L		LOC_Os11g31700	0.0201
m0797-L		LOC_Os11g42850	0
m0799-L		LOC_Os04g54330	0
m0801-L	Tricin O-hexoside derivative	LOC_Os01g13280	0
m0802-L		LOC_Os07g44820	0
m0804-L		LOC_Os06g12790	0
m0806-L		LOC_Os07g06800	0
m0811-L		LOC_Os01g53790	0.0108
m0812-L		LOC_Os05g01240	0
m0813-L		LOC_Os07g04690	0.0498
m0815-L	Tricin O-hexosyl-O-hexoside	LOC_Os01g53570	0.0016
m0816-L		LOC_Os01g14510	0
m0817-L	Tricin O-hexosyl-O-hexoside	LOC_Os10g36924	0.1624
m0818-L	Tricin O-hexosyl-O-hexoside	LOC_Os06g03560	0
m0821-L	Tricin 4'-O-(syringyl alcohol)ether O-hexoside	LOC_Os01g09670	0.0994
m0822-L	Tricin 4'-O-(syringyl alcohol)ether O-hexoside	LOC_Os07g44820	0
m0823-L	Tricin 4'-O-(syringyl alcohol)ether O-hexoside	LOC_Os07g01620	0.0343
m0828-L		LOC_Os07g01890	0
m0831-L		LOC_Os01g40690	0
m0834-L	3', 4', 5'-Dihydrotricetin O-hexosyl-O-hexoside	LOC_Os09g12790	0.0144
m0835-L	Picramnioside F	LOC_Os09g12790	0.0246
m0837-L	Tricin O-hexoside derivative	LOC_Os02g46930	0
m0839-L		LOC_Os07g04690	0
m0841-L		LOC_Os04g02280	0.0031
m0842-L		LOC_Os10g06720	0
m0843-L	Tricin 4'-O-(.-guaiacylglyceryl) ether O-hexoside	LOC_Os09g31502	0
m0845-L	Tricin 4'-O-(.-guaiacylglyceryl) ether O-hexoside	LOC_Os10g33840	0
m0845-S	Tricin 4'-O-(.-guaiacylglyceryl) ether O-hexoside	LOC_Os04g52730	0
m0846-L	Tricin 4'-O-(.-guaiacylglyceryl) ether O-hexoside	LOC_Os01g20120	0
m0851-L	Denin	LOC_Os03g63590	0
m0855-L		LOC_Os03g19760	0
m0857-L		LOC_Os01g66890	0
m0858-L		LOC_Os01g72860	0
m0862-L		LOC_Os01g49529	0
m0863-L		LOC_Os01g49529	0
m0868-L		LOC_Os03g10030	0.064
m0870-L		LOC_Os04g52730	0.0446
m0871-L	Tricin O-rhamnosyl-O-malonylhexoside	LOC_Os01g60280	0
m0872-L	O-malonylhexoside derivative	LOC_Os05g33500	0
m0873-L	C-pentosyl-apigenin O-caffeoylhexoside	LOC_Os07g04910	0.0246
m0874-L	C-pentosyl-apigenin O-rutinoside	LOC_Os07g04690	0
m0875-L	C-pentosyl-apigenin O-rutinoside	LOC_Os02g29210	0
m0878-L		LOC_Os07g35540	0
m0879-L	Tricin derivative	LOC_Os10g30860	0.0031
m0880-L		LOC_Os03g14590	0
m0885-L	C-pentosyl-apeignin O-feruloylhexoside	LOC_Os06g05160	0.0016
m0887-L	C-hexosyl-apigenin O-p-coumaroylhexoside	LOC_Os06g12790	0
m0888-L	C-hexosyl-naringenin O-p-coumaroylhexoside	LOC_Os01g54424	0
m0889-L		LOC_Os01g13280	0
m0890-L		LOC_Os07g44820	0
m0891-L		LOC_Os05g51670	0
m0891-S		LOC_Os01g52730	0.0178
m0892-L	C-hexosyl-naringenin O-p-coumaroylhexoside	LOC_Os01g09670	0.0058
m0893-L		LOC_Os01g74300	0
m0895-L	Helonioside B	LOC_Os07g43370	0.0031
m0895-S	Helonioside B	LOC_Os03g17174	0.0488
m0897-L	C-hexosyl-chrysin O-feruloylhexoside	LOC_Os03g57070	0
m0898-L	C-hexosyl-luteolin O-p-coumaroylhexoside	LOC_Os01g60530	0.6155
m0899-L	C-hexosyl-apigenin O-caffeoylhexoside	LOC_Os11g06720	0.0353
m0900-L	C-hexosyl-apigenin O-hexosyl-O-hexoside	LOC_Os01g19940	0.0299
m0904-L	C-hexosyl-naringenin O-hexosyl-O-hexoside	LOC_Os03g63680	0
m0907-L		LOC_Os02g32110	0.0289
m0909-L	C-hexosyl-chrysoeriol O-p-coumaroylhexoside	LOC_Os06g12790	0
m0910-L	C-pentosyl-chrysoeriol O-feruloylhexoside	LOC_Os04g31010	0
m0911-L	C-pentosyl-chrysoeriol O-feruloylhexoside	LOC_Os06g05860	0
m0912-L	C-pentosyl-chrysoeriol O-feruloylhexoside	LOC_Os05g03120	0.0132
m0913-L		LOC_Os10g37640	0.0016
m0914-L		LOC_Os02g32110	0.0213
m0918-L		LOC_Os01g53790	0.0016
m0919-L	Kaempferol derivative	LOC_Os01g60280	0
m0923-L		LOC_Os07g46852	0.012
m0925-L		LOC_Os03g26210	0.0132
m0926-L	C-hexosyl-chrysoeriol O-feruloylhexoside	LOC_Os01g06270	0.0016
m0928-L		LOC_Os05g49900	0
m0930-L	Tricin O-malonylhexoside derivative	LOC_Os10g30860	0.0132
m0933-L		LOC_Os01g09305	0
m0936-L		LOC_Os10g42800	0
m0942-L		LOC_Os01g60280	0
m0943-L		LOC_Os02g15870	0.0083
m0944-L		LOC_Os11g14570	0
m0944-S		LOC_Os05g03900	0
m0948-L		LOC_Os04g54330	0
m0953-L		LOC_Os03g61810	0
m0955-L		LOC_Os03g13730	0
m0957-L		LOC_Os05g51150	0
m0959-L		LOC_Os07g44820	0
m0962-S		LOC_Os01g72200	0
m0963-L		LOC_Os05g07890	0.0096
m0965-L		LOC_Os03g28300	0.0016
m0966-L	C-hexosyl-apigenin O-hexosyl-O-hexosyl-O-hexoside	LOC_Os01g60280	0
m0974-S	C-pentosyl-luteolin O-hexoside	LOC_Os07g46852	0
m0991-L	4, 7, 10-Trioxa-1,13-tridecanediamine	LOC_Os02g06270	0
m0998-S	Guanosine	LOC_Os03g15840	0
m1001-S		LOC_Os07g04690	0.0016
m1003-L	Brevifolincarboxylic acid	LOC_Os11g06720	0
m1007-L		LOC_Os05g07890	0
m1010-L	Ayanin	LOC_Os11g14570	0
m1018-L		LOC_Os10g36924	0
m1019-L		LOC_Os04g31010	0
m1020-L	Tricin derivative	LOC_Os01g06270	0
m1027-L	Rhodomyrtone	LOC_Os10g30860	0.0456
m1028-L		LOC_Os06g18670	0
m1036-L		LOC_Os11g31700	0.0659
m1038-L		LOC_Os02g17350	0
m1040-S		LOC_Os10g30860	0.0246
m1042-L	Tricin derivative	LOC_Os10g37640	0
m1046-L	Tricin O-sinapoylpentoside	LOC_Os10g33840	0.0031
m1047-L		LOC_Os11g06720	0.0016
m1052-L	C-hexosyl-chrysoeriol O-p-coumaroylhexoside	LOC_Os06g12790	0

## Sheet: e - ph (BP)
Trait	Most similar trait	Trait name of most similar trait	p-value
LOC_Os01g01302	TO:0000102	phosphorus sensitivity	0
LOC_Os01g01680	TO:0000567	tiller angle	0.0096
LOC_Os01g01720	TO:0000102	phosphorus sensitivity	0
LOC_Os01g02000	TO:0000211	gel consistency	0
LOC_Os01g03549	TO:0000102	phosphorus sensitivity	0
LOC_Os01g05650	TO:0000233	root volume	0.0096
LOC_Os01g06270	TO:0000102	phosphorus sensitivity	0.0016
LOC_Os01g07260	TO:0000495	chlorophyll content	0.1406
LOC_Os01g07590	TO:0000102	phosphorus sensitivity	0
LOC_Os01g08370	TO:0000396	grain yield	0.0031
LOC_Os01g08760	TO:0000181	seed weight	0.0071
LOC_Os01g09305	TO:0000102	phosphorus sensitivity	0
LOC_Os01g09670	TO:0000446	leaf drying	0.0108
LOC_Os01g10450	TO:0000068	lodging incidence	0.061
LOC_Os01g10504	TO:0000538	large vascular bundle number to leaf area ratio	0.0257
LOC_Os01g11120	TO:0000734	grain length	0.019
LOC_Os01g11414	TO:0000102	phosphorus sensitivity	0
LOC_Os01g12210	TO:0000102	phosphorus sensitivity	0
LOC_Os01g13060	TO:0000102	phosphorus sensitivity	0
LOC_Os01g13280	TO:0000567	tiller angle	0
LOC_Os01g14510	TO:0000452	leaf area to spikelet number ratio	0
LOC_Os01g15029	TO:0000102	phosphorus sensitivity	0
LOC_Os01g16370	TO:0000544	mesocotyl length	0.0974
LOC_Os01g17070	TO:0000446	leaf drying	0.058
LOC_Os01g19820	TO:0000672	rice bran percentage	0.2631
LOC_Os01g19940	TO:0000102	phosphorus sensitivity	0
LOC_Os01g20120	TO:0000102	phosphorus sensitivity	0
LOC_Os01g21610	TO:0000088	rice yellow mottle virus resistance	0.1985
LOC_Os01g23990	TO:0000102	phosphorus sensitivity	0
LOC_Os01g24710	TO:0000074	blast disease resistance	0.0108
LOC_Os01g25189	TO:0000605	H2O2 content	0.0711
LOC_Os01g25320	TO:0000661	tiller bud dormancy	0.0213
LOC_Os01g26174	TO:0000377	cooked kernel elongation	0
LOC_Os01g28450	TO:0000544	mesocotyl length	0.2623
LOC_Os01g33050	TO:0000102	phosphorus sensitivity	0
LOC_Os01g33684	TO:0000540	leaf area	0.1296
LOC_Os01g34610	TO:0000567	tiller angle	0
LOC_Os01g34620	TO:0000128	harvest index	0.2966
LOC_Os01g35789	TO:0000128	harvest index	0.2333
LOC_Os01g36890	TO:0000466	carbon content	0.1854
LOC_Os01g36950	TO:0000502	KClO3 resistance	0.0405
LOC_Os01g37280	TO:0000586	seminal root length	0.1386
LOC_Os01g39810	TO:0000457	total biomass yield	0.0498
LOC_Os01g40094	TO:0000455	seed set percent	0.0045
LOC_Os01g40690	TO:0000181	seed weight	0
LOC_Os01g41630	TO:0000102	phosphorus sensitivity	0
LOC_Os01g42280	TO:0000661	tiller bud dormancy	0.0045
LOC_Os01g43851	TO:0000211	gel consistency	0.5423
LOC_Os01g46060	TO:0000528	total shoot elongation under submergence	0.1514
LOC_Os01g46169	TO:0000567	tiller angle	0.1356
LOC_Os01g49330	TO:0000102	phosphorus sensitivity	0
LOC_Os01g49529	TO:0000291	carbohydrate content	0.0016
LOC_Os01g52720	TO:0000455	seed set percent	0.0781
LOC_Os01g52730	TO:0000068	lodging incidence	0.0058
LOC_Os01g52851	TO:0000557	secondary branch	0.0363
LOC_Os01g53370	TO:0000085	leaf rolling	0.031
LOC_Os01g53570	TO:0000068	lodging incidence	0
LOC_Os01g53710	TO:0000068	lodging incidence	0.1825
LOC_Os01g53790	TO:0000625	spikelet density	0.0456
LOC_Os01g54424	TO:0002662	leaf rolloing tolerance	0.1386
LOC_Os01g54990	TO:0000515	relative growth rate	0.0771
LOC_Os01g55300	TO:0000515	relative growth rate	0.1564
LOC_Os01g55570	TO:0000102	phosphorus sensitivity	0
LOC_Os01g55720	TO:0000102	phosphorus sensitivity	0
LOC_Os01g56190	TO:0000135	leaf length	0
LOC_Os01g58194	TO:0000036	hybrid incompatibilty	0.0425
LOC_Os01g58890	TO:0000211	gel consistency	0
LOC_Os01g60280	TO:0000383	grain belly percent white	0
LOC_Os01g60530	TO:0000579	root dry weight to tiller number ratio	0
LOC_Os01g61044	TO:0000211	gel consistency	0.1215
LOC_Os01g62900	TO:0000102	phosphorus sensitivity	0.6687
LOC_Os01g65350	TO:0000233	root volume	0.1065
LOC_Os01g66640	TO:0000452	leaf area to spikelet number ratio	0
LOC_Os01g66890	TO:0000102	phosphorus sensitivity	0
LOC_Os01g68524	TO:0000352	dry mass	0.0031
LOC_Os01g68710	TO:0000233	root volume	0
LOC_Os01g70860	TO:0000224	iron sensitivity	0
LOC_Os01g72049	TO:0000085	leaf rolling	0.0058
LOC_Os01g72200	TO:0000455	seed set percent	0.0096
LOC_Os01g72310	TO:0000661	tiller bud dormancy	0
LOC_Os01g72860	TO:0000102	phosphorus sensitivity	0
LOC_Os01g72870	TO:0000102	phosphorus sensitivity	0
LOC_Os01g73250	TO:0000659	phyllochron	0
LOC_Os01g73514	TO:0000102	phosphorus sensitivity	0
LOC_Os01g73540	TO:0000567	tiller angle	0.019
LOC_Os01g74300	TO:0000462	gelatinization temperature	0
LOC_Os01g74450	TO:0000102	phosphorus sensitivity	0
LOC_Os02g01790	TO:0000102	phosphorus sensitivity	0
LOC_Os02g02390	TO:0000088	rice yellow mottle virus resistance	0.938
LOC_Os02g02890	TO:0000211	gel consistency	0.012
LOC_Os02g06270	TO:0000325	soluble protein content	0.0058
LOC_Os02g06360	TO:0000344	days to flower	0.0771
LOC_Os02g10860	TO:0000102	phosphorus sensitivity	0
LOC_Os02g11705	TO:0000579	root dry weight to tiller number ratio	0
LOC_Os02g15870	TO:0000507	osmotic adjustment capacity	0.1136
LOC_Os02g16640	TO:0000145	internode length	0.0246
LOC_Os02g17350	TO:0000211	gel consistency	0.4611
LOC_Os02g17380	TO:0000102	phosphorus sensitivity	0
LOC_Os02g21750	TO:0000672	rice bran percentage	0.0257
LOC_Os02g29210	TO:0000579	root dry weight to tiller number ratio	0
LOC_Os02g32110	TO:0000352	dry mass	0.0016
LOC_Os02g34990	TO:0000102	phosphorus sensitivity	0
LOC_Os02g39700	TO:0000102	phosphorus sensitivity	0
LOC_Os02g46930	TO:0000344	days to flower	0
LOC_Os02g47920	TO:0000068	lodging incidence	0.0016
LOC_Os02g49700	TO:0000370	leaf width	0.0631
LOC_Os02g49840	TO:0000528	total shoot elongation under submergence	0.0384
LOC_Os02g50240	TO:0000102	phosphorus sensitivity	0
LOC_Os02g50330	TO:0000641	primary branch length	0.1186
LOC_Os02g51450	TO:0000084	root number	0.061
LOC_Os02g56320	TO:0000531	anther length	0.0538
LOC_Os02g58480	TO:0000352	dry mass	0.0132
LOC_Os03g01940	TO:0000370	leaf width	0.1156
LOC_Os03g04260	TO:0000579	root dry weight to tiller number ratio	0
LOC_Os03g04470	TO:0000102	phosphorus sensitivity	0
LOC_Os03g05520	TO:0000074	blast disease resistance	0.0178
LOC_Os03g06370	TO:0000374	breakdown viscosity	0.0659
LOC_Os03g06580	TO:0000383	grain belly percent white	0.0045
LOC_Os03g06730	TO:0000544	mesocotyl length	0.2324
LOC_Os03g10030	TO:0000377	cooked kernel elongation	0.0833
LOC_Os03g11550	TO:0000249	leaf senescence	0.031
LOC_Os03g11650	TO:0000102	phosphorus sensitivity	0
LOC_Os03g12910	TO:0000102	phosphorus sensitivity	0
LOC_Os03g13274	TO:0000538	large vascular bundle number to leaf area ratio	0.0384
LOC_Os03g13560	TO:0000377	cooked kernel elongation	0.0016
LOC_Os03g13730	TO:0000102	phosphorus sensitivity	0
LOC_Os03g14590	TO:0000102	phosphorus sensitivity	0
LOC_Os03g15600	TO:0000396	grain yield	0.0031
LOC_Os03g15840	TO:0000544	mesocotyl length	0.0132
LOC_Os03g16430	TO:0000451	large vascular bundle number to spikelet number ratio	0.2304
LOC_Os03g16470	TO:0000352	dry mass	0.0405
LOC_Os03g17174	TO:0000516	relative root length	0.0096
LOC_Os03g19290	TO:0000462	gelatinization temperature	0
LOC_Os03g19760	TO:0000102	phosphorus sensitivity	0
LOC_Os03g20020	TO:0000128	harvest index	0.2421
LOC_Os03g21270	TO:0000136	relative water content	0.0884
LOC_Os03g21400	TO:0000102	phosphorus sensitivity	0
LOC_Os03g22050	TO:0000233	root volume	0.0331
LOC_Os03g22740	TO:0000102	phosphorus sensitivity	0
LOC_Os03g23010	TO:0000088	rice yellow mottle virus resistance	0.4592
LOC_Os03g23950	TO:0000661	tiller bud dormancy	0.0436
LOC_Os03g26210	TO:0000325	soluble protein content	0.1045
LOC_Os03g27590	TO:0000269	100-grain weight	0.4986
LOC_Os03g28300	TO:0000233	root volume	0.0498
LOC_Os03g30530	TO:0000374	breakdown viscosity	0
LOC_Os03g31730	TO:0000430	germination speed	0.0167
LOC_Os03g36960	TO:0000180	spikelet fertility	0.4288
LOC_Os03g38330	TO:0000278	root to shoot ratio	0.0246
LOC_Os03g38930	TO:0000462	gelatinization temperature	0
LOC_Os03g43114	TO:0000211	gel consistency	0
LOC_Os03g43720	TO:0000102	phosphorus sensitivity	0
LOC_Os03g43890	TO:0000253	seed dormancy	0.012
LOC_Os03g45340	TO:0000278	root to shoot ratio	0
LOC_Os03g45980	TO:0000429	salt sensitivity	0
LOC_Os03g48310	TO:0000502	KClO3 resistance	0.0415
LOC_Os03g48626	TO:0000449	grain yield per plant	0.0045
LOC_Os03g48710	TO:0000102	phosphorus sensitivity	0
LOC_Os03g50430	TO:0000325	soluble protein content	0.0031
LOC_Os03g50860	TO:0000377	cooked kernel elongation	0.0058
LOC_Os03g51650	TO:0000102	phosphorus sensitivity	0
LOC_Os03g51680	TO:0000181	seed weight	0
LOC_Os03g51910	TO:0000455	seed set percent	0.0156
LOC_Os03g52239	TO:0000352	dry mass	0.0405
LOC_Os03g55776	TO:0000291	carbohydrate content	0
LOC_Os03g57070	TO:0000102	phosphorus sensitivity	0
LOC_Os03g60530	TO:0000102	phosphorus sensitivity	0
LOC_Os03g61810	TO:0000074	blast disease resistance	0.0016
LOC_Os03g62670	TO:0000196	amylose content	0.061
LOC_Os03g62690	TO:0000312	nadh-dependent glutamate synthase content	0.0528
LOC_Os03g63074	TO:0000382	1000-grain weight	0.2235
LOC_Os03g63590	TO:0000502	KClO3 resistance	0.0363
LOC_Os03g63680	TO:0000269	100-grain weight	0.5492
LOC_Os04g01780	TO:0000102	phosphorus sensitivity	0
LOC_Os04g02280	TO:0000382	1000-grain weight	0.4269
LOC_Os04g07890	TO:0000416	embryosac abortion	0.1205
LOC_Os04g17050	TO:0000312	nadh-dependent glutamate synthase content	0.0096
LOC_Os04g17660	TO:0000567	tiller angle	0.0167
LOC_Os04g24165	TO:0000102	phosphorus sensitivity	0
LOC_Os04g24430	TO:0000416	embryosac abortion	0
LOC_Os04g30210	TO:0000074	blast disease resistance	0
LOC_Os04g31010	TO:0000088	rice yellow mottle virus resistance	0
LOC_Os04g31070	TO:0000370	leaf width	0.8755
LOC_Os04g33200	TO:0000452	leaf area to spikelet number ratio	0.1976
LOC_Os04g34270	TO:0000377	cooked kernel elongation	0
LOC_Os04g37580	TO:0000102	phosphorus sensitivity	0
LOC_Os04g40720	TO:0000382	1000-grain weight	0.1593
LOC_Os04g40740	TO:0000567	tiller angle	0.1825
LOC_Os04g45170	TO:0000068	lodging incidence	0.2352
LOC_Os04g47240	TO:0000565	spikelets per panicle length	0.0528
LOC_Os04g47550	TO:0000396	grain yield	0
LOC_Os04g52730	TO:0000567	tiller angle	0
LOC_Os04g53230	TO:0000102	phosphorus sensitivity	0
LOC_Os04g53660	TO:0002662	leaf rolloing tolerance	0
LOC_Os04g54330	TO:0002662	leaf rolloing tolerance	0
LOC_Os04g55800	TO:0000211	gel consistency	0
LOC_Os04g58320	TO:0000074	blast disease resistance	0.0016
LOC_Os05g01240	TO:0000567	tiller angle	0.0016
LOC_Os05g02650	TO:0000455	seed set percent	0
LOC_Os05g03120	TO:0000206	leaf angle	0.0415
LOC_Os05g03174	TO:0000102	phosphorus sensitivity	0
LOC_Os05g03480	TO:0000102	phosphorus sensitivity	0
LOC_Os05g03530	TO:0000336	total amylase activity	0.0331
LOC_Os05g03900	TO:0000346	tiller number	0.2788
LOC_Os05g04000	TO:0000102	phosphorus sensitivity	0
LOC_Os05g04330	TO:0000462	gelatinization temperature	0.0016
LOC_Os05g05330	TO:0000325	soluble protein content	0
LOC_Os05g05530	TO:0000222	head rice	0
LOC_Os05g06430	TO:0000243	invitro regeneration ability	0.1036
LOC_Os05g07890	TO:0000455	seed set percent	0.0178
LOC_Os05g07940	TO:0000377	cooked kernel elongation	0
LOC_Os05g08450	TO:0000088	rice yellow mottle virus resistance	0.7571
LOC_Os05g11260	TO:0000424	brown planthopper resistance	0.4504
LOC_Os05g27110	TO:0000462	gelatinization temperature	0
LOC_Os05g28960	TO:0000102	phosphorus sensitivity	0
LOC_Os05g33300	TO:0000102	phosphorus sensitivity	0
LOC_Os05g33500	TO:0000579	root dry weight to tiller number ratio	0.2135
LOC_Os05g34260	TO:0000102	phosphorus sensitivity	0
LOC_Os05g35340	TO:0000377	cooked kernel elongation	0
LOC_Os05g36930	TO:0000269	100-grain weight	0.4967
LOC_Os05g39080	TO:0000211	gel consistency	0.4297
LOC_Os05g42330	TO:0000734	grain length	0.0289
LOC_Os05g42350	TO:0000377	cooked kernel elongation	0.0246
LOC_Os05g44210	TO:0000102	phosphorus sensitivity	0
LOC_Os05g45270	TO:0000068	lodging incidence	0.0791
LOC_Os05g45660	TO:0000617	colored grain percentage	0
LOC_Os05g48030	TO:0000211	gel consistency	0
LOC_Os05g48750	TO:0000102	phosphorus sensitivity	0
LOC_Os05g49880	TO:0000411	grain length to width ratio	0.0353
LOC_Os05g49900	TO:0000579	root dry weight to tiller number ratio	0.0031
LOC_Os05g49910	TO:0000102	phosphorus sensitivity	0
LOC_Os05g51150	TO:0002662	leaf rolloing tolerance	0.019
LOC_Os05g51670	TO:0000567	tiller angle	0
LOC_Os06g02490	TO:0000249	leaf senescence	0.0425
LOC_Os06g03560	TO:0000455	seed set percent	0.0031
LOC_Os06g03676	TO:0000269	100-grain weight	0.4995
LOC_Os06g04380	TO:0000516	relative root length	0.0854
LOC_Os06g04530	TO:0000396	grain yield	0.0083
LOC_Os06g05120	TO:0000196	amylose content	0
LOC_Os06g05160	TO:0000579	root dry weight to tiller number ratio	0.1166
LOC_Os06g05430	TO:0000579	root dry weight to tiller number ratio	0.1554
LOC_Os06g05860	TO:0000354	aluminum sensitivity	0
LOC_Os06g06420	TO:0000102	phosphorus sensitivity	0
LOC_Os06g06760	TO:0000312	nadh-dependent glutamate synthase content	0.0343
LOC_Os06g12310	TO:0000467	cell membrane stability	0
LOC_Os06g12790	TO:0000661	tiller bud dormancy	0
LOC_Os06g13680	TO:0000102	phosphorus sensitivity	0
LOC_Os06g17440	TO:0000605	H2O2 content	0.0289
LOC_Os06g18670	TO:0000651	flour color	0.0108
LOC_Os06g28630	TO:0000068	lodging incidence	0
LOC_Os06g34070	TO:0000510	penetrated to total root ratio	0.0257
LOC_Os06g38470	TO:0000617	colored grain percentage	0
LOC_Os06g39330	TO:0000102	phosphorus sensitivity	0
LOC_Os06g39690	TO:0000102	phosphorus sensitivity	0
LOC_Os06g42030	TO:0000495	chlorophyll content	0
LOC_Os06g44840	TO:0000196	amylose content	0
LOC_Os06g48300	TO:0000567	tiller angle	0.0156
LOC_Os06g48750	TO:0000102	phosphorus sensitivity	0
LOC_Os06g49050	TO:0000528	total shoot elongation under submergence	0.0353
LOC_Os06g49120	TO:0000538	large vascular bundle number to leaf area ratio	0.0353
LOC_Os07g01250	TO:0000211	gel consistency	0
LOC_Os07g01620	TO:0000136	relative water content	0.0289
LOC_Os07g01820	TO:0000354	aluminum sensitivity	0.0224
LOC_Os07g01850	TO:0000325	soluble protein content	0.012
LOC_Os07g01890	TO:0000068	lodging incidence	0
LOC_Os07g02250	TO:0000352	dry mass	0.0167
LOC_Os07g02540	TO:0000102	phosphorus sensitivity	0
LOC_Os07g04690	TO:0000661	tiller bud dormancy	0
LOC_Os07g04910	TO:0000312	nadh-dependent glutamate synthase content	0.2096
LOC_Os07g05390	TO:0000495	chlorophyll content	0.0016
LOC_Os07g06800	TO:0000102	phosphorus sensitivity	0
LOC_Os07g09610	TO:0000088	rice yellow mottle virus resistance	0.1195
LOC_Os07g10480	TO:0000661	tiller bud dormancy	0.0395
LOC_Os07g11150	TO:0000589	grain weight	0.1126
LOC_Os07g11280	TO:0000451	large vascular bundle number to spikelet number ratio	0.0178
LOC_Os07g12890	TO:0000102	phosphorus sensitivity	0.1524
LOC_Os07g14530	TO:0000088	rice yellow mottle virus resistance	0.0477
LOC_Os07g15460	TO:0000589	grain weight	0.0031
LOC_Os07g30620	TO:0000312	nadh-dependent glutamate synthase content	0.0224
LOC_Os07g30950	TO:0000014	panicle weight	0.0178
LOC_Os07g35540	TO:0000446	leaf drying	0.0395
LOC_Os07g41170	TO:0000306	root thickness	0.0096
LOC_Os07g43370	TO:0000516	relative root length	0.1465
LOC_Os07g44820	TO:0000068	lodging incidence	0
LOC_Os07g46780	TO:0000102	phosphorus sensitivity	0
LOC_Os07g46852	TO:0000325	soluble protein content	0
LOC_Os07g48960	TO:0000448	filled grain percentage	0.5946
LOC_Os08g02130	TO:0000396	grain yield	0.0083
LOC_Os08g05320	TO:0000502	KClO3 resistance	0.0823
LOC_Os08g05470	TO:0000102	phosphorus sensitivity	0
LOC_Os08g05750	TO:0000396	grain yield	0.0058
LOC_Os08g05790	TO:0000253	seed dormancy	0.0213
LOC_Os08g07390	TO:0000547	primary branch	0.0201
LOC_Os08g07840	TO:0000370	leaf width	0.2333
LOC_Os08g08120	TO:0000102	phosphorus sensitivity	0
LOC_Os08g08586	TO:0000377	cooked kernel elongation	0.0108
LOC_Os08g09190	TO:0000102	phosphorus sensitivity	0
LOC_Os08g10320	TO:0000516	relative root length	0.0257
LOC_Os08g14660	TO:0000448	filled grain percentage	0.2807
LOC_Os08g14770	TO:0000396	grain yield	0
LOC_Os08g15040	TO:0000074	blast disease resistance	0.0058
LOC_Os08g26870	TO:0000567	tiller angle	0.3934
LOC_Os08g27840	TO:0000344	days to flower	0
LOC_Os08g29600	TO:0000084	root number	0.0083
LOC_Os08g30020	TO:0000102	phosphorus sensitivity	0
LOC_Os08g33400	TO:0000462	gelatinization temperature	0
LOC_Os08g33820	TO:0000102	phosphorus sensitivity	0
LOC_Os08g38590	TO:0002662	leaf rolloing tolerance	0.012
LOC_Os08g38910	TO:0002662	leaf rolloing tolerance	0
LOC_Os08g39370	TO:0000102	phosphorus sensitivity	0
LOC_Os08g39600	TO:0000382	1000-grain weight	0.2412
LOC_Os08g39830	TO:0000567	tiller angle	0
LOC_Os08g39850	TO:0000567	tiller angle	0
LOC_Os08g39860	TO:0000567	tiller angle	0
LOC_Os08g41500	TO:0000370	leaf width	0.0321
LOC_Os08g41850	TO:0000495	chlorophyll content	0.0589
LOC_Os08g44230	TO:0000102	phosphorus sensitivity	0
LOC_Os08g44650	TO:0000102	phosphorus sensitivity	0
LOC_Os09g09350	TO:0000014	panicle weight	0
LOC_Os09g10340	TO:0000344	days to flower	0
LOC_Os09g12790	TO:0000416	embryosac abortion	0.0178
LOC_Os09g15320	TO:0000451	large vascular bundle number to spikelet number ratio	0.1386
LOC_Os09g16760	TO:0000102	phosphorus sensitivity	0
LOC_Os09g19750	TO:0000462	gelatinization temperature	0.0224
LOC_Os09g23340	TO:0000074	blast disease resistance	0
LOC_Os09g26960	TO:0000102	phosphorus sensitivity	0
LOC_Os09g27970	TO:0000567	tiller angle	0.06
LOC_Os09g31031	TO:0000396	grain yield	0.0016
LOC_Os09g31502	TO:0000567	tiller angle	0
LOC_Os09g31514	TO:0000102	phosphorus sensitivity	0.0016
LOC_Os09g33520	TO:0000567	tiller angle	0.0031
LOC_Os09g37540	TO:0002662	leaf rolloing tolerance	0.0031
LOC_Os09g38670	TO:0000102	phosphorus sensitivity	0
LOC_Os10g02040	TO:0000424	brown planthopper resistance	0.2295
LOC_Os10g02720	TO:0000467	cell membrane stability	0.0045
LOC_Os10g02930	TO:0000605	H2O2 content	0.1326
LOC_Os10g05088	TO:0000446	leaf drying	0.0083
LOC_Os10g06720	TO:0000336	total amylase activity	0
LOC_Os10g07210	TO:0000354	aluminum sensitivity	0.0016
LOC_Os10g08940	TO:0000547	primary branch	0.0405
LOC_Os10g18340	TO:0000102	phosphorus sensitivity	0
LOC_Os10g19080	TO:0000402	grain width	0.0201
LOC_Os10g21020	TO:0000632	green plantlet yield frequency	0.0045
LOC_Os10g22460	TO:0000068	lodging incidence	0.0016
LOC_Os10g25030	TO:0000136	relative water content	0.0108
LOC_Os10g26570	TO:0000152	panicle number	0.0045
LOC_Os10g28030	TO:0000567	tiller angle	0.0096
LOC_Os10g30300	TO:0000528	total shoot elongation under submergence	0.0268
LOC_Os10g30860	TO:0000196	amylose content	0.0016
LOC_Os10g30970	TO:0000579	root dry weight to tiller number ratio	0.1425
LOC_Os10g33730	TO:0000502	KClO3 resistance	0.0425
LOC_Os10g33840	TO:0000449	grain yield per plant	0.2304
LOC_Os10g34170	TO:0000152	panicle number	0
LOC_Os10g35490	TO:0000424	brown planthopper resistance	0.4269
LOC_Os10g36650	TO:0000102	phosphorus sensitivity	0.0016
LOC_Os10g36924	TO:0000211	gel consistency	0
LOC_Os10g37640	TO:0000579	root dry weight to tiller number ratio	0
LOC_Os10g39930	TO:0000102	phosphorus sensitivity	0
LOC_Os10g40740	TO:0000152	panicle number	0
LOC_Os10g40960	TO:0000102	phosphorus sensitivity	0
LOC_Os10g41400	TO:0000672	rice bran percentage	0.0353
LOC_Os10g41510	TO:0000233	root volume	0.0031
LOC_Os10g42190	TO:0000377	cooked kernel elongation	0.06
LOC_Os10g42800	TO:0000538	large vascular bundle number to leaf area ratio	0.0415
LOC_Os10g42900	TO:0000467	cell membrane stability	0.0071
LOC_Os11g04320	TO:0000412	setback	0.3645
LOC_Os11g04560	TO:0000376	consistency viscosity	0.0016
LOC_Os11g06720	TO:0000466	carbon content	0
LOC_Os11g07450	TO:0000429	salt sensitivity	0
LOC_Os11g10310	TO:0000068	lodging incidence	0
LOC_Os11g10480	TO:0002662	leaf rolloing tolerance	0.0213
LOC_Os11g13420	TO:0000205	white-backed planthopper resistance	0.019
LOC_Os11g14570	TO:0000145	internode length	0.0278
LOC_Os11g14950	TO:0000567	tiller angle	0
LOC_Os11g17610	TO:0000424	brown planthopper resistance	0.265
LOC_Os11g24590	TO:0000455	seed set percent	0.1415
LOC_Os11g25160	TO:0000102	phosphorus sensitivity	0
LOC_Os11g31470	TO:0000312	nadh-dependent glutamate synthase content	0.0016
LOC_Os11g31700	TO:0000538	large vascular bundle number to leaf area ratio	0.1445
LOC_Os11g32410	TO:0000074	blast disease resistance	0.0518
LOC_Os11g34910	TO:0000659	phyllochron	0.0045
LOC_Os11g34920	TO:0000462	gelatinization temperature	0.1504
LOC_Os11g37130	TO:0000084	root number	0.0235
LOC_Os11g37200	TO:0000102	phosphorus sensitivity	0
LOC_Os11g39130	TO:0000088	rice yellow mottle virus resistance	0.0711
LOC_Os11g41710	TO:0000538	large vascular bundle number to leaf area ratio	0.0058
LOC_Os11g42490	TO:0000102	phosphorus sensitivity	0
LOC_Os11g42850	TO:0000102	phosphorus sensitivity	0
LOC_Os11g43900	TO:0000424	brown planthopper resistance	0.4326
LOC_Os11g45130	TO:0000255	sheath blight disease resistance	0.065
LOC_Os11g45280	TO:0000102	phosphorus sensitivity	0.0045
LOC_Os11g45290	TO:0000467	cell membrane stability	0.0058
LOC_Os11g45295	TO:0000557	secondary branch	0.0031
LOC_Os11g47210	TO:0000206	leaf angle	0.0405
LOC_Os12g01540	TO:0000233	root volume	0.0016
LOC_Os12g10784	TO:0000455	seed set percent	0.0016
LOC_Os12g17090	TO:0000102	phosphorus sensitivity	0
LOC_Os12g25180	TO:0000467	cell membrane stability	0.0016
LOC_Os12g29990	TO:0000424	brown planthopper resistance	0.3403
LOC_Os12g32280	TO:0000567	tiller angle	0.0201
LOC_Os12g34108	TO:0000354	aluminum sensitivity	0.0108
LOC_Os12g36860	TO:0000044	stigma exsertion	0.2719
LOC_Os12g37710	TO:0000152	panicle number	0.2206
LOC_Os12g38730	TO:0000344	days to flower	0
LOC_Os12g38850	TO:0000068	lodging incidence	0
LOC_Os12g42860	TO:0000102	phosphorus sensitivity	0
LOC_Os12g43380	TO:0000416	embryosac abortion	0

## Sheet: e - m (BP)
Trait	Most similar trait	Trait name of most similar trait	p-value
LOC_Os01g01302	m0561-L		0
LOC_Os01g01680	m0014-S		0
LOC_Os01g01720	m0102-S		0
LOC_Os01g02000	m0857-L		0
LOC_Os01g03549	m0138-S	Phytocassane C	0
LOC_Os01g05650	m0212-S	Pregna-5,20-dien-3-ol	0
LOC_Os01g06270	m0453-L		0
LOC_Os01g07260	m0018-L	L-Aspartic acid	0.0071
LOC_Os01g07590	m0846-L	Tricin 4'-O-(.-guaiacylglyceryl) ether O-hexoside	0
LOC_Os01g08370	m0682-L	Cymarin	0
LOC_Os01g08760	m0361-L	Simmondsin	0.0498
LOC_Os01g09305	m0933-L		0
LOC_Os01g09670	m0892-L	C-hexosyl-naringenin O-p-coumaroylhexoside	0.0083
LOC_Os01g10450	m0556-L	O-methylQuercetin O-hexoside	0
LOC_Os01g10504	m0936-L		0.0031
LOC_Os01g11120	m0018-L	L-Aspartic acid	0.0031
LOC_Os01g11414	m0102-S		0
LOC_Os01g12210	m0043-L	Caffeic aldehyde	0
LOC_Os01g13060	m0102-S		0
LOC_Os01g13280	m0076-L	L-Tryptophan	0
LOC_Os01g14510	m0242-S		0
LOC_Os01g15029	m0043-L	Caffeic aldehyde	0
LOC_Os01g16370	m0557-L		0.0108
LOC_Os01g17070	m0991-L	4, 7, 10-Trioxa-1,13-tridecanediamine	0
LOC_Os01g19820	m0943-L		0.0045
LOC_Os01g19940	m0043-L	Caffeic aldehyde	0
LOC_Os01g20120	m0846-L	Tricin 4'-O-(.-guaiacylglyceryl) ether O-hexoside	0
LOC_Os01g21610	m0226-L		0.0031
LOC_Os01g23990	m0214-L		0
LOC_Os01g24710	m0205-L		0.0096
LOC_Os01g25189	m0712-L	Tricin derivative	0.0016
LOC_Os01g25320	m0610-S		0.0108
LOC_Os01g26174	m0476-S	Luteolin 6-C-glucoside	0
LOC_Os01g28450	m0124-S	Cytidine	0.0235
LOC_Os01g33050	m0043-L	Caffeic aldehyde	0
LOC_Os01g33684	m0701-L		0.0045
LOC_Os01g34610	m0141-S		0
LOC_Os01g34620	m0701-L		0
LOC_Os01g35789	m0532-S		0
LOC_Os01g36890	m0016-S	L-Leucine	0.0132
LOC_Os01g36950	m0363-L		0
LOC_Os01g37280	m0701-L		0
LOC_Os01g39810	m0401-S	Apigenin C-pentoside	0
LOC_Os01g40094	m0925-L		0.0538
LOC_Os01g40690	m0831-L		0
LOC_Os01g41630	m0561-L		0
LOC_Os01g42280	m0909-L	C-hexosyl-chrysoeriol O-p-coumaroylhexoside	0
LOC_Os01g43851	m0177-S	Coumaroyl quinic acid	0
LOC_Os01g46060	m0251-S		0.1205
LOC_Os01g46169	m0943-L		0.0016
LOC_Os01g49330	m0561-L		0
LOC_Os01g49529	m0863-L		0
LOC_Os01g52720	m0299-L		0.0224
LOC_Os01g52730	m0639-L	LPC(1-acyl 18:1)	0
LOC_Os01g52851	m0256-L		0.0201
LOC_Os01g53370	m0407-L		0
LOC_Os01g53570	m0144-L	6,8-Dihydroxy-5,7-dimethoxycoumarin	0
LOC_Os01g53710	m0804-L		0.0016
LOC_Os01g53790	m0264-L		0
LOC_Os01g54424	m0925-L		0.0224
LOC_Os01g54990	m0744-L		0.0096
LOC_Os01g55300	m0550-L		0.058
LOC_Os01g55570	m0102-S		0
LOC_Os01g55720	m0561-L		0
LOC_Os01g56190	m0438-L	4'-O-Methylpuerarin	0
LOC_Os01g58194	m0887-L	C-hexosyl-apigenin O-p-coumaroylhexoside	0
LOC_Os01g58890	m0120-L	4-aminotetrahydrobiopterin	0
LOC_Os01g60280	m0631-S	LPC(1-acyl 18:2)	0
LOC_Os01g60530	m0520-L	Edgeworoside C	0
LOC_Os01g61044	m0640-L		0
LOC_Os01g62900	m0038-L		0.0257
LOC_Os01g65350	m0965-L		0.0016
LOC_Os01g66640	m0561-L		0
LOC_Os01g66890	m0314-L		0
LOC_Os01g68524	m0141-S		0
LOC_Os01g68710	m0419-S		0
LOC_Os01g70860	m0016-S	L-Leucine	0.0016
LOC_Os01g72049	m0201-S		0
LOC_Os01g72200	m0962-S		0
LOC_Os01g72310	m0205-L		0.0031
LOC_Os01g72860	m0858-L		0
LOC_Os01g72870	m0534-L		0
LOC_Os01g73250	m0296-L		0.0045
LOC_Os01g73514	m0552-L		0
LOC_Os01g73540	m0141-S		0
LOC_Os01g74300	m0371-L	Succinyladenosine	0
LOC_Os01g74450	m0561-L		0
LOC_Os02g01790	m0219-S		0
LOC_Os02g02390	m0185-S		0
LOC_Os02g02890	m0461-L		0
LOC_Os02g06270	m0991-L	4, 7, 10-Trioxa-1,13-tridecanediamine	0
LOC_Os02g06360	m0376-S		0
LOC_Os02g10860	m0561-L		0
LOC_Os02g11705	m0100-L		0
LOC_Os02g15870	m0943-L		0.0058
LOC_Os02g16640	m0944-L		0
LOC_Os02g17350	m0305-S	Leu-ala-gly-lys	0
LOC_Os02g17380	m0561-L		0
LOC_Os02g21750	m0943-L		0
LOC_Os02g29210	m0520-L	Edgeworoside C	0
LOC_Os02g32110	m0547-S		0.019
LOC_Os02g34990	m0247-L		0
LOC_Os02g39700	m0102-S		0
LOC_Os02g46930	m0536-L		0
LOC_Os02g47920	m0639-L	LPC(1-acyl 18:1)	0
LOC_Os02g49700	m0943-L		0.0289
LOC_Os02g49840	m0745-L		0.0016
LOC_Os02g50240	m0561-L		0
LOC_Os02g50330	m0467-S	O-methylapigenin C-hexoside	0.0178
LOC_Os02g51450	m0944-L		0.0167
LOC_Os02g56320	m0846-L	Tricin 4'-O-(.-guaiacylglyceryl) ether O-hexoside	0
LOC_Os02g58480	m0682-L	Cymarin	0
LOC_Os03g01940	m0030-L		0.0343
LOC_Os03g04260	m0100-L		0
LOC_Os03g04470	m0561-L		0
LOC_Os03g05520	m0419-S		0
LOC_Os03g06370	m0503-S	Caohuoside D	0
LOC_Os03g06580	m0296-L		0
LOC_Os03g06730	m0044-L	Phenylpyruvic acid	0
LOC_Os03g10030	m0944-S		0
LOC_Os03g11550	m0490-S		0
LOC_Os03g11650	m0102-S		0
LOC_Os03g12910	m0247-L		0
LOC_Os03g13274	m0610-S		0.0843
LOC_Os03g13560	m0476-S	Luteolin 6-C-glucoside	0.0016
LOC_Os03g13730	m0536-L		0
LOC_Os03g14590	m0178-S		0
LOC_Os03g15600	m0682-L	Cymarin	0
LOC_Os03g15840	m0476-S	Luteolin 6-C-glucoside	0
LOC_Os03g16430	m0251-S		0.0108
LOC_Os03g16470	m0142-S		0.0031
LOC_Os03g17174	m0689-L		0
LOC_Os03g19290	m0556-L	O-methylQuercetin O-hexoside	0
LOC_Os03g19760	m0102-S		0
LOC_Os03g20020	m0913-L		0.0016
LOC_Os03g21270	m0188-S		0
LOC_Os03g21400	m0102-S		0
LOC_Os03g22050	m0177-S	Coumaroyl quinic acid	0.0071
LOC_Os03g22740	m0561-L		0
LOC_Os03g23010	m0712-L	Tricin derivative	0.0045
LOC_Os03g23950	m0205-L		0.0071
LOC_Os03g26210	m0925-L		0.0224
LOC_Os03g27590	m0831-L		0.0538
LOC_Os03g28300	m0271-S		0.0058
LOC_Os03g30530	m0503-S	Caohuoside D	0
LOC_Os03g31730	m0366-S		0.0436
LOC_Os03g36960	m0185-S		0.0016
LOC_Os03g38330	m0943-L		0.0096
LOC_Os03g38930	m0812-L		0
LOC_Os03g43114	m0250-S	Aspergillimide	0
LOC_Os03g43720	m0250-S	Aspergillimide	0
LOC_Os03g43890	m0656-S	di-C,C-pentosyl-apigenin	0.0466
LOC_Os03g45340	m0433-S		0.0016
LOC_Os03g45980	m0566-L	Ursiniolide B	0
LOC_Os03g48310	m0205-L		0.0257
LOC_Os03g48626	m0098-L	3-O-carbamoyl-d-mannose	0
LOC_Os03g48710	m0120-L	4-aminotetrahydrobiopterin	0
LOC_Os03g50430	m0566-L	Ursiniolide B	0
LOC_Os03g50860	m0726-L	C-hexosyl-luteolin O-pentoside	0
LOC_Os03g51650	m0250-S	Aspergillimide	0
LOC_Os03g51680	m0831-L		0
LOC_Os03g51910	m0519-L		0
LOC_Os03g52239	m0741-L	C-pentosyl-chrysoeriol O-hexoside	0
LOC_Os03g55776	m0493-L	Glochidacuminoside C	0
LOC_Os03g57070	m0178-S		0
LOC_Os03g60530	m0561-L		0
LOC_Os03g61810	m0419-S		0
LOC_Os03g62670	m0943-L		0.0167
LOC_Os03g62690	m0531-S		0
LOC_Os03g63074	m0141-S		0
LOC_Os03g63590	m0851-L	Denin	0
LOC_Os03g63680	m0904-L	C-hexosyl-naringenin O-hexosyl-O-hexoside	0
LOC_Os04g01780	m0043-L	Caffeic aldehyde	0
LOC_Os04g02280	m0141-S		0
LOC_Os04g07890	m0418-L	Threonyl carbamoyl adenosine	0.0058
LOC_Os04g17050	m0843-L	Tricin 4'-O-(.-guaiacylglyceryl) ether O-hexoside	0
LOC_Os04g17660	m0340-S		0
LOC_Os04g24165	m0561-L		0
LOC_Os04g24430	m0657-L	Tricin-O-glucoside derivative	0
LOC_Os04g30210	m0419-S		0
LOC_Os04g31010	m0121-L	(2R,3S,4R,5S,6S)-7-nitroheptane-1,2,3,4,5,6-hexol	0
LOC_Os04g31070	m0371-S	Succinyladenosine	0
LOC_Os04g33200	m0785-L		0.0016
LOC_Os04g34270	m0419-S		0
LOC_Os04g37580	m0043-L	Caffeic aldehyde	0
LOC_Os04g40720	m0251-S		0.0331
LOC_Os04g40740	m0371-S	Succinyladenosine	0
LOC_Os04g45170	m0763-L	di-C,C-hexosyl-luteolin	0
LOC_Os04g47240	m0804-L		0
LOC_Os04g47550	m0682-L	Cymarin	0
LOC_Os04g52730	m0076-L	L-Tryptophan	0
LOC_Os04g53230	m0314-L		0
LOC_Os04g53660	m0460-L		0
LOC_Os04g54330	m0467-L	O-methylapigenin C-hexoside	0
LOC_Os04g55800	m0219-S		0
LOC_Os04g58320	m0419-S		0
LOC_Os05g01240	m0121-L	(2R,3S,4R,5S,6S)-7-nitroheptane-1,2,3,4,5,6-hexol	0
LOC_Os05g02650	m0155-L	Feruloyl putrescine	0
LOC_Os05g03120	m0226-L		0
LOC_Os05g03174	m0043-L	Caffeic aldehyde	0
LOC_Os05g03480	m0043-L	Caffeic aldehyde	0
LOC_Os05g03530	m0656-S	di-C,C-pentosyl-apigenin	0.0083
LOC_Os05g03900	m0944-S		0
LOC_Os05g04000	m0250-S	Aspergillimide	0
LOC_Os05g04330	m0241-L		0
LOC_Os05g05330	m0566-L	Ursiniolide B	0
LOC_Os05g05530	m0715-L		0
LOC_Os05g06430	m0647-L		0.0058
LOC_Os05g07890	m0519-L		0
LOC_Os05g07940	m0476-S	Luteolin 6-C-glucoside	0
LOC_Os05g08450	m0177-S	Coumaroyl quinic acid	0
LOC_Os05g11260	m0610-S		0.0299
LOC_Os05g27110	m0893-L		0
LOC_Os05g28960	m0561-L		0
LOC_Os05g33300	m0453-L		0
LOC_Os05g33500	m0872-L	O-malonylhexoside derivative	0.0016
LOC_Os05g34260	m0534-L		0
LOC_Os05g35340	m0476-S	Luteolin 6-C-glucoside	0.0016
LOC_Os05g36930	m0313-L		0.0278
LOC_Os05g39080	m0816-L		0.0071
LOC_Os05g42330	m0142-S		0.0016
LOC_Os05g42350	m0476-S	Luteolin 6-C-glucoside	0.0083
LOC_Os05g44210	m0314-L		0
LOC_Os05g45270	m0943-L		0.0132
LOC_Os05g45660	m0416-S		0
LOC_Os05g48030	m0287-S		0
LOC_Os05g48750	m0561-L		0
LOC_Os05g49880	m0639-L	LPC(1-acyl 18:1)	0
LOC_Os05g49900	m0265-S		0
LOC_Os05g49910	m0043-L	Caffeic aldehyde	0
LOC_Os05g51150	m0148-S		0
LOC_Os05g51670	m0784-L		0
LOC_Os06g02490	m0018-L	L-Aspartic acid	0.0031
LOC_Os06g03560	m0639-L	LPC(1-acyl 18:1)	0
LOC_Os06g03676	m0904-L	C-hexosyl-naringenin O-hexosyl-O-hexoside	0
LOC_Os06g04380	m0434-L		0
LOC_Os06g04530	m0272-L		0
LOC_Os06g05120	m0489-S		0
LOC_Os06g05160	m0247-L		0.0016
LOC_Os06g05430	m0066-S		0.0071
LOC_Os06g05860	m0911-L	C-pentosyl-chrysoeriol O-feruloylhexoside	0
LOC_Os06g06420	m0102-S		0
LOC_Os06g06760	m0241-L		0
LOC_Os06g12310	m0169-L		0
LOC_Os06g12790	m0804-L		0
LOC_Os06g13680	m0043-L	Caffeic aldehyde	0
LOC_Os06g17440	m0084-L	N-Salicyloyl-2-aminopropan-1,3-diol	0
LOC_Os06g18670	m0943-L		0.0031
LOC_Os06g28630	m0639-L	LPC(1-acyl 18:1)	0
LOC_Os06g34070	m0066-S		0
LOC_Os06g38470	m0390-S		0
LOC_Os06g39330	m0561-L		0
LOC_Os06g39690	m0561-L		0
LOC_Os06g42030	m0561-L		0
LOC_Os06g44840	m0332-S		0
LOC_Os06g48300	m0741-L	C-pentosyl-chrysoeriol O-hexoside	0
LOC_Os06g48750	m0043-L	Caffeic aldehyde	0
LOC_Os06g49050	m0726-L	C-hexosyl-luteolin O-pentoside	0
LOC_Os06g49120	m0936-L		0
LOC_Os07g01250	m0314-L		0
LOC_Os07g01620	m0070-L	4', 5'-Dihydropsoralen	0.031
LOC_Os07g01820	m0528-L		0
LOC_Os07g01850	m0528-L		0
LOC_Os07g01890	m0528-L		0
LOC_Os07g02250	m0141-S		0.0016
LOC_Os07g02540	m0102-S		0
LOC_Os07g04690	m0205-L		0.0108
LOC_Os07g04910	m0811-L		0.012
LOC_Os07g05390	m0018-L	L-Aspartic acid	0
LOC_Os07g06800	m0314-L		0
LOC_Os07g09610	m0121-L	(2R,3S,4R,5S,6S)-7-nitroheptane-1,2,3,4,5,6-hexol	0
LOC_Os07g10480	m1019-L		0
LOC_Os07g11150	m0297-S	Sinapoyl O-hexoside	0.1486
LOC_Os07g11280	m0531-S		0
LOC_Os07g12890	m0897-L	C-hexosyl-chrysin O-feruloylhexoside	0
LOC_Os07g14530	m0121-L	(2R,3S,4R,5S,6S)-7-nitroheptane-1,2,3,4,5,6-hexol	0
LOC_Os07g15460	m0925-L		0.019
LOC_Os07g30620	m0857-L		0
LOC_Os07g30950	m0277-S		0
LOC_Os07g35540	m0878-L		0
LOC_Os07g41170	m0318-S		0.0031
LOC_Os07g43370	m0060-S		0.0096
LOC_Os07g44820	m0566-L	Ursiniolide B	0
LOC_Os07g46780	m0561-L		0
LOC_Os07g46852	m0837-L	Tricin O-hexoside derivative	0
LOC_Os07g48960	m0141-S		0.0016
LOC_Os08g02130	m0682-L	Cymarin	0.0016
LOC_Os08g05320	m0456-S		0.0016
LOC_Os08g05470	m0043-L	Caffeic aldehyde	0
LOC_Os08g05750	m0682-L	Cymarin	0
LOC_Os08g05790	m0664-L		0
LOC_Os08g07390	m0416-S		0.0031
LOC_Os08g07840	m0676-S		0.0016
LOC_Os08g08120	m0120-L	4-aminotetrahydrobiopterin	0
LOC_Os08g08586	m0476-S	Luteolin 6-C-glucoside	0.0083
LOC_Os08g09190	m0933-L		0
LOC_Os08g10320	m0190-S		0.0016
LOC_Os08g14660	m0656-S	di-C,C-pentosyl-apigenin	0.0213
LOC_Os08g14770	m0656-S	di-C,C-pentosyl-apigenin	0.0235
LOC_Os08g15040	m0419-S		0
LOC_Os08g26870	m0943-L		0.0083
LOC_Os08g27840	m0594-L		0
LOC_Os08g29600	m0302-L	6-Prenylnaringenin	0
LOC_Os08g30020	m0561-L		0
LOC_Os08g33400	m0225-S		0
LOC_Os08g33820	m0561-L		0
LOC_Os08g38590	m0476-S	Luteolin 6-C-glucoside	0.0045
LOC_Os08g38910	m0092-L	D-Pantothenic acid	0
LOC_Os08g39370	m0043-L	Caffeic aldehyde	0
LOC_Os08g39600	m0141-S		0
LOC_Os08g39830	m0340-S		0
LOC_Os08g39850	m0340-S		0
LOC_Os08g39860	m0340-S		0
LOC_Os08g41500	m0726-L	C-hexosyl-luteolin O-pentoside	0.0144
LOC_Os08g41850	m0218-L	Quercetin	0.0045
LOC_Os08g44230	m0561-L		0
LOC_Os08g44650	m0561-L		0
LOC_Os09g09350	m0485-S		0.0016
LOC_Os09g10340	m0376-S		0
LOC_Os09g12790	m0834-L	3', 4', 5'-Dihydrotricetin O-hexosyl-O-hexoside	0.0201
LOC_Os09g15320	m0608-L		0.0016
LOC_Os09g16760	m0561-L		0
LOC_Os09g19750	m0747-L		0.0178
LOC_Os09g23340	m0419-S		0
LOC_Os09g26960	m0933-L		0
LOC_Os09g27970	m0141-S		0
LOC_Os09g31031	m0682-L	Cymarin	0
LOC_Os09g31502	m0843-L	Tricin 4'-O-(.-guaiacylglyceryl) ether O-hexoside	0
LOC_Os09g31514	m0783-L		0
LOC_Os09g33520	m0601-S	Phellodensin F	0
LOC_Os09g37540	m0467-L	O-methylapigenin C-hexoside	0
LOC_Os09g38670	m0102-S		0
LOC_Os10g02040	m0247-L		0
LOC_Os10g02720	m0206-L	Hexane-1, 5-diol O-hexoside	0
LOC_Os10g02930	m0656-S	di-C,C-pentosyl-apigenin	0.0415
LOC_Os10g05088	m0644-L	Tricin 4'-O-(.-guaiacylglyceryl) ether	0.3154
LOC_Os10g06720	m0422-L	Aliarin	0
LOC_Os10g07210	m0284-S	Tricalysiamide B	0
LOC_Os10g08940	m0656-L	di-C,C-pentosyl-apigenin	0
LOC_Os10g18340	m0561-L		0
LOC_Os10g19080	m0548-S		0.0016
LOC_Os10g21020	m0502-L		0.0058
LOC_Os10g22460	m0566-L	Ursiniolide B	0
LOC_Os10g25030	m0943-L		0.019
LOC_Os10g26570	m0558-L	Selgin O-hexoside	0
LOC_Os10g28030	m0417-L		0
LOC_Os10g30300	m0141-S		0.0083
LOC_Os10g30860	m0879-L	Tricin derivative	0
LOC_Os10g30970	m0205-L		0.0071
LOC_Os10g33730	m0577-L	Malvidin O-hexoside	0.0083
LOC_Os10g33840	m0845-L	Tricin 4'-O-(.-guaiacylglyceryl) ether O-hexoside	0
LOC_Os10g34170	m0846-L	Tricin 4'-O-(.-guaiacylglyceryl) ether O-hexoside	0
LOC_Os10g35490	m0943-L		0.0016
LOC_Os10g36650	m0561-L		0
LOC_Os10g36924	m0219-S		0
LOC_Os10g37640	m0182-S	Punicic acid	0
LOC_Os10g39930	m0561-L		0
LOC_Os10g40740	m0043-L	Caffeic aldehyde	0
LOC_Os10g40960	m0561-L		0
LOC_Os10g41400	m0508-S	Chrysoeriol 7-O-hexoside	0
LOC_Os10g41510	m0419-S		0
LOC_Os10g42190	m0944-L		0.0108
LOC_Os10g42800	m0936-L		0.0016
LOC_Os10g42900	m0918-L		0.0235
LOC_Os11g04320	m0138-S	Phytocassane C	0.0016
LOC_Os11g04560	m0786-L		0
LOC_Os11g06720	m1003-L	Brevifolincarboxylic acid	0
LOC_Os11g07450	m0528-L		0
LOC_Os11g10310	m0566-L	Ursiniolide B	0
LOC_Os11g10480	m0092-L	D-Pantothenic acid	0.0016
LOC_Os11g13420	m0251-S		0.0659
LOC_Os11g14570	m0002-S	L-Asparagine	0
LOC_Os11g14950	m0664-L		0.0016
LOC_Os11g17610	m0066-S		0.062
LOC_Os11g24590	m0177-S	Coumaroyl quinic acid	0
LOC_Os11g25160	m0043-L	Caffeic aldehyde	0
LOC_Os11g31470	m0880-L		0
LOC_Os11g31700	m0392-S	Peonidin 3-O-glucoside	0.0016
LOC_Os11g32410	m0712-L	Tricin derivative	0
LOC_Os11g34910	m0469-S		0.0016
LOC_Os11g34920	m0393-S	LPC(1-acyl 14:1)	0.0096
LOC_Os11g37130	m0486-L		0
LOC_Os11g37200	m0138-S	Phytocassane C	0
LOC_Os11g39130	m0944-L		0
LOC_Os11g41710	m0785-L		0
LOC_Os11g42490	m0561-L		0
LOC_Os11g42850	m0102-S		0
LOC_Os11g43900	m0205-L		0.0224
LOC_Os11g45130	m0607-L	Picramnioside D	0.0771
LOC_Os11g45280	m0858-L		0
LOC_Os11g45290	m0330-L		0.1985
LOC_Os11g45295	m0353-S		0
LOC_Os11g47210	m1003-L	Brevifolincarboxylic acid	0.0031
LOC_Os12g01540	m0450-S	Ephemeranthoside	0
LOC_Os12g10784	m0639-L	LPC(1-acyl 18:1)	0.0016
LOC_Os12g17090	m0453-L		0
LOC_Os12g25180	m0448-L		0.0016
LOC_Os12g29990	m0289-L	Gibberellin A12	0
LOC_Os12g32280	m0745-L		0
LOC_Os12g34108	m0911-L	C-pentosyl-chrysoeriol O-feruloylhexoside	0.0071
LOC_Os12g36860	m0890-L		0.0945
LOC_Os12g37710	m0141-S		0
LOC_Os12g38730	m0277-S		0
LOC_Os12g38850	m0003-L	Choline	0
LOC_Os12g42860	m0043-L	Caffeic aldehyde	0
LOC_Os12g43380	m0289-L	Gibberellin A12	0

## Sheet: e - e (BP)
Trait	Most similar trait	p-value
LOC_Os01g01302	LOC_Os06g39690	0
LOC_Os01g01680	LOC_Os01g13280	0
LOC_Os01g01720	LOC_Os03g57070	0
LOC_Os01g02000	LOC_Os02g34990	0
LOC_Os01g03549	LOC_Os01g15029	0
LOC_Os01g05650	LOC_Os02g02890	0
LOC_Os01g06270	LOC_Os03g12910	0
LOC_Os01g07260	LOC_Os07g05390	0
LOC_Os01g07590	LOC_Os10g39930	0
LOC_Os01g08370	LOC_Os04g47550	0
LOC_Os01g08760	LOC_Os01g09670	0.0257
LOC_Os01g09305	LOC_Os01g33050	0
LOC_Os01g09670	LOC_Os10g26570	0.0213
LOC_Os01g10450	LOC_Os05g49880	0
LOC_Os01g10504	LOC_Os06g49120	0
LOC_Os01g11120	LOC_Os07g05390	0.0045
LOC_Os01g11414	LOC_Os01g41630	0
LOC_Os01g12210	LOC_Os06g48750	0
LOC_Os01g13060	LOC_Os03g04470	0
LOC_Os01g13280	LOC_Os04g52730	0
LOC_Os01g14510	LOC_Os01g55720	0
LOC_Os01g15029	LOC_Os05g03480	0
LOC_Os01g16370	LOC_Os05g05530	0.0659
LOC_Os01g17070	LOC_Os02g06270	0
LOC_Os01g19820	LOC_Os02g21750	0
LOC_Os01g19940	LOC_Os08g05470	0
LOC_Os01g20120	LOC_Os08g08120	0
LOC_Os01g21610	LOC_Os03g17174	0
LOC_Os01g23990	LOC_Os01g01302	0
LOC_Os01g24710	LOC_Os04g34270	0
LOC_Os01g25189	LOC_Os07g04910	0
LOC_Os01g25320	LOC_Os02g11705	0.0031
LOC_Os01g26174	LOC_Os06g38470	0
LOC_Os01g28450	LOC_Os01g39810	0
LOC_Os01g33050	LOC_Os05g03480	0
LOC_Os01g33684	LOC_Os11g31470	0.0488
LOC_Os01g34610	LOC_Os08g39600	0
LOC_Os01g34620	LOC_Os01g37280	0
LOC_Os01g35789	LOC_Os01g34620	0.0096
LOC_Os01g36890	LOC_Os03g28300	0.0945
LOC_Os01g36950	LOC_Os03g06580	0.064
LOC_Os01g37280	LOC_Os01g34620	0
LOC_Os01g39810	LOC_Os01g28450	0
LOC_Os01g40094	LOC_Os01g54424	0.0031
LOC_Os01g40690	LOC_Os03g51680	0
LOC_Os01g41630	LOC_Os01g11414	0
LOC_Os01g42280	LOC_Os07g04690	0.0031
LOC_Os01g43851	LOC_Os05g08450	0.0045
LOC_Os01g46060	LOC_Os06g17440	0
LOC_Os01g46169	LOC_Os11g17610	0.0058
LOC_Os01g49330	LOC_Os09g16760	0
LOC_Os01g49529	LOC_Os04g33200	0.0016
LOC_Os01g52720	LOC_Os04g40720	0
LOC_Os01g52730	LOC_Os05g49880	0
LOC_Os01g52851	LOC_Os01g53710	0.0031
LOC_Os01g53370	LOC_Os01g10504	0.0016
LOC_Os01g53570	LOC_Os01g42280	0
LOC_Os01g53710	LOC_Os06g12790	0
LOC_Os01g53790	LOC_Os02g06360	0
LOC_Os01g54424	LOC_Os01g40094	0.0031
LOC_Os01g54990	LOC_Os01g11120	0.0224
LOC_Os01g55300	LOC_Os05g42330	0.0031
LOC_Os01g55570	LOC_Os03g19760	0
LOC_Os01g55720	LOC_Os06g39690	0
LOC_Os01g56190	LOC_Os03g15840	0
LOC_Os01g58194	LOC_Os10g41510	0
LOC_Os01g58890	LOC_Os07g01250	0
LOC_Os01g60280	LOC_Os07g15460	0
LOC_Os01g60530	LOC_Os02g29210	0
LOC_Os01g61044	LOC_Os01g72200	0
LOC_Os01g62900	LOC_Os04g07890	0.0045
LOC_Os01g65350	LOC_Os04g07890	0.0132
LOC_Os01g66640	LOC_Os05g48750	0
LOC_Os01g66890	LOC_Os04g53230	0
LOC_Os01g68524	LOC_Os07g02250	0
LOC_Os01g68710	LOC_Os04g58320	0
LOC_Os01g70860	LOC_Os02g11705	0.0498
LOC_Os01g72049	LOC_Os01g61044	0.012
LOC_Os01g72200	LOC_Os01g61044	0
LOC_Os01g72310	LOC_Os07g04690	0
LOC_Os01g72860	LOC_Os01g13060	0
LOC_Os01g72870	LOC_Os01g09305	0
LOC_Os01g73250	LOC_Os11g34910	0.0058
LOC_Os01g73514	LOC_Os07g02540	0
LOC_Os01g73540	LOC_Os09g27970	0
LOC_Os01g74300	LOC_Os08g33400	0
LOC_Os01g74450	LOC_Os06g39690	0
LOC_Os02g01790	LOC_Os01g13060	0
LOC_Os02g02390	LOC_Os03g63680	0
LOC_Os02g02890	LOC_Os02g01790	0
LOC_Os02g06270	LOC_Os07g44820	0
LOC_Os02g06360	LOC_Os01g53790	0
LOC_Os02g10860	LOC_Os06g39330	0
LOC_Os02g11705	LOC_Os10g37640	0
LOC_Os02g15870	LOC_Os02g49700	0.0031
LOC_Os02g16640	LOC_Os11g45295	0.0083
LOC_Os02g17350	LOC_Os04g01780	0
LOC_Os02g17380	LOC_Os06g39690	0
LOC_Os02g21750	LOC_Os10g41400	0
LOC_Os02g29210	LOC_Os01g60530	0
LOC_Os02g32110	LOC_Os10g34170	0.0045
LOC_Os02g34990	LOC_Os03g12910	0
LOC_Os02g39700	LOC_Os03g22740	0
LOC_Os02g46930	LOC_Os07g46852	0
LOC_Os02g47920	LOC_Os06g28630	0
LOC_Os02g49700	LOC_Os06g49050	0
LOC_Os02g49840	LOC_Os12g32280	0
LOC_Os02g50240	LOC_Os10g40960	0
LOC_Os02g50330	LOC_Os01g36890	0.1346
LOC_Os02g51450	LOC_Os10g05088	0.1713
LOC_Os02g56320	LOC_Os03g52239	0
LOC_Os02g58480	LOC_Os01g08370	0
LOC_Os03g01940	LOC_Os01g53370	0.0994
LOC_Os03g04260	LOC_Os01g56190	0.0096
LOC_Os03g04470	LOC_Os02g10860	0
LOC_Os03g05520	LOC_Os04g58320	0
LOC_Os03g06370	LOC_Os01g73250	0.0016
LOC_Os03g06580	LOC_Os01g36950	0.064
LOC_Os03g06730	LOC_Os07g01620	0.068
LOC_Os03g10030	LOC_Os05g03900	0
LOC_Os03g11550	LOC_Os01g13280	0
LOC_Os03g11650	LOC_Os07g01250	0
LOC_Os03g12910	LOC_Os02g34990	0
LOC_Os03g13274	LOC_Os06g49120	0
LOC_Os03g13560	LOC_Os08g38590	0
LOC_Os03g13730	LOC_Os01g13060	0
LOC_Os03g14590	LOC_Os08g44650	0
LOC_Os03g15600	LOC_Os08g02130	0
LOC_Os03g15840	LOC_Os01g56190	0
LOC_Os03g16430	LOC_Os08g39600	0
LOC_Os03g16470	LOC_Os03g63680	0.0083
LOC_Os03g17174	LOC_Os01g21610	0
LOC_Os03g19290	LOC_Os05g03120	0.0071
LOC_Os03g19760	LOC_Os08g30020	0
LOC_Os03g20020	LOC_Os01g11120	0.0268
LOC_Os03g21270	LOC_Os08g38590	0
LOC_Os03g21400	LOC_Os02g01790	0
LOC_Os03g22050	LOC_Os03g52239	0.0156
LOC_Os03g22740	LOC_Os02g39700	0
LOC_Os03g23010	LOC_Os03g11650	0
LOC_Os03g23950	LOC_Os05g45270	0.0083
LOC_Os03g26210	LOC_Os07g15460	0
LOC_Os03g27590	LOC_Os03g51680	0.0224
LOC_Os03g28300	LOC_Os01g65350	0.0812
LOC_Os03g30530	LOC_Os01g73250	0.0246
LOC_Os03g31730	LOC_Os07g04690	0.0235
LOC_Os03g36960	LOC_Os06g17440	0
LOC_Os03g38330	LOC_Os03g01940	0.0518
LOC_Os03g38930	LOC_Os07g14530	0
LOC_Os03g43114	LOC_Os05g34260	0
LOC_Os03g43720	LOC_Os01g09305	0
LOC_Os03g43890	LOC_Os04g17050	0
LOC_Os03g45340	LOC_Os06g05860	0.0156
LOC_Os03g45980	LOC_Os07g44820	0
LOC_Os03g48310	LOC_Os10g41400	0.0031
LOC_Os03g48626	LOC_Os07g46852	0
LOC_Os03g48710	LOC_Os01g13060	0
LOC_Os03g50430	LOC_Os01g40690	0
LOC_Os03g50860	LOC_Os05g07940	0
LOC_Os03g51650	LOC_Os02g01790	0
LOC_Os03g51680	LOC_Os01g40690	0
LOC_Os03g51910	LOC_Os05g07890	0
LOC_Os03g52239	LOC_Os06g48300	0
LOC_Os03g55776	LOC_Os07g02540	0
LOC_Os03g57070	LOC_Os01g55570	0
LOC_Os03g60530	LOC_Os06g39690	0
LOC_Os03g61810	LOC_Os09g23340	0
LOC_Os03g62670	LOC_Os10g30860	0.0235
LOC_Os03g62690	LOC_Os03g16430	0.0031
LOC_Os03g63074	LOC_Os08g39600	0
LOC_Os03g63590	LOC_Os01g11120	0.0224
LOC_Os03g63680	LOC_Os06g03676	0
LOC_Os04g01780	LOC_Os01g33050	0
LOC_Os04g02280	LOC_Os01g34610	0
LOC_Os04g07890	LOC_Os05g39080	0.0058
LOC_Os04g17050	LOC_Os01g73540	0
LOC_Os04g17660	LOC_Os03g17174	0
LOC_Os04g24165	LOC_Os08g30020	0
LOC_Os04g24430	LOC_Os12g43380	0
LOC_Os04g30210	LOC_Os04g34270	0
LOC_Os04g31010	LOC_Os07g14530	0
LOC_Os04g31070	LOC_Os03g15600	0
LOC_Os04g33200	LOC_Os10g19080	0.0083
LOC_Os04g34270	LOC_Os04g30210	0
LOC_Os04g37580	LOC_Os05g03480	0
LOC_Os04g40720	LOC_Os01g34610	0
LOC_Os04g40740	LOC_Os08g05790	0
LOC_Os04g45170	LOC_Os11g13420	0.067
LOC_Os04g47240	LOC_Os06g12790	0
LOC_Os04g47550	LOC_Os01g08370	0
LOC_Os04g52730	LOC_Os01g13280	0
LOC_Os04g53230	LOC_Os01g66890	0
LOC_Os04g53660	LOC_Os04g54330	0
LOC_Os04g54330	LOC_Os04g53660	0
LOC_Os04g55800	LOC_Os02g01790	0
LOC_Os04g58320	LOC_Os09g23340	0
LOC_Os05g01240	LOC_Os07g09610	0
LOC_Os05g02650	LOC_Os01g09305	0
LOC_Os05g03120	LOC_Os03g38930	0
LOC_Os05g03174	LOC_Os05g03480	0
LOC_Os05g03480	LOC_Os08g05470	0
LOC_Os05g03530	LOC_Os01g46060	0.2855
LOC_Os05g03900	LOC_Os03g10030	0
LOC_Os05g04000	LOC_Os03g43720	0
LOC_Os05g04330	LOC_Os05g03120	0.0058
LOC_Os05g05330	LOC_Os07g44820	0
LOC_Os05g05530	LOC_Os11g45290	0
LOC_Os05g06430	LOC_Os07g04690	0.0289
LOC_Os05g07890	LOC_Os03g51910	0
LOC_Os05g07940	LOC_Os08g38590	0
LOC_Os05g08450	LOC_Os11g24590	0
LOC_Os05g11260	LOC_Os10g41400	0.0071
LOC_Os05g27110	LOC_Os08g33400	0
LOC_Os05g28960	LOC_Os01g55720	0
LOC_Os05g33300	LOC_Os01g41630	0
LOC_Os05g33500	LOC_Os10g41400	0.0045
LOC_Os05g34260	LOC_Os03g43720	0
LOC_Os05g35340	LOC_Os09g37540	0
LOC_Os05g36930	LOC_Os07g44820	0.1785
LOC_Os05g39080	LOC_Os04g07890	0.0058
LOC_Os05g42330	LOC_Os01g55300	0.0031
LOC_Os05g42350	LOC_Os03g13560	0
LOC_Os05g44210	LOC_Os01g66890	0
LOC_Os05g45270	LOC_Os06g12790	0.0016
LOC_Os05g45660	LOC_Os03g11550	0.0132
LOC_Os05g48030	LOC_Os08g44650	0
LOC_Os05g48750	LOC_Os03g04470	0
LOC_Os05g49880	LOC_Os07g30620	0
LOC_Os05g49900	LOC_Os09g12790	0.0083
LOC_Os05g49910	LOC_Os06g13680	0
LOC_Os05g51150	LOC_Os04g54330	0
LOC_Os05g51670	LOC_Os04g52730	0.0016
LOC_Os06g02490	LOC_Os01g11120	0.0289
LOC_Os06g03560	LOC_Os05g49880	0
LOC_Os06g03676	LOC_Os03g63680	0
LOC_Os06g04380	LOC_Os11g37130	0
LOC_Os06g04530	LOC_Os06g17440	0.6163
LOC_Os06g05120	LOC_Os10g30860	0.0289
LOC_Os06g05160	LOC_Os10g02040	0
LOC_Os06g05430	LOC_Os05g45270	0.0257
LOC_Os06g05860	LOC_Os03g45340	0.0156
LOC_Os06g06420	LOC_Os08g08120	0
LOC_Os06g06760	LOC_Os11g31470	0
LOC_Os06g12310	LOC_Os11g42850	0.0167
LOC_Os06g12790	LOC_Os04g47240	0
LOC_Os06g13680	LOC_Os11g25160	0
LOC_Os06g17440	LOC_Os06g03676	0
LOC_Os06g18670	LOC_Os02g21750	0.0016
LOC_Os06g28630	LOC_Os10g22460	0
LOC_Os06g34070	LOC_Os07g12890	0
LOC_Os06g38470	LOC_Os05g35340	0
LOC_Os06g39330	LOC_Os02g10860	0
LOC_Os06g39690	LOC_Os03g60530	0
LOC_Os06g42030	LOC_Os01g56190	0
LOC_Os06g44840	LOC_Os10g30860	0.0132
LOC_Os06g48300	LOC_Os03g52239	0
LOC_Os06g48750	LOC_Os01g12210	0
LOC_Os06g49050	LOC_Os02g49700	0
LOC_Os06g49120	LOC_Os03g13274	0
LOC_Os07g01250	LOC_Os03g11650	0
LOC_Os07g01620	LOC_Os03g06730	0.068
LOC_Os07g01820	LOC_Os05g04000	0
LOC_Os07g01850	LOC_Os03g45980	0
LOC_Os07g01890	LOC_Os07g44820	0
LOC_Os07g02250	LOC_Os01g68524	0
LOC_Os07g02540	LOC_Os01g73514	0
LOC_Os07g04690	LOC_Os01g72310	0
LOC_Os07g04910	LOC_Os01g25189	0
LOC_Os07g05390	LOC_Os01g07260	0
LOC_Os07g06800	LOC_Os01g66890	0
LOC_Os07g09610	LOC_Os05g01240	0
LOC_Os07g10480	LOC_Os07g04690	0
LOC_Os07g11150	LOC_Os05g03120	0.0278
LOC_Os07g11280	LOC_Os11g13420	0
LOC_Os07g12890	LOC_Os06g34070	0
LOC_Os07g14530	LOC_Os04g31010	0
LOC_Os07g15460	LOC_Os03g26210	0
LOC_Os07g30620	LOC_Os05g49880	0
LOC_Os07g30950	LOC_Os04g55800	0
LOC_Os07g35540	LOC_Os05g51150	0
LOC_Os07g41170	LOC_Os04g52730	0.0058
LOC_Os07g43370	LOC_Os08g10320	0.0083
LOC_Os07g44820	LOC_Os03g45980	0
LOC_Os07g46780	LOC_Os08g30020	0
LOC_Os07g46852	LOC_Os02g46930	0
LOC_Os07g48960	LOC_Os08g14660	0
LOC_Os08g02130	LOC_Os03g15600	0
LOC_Os08g05320	LOC_Os10g41400	0.0268
LOC_Os08g05470	LOC_Os05g03480	0
LOC_Os08g05750	LOC_Os02g58480	0
LOC_Os08g05790	LOC_Os04g31070	0
LOC_Os08g07390	LOC_Os02g17350	0.0213
LOC_Os08g07840	LOC_Os08g05790	0
LOC_Os08g08120	LOC_Os01g55570	0
LOC_Os08g08586	LOC_Os08g38590	0
LOC_Os08g09190	LOC_Os11g25160	0
LOC_Os08g10320	LOC_Os07g43370	0.0083
LOC_Os08g14660	LOC_Os07g48960	0
LOC_Os08g14770	LOC_Os08g05790	0
LOC_Os08g15040	LOC_Os04g34270	0
LOC_Os08g26870	LOC_Os03g11550	0.0031
LOC_Os08g27840	LOC_Os09g10340	0.0016
LOC_Os08g29600	LOC_Os01g13280	0
LOC_Os08g30020	LOC_Os07g46780	0
LOC_Os08g33400	LOC_Os05g27110	0
LOC_Os08g33820	LOC_Os08g44230	0
LOC_Os08g38590	LOC_Os03g13560	0
LOC_Os08g38910	LOC_Os04g54330	0
LOC_Os08g39370	LOC_Os01g15029	0
LOC_Os08g39600	LOC_Os03g63074	0
LOC_Os08g39830	LOC_Os08g39850	0
LOC_Os08g39850	LOC_Os08g39830	0
LOC_Os08g39860	LOC_Os08g39850	0
LOC_Os08g41500	LOC_Os12g01540	0
LOC_Os08g41850	LOC_Os02g17350	0.0224
LOC_Os08g44230	LOC_Os06g39690	0
LOC_Os08g44650	LOC_Os06g39690	0
LOC_Os09g09350	LOC_Os05g03120	0.0083
LOC_Os09g10340	LOC_Os01g60280	0
LOC_Os09g12790	LOC_Os05g49900	0.0083
LOC_Os09g15320	LOC_Os04g17050	0.0569
LOC_Os09g16760	LOC_Os03g04470	0
LOC_Os09g19750	LOC_Os05g03120	0
LOC_Os09g23340	LOC_Os04g58320	0
LOC_Os09g26960	LOC_Os01g09305	0
LOC_Os09g27970	LOC_Os01g73540	0
LOC_Os09g31031	LOC_Os03g15600	0
LOC_Os09g31502	LOC_Os08g39860	0
LOC_Os09g31514	LOC_Os05g28960	0
LOC_Os09g33520	LOC_Os08g39860	0
LOC_Os09g37540	LOC_Os05g35340	0
LOC_Os09g38670	LOC_Os01g55570	0
LOC_Os10g02040	LOC_Os10g35490	0
LOC_Os10g02720	LOC_Os01g46060	0.0278
LOC_Os10g02930	LOC_Os01g25189	0
LOC_Os10g05088	LOC_Os02g56320	0.0742
LOC_Os10g06720	LOC_Os12g25180	0
LOC_Os10g07210	LOC_Os07g04690	0.0132
LOC_Os10g08940	LOC_Os01g05650	0.1146
LOC_Os10g18340	LOC_Os05g48750	0
LOC_Os10g19080	LOC_Os04g33200	0.0083
LOC_Os10g21020	LOC_Os10g41400	0.0058
LOC_Os10g22460	LOC_Os06g28630	0
LOC_Os10g25030	LOC_Os01g19820	0
LOC_Os10g26570	LOC_Os10g25030	0.0058
LOC_Os10g28030	LOC_Os01g73250	0.0016
LOC_Os10g30300	LOC_Os12g32280	0
LOC_Os10g30860	LOC_Os06g44840	0.0132
LOC_Os10g30970	LOC_Os07g04690	0.0016
LOC_Os10g33730	LOC_Os03g04260	0.0701
LOC_Os10g33840	LOC_Os09g23340	0.0331
LOC_Os10g34170	LOC_Os01g56190	0.0016
LOC_Os10g35490	LOC_Os10g02040	0
LOC_Os10g36650	LOC_Os11g42850	0
LOC_Os10g36924	LOC_Os01g14510	0
LOC_Os10g37640	LOC_Os02g11705	0
LOC_Os10g39930	LOC_Os01g07590	0
LOC_Os10g40740	LOC_Os01g15029	0
LOC_Os10g40960	LOC_Os01g73514	0
LOC_Os10g41400	LOC_Os12g29990	0
LOC_Os10g41510	LOC_Os01g58194	0
LOC_Os10g42190	LOC_Os02g16640	0.0144
LOC_Os10g42800	LOC_Os06g49120	0
LOC_Os10g42900	LOC_Os06g12310	0.0384
LOC_Os11g04320	LOC_Os05g35340	0
LOC_Os11g04560	LOC_Os04g52730	0.0299
LOC_Os11g06720	LOC_Os07g01850	0
LOC_Os11g07450	LOC_Os07g01890	0
LOC_Os11g10310	LOC_Os07g44820	0
LOC_Os11g10480	LOC_Os04g54330	0
LOC_Os11g13420	LOC_Os07g11280	0
LOC_Os11g14570	LOC_Os09g27970	0.0016
LOC_Os11g14950	LOC_Os08g02130	0
LOC_Os11g17610	LOC_Os01g46169	0.0058
LOC_Os11g24590	LOC_Os05g08450	0
LOC_Os11g25160	LOC_Os08g09190	0
LOC_Os11g31470	LOC_Os04g17050	0
LOC_Os11g31700	LOC_Os11g32410	0.1055
LOC_Os11g32410	LOC_Os01g25189	0.0083
LOC_Os11g34910	LOC_Os01g73250	0.0058
LOC_Os11g34920	LOC_Os03g38930	0.0456
LOC_Os11g37130	LOC_Os06g04380	0
LOC_Os11g37200	LOC_Os02g10860	0
LOC_Os11g39130	LOC_Os04g31010	0
LOC_Os11g41710	LOC_Os10g28030	0
LOC_Os11g42490	LOC_Os01g41630	0
LOC_Os11g42850	LOC_Os01g11414	0
LOC_Os11g43900	LOC_Os10g41400	0
LOC_Os11g45130	LOC_Os01g08760	0.0781
LOC_Os11g45280	LOC_Os01g20120	0
LOC_Os11g45290	LOC_Os05g05530	0
LOC_Os11g45295	LOC_Os05g03120	0.0518
LOC_Os11g47210	LOC_Os02g06360	0.0144
LOC_Os12g01540	LOC_Os03g50860	0
LOC_Os12g10784	LOC_Os06g03560	0.0083
LOC_Os12g17090	LOC_Os10g18340	0
LOC_Os12g25180	LOC_Os10g06720	0
LOC_Os12g29990	LOC_Os10g41400	0
LOC_Os12g32280	LOC_Os02g49840	0
LOC_Os12g34108	LOC_Os06g05860	0.0425
LOC_Os12g36860	LOC_Os03g31730	0.0548
LOC_Os12g37710	LOC_Os08g39600	0
LOC_Os12g38730	LOC_Os04g58320	0.0178
LOC_Os12g38850	LOC_Os03g45980	0
LOC_Os12g42860	LOC_Os09g26960	0
LOC_Os12g43380	LOC_Os04g24430	0

## Sheet: ph - ph (MF)
Trait	Trait name	Most similar trait	Trait name of most similar trait	p-value
TO:0000014	panicle weight	TO:0000586	seminal root length	0
TO:0000036	hybrid incompatibilty	TO:0000170	elongation ability	0.0189
TO:0000044	panicle length	TO:0000641	primary branch length	0.0029
TO:0000068	stigma exsertion	TO:0000462	gelatinization temperature	0.0873
TO:0000072	lodging incidence	TO:0000544	mesocotyl length	0
TO:0000085	awn length	TO:0000374	breakdown viscosity	0
TO:0000088	blast disease resistance	TO:0000036	hybrid incompatibilty	0.0912
TO:0000090	root number	TO:0000094	basal root thickness	0
TO:0000093	leaf rolling	TO:0000344	days to flower	0.0029
TO:0000094	rice yellow mottle virus resistance	TO:0000090	penetrated root thickness	0
TO:0000096	penetrated root thickness	TO:0000430	germination speed	0
TO:0000102	root pulling force	TO:0000211	gel consistency	0
TO:0000104	ratooning ability	TO:0000434	root activity	0
TO:0000128	phosphorus sensitivity	TO:0000136	relative water content	0
TO:0000136	chalkiness of endosperm	TO:0000128	harvest index	0
TO:0000144	harvest index	TO:0000462	gelatinization temperature	0.1011
TO:0000170	leaf length	TO:0000531	anther length	0.0086
TO:0000175	relative water content	TO:0000206	leaf angle	0.0016
TO:0000205	days to heading	TO:0000428	callus induction	0.0258
TO:0000206	milled rice ratio	TO:0000515	relative growth rate	0
TO:0000211	internode length	TO:0000102	phosphorus sensitivity	0
TO:0000222	seed length	TO:0000625	spikelet density	0.0117
TO:0000224	panicle number	TO:0000344	days to flower	0.0075
TO:0000227	elongation ability	TO:0000090	penetrated root thickness	0.0042
TO:0000233	bacterial blight disease resistance	TO:0000369	vegetative growth time	0.0042
TO:0000243	spikelet fertility	TO:0000538	large vascular bundle number to leaf area ratio	0.0016
TO:0000249	seed weight	TO:0000586	seminal root length	0.0096
TO:0000255	amylose content	TO:0000144	milled rice ratio	0.0086
TO:0000269	white-backed planthopper resistance	TO:0000446	leaf drying	0.0029
TO:0000279	leaf angle	TO:0000547	primary branch	0.0086
TO:0000291	plant height	TO:0000531	anther length	0.0053
TO:0000303	gel consistency	TO:0000531	anther length	0.0042
TO:0000305	head rice	TO:0000579	root dry weight to tiller number ratio	0
TO:0000308	iron sensitivity	TO:0000446	leaf drying	0.0075
TO:0000312	root length	TO:0000369	vegetative growth time	0.0016
TO:0000325	root volume	TO:0000088	rice yellow mottle virus resistance	0.0042
TO:0000336	invitro regeneration ability	TO:0000532	apiculus hair length	0.0457
TO:0000344	leaf senescence	TO:0000224	iron sensitivity	0.0075
TO:0000351	seed dormancy	TO:0000094	basal root thickness	0.0228
TO:0000354	sheath blight disease resistance	TO:0000430	germination speed	0.0016
TO:0000366	100-grain weight	TO:0000369	vegetative growth time	0
TO:0000369	root to shoot ratio	TO:0000366	reproductive growth time	0
TO:0000374	root weight	TO:0000085	leaf rolling	0
TO:0000376	seedling vigor	TO:0000651	flour color	0.0397
TO:0000377	carbohydrate content	TO:0000495	chlorophyll content	0.0029
TO:0000381	cold tolerance	TO:0000632	green plantlet yield frequency	0.0775
TO:0000383	root thickness	TO:0000531	anther length	0.0587
TO:0000390	male fertility restoration	TO:0000538	large vascular bundle number to leaf area ratio	0.0287
TO:0000402	nadh-dependent glutamate synthase content	TO:0000434	root activity	0
TO:0000411	soluble protein content	TO:0000547	primary branch	0.0065
TO:0000412	biomass yield	TO:0000547	primary branch	0.0065
TO:0000416	total amylase activity	TO:0000243	invitro regeneration ability	0.0042
TO:0000421	culm thickness	TO:0000519	rooting depth	0.0042
TO:0000424	days to flower	TO:0000538	large vascular bundle number to leaf area ratio	0.0075
TO:0000428	tiller number	TO:0000632	green plantlet yield frequency	0
TO:0000429	zinc sensitivity	TO:0000641	primary branch length	0.0042
TO:0000430	dry mass	TO:0000096	ratooning ability	0
TO:0000434	aluminum sensitivity	TO:0000547	primary branch	0.0075
TO:0000435	reproductive growth time	TO:0000430	germination speed	0.0075
TO:0000446	vegetative growth time	TO:0000269	100-grain weight	0.0029
TO:0000448	leaf width	TO:0000466	carbon content	0.123
TO:0000449	breakdown viscosity	TO:0000308	male fertility restoration	0.0219
TO:0000451	consistency viscosity	TO:0000672	rice bran percentage	0.0065
TO:0000452	cooked kernel elongation	TO:0000538	large vascular bundle number to leaf area ratio	0.0053
TO:0000453	cracked grain percentage	TO:0000136	relative water content	0.0029
TO:0000462	1000-grain weight	TO:0000068	lodging incidence	0.0873
TO:0000466	grain belly percent white	TO:0000448	filled grain percentage	0.123
TO:0000467	grain core percent white	TO:0000507	osmotic adjustment capacity	0.0169
TO:0000469	grain yield	TO:0000544	mesocotyl length	0.2139
TO:0000471	grain width	TO:0000586	seminal root length	0.0065
TO:0000495	grain length to width ratio	TO:0000734	grain length	0
TO:0000502	setback	TO:0000094	basal root thickness	0.0158
TO:0000507	embryosac abortion	TO:0000586	seminal root length	0.0029
TO:0000510	pollen fertility	TO:0000531	anther length	0.0029
TO:0000515	brown planthopper resistance	TO:0000206	leaf angle	0
TO:0000516	callus induction	TO:0000586	seminal root length	0.0117
TO:0000517	salt sensitivity	TO:0000088	rice yellow mottle virus resistance	0.0536
TO:0000519	germination speed	TO:0000586	seminal root length	0.0086
TO:0000531	root activity	TO:0000291	carbohydrate content	0.0053
TO:0000532	grain number	TO:0000072	awn length	0
TO:0000538	leaf drying	TO:0000424	brown planthopper resistance	0.0075
TO:0000544	filled grain percentage	TO:0000072	awn length	0
TO:0000547	grain yield per plant	TO:0000434	root activity	0.0075
TO:0000557	large vascular bundle number to spikelet number ratio	TO:0000434	root activity	0.0029
TO:0000576	leaf area to spikelet number ratio	TO:0000586	seminal root length	0.0096
TO:0000579	panicle tiller ratio	TO:0000305	glutamine synthetase content	0
TO:0000586	seed set percent	TO:0000576	culm length	0.0096
TO:0000589	spikelet number	TO:0000344	days to flower	0
TO:0000598	total biomass yield	TO:0000402	grain width	0
TO:0000605	gelatinization temperature	TO:0000411	grain length to width ratio	0.0053
TO:0000616	carbon content	TO:0000144	milled rice ratio	0.0238
TO:0000617	cell membrane stability	TO:0000466	carbon content	0.0278
TO:0000624	days to maturity	TO:0000430	germination speed	0.0053
TO:0000625	root penetration index	TO:0000344	days to flower	0.0016
TO:0000632	chlorophyll content	TO:0000428	callus induction	0
TO:0000641	KClO3 resistance	TO:0000044	stigma exsertion	0.0029
TO:0000651	osmotic adjustment capacity	TO:0000376	consistency viscosity	0.0397
TO:0000659	penetrated to total root ratio	TO:0000531	anther length	0.0487
TO:0000661	relative growth rate	TO:0000446	leaf drying	0.0238
TO:0000672	relative root length	TO:0000128	harvest index	0.0075
TO:0000734	rooting depth	TO:0000495	chlorophyll content	0
TO:0002662	total shoot elongation under submergence	TO:0000412	setback	0
anther length
apiculus hair length
large vascular bundle number to leaf area ratio
large vascular bundle number
leaf area
leaf length to width ratio
mesocotyl length
primary branch
secondary branch
spikelets per panicle length
tiller angle
root dry weight to tiller number ratio
seminal root length
grain weight
protein content
H2O2 content
leaf perimeter
colored grain percentage
allelopathic effect
spikelet density
green plantlet yield frequency
primary branch length
flour color
phyllochron
tiller bud dormancy
rice bran percentage
grain length
leaf rolloing tolerance

[truncated: 8 more sheets: ph - m (MF), ph - e (MF), m - ph (MF), m - m (MF), m - e (MF), e - ph (MF), e - m (MF), e - e (MF)]
