# Supplementary material for: Similarities between plant traits based on their connection to underlying gene functions
Source: PLoS One. 2017 Aug 10;12(8):e0182097. doi: 10.1371/journal.pone.0182097 (PMC5552327; doi:10.1371/journal.pone.0182097)
Supplement: S1 Dataset — In these networks, each node represents a trait, and a connection between nodes indicates a significant similarity between the two traits. The following files are provided: NetworkBP.sif, networkMF.sif (networks based on BP and on MF, respectively, in sif format) NodeattributesBP.out, nodeattributesMF.out (Cytoscape attributes files for nodes in the network; this describes the type of trait for each node). These files can be used to visualize the network in Cytoscape. Two Cytoscape session files are also provided which directly provide a view of the network using a spring-embedded layout, and coloring the nodes based on the type of trait: networkBP_colorednodes.cys and networkMF_colorednodes.cys. (ZIP) [file pone.0182097.s007.zip]

Archive with 6 entries (6 files):
- networkBP.sif
- networkBP_colorednodes.cys
- networkMF.sif
- networkMF_colorednodes.cys
- nodeattributesBP.out
- nodeattributesMF.out
