# Supplementary material for: Similarities between plant traits based on their connection to underlying gene functions
Source: PLoS One. 2017 Aug 10;12(8):e0182097. doi: 10.1371/journal.pone.0182097 (PMC5552327; doi:10.1371/journal.pone.0182097)
Supplement: S1 Dataset — In these networks, each node represents a trait, and a connection between nodes indicates a significant similarity between the two traits. The following files are provided: NetworkBP.sif, networkMF.sif (networks based on BP and on MF, respectively, in sif format) NodeattributesBP.out, nodeattributesMF.out (Cytoscape attributes files for nodes in the network; this describes the type of trait for each node). These files can be used to visualize the network in Cytoscape. Two Cytoscape session files are also provided which directly provide a view of the network using a spring-embedded layout, and coloring the nodes based on the type of trait: networkBP_colorednodes.cys and networkMF_colorednodes.cys. (ZIP) [file pone.0182097.s007.zip › networkBP.sif]

TO:0000088_rice_yellow_mottle_virus_resistance TO_TO_BP TO:0000466_carbon_content
TO:0000255_sheath_blight_disease_resistance TO_TO_BP TO:0000567_tiller_angle
TO:0000135_leaf_length TO_TO_BP TO:0000269_100-grain_weight
TO:0000206_leaf_angle TO_TO_BP TO:0000224_iron_sensitivity
TO:0000510_penetrated_to_total_root_ratio TO_TO_BP TO:0000659_phyllochron
TO:0000040_panicle_length TO_TO_BP TO:0000445_grain_number
TO:0000096_ratooning_ability TO_TO_BP TO:0000451_large_vascular_bundle_number_to_spikelet_number_ratio
TO:0000180_spikelet_fertility TO_TO_BP TO:0000181_seed_weight
TO:0000325_soluble_protein_content TO_TO_BP TO:0000344_days_to_flower
TO:0000424_brown_planthopper_resistance TO_TO_BP TO:0000531_anther_length
TO:0000144_milled_rice_ratio TO_TO_BP TO:0000396_grain_yield
TO:0000044_stigma_exsertion TO_TO_BP TO:0000466_carbon_content
TO:0000137_days_to_heading TO_TO_BP TO:0000222_head_rice
TO:0000144_milled_rice_ratio TO_TO_BP TO:0000430_germination_speed
TO:0000088_rice_yellow_mottle_virus_resistance TO_TO_BP TO:0000567_tiller_angle
TO:0000369_vegetative_growth_time TO_TO_BP TO:0000502_KClO3_resistance
TO:0000152_panicle_number TO_TO_BP TO:0000346_tiller_number
TO:0000336_total_amylase_activity TO_TO_BP TO:0000467_cell_membrane_stability
TO:0000253_seed_dormancy TO_TO_BP TO:0000502_KClO3_resistance
TO:0000411_grain_length_to_width_ratio TO_TO_BP TO:0000589_grain_weight
TO:0000366_reproductive_growth_time TO_TO_BP TO:0000369_vegetative_growth_time
TO:0000308_male_fertility_restoration TO_TO_BP TO:0000430_germination_speed
TO:0000072_awn_length TO_TO_BP TO:0000544_mesocotyl_length
TO:0000424_brown_planthopper_resistance TO_TO_BP TO:0000579_root_dry_weight_to_tiller_number_ratio
TO:0000374_breakdown_viscosity TO_TO_BP TO:0000586_seminal_root_length
TO:0000421_pollen_fertility TO_TO_BP TO:0000579_root_dry_weight_to_tiller_number_ratio
TO:0000104_chalkiness_of_endosperm TO_TO_BP TO:0000567_tiller_angle
TO:0000390_grain_core_percent_white TO_TO_BP TO:0000516_relative_root_length
TO:0000128_harvest_index TO_TO_BP TO:0000374_breakdown_viscosity
TO:0000542_leaf_length_to_width_ratio TO_TO_BP TO:0000616_leaf_perimeter
TO:0000233_root_volume TO_TO_BP TO:0000376_consistency_viscosity
TO:0000102_phosphorus_sensitivity TO_TO_BP TO:0000354_aluminum_sensitivity
TO:0000196_amylose_content TO_TO_BP TO:0000516_relative_root_length
TO:0000557_secondary_branch TO_TO_BP TO:0000586_seminal_root_length
TO:0000205_white-backed_planthopper_resistance TO_TO_BP TO:0000624_allelopathic_effect
TO:0000074_blast_disease_resistance TO_TO_BP TO:0000377_cooked_kernel_elongation
TO:0000346_tiller_number TO_TO_BP TO:0000455_seed_set_percent
TO:0000453_panicle_tiller_ratio TO_TO_BP TO:0000586_seminal_root_length
TO:0000402_grain_width TO_TO_BP TO:0000547_primary_branch
TO:0000196_amylose_content TO_TO_BP TO:0000382_1000-grain_weight
TO:0000451_large_vascular_bundle_number_to_spikelet_number_ratio TO_TO_BP TO:0000624_allelopathic_effect
TO:0000457_total_biomass_yield TO_TO_BP TO:0000532_apiculus_hair_length
TO:0000249_leaf_senescence TO_TO_BP TO:0000457_total_biomass_yield
TO:0000084_root_number TO_TO_BP TO:0000519_rooting_depth
TO:0000339_culm_thickness TO_TO_BP TO:0000466_carbon_content
TO:0000211_gel_consistency TO_TO_BP TO:0000278_root_to_shoot_ratio
TO:0000428_callus_induction TO_TO_BP TO:0000632_green_plantlet_yield_frequency
TO:0000312_nadh-dependent_glutamate_synthase_content TO_TO_BP TO:0000336_total_amylase_activity
TO:0000104_chalkiness_of_endosperm TO_TO_BP TO:0000449_grain_yield_per_plant
TO:0000412_setback TO_TO_BP TO:0000466_carbon_content
TO:0000383_grain_belly_percent_white TO_TO_BP TO:0000589_grain_weight
TO:0000014_panicle_weight TO_TO_BP TO:0000412_setback
TO:0000181_seed_weight TO_TO_BP TO:0000605_H2O2_content
TO:0000369_vegetative_growth_time TO_TO_BP TO:0000540_leaf_area
TO:0000381_cracked_grain_percentage TO_TO_BP TO:0000434_root_activity
TO:0000346_tiller_number TO_TO_BP TO:0000448_filled_grain_percentage
TO:0000291_carbohydrate_content TO_TO_BP TO:0000495_chlorophyll_content
TO:0000085_leaf_rolling TO_TO_BP TO:0000224_iron_sensitivity
TO:0000516_relative_root_length TO_TO_BP TO:0000651_flour_color
TO:0000396_grain_yield TO_TO_BP TO:0000542_leaf_length_to_width_ratio
TO:0000040_panicle_length TO_TO_BP TO:0000084_root_number
TO:0000327_biomass_yield TO_TO_BP TO:0000515_relative_growth_rate
TO:0000135_leaf_length TO_TO_BP TO:0000152_panicle_number
TO:0000211_gel_consistency TO_TO_BP TO:0000452_leaf_area_to_spikelet_number_ratio
TO:0000096_ratooning_ability TO_TO_BP TO:0000233_root_volume
TO:0000175_bacterial_blight_disease_resistance TO_TO_BP TO:0000515_relative_growth_rate
TO:0000227_root_length TO_TO_BP TO:0000589_grain_weight
TO:0000093_root_pulling_force TO_TO_BP TO:0000467_cell_membrane_stability
TO:0000445_grain_number TO_TO_BP TO:0000456_spikelet_number
TO:0000455_seed_set_percent TO_TO_BP TO:0000565_spikelets_per_panicle_length
TO:0000352_dry_mass TO_TO_BP TO:0000547_primary_branch
TO:0000180_spikelet_fertility TO_TO_BP TO:0000457_total_biomass_yield
TO:0000370_leaf_width TO_TO_BP TO:0000448_filled_grain_percentage
TO:0000377_cooked_kernel_elongation TO_TO_BP TO:0000617_colored_grain_percentage
TO:0000224_iron_sensitivity TO_TO_BP TO:0000515_relative_growth_rate
TO:0000152_panicle_number TO_TO_BP TO:0000641_primary_branch_length
TO:0000471_root_penetration_index TO_TO_BP TO:0000516_relative_root_length
TO:0000102_phosphorus_sensitivity TO_TO_BP TO:0000211_gel_consistency
TO:0000382_1000-grain_weight TO_TO_BP TO:0000538_large_vascular_bundle_number_to_leaf_area_ratio
LOC_Os01g07590 Wang_Wang_BP LOC_Os10g39930
LOC_Os01g05650 Wang_Wang_BP LOC_Os02g02890
LOC_Os05g49900 Wang_Wang_BP LOC_Os09g12790
LOC_Os05g49910 Wang_Wang_BP LOC_Os06g13680
LOC_Os01g55570 Wang_Wang_BP LOC_Os03g19760
LOC_Os04g34270 Wang_Wang_BP LOC_Os08g15040
LOC_Os05g03174 Wang_Wang_BP LOC_Os05g03480
LOC_Os01g13060 Wang_Wang_BP LOC_Os03g13730
LOC_Os04g58320 Wang_Wang_BP LOC_Os09g23340
LOC_Os05g49880 Wang_Wang_BP LOC_Os06g03560
LOC_Os01g60280 Wang_Wang_BP LOC_Os07g15460
LOC_Os03g43890 Wang_Wang_BP LOC_Os04g17050
LOC_Os01g28450 Wang_Wang_BP LOC_Os01g39810
LOC_Os03g55776 Wang_Wang_BP LOC_Os07g02540
LOC_Os03g60530 Wang_Wang_BP LOC_Os06g39690
LOC_Os01g74300 Wang_Wang_BP LOC_Os08g33400
LOC_Os08g33820 Wang_Wang_BP LOC_Os08g44230
LOC_Os01g01720 Wang_Wang_BP LOC_Os03g57070
LOC_Os06g05860 Wang_Wang_BP LOC_Os12g34108
LOC_Os01g72310 Wang_Wang_BP LOC_Os07g04690
LOC_Os03g38930 Wang_Wang_BP LOC_Os05g03120
LOC_Os01g24710 Wang_Wang_BP LOC_Os04g34270
LOC_Os04g58320 Wang_Wang_BP LOC_Os12g38730
LOC_Os02g50240 Wang_Wang_BP LOC_Os10g40960
LOC_Os01g07260 Wang_Wang_BP LOC_Os07g05390
LOC_Os03g16470 Wang_Wang_BP LOC_Os03g63680
LOC_Os06g13680 Wang_Wang_BP LOC_Os11g25160
LOC_Os10g25030 Wang_Wang_BP LOC_Os10g26570
LOC_Os01g09305 Wang_Wang_BP LOC_Os09g26960
LOC_Os03g63680 Wang_Wang_BP LOC_Os06g03676
LOC_Os02g02390 Wang_Wang_BP LOC_Os03g63680
LOC_Os03g50860 Wang_Wang_BP LOC_Os12g01540
LOC_Os07g43370 Wang_Wang_BP LOC_Os08g10320
LOC_Os01g11414 Wang_Wang_BP LOC_Os11g42850
LOC_Os01g11120 Wang_Wang_BP LOC_Os06g02490
LOC_Os03g50860 Wang_Wang_BP LOC_Os05g07940
LOC_Os01g13280 Wang_Wang_BP LOC_Os08g29600
LOC_Os10g28030 Wang_Wang_BP LOC_Os11g41710
LOC_Os02g17350 Wang_Wang_BP LOC_Os08g41850
LOC_Os01g10504 Wang_Wang_BP LOC_Os06g49120
LOC_Os07g46780 Wang_Wang_BP LOC_Os08g30020
LOC_Os08g39600 Wang_Wang_BP LOC_Os12g37710
LOC_Os03g04470 Wang_Wang_BP LOC_Os09g16760
LOC_Os08g39860 Wang_Wang_BP LOC_Os09g31502
LOC_Os03g43720 Wang_Wang_BP LOC_Os05g04000
LOC_Os07g04690 Wang_Wang_BP LOC_Os10g30970
LOC_Os01g15029 Wang_Wang_BP LOC_Os08g39370
LOC_Os01g60530 Wang_Wang_BP LOC_Os02g29210
LOC_Os06g12310 Wang_Wang_BP LOC_Os11g42850
LOC_Os04g17050 Wang_Wang_BP LOC_Os11g31470
LOC_Os01g34620 Wang_Wang_BP LOC_Os01g37280
LOC_Os05g07940 Wang_Wang_BP LOC_Os08g38590
LOC_Os04g31070 Wang_Wang_BP LOC_Os08g05790
LOC_Os01g13060 Wang_Wang_BP LOC_Os03g04470
LOC_Os01g13060 Wang_Wang_BP LOC_Os02g01790
LOC_Os01g01302 Wang_Wang_BP LOC_Os06g39690
LOC_Os01g34610 Wang_Wang_BP LOC_Os08g39600
LOC_Os01g06270 Wang_Wang_BP LOC_Os03g12910
LOC_Os01g17070 Wang_Wang_BP LOC_Os02g06270
LOC_Os01g73540 Wang_Wang_BP LOC_Os09g27970
LOC_Os06g05120 Wang_Wang_BP LOC_Os10g30860
LOC_Os03g62670 Wang_Wang_BP LOC_Os10g30860
LOC_Os06g49120 Wang_Wang_BP LOC_Os10g42800
LOC_Os01g15029 Wang_Wang_BP LOC_Os10g40740
LOC_Os02g56320 Wang_Wang_BP LOC_Os03g52239
LOC_Os01g13060 Wang_Wang_BP LOC_Os01g72860
LOC_Os01g33050 Wang_Wang_BP LOC_Os04g01780
LOC_Os01g25189 Wang_Wang_BP LOC_Os11g32410
LOC_Os01g26174 Wang_Wang_BP LOC_Os06g38470
LOC_Os05g35340 Wang_Wang_BP LOC_Os11g04320
LOC_Os01g53790 Wang_Wang_BP LOC_Os02g06360
LOC_Os01g73540 Wang_Wang_BP LOC_Os04g17050
LOC_Os08g39860 Wang_Wang_BP LOC_Os09g33520
LOC_Os02g46930 Wang_Wang_BP LOC_Os07g46852
LOC_Os02g17350 Wang_Wang_BP LOC_Os04g01780
LOC_Os01g66890 Wang_Wang_BP LOC_Os04g53230
LOC_Os10g36650 Wang_Wang_BP LOC_Os11g42850
LOC_Os01g66890 Wang_Wang_BP LOC_Os07g06800
LOC_Os07g04690 Wang_Wang_BP LOC_Os07g10480
LOC_Os02g21750 Wang_Wang_BP LOC_Os10g41400
LOC_Os05g03120 Wang_Wang_BP LOC_Os07g11150
LOC_Os03g43720 Wang_Wang_BP LOC_Os05g34260
LOC_Os01g49529 Wang_Wang_BP LOC_Os04g33200
LOC_Os01g08760 Wang_Wang_BP LOC_Os01g09670
LOC_Os01g70860 Wang_Wang_BP LOC_Os02g11705
LOC_Os01g74450 Wang_Wang_BP LOC_Os06g39690
LOC_Os06g12310 Wang_Wang_BP LOC_Os10g42900
LOC_Os01g25320 Wang_Wang_BP LOC_Os02g11705
LOC_Os01g42280 Wang_Wang_BP LOC_Os07g04690
LOC_Os01g11120 Wang_Wang_BP LOC_Os03g20020
LOC_Os01g73514 Wang_Wang_BP LOC_Os07g02540
LOC_Os05g35340 Wang_Wang_BP LOC_Os06g38470
LOC_Os01g52851 Wang_Wang_BP LOC_Os01g53710
LOC_Os10g30300 Wang_Wang_BP LOC_Os12g32280
LOC_Os02g16640 Wang_Wang_BP LOC_Os11g45295
LOC_Os03g48626 Wang_Wang_BP LOC_Os07g46852
LOC_Os05g03120 Wang_Wang_BP LOC_Os09g19750
LOC_Os05g49880 Wang_Wang_BP LOC_Os07g30620
LOC_Os04g52730 Wang_Wang_BP LOC_Os05g51670
LOC_Os01g14510 Wang_Wang_BP LOC_Os01g55720
LOC_Os01g09305 Wang_Wang_BP LOC_Os01g72870
LOC_Os01g53710 Wang_Wang_BP LOC_Os06g12790
LOC_Os02g06360 Wang_Wang_BP LOC_Os11g47210
LOC_Os02g10860 Wang_Wang_BP LOC_Os11g37200
LOC_Os01g43851 Wang_Wang_BP LOC_Os05g08450
LOC_Os02g32110 Wang_Wang_BP LOC_Os10g34170
LOC_Os05g45270 Wang_Wang_BP LOC_Os06g12790
LOC_Os01g40690 Wang_Wang_BP LOC_Os03g51680
LOC_Os06g03676 Wang_Wang_BP LOC_Os06g17440
LOC_Os01g73250 Wang_Wang_BP LOC_Os03g06370
LOC_Os08g05790 Wang_Wang_BP LOC_Os08g14770
LOC_Os01g42280 Wang_Wang_BP LOC_Os01g53570
LOC_Os06g04380 Wang_Wang_BP LOC_Os11g37130
LOC_Os02g11705 Wang_Wang_BP LOC_Os10g37640
LOC_Os08g41500 Wang_Wang_BP LOC_Os12g01540
LOC_Os05g03120 Wang_Wang_BP LOC_Os09g09350
LOC_Os01g46169 Wang_Wang_BP LOC_Os11g17610
LOC_Os04g54330 Wang_Wang_BP LOC_Os05g51150
LOC_Os04g33200 Wang_Wang_BP LOC_Os10g19080
LOC_Os03g38930 Wang_Wang_BP LOC_Os11g34920
LOC_Os01g20120 Wang_Wang_BP LOC_Os11g45280
LOC_Os01g11414 Wang_Wang_BP LOC_Os01g41630
LOC_Os01g11120 Wang_Wang_BP LOC_Os01g54990
LOC_Os10g06720 Wang_Wang_BP LOC_Os12g25180
LOC_Os01g21610 Wang_Wang_BP LOC_Os03g17174
LOC_Os01g25189 Wang_Wang_BP LOC_Os07g04910
LOC_Os05g33500 Wang_Wang_BP LOC_Os10g41400
LOC_Os02g47920 Wang_Wang_BP LOC_Os06g28630
LOC_Os03g10030 Wang_Wang_BP LOC_Os05g03900
LOC_Os02g10860 Wang_Wang_BP LOC_Os03g04470
LOC_Os08g27840 Wang_Wang_BP LOC_Os09g10340
LOC_Os01g19820 Wang_Wang_BP LOC_Os02g21750
LOC_Os05g27110 Wang_Wang_BP LOC_Os08g33400
LOC_Os08g05320 Wang_Wang_BP LOC_Os10g41400
LOC_Os03g45980 Wang_Wang_BP LOC_Os07g01850
LOC_Os02g01790 Wang_Wang_BP LOC_Os04g55800
LOC_Os03g27590 Wang_Wang_BP LOC_Os03g51680
LOC_Os03g38930 Wang_Wang_BP LOC_Os07g14530
LOC_Os03g16430 Wang_Wang_BP LOC_Os08g39600
LOC_Os01g56190 Wang_Wang_BP LOC_Os10g34170
LOC_Os02g16640 Wang_Wang_BP LOC_Os10g42190
LOC_Os07g01890 Wang_Wang_BP LOC_Os07g44820
LOC_Os06g06420 Wang_Wang_BP LOC_Os08g08120
LOC_Os04g40740 Wang_Wang_BP LOC_Os08g05790
LOC_Os01g13280 Wang_Wang_BP LOC_Os04g52730
LOC_Os03g17174 Wang_Wang_BP LOC_Os04g17660
LOC_Os04g54330 Wang_Wang_BP LOC_Os11g10480
LOC_Os01g40094 Wang_Wang_BP LOC_Os01g54424
LOC_Os01g62900 Wang_Wang_BP LOC_Os04g07890
LOC_Os01g14510 Wang_Wang_BP LOC_Os10g36924
LOC_Os03g15600 Wang_Wang_BP LOC_Os04g31070
LOC_Os03g16430 Wang_Wang_BP LOC_Os03g62690
LOC_Os05g03480 Wang_Wang_BP LOC_Os08g05470
LOC_Os10g18340 Wang_Wang_BP LOC_Os12g17090
LOC_Os03g22050 Wang_Wang_BP LOC_Os03g52239
LOC_Os01g11120 Wang_Wang_BP LOC_Os07g05390
LOC_Os01g34620 Wang_Wang_BP LOC_Os01g35789
LOC_Os01g25189 Wang_Wang_BP LOC_Os10g02930
LOC_Os03g04470 Wang_Wang_BP LOC_Os05g48750
LOC_Os04g47240 Wang_Wang_BP LOC_Os06g12790
LOC_Os05g11260 Wang_Wang_BP LOC_Os10g41400
LOC_Os03g43114 Wang_Wang_BP LOC_Os05g34260
LOC_Os01g56190 Wang_Wang_BP LOC_Os03g04260
LOC_Os02g49840 Wang_Wang_BP LOC_Os12g32280
LOC_Os05g28960 Wang_Wang_BP LOC_Os09g31514
LOC_Os02g06270 Wang_Wang_BP LOC_Os07g44820
LOC_Os01g65350 Wang_Wang_BP LOC_Os04g07890
LOC_Os04g53660 Wang_Wang_BP LOC_Os04g54330
LOC_Os01g09670 Wang_Wang_BP LOC_Os10g26570
LOC_Os03g19760 Wang_Wang_BP LOC_Os08g30020
LOC_Os02g17380 Wang_Wang_BP LOC_Os06g39690
LOC_Os05g01240 Wang_Wang_BP LOC_Os07g09610
LOC_Os01g11120 Wang_Wang_BP LOC_Os03g63590
LOC_Os01g20120 Wang_Wang_BP LOC_Os08g08120
LOC_Os04g55800 Wang_Wang_BP LOC_Os07g30950
LOC_Os04g24165 Wang_Wang_BP LOC_Os08g30020
LOC_Os01g46060 Wang_Wang_BP LOC_Os10g02720
LOC_Os01g19820 Wang_Wang_BP LOC_Os10g25030
LOC_Os01g56190 Wang_Wang_BP LOC_Os03g15840
LOC_Os01g52730 Wang_Wang_BP LOC_Os05g49880
LOC_Os01g58194 Wang_Wang_BP LOC_Os10g41510
LOC_Os05g51150 Wang_Wang_BP LOC_Os07g35540
LOC_Os04g52730 Wang_Wang_BP LOC_Os07g41170
LOC_Os01g68524 Wang_Wang_BP LOC_Os07g02250
LOC_Os03g36960 Wang_Wang_BP LOC_Os06g17440
LOC_Os02g39700 Wang_Wang_BP LOC_Os03g22740
LOC_Os05g08450 Wang_Wang_BP LOC_Os11g24590
LOC_Os04g37580 Wang_Wang_BP LOC_Os05g03480
LOC_Os03g61810 Wang_Wang_BP LOC_Os09g23340
LOC_Os01g34610 Wang_Wang_BP LOC_Os04g40720
LOC_Os02g10860 Wang_Wang_BP LOC_Os06g39330
LOC_Os03g11650 Wang_Wang_BP LOC_Os03g23010
LOC_Os04g54330 Wang_Wang_BP LOC_Os08g38910
LOC_Os01g46060 Wang_Wang_BP LOC_Os06g17440
LOC_Os01g55570 Wang_Wang_BP LOC_Os09g38670
LOC_Os01g61044 Wang_Wang_BP LOC_Os01g72049
LOC_Os01g09305 Wang_Wang_BP LOC_Os03g43720
LOC_Os01g12210 Wang_Wang_BP LOC_Os06g48750
LOC_Os03g26210 Wang_Wang_BP LOC_Os07g15460
LOC_Os09g27970 Wang_Wang_BP LOC_Os11g14570
LOC_Os06g39690 Wang_Wang_BP LOC_Os08g44230
LOC_Os07g01850 Wang_Wang_BP LOC_Os11g06720
LOC_Os01g55570 Wang_Wang_BP LOC_Os03g57070
LOC_Os07g11280 Wang_Wang_BP LOC_Os11g13420
LOC_Os01g08370 Wang_Wang_BP LOC_Os04g47550
LOC_Os03g23950 Wang_Wang_BP LOC_Os05g45270
LOC_Os10g41400 Wang_Wang_BP LOC_Os12g29990
LOC_Os06g39690 Wang_Wang_BP LOC_Os08g44650
LOC_Os01g01302 Wang_Wang_BP LOC_Os01g23990
LOC_Os01g55300 Wang_Wang_BP LOC_Os05g42330
LOC_Os07g44820 Wang_Wang_BP LOC_Os11g10310
LOC_Os04g31010 Wang_Wang_BP LOC_Os07g14530
LOC_Os05g03120 Wang_Wang_BP LOC_Os11g45295
LOC_Os05g45270 Wang_Wang_BP LOC_Os06g05430
LOC_Os03g48310 Wang_Wang_BP LOC_Os10g41400
LOC_Os03g52239 Wang_Wang_BP LOC_Os06g48300
LOC_Os05g48750 Wang_Wang_BP LOC_Os10g18340
LOC_Os05g04000 Wang_Wang_BP LOC_Os07g01820
LOC_Os02g49700 Wang_Wang_BP LOC_Os06g49050
LOC_Os03g45980 Wang_Wang_BP LOC_Os07g44820
LOC_Os01g15029 Wang_Wang_BP LOC_Os05g03480
LOC_Os01g55720 Wang_Wang_BP LOC_Os05g28960
LOC_Os01g40690 Wang_Wang_BP LOC_Os03g50430
LOC_Os01g09305 Wang_Wang_BP LOC_Os01g33050
LOC_Os04g31010 Wang_Wang_BP LOC_Os11g39130
LOC_Os03g31730 Wang_Wang_BP LOC_Os07g04690
LOC_Os03g19290 Wang_Wang_BP LOC_Os05g03120
LOC_Os03g15600 Wang_Wang_BP LOC_Os09g31031
LOC_Os01g34610 Wang_Wang_BP LOC_Os04g02280
LOC_Os01g13060 Wang_Wang_BP LOC_Os03g48710
LOC_Os04g24430 Wang_Wang_BP LOC_Os12g43380
LOC_Os03g45340 Wang_Wang_BP LOC_Os06g05860
LOC_Os01g58890 Wang_Wang_BP LOC_Os07g01250
LOC_Os01g08370 Wang_Wang_BP LOC_Os02g58480
LOC_Os05g35340 Wang_Wang_BP LOC_Os09g37540
LOC_Os01g01680 Wang_Wang_BP LOC_Os01g13280
LOC_Os06g28630 Wang_Wang_BP LOC_Os10g22460
LOC_Os03g13560 Wang_Wang_BP LOC_Os08g38590
LOC_Os01g55570 Wang_Wang_BP LOC_Os08g08120
LOC_Os03g51910 Wang_Wang_BP LOC_Os05g07890
LOC_Os02g01790 Wang_Wang_BP LOC_Os02g02890
LOC_Os07g01890 Wang_Wang_BP LOC_Os11g07450
LOC_Os08g02130 Wang_Wang_BP LOC_Os11g14950
LOC_Os01g33050 Wang_Wang_BP LOC_Os05g03480
LOC_Os07g48960 Wang_Wang_BP LOC_Os08g14660
LOC_Os06g03560 Wang_Wang_BP LOC_Os12g10784
LOC_Os03g13560 Wang_Wang_BP LOC_Os05g42350
LOC_Os05g03120 Wang_Wang_BP LOC_Os05g04330
LOC_Os01g33684 Wang_Wang_BP LOC_Os11g31470
LOC_Os05g05330 Wang_Wang_BP LOC_Os07g44820
LOC_Os01g41630 Wang_Wang_BP LOC_Os05g33300
LOC_Os08g08586 Wang_Wang_BP LOC_Os08g38590
LOC_Os01g19940 Wang_Wang_BP LOC_Os08g05470
LOC_Os03g14590 Wang_Wang_BP LOC_Os08g44650
LOC_Os03g11550 Wang_Wang_BP LOC_Os08g26870
LOC_Os02g17350 Wang_Wang_BP LOC_Os08g07390
LOC_Os03g13274 Wang_Wang_BP LOC_Os06g49120
LOC_Os04g07890 Wang_Wang_BP LOC_Os05g39080
LOC_Os01g73250 Wang_Wang_BP LOC_Os11g34910
LOC_Os01g73250 Wang_Wang_BP LOC_Os10g28030
LOC_Os03g11550 Wang_Wang_BP LOC_Os05g45660
LOC_Os01g52720 Wang_Wang_BP LOC_Os04g40720
LOC_Os01g10450 Wang_Wang_BP LOC_Os05g49880
LOC_Os01g03549 Wang_Wang_BP LOC_Os01g15029
LOC_Os01g68710 Wang_Wang_BP LOC_Os04g58320
LOC_Os02g58480 Wang_Wang_BP LOC_Os08g05750
LOC_Os09g26960 Wang_Wang_BP LOC_Os12g42860
LOC_Os04g30210 Wang_Wang_BP LOC_Os04g34270
LOC_Os04g52730 Wang_Wang_BP LOC_Os11g04560
LOC_Os01g60280 Wang_Wang_BP LOC_Os09g10340
LOC_Os08g39830 Wang_Wang_BP LOC_Os08g39850
LOC_Os03g63074 Wang_Wang_BP LOC_Os08g39600
LOC_Os01g66890 Wang_Wang_BP LOC_Os05g44210
LOC_Os06g05160 Wang_Wang_BP LOC_Os10g02040
LOC_Os06g06760 Wang_Wang_BP LOC_Os11g31470
LOC_Os01g49330 Wang_Wang_BP LOC_Os09g16760
LOC_Os06g44840 Wang_Wang_BP LOC_Os10g30860
LOC_Os02g21750 Wang_Wang_BP LOC_Os06g18670
LOC_Os05g06430 Wang_Wang_BP LOC_Os07g04690
LOC_Os01g09305 Wang_Wang_BP LOC_Os05g02650
LOC_Os10g41400 Wang_Wang_BP LOC_Os11g43900
LOC_Os01g56190 Wang_Wang_BP LOC_Os06g42030
LOC_Os05g48030 Wang_Wang_BP LOC_Os08g44650
LOC_Os03g15600 Wang_Wang_BP LOC_Os08g02130
LOC_Os07g04690 Wang_Wang_BP LOC_Os10g07210
LOC_Os01g66640 Wang_Wang_BP LOC_Os05g48750
LOC_Os02g34990 Wang_Wang_BP LOC_Os03g12910
LOC_Os03g01940 Wang_Wang_BP LOC_Os03g38330
LOC_Os01g41630 Wang_Wang_BP LOC_Os11g42490
LOC_Os03g05520 Wang_Wang_BP LOC_Os04g58320
LOC_Os01g61044 Wang_Wang_BP LOC_Os01g72200
LOC_Os03g45980 Wang_Wang_BP LOC_Os12g38850
LOC_Os08g39850 Wang_Wang_BP LOC_Os08g39860
LOC_Os10g21020 Wang_Wang_BP LOC_Os10g41400
LOC_Os09g23340 Wang_Wang_BP LOC_Os10g33840
LOC_Os01g10504 Wang_Wang_BP LOC_Os01g53370
LOC_Os03g11650 Wang_Wang_BP LOC_Os07g01250
LOC_Os01g13280 Wang_Wang_BP LOC_Os03g11550
LOC_Os03g31730 Wang_Wang_BP LOC_Os12g36860
LOC_Os01g73514 Wang_Wang_BP LOC_Os10g40960
LOC_Os08g09190 Wang_Wang_BP LOC_Os11g25160
LOC_Os06g34070 Wang_Wang_BP LOC_Os07g12890
LOC_Os01g73250 Wang_Wang_BP LOC_Os03g30530
LOC_Os01g55720 Wang_Wang_BP LOC_Os06g39690
LOC_Os02g01790 Wang_Wang_BP LOC_Os03g21400
LOC_Os05g05530 Wang_Wang_BP LOC_Os11g45290
LOC_Os10g02040 Wang_Wang_BP LOC_Os10g35490
LOC_Os08g05790 Wang_Wang_BP LOC_Os08g07840
LOC_Os02g15870 Wang_Wang_BP LOC_Os02g49700
LOC_Os01g02000 Wang_Wang_BP LOC_Os02g34990
LOC_Os03g21270 Wang_Wang_BP LOC_Os08g38590
LOC_Os02g01790 Wang_Wang_BP LOC_Os03g51650
m0080-L_Apo-9-zeaxanthinone Gong_Gong_BP m0657-L_Tricin-O-glucoside_derivative
m0561-L_ Gong_Gong_BP m0762-L_C-hexosyl-luteolin_O-hexoside
m0437-S_ Gong_Gong_BP m0900-L_C-hexosyl-apigenin_O-hexosyl-O-hexoside
m0061-S_ Gong_Gong_BP m0203-S_
m0292-S_ Gong_Gong_BP m0443-S_Apigenin_6-C-glucoside
m0242-S_ Gong_Gong_BP m0481-L_Eriodictyol_C-hexoside
m0596-L_ Gong_Gong_BP m0863-L_
m0332-L_ Gong_Gong_BP m0594-L_
m0170-S_sn-glycero-3-Phospho-1-inositol Gong_Gong_BP m0789-L_
m0278-L_Tricin Gong_Gong_BP m0559-L_
m0487-L_ Gong_Gong_BP m0672-L_LPC(1-acyl_20:4)
m0475-L_Luteolin_5-O-hexoside Gong_Gong_BP m0537-S_
m0720-L_Maysin Gong_Gong_BP m1042-L_Tricin_derivative
m0144-L_6,8-Dihydroxy-5,7-dimethoxycoumarin Gong_Gong_BP m0355-L_(6R,9R)-3-Oxo-alpha-ionyl-9-O-beta-glucopyranoside
m0002-S_L-Asparagine Gong_Gong_BP m0478-L_Luteolin_7-O-glucoside
m0083-L_Phosphocreatine Gong_Gong_BP m0271-S_
m0148-S_ Gong_Gong_BP m0252-S_
m0496-L_BADFG Gong_Gong_BP m0817-L_Tricin_O-hexosyl-O-hexoside
m0305-S_Leu-ala-gly-lys Gong_Gong_BP m1038-L_
m0412-S_ Gong_Gong_BP m0930-L_Tricin_O-malonylhexoside_derivative
m0379-S_ Gong_Gong_BP m0566-L_Ursiniolide_B
m0015-S_ Gong_Gong_BP m0461-L_
m0092-L_D-Pantothenic_acid Gong_Gong_BP m0607-L_Picramnioside_D
m0102-S_ Gong_Gong_BP m0174-S_
m0403-L_ Gong_Gong_BP m0963-L_
m0284-L_Tricalysiamide_B Gong_Gong_BP m0685-L_di-C,C-pentosyl-luteolin
m0120-L_4-aminotetrahydrobiopterin Gong_Gong_BP m0858-L_
m0032-L_L-Lysine Gong_Gong_BP m0395-S_
m0230-S_ Gong_Gong_BP m0435-S_
m0368-L_Harpagide Gong_Gong_BP m0724-L_C-rhamnosyl-apigenin_O-hexoside
m0016-S_L-Leucine Gong_Gong_BP m0271-S_
m0095-L_(+)-Dehydrovomifoliol Gong_Gong_BP m0100-L_
m0042-S_5-Hydroxy-L-tryptophan Gong_Gong_BP m0965-L_
m0374-L_3,_5,_7-Trihydroxy-6-methoxy-4'-prenyloxyflavone Gong_Gong_BP m0621-S_2'',_6''-O-Diacetyloninin
m0342-L_Sucrose Gong_Gong_BP m0503-S_Caohuoside_D
m0252-S_ Gong_Gong_BP m0307-S_
m0420-S_ Gong_Gong_BP m0839-L_
m0502-L_ Gong_Gong_BP m0684-L_
m0266-L_ Gong_Gong_BP m0806-L_
m0045-S_L-Phenylalanine Gong_Gong_BP m0393-S_LPC(1-acyl_14:1)
m0384-L_ Gong_Gong_BP m1046-L_Tricin_O-sinapoylpentoside
m0623-L_ Gong_Gong_BP m0923-L_
m0362-S_ Gong_Gong_BP m0373-L_
m0075-S_ Gong_Gong_BP m0575-L_
m0043-L_Caffeic_aldehyde Gong_Gong_BP m0552-L_
m0449-S_LPC(1-acyl_16:1) Gong_Gong_BP m0465-S_N,_N'-Dimesitylnonanediamide
m0839-L_ Gong_Gong_BP m0874-L_C-pentosyl-apigenin__O-rutinoside
m0744-L_ Gong_Gong_BP m0769-L_Origalignanol
m0742-L_di-C,C-hexosyl-apigenin Gong_Gong_BP m0955-L_
m0546-L_O-methylChrysoeriol_O-hexoside Gong_Gong_BP m0578-L_Tricin_5-O-hexoside
m0404-L_Hedyotoside Gong_Gong_BP m1038-L_
m0191-S_Tianshic_acid Gong_Gong_BP m0468-S_LPC(1-acyl_18:0)
m0087-L_5-Methoxy-N,_N-dimethyltryptamine Gong_Gong_BP m0090-S_
m0098-L_3-O-carbamoyl-d-mannose Gong_Gong_BP m0107-S_
m0930-L_Tricin_O-malonylhexoside_derivative Gong_Gong_BP m1007-L_
m0434-L_ Gong_Gong_BP m0486-L_
m0158-S_ Gong_Gong_BP m0682-L_Cymarin
m0897-L_C-hexosyl-chrysin_O-feruloylhexoside Gong_Gong_BP m0918-L_
m0348-S_ Gong_Gong_BP m0933-L_
m0241-L_ Gong_Gong_BP m0880-L_
m0115-S_N-acetylneuraminic_acid Gong_Gong_BP m0447-L_Apigenin_5-O-glucoside
m0566-L_Ursiniolide_B Gong_Gong_BP m0890-L_
m0199-S_Gibberellin_A53 Gong_Gong_BP m0724-L_C-rhamnosyl-apigenin_O-hexoside
m0132-S_Phytocassane_A Gong_Gong_BP m0544-S_
m0631-S_LPC(1-acyl_18:2) Gong_Gong_BP m0919-L_Kaempferol_derivative
m0314-L_ Gong_Gong_BP m0857-L_
m0025-S_ Gong_Gong_BP m0225-S_
m0664-L_ Gong_Gong_BP m0682-L_Cymarin
m0889-L_ Gong_Gong_BP m0904-L_C-hexosyl-naringenin_O-hexosyl-O-hexoside
m0178-S_ Gong_Gong_BP m0214-L_
m0251-S_ Gong_Gong_BP m0891-L_
m0689-L_ Gong_Gong_BP m0890-L_
m0845-L_Tricin_4'-O-(.-guaiacylglyceryl)_ether_O-hexoside Gong_Gong_BP m1046-L_Tricin_O-sinapoylpentoside
m0302-L_6-Prenylnaringenin Gong_Gong_BP m0793-L_Tricin_O-rutinoside
m0121-L_(2R,3S,4R,5S,6S)-7-nitroheptane-1,2,3,4,5,6-hexol Gong_Gong_BP m0340-S_
m0321-S_ Gong_Gong_BP m0356-S_
m0261-S_Phosphinimine Gong_Gong_BP m0449-S_LPC(1-acyl_16:1)
m0076-L_L-Tryptophan Gong_Gong_BP m0741-L_C-pentosyl-chrysoeriol_O-hexoside
m0637-L_ Gong_Gong_BP m0831-L_
m0244-S_Kievitone Gong_Gong_BP m0701-L_
m0323-S_ Gong_Gong_BP m0450-S_Ephemeranthoside
m0584-S_LPC(1-acyl_16:0) Gong_Gong_BP m0793-S_Tricin_O-rutinoside
m0601-S_Phellodensin_F Gong_Gong_BP m0893-L_
m0120-L_4-aminotetrahydrobiopterin Gong_Gong_BP m0219-S_
m0566-L_Ursiniolide_B Gong_Gong_BP m0713-L_
m0263-L_Hericenol_A Gong_Gong_BP m0279-L_Gibberellin_A15
m0528-L_ Gong_Gong_BP m0566-L_Ursiniolide_B
m0201-S_ Gong_Gong_BP m0771-L_
m0744-L_ Gong_Gong_BP m0913-L_
m0156-L_Thiamin Gong_Gong_BP m0746-L_
m0205-L_ Gong_Gong_BP m0303-S_
m0503-S_Caohuoside_D Gong_Gong_BP m0794-S_Tricin_O-rutinoside
m0274-L_ Gong_Gong_BP m0443-L_Apigenin_6-C-glucoside
m0499-L_ Gong_Gong_BP m0528-L_
m0263-L_Hericenol_A Gong_Gong_BP m0599-L_
m0043-L_Caffeic_aldehyde Gong_Gong_BP m0284-S_Tricalysiamide_B
m0025-S_ Gong_Gong_BP m0419-S_
m0192-S_ Gong_Gong_BP m0344-L_2-Amino-1,3,4,5-eicosanetetrol
m0285-S_ Gong_Gong_BP m0383-S_
m0424-L_O-methylapigenin_C-pentoside Gong_Gong_BP m0431-L_
m0064-S_ Gong_Gong_BP m0656-S_di-C,C-pentosyl-apigenin
m0476-S_Luteolin_6-C-glucoside Gong_Gong_BP m0998-S_Guanosine
m0545-S_C-hexosyl-methylchrysoeriol Gong_Gong_BP m0974-S_C-pentosyl-luteolin_O-hexoside
m0273-S_ Gong_Gong_BP m0943-L_
m0441-S_Isogemichalcone_B Gong_Gong_BP m0535-S_
m0846-L_Tricin_4'-O-(.-guaiacylglyceryl)_ether_O-hexoside Gong_Gong_BP m0855-L_
m0734-L_3.,_4.,_5.-Tricetin_O-malonylhexoside Gong_Gong_BP m0963-L_
m0314-L_ Gong_Gong_BP m0360-L_
m0102-S_ Gong_Gong_BP m0897-L_C-hexosyl-chrysin_O-feruloylhexoside
m0015-S_ Gong_Gong_BP m0212-S_Pregna-5,20-dien-3-ol
m0288-S_Drosophylloside Gong_Gong_BP m0528-L_
m0102-S_ Gong_Gong_BP m0783-L_
m0271-S_ Gong_Gong_BP m0356-S_
m0324-L_ Gong_Gong_BP m0476-S_Luteolin_6-C-glucoside
m0413-S_ Gong_Gong_BP m0793-S_Tricin_O-rutinoside
m0644-L_Tricin_4'-O-(.-guaiacylglyceryl)_ether Gong_Gong_BP m0749-L_
m0395-S_ Gong_Gong_BP m0488-L_
m0236-S_Feruloyl_O-hexoside Gong_Gong_BP m0495-L_
m0401-L_Apigenin_C-pentoside Gong_Gong_BP m0645-S_Tricin_4'-O-(.-guaiacylglyceryl)_ether
m0252-S_ Gong_Gong_BP m0888-L_C-hexosyl-naringenin_O-p-coumaroylhexoside
m0471-S_ Gong_Gong_BP m0962-S_
m0566-L_Ursiniolide_B Gong_Gong_BP m0991-L_4,_7,_10-Trioxa-1,13-tridecanediamine
m0793-S_Tricin_O-rutinoside Gong_Gong_BP m0895-S_Helonioside_B
m0172-S_ Gong_Gong_BP m0438-L_4'-O-Methylpuerarin
m0503-S_Caohuoside_D Gong_Gong_BP m0835-L_Picramnioside_F
m0250-S_Aspergillimide Gong_Gong_BP m0287-S_
m0505-L_Chrysoeriol_5-O-hexoside Gong_Gong_BP m1027-L_Rhodomyrtone
m0366-S_ Gong_Gong_BP m0944-S_
m0240-L_ Gong_Gong_BP m0456-S_
m0329-L_ Gong_Gong_BP m0561-L_
m0247-L_ Gong_Gong_BP m0453-L_
m0182-S_Punicic_acid Gong_Gong_BP m0610-S_
m0250-S_Aspergillimide Gong_Gong_BP m0534-L_
m0121-L_(2R,3S,4R,5S,6S)-7-nitroheptane-1,2,3,4,5,6-hexol Gong_Gong_BP m0910-L_C-pentosyl-chrysoeriol_O-feruloylhexoside
m0444-L_Apigenin_7-O-glucoside Gong_Gong_BP m0559-L_
m0788-L_ Gong_Gong_BP m0936-L_
m0022-L_L-Tyramine Gong_Gong_BP m0144-L_6,8-Dihydroxy-5,7-dimethoxycoumarin
m0076-L_L-Tryptophan Gong_Gong_BP m0134-S_
m0079-S_ Gong_Gong_BP m0895-L_Helonioside_B
m0528-L_ Gong_Gong_BP m0959-L_
m0556-L_O-methylQuercetin_O-hexoside Gong_Gong_BP m0724-L_C-rhamnosyl-apigenin_O-hexoside
m0545-L_C-hexosyl-methylchrysoeriol Gong_Gong_BP m0837-L_Tricin_O-hexoside_derivative
m0469-S_ Gong_Gong_BP m0897-L_C-hexosyl-chrysin_O-feruloylhexoside
m0033-S_L-Glutamic_acid Gong_Gong_BP m0793-S_Tricin_O-rutinoside
m0245-L_ Gong_Gong_BP m0566-L_Ursiniolide_B
m0153-S_ Gong_Gong_BP m1042-L_Tricin_derivative
m0495-L_ Gong_Gong_BP m0911-L_C-pentosyl-chrysoeriol_O-feruloylhexoside
m0140-L_ Gong_Gong_BP m0480-S_
m0115-S_N-acetylneuraminic_acid Gong_Gong_BP m0129-S_9,10-Epoxy-18-hydroxy-octadecanoic_acid
m0021-L_Trigonelline Gong_Gong_BP m0124-L_Cytidine
m0550-L_ Gong_Gong_BP m0891-S_
m0821-L_Tricin_4'-O-(syringyl_alcohol)ether_O-hexoside Gong_Gong_BP m1027-L_Rhodomyrtone
m0025-S_ Gong_Gong_BP m0530-S_
m0479-S_ Gong_Gong_BP m0855-L_
m0250-S_Aspergillimide Gong_Gong_BP m0933-L_
m0049-S_ Gong_Gong_BP m0230-S_
m0360-L_ Gong_Gong_BP m0388-L_Kadethrin
m0506-S_Chrysoeriol_C-hexoside Gong_Gong_BP m0656-S_di-C,C-pentosyl-apigenin
m0338-S_Sinapoyl_derivative Gong_Gong_BP m0566-L_Ursiniolide_B
m0477-L_Kaempferol_3-O-glucoside Gong_Gong_BP m0669-L_
m0104-S_ Gong_Gong_BP m0439-S_
m0793-S_Tricin_O-rutinoside Gong_Gong_BP m0974-S_C-pentosyl-luteolin_O-hexoside
m0102-S_ Gong_Gong_BP m0314-L_
m0453-L_ Gong_Gong_BP m0547-S_
m0811-L_ Gong_Gong_BP m0873-L_C-pentosyl-apigenin_O-caffeoylhexoside
m0349-L_5-Caffeoylquinic_acid_methyl_ester Gong_Gong_BP m0863-L_
m0519-L_ Gong_Gong_BP m0548-S_
m0168-S_ Gong_Gong_BP m0536-L_
m0298-L_ Gong_Gong_BP m0519-L_
m0673-L_ Gong_Gong_BP m1007-L_
m0427-L_ Gong_Gong_BP m0596-L_
m0141-S_ Gong_Gong_BP m0251-S_
m0247-L_ Gong_Gong_BP m0885-L_C-pentosyl-apeignin_O-feruloylhexoside
m0518-L_N',_N'-Coumaroyl,_Feruloylspermidine Gong_Gong_BP m1018-L_
m0515-S_ Gong_Gong_BP m0682-L_Cymarin
m0253-S_4-methylumbelliferyl_phenylphosphonate Gong_Gong_BP m0608-L_
m0076-L_L-Tryptophan Gong_Gong_BP m0870-L_
m0012-L_ Gong_Gong_BP m0566-L_Ursiniolide_B
m0512-S_ Gong_Gong_BP m0962-S_
m0374-L_3,_5,_7-Trihydroxy-6-methoxy-4'-prenyloxyflavone Gong_Gong_BP m0520-L_Edgeworoside_C
m0212-L_Pregna-5,20-dien-3-ol Gong_Gong_BP m0564-L_1-O-Palmitoylhexitol
m0184-L_ Gong_Gong_BP m0656-L_di-C,C-pentosyl-apigenin
m0813-L_ Gong_Gong_BP m0828-L_
m0419-S_ Gong_Gong_BP m0750-L_
m0117-S_4-Geranyloxy-5-methyl_coumarin Gong_Gong_BP m0222-L_
m0161-S_ Gong_Gong_BP m0183-S_
m0242-S_ Gong_Gong_BP m0694-S_
m0371-L_Succinyladenosine Gong_Gong_BP m1007-L_
m0121-L_(2R,3S,4R,5S,6S)-7-nitroheptane-1,2,3,4,5,6-hexol Gong_Gong_BP m0226-L_
m0247-L_ Gong_Gong_BP m0763-L_di-C,C-hexosyl-luteolin
m0156-S_Thiamin Gong_Gong_BP m0701-L_
m0297-S_Sinapoyl_O-hexoside Gong_Gong_BP m0910-L_C-pentosyl-chrysoeriol_O-feruloylhexoside
m0155-L_Feruloyl_putrescine Gong_Gong_BP m0783-L_
m0030-L_ Gong_Gong_BP m0791-L_
m0467-L_O-methylapigenin_C-hexoside Gong_Gong_BP m0476-S_Luteolin_6-C-glucoside
m0862-L_ Gong_Gong_BP m0863-L_
m0283-S_Pyridoxine_O-hexoside Gong_Gong_BP m0793-S_Tricin_O-rutinoside
m0656-S_di-C,C-pentosyl-apigenin Gong_Gong_BP m0793-S_Tricin_O-rutinoside
m0044-L_Phenylpyruvic_acid Gong_Gong_BP m0070-L_4',_5'-Dihydropsoralen
m0121-L_(2R,3S,4R,5S,6S)-7-nitroheptane-1,2,3,4,5,6-hexol Gong_Gong_BP m1019-L_
m0075-S_ Gong_Gong_BP m0760-L_Chrysoeriol_O-rutinoside
m0603-L_ Gong_Gong_BP m0608-L_
m0266-L_ Gong_Gong_BP m0619-L_
m0453-L_ Gong_Gong_BP m0513-L_
m0009-S_L-Glutamine Gong_Gong_BP m0793-S_Tricin_O-rutinoside
m0851-L_Denin Gong_Gong_BP m0943-L_
m0326-S_ Gong_Gong_BP m1042-L_Tricin_derivative
m0774-L_ Gong_Gong_BP m0802-L_
m0102-S_ Gong_Gong_BP m0168-S_
m0395-S_ Gong_Gong_BP m0494-L_
m0112-L_Coumaroyl_putrescine Gong_Gong_BP m0785-L_
m0372-S_LPC(1-acyl_12:1) Gong_Gong_BP m0907-L_
m0124-S_Cytidine Gong_Gong_BP m0839-L_
m0063-S_ Gong_Gong_BP m0505-L_Chrysoeriol_5-O-hexoside
m0694-L_ Gong_Gong_BP m0793-L_Tricin_O-rutinoside
m0375-S_ Gong_Gong_BP m0395-S_
m0476-S_Luteolin_6-C-glucoside Gong_Gong_BP m0957-L_
m0136-L_5,_6-Bis-(1,2-dihydroxy-ethyl)-[1,4]dioxane-2,3-dione Gong_Gong_BP m0242-S_
m0395-S_ Gong_Gong_BP m0559-L_
m0423-L_Daidzein_O-hexoside Gong_Gong_BP m0943-L_
m0751-L_ Gong_Gong_BP m0756-L_
m0066-S_ Gong_Gong_BP m0374-L_3,_5,_7-Trihydroxy-6-methoxy-4'-prenyloxyflavone
m0210-S_ Gong_Gong_BP m0233-S_Feruloyl_agmatine
m0354-L_ Gong_Gong_BP m0723-L_Tricin_O-malonylhexoside
m0390-S_ Gong_Gong_BP m0749-L_
m0080-L_Apo-9-zeaxanthinone Gong_Gong_BP m0395-S_
m0016-S_L-Leucine Gong_Gong_BP m0526-S_
m0453-L_ Gong_Gong_BP m0797-L_
m0497-S_alpha-Sorinin Gong_Gong_BP m0545-L_C-hexosyl-methylchrysoeriol
m0098-L_3-O-carbamoyl-d-mannose Gong_Gong_BP m0376-S_
m0400-L_Apigenin_C-pentoside Gong_Gong_BP m0401-L_Apigenin_C-pentoside
m0648-L_ Gong_Gong_BP m0740-L_Cyanidin_3-O-rutinoside
m0376-S_ Gong_Gong_BP m0757-L_
m0139-S_12-Hydroxyarachidonic_acid Gong_Gong_BP m0419-S_
m0044-L_Phenylpyruvic_acid Gong_Gong_BP m0588-L_Tricin_4'-O-(syringyl_alcohol)ether
m0261-S_Phosphinimine Gong_Gong_BP m0472-L_
m0414-S_ Gong_Gong_BP m0672-S_LPC(1-acyl_20:4)
m0292-S_ Gong_Gong_BP m0439-S_
m0742-L_di-C,C-hexosyl-apigenin Gong_Gong_BP m0842-L_
m0155-L_Feruloyl_putrescine Gong_Gong_BP m0681-L_Chrysoeriol_O-malonyhexoside
m0102-S_ Gong_Gong_BP m0178-S_
m0213-S_ Gong_Gong_BP m0405-L_Tricin_derivative
m0188-S_ Gong_Gong_BP m0372-S_LPC(1-acyl_12:1)
m0392-S_Peonidin_3-O-glucoside_ Gong_Gong_BP m0795-L_
m0519-L_ Gong_Gong_BP m0766-L_
m0823-L_Tricin_4'-O-(syringyl_alcohol)ether_O-hexoside Gong_Gong_BP m0955-L_
m0466-S_ Gong_Gong_BP m1007-L_
m0049-S_ Gong_Gong_BP m0421-S_
m0431-L_ Gong_Gong_BP m0786-L_
m0038-L_ Gong_Gong_BP m0481-L_Eriodictyol_C-hexoside
m0208-S_ Gong_Gong_BP m0414-S_
m0004-L_L-Serine Gong_Gong_BP m0261-S_Phosphinimine
m0208-S_ Gong_Gong_BP m0594-L_
m0608-L_ Gong_Gong_BP m0799-L_
m0503-S_Caohuoside_D Gong_Gong_BP m0914-L_
m0592-L_Tricin_4'-O-(syringyl_alcohol)ether Gong_Gong_BP m0793-S_Tricin_O-rutinoside
m0016-S_L-Leucine Gong_Gong_BP m0620-L_
m0519-L_ Gong_Gong_BP m0537-S_
m0354-S_ Gong_Gong_BP m0793-S_Tricin_O-rutinoside
m0559-L_ Gong_Gong_BP m0926-L_C-hexosyl-chrysoeriol_O-feruloylhexoside
m0057-L_5-Sulfanyl-1-pentanesulfonamide Gong_Gong_BP m0396-L_
m0446-S_Tricin_7-O-hexoside Gong_Gong_BP m0974-S_C-pentosyl-luteolin_O-hexoside
m0219-S_ Gong_Gong_BP m0367-S_
m0164-L_Apigenin Gong_Gong_BP m0442-L_Apigenin_8-C-glucoside
m0015-S_ Gong_Gong_BP m0445-S_LPC(1-acyl_16:2)
m0467-S_O-methylapigenin_C-hexoside Gong_Gong_BP m1040-S_
m0318-S_ Gong_Gong_BP m0647-L_
m0268-L_ Gong_Gong_BP m0566-L_Ursiniolide_B
m0214-L_ Gong_Gong_BP m0816-L_
m0503-S_Caohuoside_D Gong_Gong_BP m0719-S_
m0157-L_8-Methoxycoumarsabin Gong_Gong_BP m0747-L_
m0319-L_ Gong_Gong_BP m0528-L_
m0314-S_ Gong_Gong_BP m0537-S_
m0512-S_ Gong_Gong_BP m0965-L_
m0564-L_1-O-Palmitoylhexitol Gong_Gong_BP m0682-L_Cymarin
m0235-L_Pareirubrine_B Gong_Gong_BP m0885-L_C-pentosyl-apeignin_O-feruloylhexoside
m0746-L_ Gong_Gong_BP m0749-L_
m0352-L_ Gong_Gong_BP m0372-S_LPC(1-acyl_12:1)
m0177-S_Coumaroyl_quinic_acid Gong_Gong_BP m0416-S_
m0390-S_ Gong_Gong_BP m0407-L_
m0909-L_C-hexosyl-chrysoeriol__O-p-coumaroylhexoside Gong_Gong_BP m1052-L_C-hexosyl-chrysoeriol__O-p-coumaroylhexoside
m0386-L_ Gong_Gong_BP m1019-L_
m0478-L_Luteolin_7-O-glucoside Gong_Gong_BP m1010-L_Ayanin
m0262-S_ Gong_Gong_BP m0584-S_LPC(1-acyl_16:0)
m0289-L_Gibberellin_A12 Gong_Gong_BP m0388-L_Kadethrin
m0640-L_ Gong_Gong_BP m1001-S_
m0076-L_L-Tryptophan Gong_Gong_BP m0361-L_Simmondsin
m0645-L_Tricin_4'-O-(.-guaiacylglyceryl)_ether Gong_Gong_BP m0943-L_
m0247-L_ Gong_Gong_BP m0592-S_Tricin_4'-O-(syringyl_alcohol)ether
m0539-L_ Gong_Gong_BP m0566-L_Ursiniolide_B
m0016-S_L-Leucine Gong_Gong_BP m0027-S_
m0067-L_N-Acetyldopamine Gong_Gong_BP m1042-L_Tricin_derivative
m0566-L_Ursiniolide_B Gong_Gong_BP m0822-L_Tricin_4'-O-(syringyl_alcohol)ether_O-hexoside
m0416-S_ Gong_Gong_BP m0749-L_
m0015-S_ Gong_Gong_BP m0207-S_
m0489-S_ Gong_Gong_BP m0686-L_di-C,C-pentosyl-luteolin
m0279-L_Gibberellin_A15 Gong_Gong_BP m0492-L_
m0206-L_Hexane-1,_5-diol_O-hexoside Gong_Gong_BP m0528-L_
m0316-L_Axillarin Gong_Gong_BP m0405-S_Tricin_derivative
m0304-L_Fructose_1,6-diphosphate Gong_Gong_BP m0449-S_LPC(1-acyl_16:1)
m0283-L_Pyridoxine_O-hexoside Gong_Gong_BP m0706-L_C-hexosyl-C-pentosyl-apigenin
m0575-L_ Gong_Gong_BP m0963-L_
m0387-S_ Gong_Gong_BP m0944-S_
m0237-S_ Gong_Gong_BP m0421-S_
m0784-L_ Gong_Gong_BP m0843-L_Tricin_4'-O-(.-guaiacylglyceryl)_ether_O-hexoside
m0014-S_ Gong_Gong_BP m0190-S_
m0664-L_ Gong_Gong_BP m0789-L_
m0804-L_ Gong_Gong_BP m0887-L_C-hexosyl-apigenin_O-p-coumaroylhexoside
m0742-L_di-C,C-hexosyl-apigenin Gong_Gong_BP m0846-L_Tricin_4'-O-(.-guaiacylglyceryl)_ether_O-hexoside
m0621-S_2'',_6''-O-Diacetyloninin Gong_Gong_BP m0695-S_Epicatechin_O-hexoside
m0503-S_Caohuoside_D Gong_Gong_BP m0562-S_
m0282-L_Zinolol Gong_Gong_BP m0566-L_Ursiniolide_B
m0221-S_ Gong_Gong_BP m0380-S_
m0597-S_ Gong_Gong_BP m0841-L_
m0831-L_ Gong_Gong_BP m0963-L_
m0433-S_ Gong_Gong_BP m0911-L_C-pentosyl-chrysoeriol_O-feruloylhexoside
m0587-S_ Gong_Gong_BP m1040-S_
m0506-L_Chrysoeriol_C-hexoside Gong_Gong_BP m0555-S_
m0414-S_ Gong_Gong_BP m0468-S_LPC(1-acyl_18:0)
m0190-S_ Gong_Gong_BP m1040-S_
m0513-L_ Gong_Gong_BP m0898-L_C-hexosyl-luteolin_O-p-coumaroylhexoside
m0763-L_di-C,C-hexosyl-luteolin Gong_Gong_BP m0777-L_Acteoside
m0332-S_ Gong_Gong_BP m0489-S_
m0095-L_(+)-Dehydrovomifoliol Gong_Gong_BP m0500-L_
m0068-L_Xanthoxylin Gong_Gong_BP m0933-L_
m0153-S_ Gong_Gong_BP m0875-L_C-pentosyl-apigenin__O-rutinoside
m0440-S_ Gong_Gong_BP m0943-L_
m0076-L_L-Tryptophan Gong_Gong_BP m0084-L_N-Salicyloyl-2-aminopropan-1,3-diol
m0476-S_Luteolin_6-C-glucoside Gong_Gong_BP m0767-L_
m0631-L_LPC(1-acyl_18:2) Gong_Gong_BP m0639-L_LPC(1-acyl_18:1)
m0160-L_ Gong_Gong_BP m0963-L_
m0577-L_Malvidin_O-hexoside Gong_Gong_BP m0928-L_
m0172-S_ Gong_Gong_BP m0332-S_
m0172-S_ Gong_Gong_BP m0519-S_
m0680-L_ Gong_Gong_BP m0712-L_Tricin_derivative
m0284-L_Tricalysiamide_B Gong_Gong_BP m0491-L_(-)-10-Methoxyvincamedine_N-oxide
m0095-L_(+)-Dehydrovomifoliol Gong_Gong_BP m0723-L_Tricin_O-malonylhexoside
m0115-S_N-acetylneuraminic_acid Gong_Gong_BP m0357-S_
m0256-L_ Gong_Gong_BP m0656-S_di-C,C-pentosyl-apigenin
m0333-S_ Gong_Gong_BP m0414-S_
m0559-L_ Gong_Gong_BP m0815-L_Tricin_O-hexosyl-O-hexoside
m0265-S_ Gong_Gong_BP m0610-S_
m0102-S_ Gong_Gong_BP m0855-L_
m0747-L_ Gong_Gong_BP m0912-L_C-pentosyl-chrysoeriol_O-feruloylhexoside
m0312-S_ Gong_Gong_BP m0414-S_
m0234-L_ Gong_Gong_BP m0362-S_
m0132-S_Phytocassane_A Gong_Gong_BP m0529-S_
m0459-S_ Gong_Gong_BP m0839-L_
m0371-S_Succinyladenosine Gong_Gong_BP m0682-L_Cymarin
m0555-S_ Gong_Gong_BP m1036-L_
m0745-L_ Gong_Gong_BP m0889-L_
m0101-L_Sinapic_acid Gong_Gong_BP m0330-L_
m0204-L_Dibenz(a,h)anthracen-2-ol Gong_Gong_BP m0549-S_
m0232-S_ Gong_Gong_BP m0793-S_Tricin_O-rutinoside
m0401-S_Apigenin_C-pentoside Gong_Gong_BP m0839-L_
m0220-L_ Gong_Gong_BP m0272-L_
m0079-S_ Gong_Gong_BP m0512-S_
m0612-L_ Gong_Gong_BP m0719-S_
m0406-L_Ixoside Gong_Gong_BP m0545-L_C-hexosyl-methylchrysoeriol
m0509-L_Chrysoeriol_C-hexoside Gong_Gong_BP m0740-L_Cyanidin_3-O-rutinoside
m0464-S_ Gong_Gong_BP m0559-L_
m0164-L_Apigenin Gong_Gong_BP m0426-L_O-methylnaringenin_C-pentoside
m0250-S_Aspergillimide Gong_Gong_BP m0507-S_Tenuiphenone_B
m0528-L_ Gong_Gong_BP m0532-S_
m0021-L_Trigonelline Gong_Gong_BP m0601-S_Phellodensin_F
m0071-S_"2-Oxo-4-hydroxy-4-carboxy-5-ureidoimidazoleOHCU" Gong_Gong_BP m0518-L_N',_N'-Coumaroyl,_Feruloylspermidine
m0392-S_Peonidin_3-O-glucoside_ Gong_Gong_BP m0535-S_
m0448-L_ Gong_Gong_BP m0449-S_LPC(1-acyl_16:1)
m0058-S_ Gong_Gong_BP m0362-S_
m0519-L_ Gong_Gong_BP m0582-L_
m0715-L_ Gong_Gong_BP m1036-L_
m0259-L_ Gong_Gong_BP m0390-S_
m0018-L_L-Aspartic_acid Gong_Gong_BP m0275-L_
m0178-S_ Gong_Gong_BP m0614-L_Tricin_4'-O-(syringyl_alcohol)ether_derivative
m0676-L_ Gong_Gong_BP m0771-L_
m0068-L_Xanthoxylin Gong_Gong_BP m0161-S_
m0636-L_Chryso-obtusin-O-hexoside Gong_Gong_BP m1001-S_
m0144-L_6,8-Dihydroxy-5,7-dimethoxycoumarin Gong_Gong_BP m0565-L_
m0321-S_ Gong_Gong_BP m0726-L_C-hexosyl-luteolin_O-pentoside
m0259-L_ Gong_Gong_BP m0818-L_Tricin_O-hexosyl-O-hexoside
m0284-L_Tricalysiamide_B Gong_Gong_BP m0295-S_Kolavic_acid
m0347-L_Fortimicin_KK1 Gong_Gong_BP m1028-L_
m0196-L_ Gong_Gong_BP m0220-L_
m0169-L_ Gong_Gong_BP m0879-L_Tricin_derivative
m0126-L_9alpha-Hydroxyfraxinellone Gong_Gong_BP m0615-L_
m0578-L_Tricin_5-O-hexoside Gong_Gong_BP m0900-L_C-hexosyl-apigenin_O-hexosyl-O-hexoside
m0058-S_ Gong_Gong_BP m1018-L_
m0490-S_ Gong_Gong_BP m0552-S_
m0078-L_Sattabacin Gong_Gong_BP m0656-S_di-C,C-pentosyl-apigenin
m0691-L_Tricin_4'-O-(.-guaiacylglyceryl)_ether_derivative Gong_Gong_BP m0724-L_C-rhamnosyl-apigenin_O-hexoside
m0102-S_ Gong_Gong_BP m0561-L_
m0660-L_ Gong_Gong_BP m0771-L_
m0060-S_ Gong_Gong_BP m0249-S_Progesterone
m0242-S_ Gong_Gong_BP m0455-L_
m0047-S_Myristic_acid Gong_Gong_BP m0414-S_
m0919-L_Kaempferol_derivative Gong_Gong_BP m0966-L_C-hexosyl-apigenin_O-hexosyl-O-hexosyl-O-hexoside
m0460-L_ Gong_Gong_BP m0579-L_
m0030-L_ Gong_Gong_BP m0551-S_
m0344-S_2-Amino-1,3,4,5-eicosanetetrol Gong_Gong_BP m0720-L_Maysin
m0478-L_Luteolin_7-O-glucoside Gong_Gong_BP m0944-L_
m0239-S_N2,_N2-Dimethyguanosine Gong_Gong_BP m0419-S_
m0376-S_ Gong_Gong_BP m0617-L_
m0138-S_Phytocassane_C Gong_Gong_BP m0880-L_
m0631-S_LPC(1-acyl_18:2) Gong_Gong_BP m0942-L_
m0331-L_ Gong_Gong_BP m1047-L_
m0193-L_ Gong_Gong_BP m0279-L_Gibberellin_A15
m0009-S_L-Glutamine Gong_Gong_BP m0676-S_
m0100-L_ Gong_Gong_BP m0706-S_C-hexosyl-C-pentosyl-apigenin
m0238-S_ Gong_Gong_BP m0656-S_di-C,C-pentosyl-apigenin
m0058-S_ Gong_Gong_BP m0702-L_
m0021-L_Trigonelline Gong_Gong_BP m0672-L_LPC(1-acyl_20:4)
m0125-S_ Gong_Gong_BP m0283-L_Pyridoxine_O-hexoside
m0519-L_ Gong_Gong_BP m0609-L_Limocitrin_O-hexoside
m0143-S_ Gong_Gong_BP m0512-S_
m0251-S_ Gong_Gong_BP m0531-S_
m0528-L_ Gong_Gong_BP m0621-L_2'',_6''-O-Diacetyloninin
m0389-S_ Gong_Gong_BP m0512-S_
m0332-S_ Gong_Gong_BP m0642-L_
m0466-S_ Gong_Gong_BP m0779-L_di-C,C-hexosyl-chrysoeriol
m0395-S_ Gong_Gong_BP m1020-L_Tricin_derivative
m0558-L_Selgin_O-hexoside Gong_Gong_BP m0943-L_
m0299-L_ Gong_Gong_BP m0509-L_Chrysoeriol_C-hexoside
m0221-S_ Gong_Gong_BP m0646-S_
m0429-L_ Gong_Gong_BP m0559-L_
m0315-L_Spinacetin Gong_Gong_BP m0372-S_LPC(1-acyl_12:1)
m0422-L_Aliarin Gong_Gong_BP m0476-S_Luteolin_6-C-glucoside
m0582-L_ Gong_Gong_BP m0872-L_O-malonylhexoside_derivative
m0121-L_(2R,3S,4R,5S,6S)-7-nitroheptane-1,2,3,4,5,6-hexol Gong_Gong_BP m0747-L_
m0281-L_ Gong_Gong_BP m0313-L_
m0185-S_ Gong_Gong_BP m0511-S_
m0449-S_LPC(1-acyl_16:1) Gong_Gong_BP m0656-L_di-C,C-pentosyl-apigenin
m0239-S_N2,_N2-Dimethyguanosine Gong_Gong_BP m0953-L_
m0056-L_ Gong_Gong_BP m0121-L_(2R,3S,4R,5S,6S)-7-nitroheptane-1,2,3,4,5,6-hexol
m0695-L_Epicatechin_O-hexoside Gong_Gong_BP m0944-L_
m0132-S_Phytocassane_A Gong_Gong_BP m0669-L_
m0003-L_Choline Gong_Gong_BP m0566-L_Ursiniolide_B
m0264-L_ Gong_Gong_BP m0687-L_
m0316-L_Axillarin Gong_Gong_BP m0892-L_C-hexosyl-naringenin_O-p-coumaroylhexoside
m0087-L_5-Methoxy-N,_N-dimethyltryptamine Gong_Gong_BP m0467-L_O-methylapigenin_C-hexoside
m0195-L_Vitamin_A Gong_Gong_BP m0263-L_Hericenol_A
m0508-S_Chrysoeriol_7-O-hexoside Gong_Gong_BP m0625-L_
m0331-L_ Gong_Gong_BP m0899-L_C-hexosyl-apigenin_O-caffeoylhexoside
m0456-S_ Gong_Gong_BP m0485-S_
m0566-L_Ursiniolide_B Gong_Gong_BP m0724-L_C-rhamnosyl-apigenin_O-hexoside
m0503-S_Caohuoside_D Gong_Gong_BP m1003-L_Brevifolincarboxylic_acid
m0512-S_ Gong_Gong_BP m0878-L_
m0147-L_ Gong_Gong_BP m0432-L_
m0705-L_C-pentosyl-apigenin_O-hexoside Gong_Gong_BP m0739-L_di-C,C-hexosyl-apigenin_derivative
m0277-S_ Gong_Gong_BP m0419-S_
m0007-S_gamma-Butyrobetaine Gong_Gong_BP m0543-S_
m0528-L_ Gong_Gong_BP m0828-L_
m0481-L_Eriodictyol_C-hexoside Gong_Gong_BP m0521-L_
m0578-L_Tricin_5-O-hexoside Gong_Gong_BP m0586-L_
m0184-L_ Gong_Gong_BP m0418-L_Threonyl_carbamoyl_adenosine
m0871-L_Tricin_O-rhamnosyl-O-malonylhexoside Gong_Gong_BP m0966-L_C-hexosyl-apigenin_O-hexosyl-O-hexosyl-O-hexoside
m0037-S_Jasminine Gong_Gong_BP m0076-S_L-Tryptophan
m0045-S_L-Phenylalanine Gong_Gong_BP m0371-L_Succinyladenosine
m0461-L_ Gong_Gong_BP m0632-S_LPC(1-acyl_18:2)
m0520-L_Edgeworoside_C Gong_Gong_BP m1042-L_Tricin_derivative
m0164-L_Apigenin Gong_Gong_BP m0868-L_
m0270-S_ Gong_Gong_BP m0701-L_
m0076-L_L-Tryptophan Gong_Gong_BP m0428-S_
m0123-S_ Gong_Gong_BP m0804-L_
m0138-S_Phytocassane_C Gong_Gong_BP m0214-L_
m0132-S_Phytocassane_A Gong_Gong_BP m0249-S_Progesterone
m0172-S_ Gong_Gong_BP m0185-S_
m0503-S_Caohuoside_D Gong_Gong_BP m0948-L_
m0496-L_BADFG Gong_Gong_BP m0502-L_
m0147-L_ Gong_Gong_BP m0682-L_Cymarin
m0246-L_ Gong_Gong_BP m0384-L_
m0269-S_ Gong_Gong_BP m0811-L_
m0505-L_Chrysoeriol_5-O-hexoside Gong_Gong_BP m0661-L_
m0164-L_Apigenin Gong_Gong_BP m0623-L_
m0018-L_L-Aspartic_acid Gong_Gong_BP m0035-L_
m0161-S_ Gong_Gong_BP m0218-L_Quercetin
m0305-S_Leu-ala-gly-lys Gong_Gong_BP m0359-L_Grevilloside_A
m0295-L_Kolavic_acid Gong_Gong_BP m0676-S_
m0132-S_Phytocassane_A Gong_Gong_BP m0484-L_Homomangiferin
m0474-L_Cyanidin_3-O-glucoside Gong_Gong_BP m0863-L_
m0843-L_Tricin_4'-O-(.-guaiacylglyceryl)_ether_O-hexoside Gong_Gong_BP m0845-S_Tricin_4'-O-(.-guaiacylglyceryl)_ether_O-hexoside
m0210-S_ Gong_Gong_BP m0405-L_Tricin_derivative
m0175-S_ Gong_Gong_BP m0879-L_Tricin_derivative
m0508-L_Chrysoeriol_7-O-hexoside Gong_Gong_BP m0812-L_
m0493-L_Glochidacuminoside_C Gong_Gong_BP m0561-L_
m0142-S_ Gong_Gong_BP m0575-L_
m0296-L_ Gong_Gong_BP m0417-L_
m0100-L_ Gong_Gong_BP m0182-S_Punicic_acid
m0353-S_ Gong_Gong_BP m1038-L_
m0176-L_ Gong_Gong_BP m0519-L_
m0392-S_Peonidin_3-O-glucoside_ Gong_Gong_BP m0517-L_
m0345-S_Cyanidin_3-O-pentoside Gong_Gong_BP m0793-S_Tricin_O-rutinoside
m0749-L_ Gong_Gong_BP m0801-L_Tricin_O-hexoside_derivative
m0589-L_Polypodine_B Gong_Gong_BP m0891-L_
TO:0000093_root_pulling_force Gong_TO_BP m0506-L_Chrysoeriol_C-hexoside
TO:0000354_aluminum_sensitivity Gong_TO_BP m0911-L_C-pentosyl-chrysoeriol_O-feruloylhexoside
TO:0000452_leaf_area_to_spikelet_number_ratio Gong_TO_BP m0188-S_
TO:0000544_mesocotyl_length Gong_TO_BP m0793-S_Tricin_O-rutinoside
TO:0000072_awn_length Gong_TO_BP m0361-L_Simmondsin
TO:0000233_root_volume Gong_TO_BP m0143-S_
TO:0000325_soluble_protein_content Gong_TO_BP m0713-L_
TO:0000515_relative_growth_rate Gong_TO_BP m0201-S_
TO:0000376_consistency_viscosity Gong_TO_BP m0499-L_
TO:0000579_root_dry_weight_to_tiller_number_ratio Gong_TO_BP m0885-L_C-pentosyl-apeignin_O-feruloylhexoside
TO:0000074_blast_disease_resistance Gong_TO_BP m0239-S_N2,_N2-Dimethyguanosine
TO:0000093_root_pulling_force Gong_TO_BP m0715-L_
TO:0000542_leaf_length_to_width_ratio Gong_TO_BP m0944-S_
TO:0000068_lodging_incidence Gong_TO_BP m0012-L_
TO:0000181_seed_weight Gong_TO_BP m0191-S_Tianshic_acid
TO:0000383_grain_belly_percent_white Gong_TO_BP m0757-L_
TO:0000467_cell_membrane_stability Gong_TO_BP m0726-L_C-hexosyl-luteolin_O-pentoside
TO:0000102_phosphorus_sensitivity Gong_TO_BP m0120-L_4-aminotetrahydrobiopterin
TO:0000068_lodging_incidence Gong_TO_BP m0424-L_O-methylapigenin_C-pentoside
TO:0000196_amylose_content Gong_TO_BP m0642-L_
TO:0000068_lodging_incidence Gong_TO_BP m0532-S_
TO:0000102_phosphorus_sensitivity Gong_TO_BP m0846-L_Tricin_4'-O-(.-guaiacylglyceryl)_ether_O-hexoside
TO:0000088_rice_yellow_mottle_virus_resistance Gong_TO_BP m0740-L_Cyanidin_3-O-rutinoside
TO:0000661_tiller_bud_dormancy Gong_TO_BP m0313-L_
TO:0000146_seed_length Gong_TO_BP m0158-S_
TO:0000412_setback Gong_TO_BP m0467-L_O-methylapigenin_C-hexoside
TO:0000233_root_volume Gong_TO_BP m0015-S_
TO:0000567_tiller_angle Gong_TO_BP m0680-L_
TO:0000567_tiller_angle Gong_TO_BP m0645-L_Tricin_4'-O-(.-guaiacylglyceryl)_ether
TO:0000542_leaf_length_to_width_ratio Gong_TO_BP m0037-S_Jasminine
TO:0000196_amylose_content Gong_TO_BP m0673-L_
TO:0000181_seed_weight Gong_TO_BP m0432-L_
TO:0000180_spikelet_fertility Gong_TO_BP m0401-S_Apigenin_C-pentoside
TO:0000567_tiller_angle Gong_TO_BP m0589-L_Polypodine_B
TO:0000211_gel_consistency Gong_TO_BP m0247-L_
TO:0000466_carbon_content Gong_TO_BP m0331-L_
TO:0000180_spikelet_fertility Gong_TO_BP m0384-L_
TO:0000402_grain_width Gong_TO_BP m0098-L_3-O-carbamoyl-d-mannose
TO:0000519_rooting_depth Gong_TO_BP m0647-L_
TO:0000412_setback Gong_TO_BP m0957-L_
TO:0000567_tiller_angle Gong_TO_BP m0508-L_Chrysoeriol_7-O-hexoside
TO:0000102_phosphorus_sensitivity Gong_TO_BP m0102-S_
TO:0000567_tiller_angle Gong_TO_BP m0845-S_Tricin_4'-O-(.-guaiacylglyceryl)_ether_O-hexoside
TO:0000068_lodging_incidence Gong_TO_BP m0395-S_
TO:0000325_soluble_protein_content Gong_TO_BP m0828-L_
TO:0000068_lodging_incidence Gong_TO_BP m0639-L_LPC(1-acyl_18:1)
TO:0000211_gel_consistency Gong_TO_BP m0453-L_
TO:0000519_rooting_depth Gong_TO_BP m0318-S_
TO:0000102_phosphorus_sensitivity Gong_TO_BP m0858-L_
TO:0000280_seedling_vigor Gong_TO_BP m0191-S_Tianshic_acid
TO:0000396_grain_yield Gong_TO_BP m0682-L_Cymarin
TO:0000181_seed_weight Gong_TO_BP m0831-L_
TO:0000068_lodging_incidence Gong_TO_BP m0887-L_C-hexosyl-apigenin_O-p-coumaroylhexoside
TO:0000617_colored_grain_percentage Gong_TO_BP m0746-L_
TO:0000196_amylose_content Gong_TO_BP m0014-S_
TO:0000452_leaf_area_to_spikelet_number_ratio Gong_TO_BP m0762-L_C-hexosyl-luteolin_O-hexoside
TO:0000144_milled_rice_ratio Gong_TO_BP m0443-S_Apigenin_6-C-glucoside
TO:0000088_rice_yellow_mottle_virus_resistance Gong_TO_BP m0121-L_(2R,3S,4R,5S,6S)-7-nitroheptane-1,2,3,4,5,6-hexol
TO:0000661_tiller_bud_dormancy Gong_TO_BP m0281-L_
TO:0000175_bacterial_blight_disease_resistance Gong_TO_BP m0661-L_
TO:0000424_brown_planthopper_resistance Gong_TO_BP m1042-L_Tricin_derivative
TO:0000181_seed_weight Gong_TO_BP m0672-S_LPC(1-acyl_20:4)
TO:0000325_soluble_protein_content Gong_TO_BP m0991-L_4,_7,_10-Trioxa-1,13-tridecanediamine
TO:0000102_phosphorus_sensitivity Gong_TO_BP m0178-S_
TO:0000467_cell_membrane_stability Gong_TO_BP m0562-S_
TO:0000181_seed_weight Gong_TO_BP m0468-S_LPC(1-acyl_18:0)
TO:0000233_root_volume Gong_TO_BP m0953-L_
TO:0000661_tiller_bud_dormancy Gong_TO_BP m0804-L_
TO:0000068_lodging_incidence Gong_TO_BP m0032-L_L-Lysine
TO:0000579_root_dry_weight_to_tiller_number_ratio Gong_TO_BP m0610-S_
TO:0000429_salt_sensitivity Gong_TO_BP m0566-L_Ursiniolide_B
TO:0000312_nadh-dependent_glutamate_synthase_content Gong_TO_BP m0644-L_Tricin_4'-O-(.-guaiacylglyceryl)_ether
TO:0000396_grain_yield Gong_TO_BP m0664-L_
TO:0000383_grain_belly_percent_white Gong_TO_BP m0942-L_
TO:0000659_phyllochron Gong_TO_BP m0621-S_2'',_6''-O-Diacetyloninin
TO:0000452_leaf_area_to_spikelet_number_ratio Gong_TO_BP m0372-S_LPC(1-acyl_12:1)
TO:0000084_root_number Gong_TO_BP m0486-L_
TO:0000224_iron_sensitivity Gong_TO_BP m0349-L_5-Caffeoylquinic_acid_methyl_ester
TO:0000312_nadh-dependent_glutamate_synthase_content Gong_TO_BP m0955-L_
TO:0000222_head_rice Gong_TO_BP m0517-L_
TO:0000312_nadh-dependent_glutamate_synthase_content Gong_TO_BP m0823-L_Tricin_4'-O-(syringyl_alcohol)ether_O-hexoside
TO:0000586_seminal_root_length Gong_TO_BP m0252-S_
TO:0000233_root_volume Gong_TO_BP m0323-S_
TO:0000196_amylose_content Gong_TO_BP m0190-S_
TO:0000144_milled_rice_ratio Gong_TO_BP m0009-S_L-Glutamine
TO:0000424_brown_planthopper_resistance Gong_TO_BP m0218-L_Quercetin
TO:0000672_rice_bran_percentage Gong_TO_BP m0221-S_
TO:0000579_root_dry_weight_to_tiller_number_ratio Gong_TO_BP m0326-S_
TO:0000084_root_number Gong_TO_BP m0445-S_LPC(1-acyl_16:2)
TO:0000233_root_volume Gong_TO_BP m0450-S_Ephemeranthoside
TO:0000547_primary_branch Gong_TO_BP m0098-L_3-O-carbamoyl-d-mannose
TO:0000416_embryosac_abortion Gong_TO_BP m0289-L_Gibberellin_A12
TO:0000279_root_weight Gong_TO_BP m0788-L_
TO:0000255_sheath_blight_disease_resistance Gong_TO_BP m0551-S_
TO:0000734_grain_length Gong_TO_BP m0018-L_L-Aspartic_acid
TO:0000457_total_biomass_yield Gong_TO_BP m0544-S_
TO:0000462_gelatinization_temperature Gong_TO_BP m0371-L_Succinyladenosine
TO:0000661_tiller_bud_dormancy Gong_TO_BP m0156-S_Thiamin
TO:0000651_flour_color Gong_TO_BP m0315-L_Spinacetin
TO:0000346_tiller_number Gong_TO_BP m0201-S_
TO:0000102_phosphorus_sensitivity Gong_TO_BP m0857-L_
TO:0000538_large_vascular_bundle_number_to_leaf_area_ratio Gong_TO_BP m0597-S_
TO:0000452_leaf_area_to_spikelet_number_ratio Gong_TO_BP m0455-L_
TO:0000430_germination_speed Gong_TO_BP m0262-S_
TO:0000381_cracked_grain_percentage Gong_TO_BP m0645-L_Tricin_4'-O-(.-guaiacylglyceryl)_ether
TO:0000325_soluble_protein_content Gong_TO_BP m0691-L_Tricin_4'-O-(.-guaiacylglyceryl)_ether_derivative
TO:0000377_cooked_kernel_elongation Gong_TO_BP m0259-L_
TO:0000211_gel_consistency Gong_TO_BP m0816-L_
TO:0000068_lodging_incidence Gong_TO_BP m0566-L_Ursiniolide_B
TO:0000102_phosphorus_sensitivity Gong_TO_BP m0507-S_Tenuiphenone_B
TO:0000567_tiller_angle Gong_TO_BP m0428-S_
TO:0000467_cell_membrane_stability Gong_TO_BP m0779-L_di-C,C-hexosyl-chrysoeriol
TO:0000325_soluble_protein_content Gong_TO_BP m0238-S_
TO:0000181_seed_weight Gong_TO_BP m0047-S_Myristic_acid
TO:0000734_grain_length Gong_TO_BP m0530-S_
TO:0000104_chalkiness_of_endosperm Gong_TO_BP m0098-L_3-O-carbamoyl-d-mannose
TO:0000308_male_fertility_restoration Gong_TO_BP m0519-S_
TO:0000352_dry_mass Gong_TO_BP m0914-L_
TO:0000377_cooked_kernel_elongation Gong_TO_BP m0390-S_
TO:0000068_lodging_incidence Gong_TO_BP m0123-S_
TO:0000538_large_vascular_bundle_number_to_leaf_area_ratio Gong_TO_BP m0545-S_C-hexosyl-methylchrysoeriol
TO:0000181_seed_weight Gong_TO_BP m0637-L_
TO:0000068_lodging_incidence Gong_TO_BP m0282-L_Zinolol
TO:0000567_tiller_angle Gong_TO_BP m0157-L_8-Methoxycoumarsabin
TO:0000434_root_activity Gong_TO_BP m0647-L_
TO:0000507_osmotic_adjustment_capacity Gong_TO_BP m0943-L_
TO:0000579_root_dry_weight_to_tiller_number_ratio Gong_TO_BP m0872-L_O-malonylhexoside_derivative
TO:0000325_soluble_protein_content Gong_TO_BP m0774-L_
TO:0000093_root_pulling_force Gong_TO_BP m0508-S_Chrysoeriol_7-O-hexoside
TO:0000453_panicle_tiller_ratio Gong_TO_BP m0030-L_
TO:0000434_root_activity Gong_TO_BP m0912-L_C-pentosyl-chrysoeriol_O-feruloylhexoside
TO:0000144_milled_rice_ratio Gong_TO_BP m0033-S_L-Glutamic_acid
TO:0000233_root_volume Gong_TO_BP m0965-L_
TO:0000104_chalkiness_of_endosperm Gong_TO_BP m0058-S_
TO:0000102_phosphorus_sensitivity Gong_TO_BP m0493-L_Glochidacuminoside_C
TO:0000502_KClO3_resistance Gong_TO_BP m0851-L_Denin
TO:0000152_panicle_number Gong_TO_BP m0141-S_
TO:0000068_lodging_incidence Gong_TO_BP m0601-S_Phellodensin_F
TO:0000452_leaf_area_to_spikelet_number_ratio Gong_TO_BP m0592-S_Tricin_4'-O-(syringyl_alcohol)ether
TO:0000624_allelopathic_effect Gong_TO_BP m0750-L_
TO:0000144_milled_rice_ratio Gong_TO_BP m0793-S_Tricin_O-rutinoside
TO:0000452_leaf_area_to_spikelet_number_ratio Gong_TO_BP m0352-L_
TO:0000102_phosphorus_sensitivity Gong_TO_BP m0806-L_
TO:0000068_lodging_incidence Gong_TO_BP m0802-L_
TO:0000084_root_number Gong_TO_BP m0193-L_
TO:0000457_total_biomass_yield Gong_TO_BP m0669-L_
TO:0000253_seed_dormancy Gong_TO_BP m0429-L_
TO:0000617_colored_grain_percentage Gong_TO_BP m0139-S_12-Hydroxyarachidonic_acid
TO:0000589_grain_weight Gong_TO_BP m0760-S_Chrysoeriol_O-rutinoside
TO:0000632_green_plantlet_yield_frequency Gong_TO_BP m0684-L_
TO:0000515_relative_growth_rate Gong_TO_BP m0210-S_
TO:0000502_KClO3_resistance Gong_TO_BP m0431-L_
TO:0000579_root_dry_weight_to_tiller_number_ratio Gong_TO_BP m0913-L_
TO:0000374_breakdown_viscosity Gong_TO_BP m0907-L_
TO:0000396_grain_yield Gong_TO_BP m0549-S_
TO:0000196_amylose_content Gong_TO_BP m0148-S_
TO:0000068_lodging_incidence Gong_TO_BP m0355-L_(6R,9R)-3-Oxo-alpha-ionyl-9-O-beta-glucopyranoside
TO:0000352_dry_mass Gong_TO_BP m0387-S_
TO:0000424_brown_planthopper_resistance Gong_TO_BP m0183-S_
TO:0000180_spikelet_fertility Gong_TO_BP m0357-S_
TO:0000102_phosphorus_sensitivity Gong_TO_BP m0360-L_
TO:0000661_tiller_bud_dormancy Gong_TO_BP m0813-L_
TO:0000336_total_amylase_activity Gong_TO_BP m0206-L_Hexane-1,_5-diol_O-hexoside
TO:0000430_germination_speed Gong_TO_BP m0459-S_
TO:0000429_salt_sensitivity Gong_TO_BP m0528-L_
TO:0000446_leaf_drying Gong_TO_BP m0835-L_Picramnioside_F
TO:0000354_aluminum_sensitivity Gong_TO_BP m0284-S_Tricalysiamide_B
TO:0000567_tiller_angle Gong_TO_BP m0741-L_C-pentosyl-chrysoeriol_O-hexoside
TO:0000567_tiller_angle Gong_TO_BP m0340-S_
TO:0000430_germination_speed Gong_TO_BP m0295-L_Kolavic_acid
TO:0000495_chlorophyll_content Gong_TO_BP m0438-L_4'-O-Methylpuerarin
TO:0000014_panicle_weight Gong_TO_BP m0485-S_
TO:0000455_seed_set_percent Gong_TO_BP m0609-L_Limocitrin_O-hexoside
TO:0000068_lodging_incidence Gong_TO_BP m0379-S_
TO:0000088_rice_yellow_mottle_virus_resistance Gong_TO_BP m1047-L_
TO:0000383_grain_belly_percent_white Gong_TO_BP m0702-L_
TO:0000641_primary_branch_length Gong_TO_BP m0331-L_
TO:0000430_germination_speed Gong_TO_BP m0676-S_
TO:0000624_allelopathic_effect Gong_TO_BP m0586-L_
TO:0000469_days_to_maturity Gong_TO_BP m0014-S_
TO:0000579_root_dry_weight_to_tiller_number_ratio Gong_TO_BP m1042-L_Tricin_derivative
TO:0000456_spikelet_number Gong_TO_BP m0895-L_Helonioside_B
TO:0000074_blast_disease_resistance Gong_TO_BP m0419-S_
TO:0000567_tiller_angle Gong_TO_BP m0889-L_
TO:0000339_culm_thickness Gong_TO_BP m1047-L_
TO:0000222_head_rice Gong_TO_BP m0535-S_
TO:0000567_tiller_angle Gong_TO_BP m0386-L_
TO:0000428_callus_induction Gong_TO_BP m0817-L_Tricin_O-hexosyl-O-hexoside
TO:0000374_breakdown_viscosity Gong_TO_BP m0794-S_Tricin_O-rutinoside
TO:0000104_chalkiness_of_endosperm Gong_TO_BP m0518-L_N',_N'-Coumaroyl,_Feruloylspermidine
TO:0000325_soluble_protein_content Gong_TO_BP m0078-L_Sattabacin
TO:0000102_phosphorus_sensitivity Gong_TO_BP m0614-L_Tricin_4'-O-(syringyl_alcohol)ether_derivative
TO:0000390_grain_core_percent_white Gong_TO_BP m0172-S_
TO:0000068_lodging_incidence Gong_TO_BP m0234-L_
TO:0000661_tiller_bud_dormancy Gong_TO_BP m0909-L_C-hexosyl-chrysoeriol_O-p-coumaroylhexoside
TO:0000068_lodging_incidence Gong_TO_BP m0003-L_Choline
TO:0000452_leaf_area_to_spikelet_number_ratio Gong_TO_BP m0521-L_
TO:0000579_root_dry_weight_to_tiller_number_ratio Gong_TO_BP m1007-L_
TO:0000641_primary_branch_length Gong_TO_BP m0818-L_Tricin_O-hexosyl-O-hexoside
TO:0000102_phosphorus_sensitivity Gong_TO_BP m0266-L_
TO:0000181_seed_weight Gong_TO_BP m0421-S_
TO:0000428_callus_induction Gong_TO_BP m0496-L_BADFG
TO:0000579_root_dry_weight_to_tiller_number_ratio Gong_TO_BP m0298-L_
TO:0000579_root_dry_weight_to_tiller_number_ratio Gong_TO_BP m0769-L_Origalignanol
TO:0000104_chalkiness_of_endosperm Gong_TO_BP m0071-S_"2-Oxo-4-hydroxy-4-carboxy-5-ureidoimidazoleOHCU"
TO:0000586_seminal_root_length Gong_TO_BP m0685-L_di-C,C-pentosyl-luteolin
TO:0000344_days_to_flower Gong_TO_BP m0497-S_alpha-Sorinin
TO:0000325_soluble_protein_content Gong_TO_BP m0268-L_
TO:0000421_pollen_fertility Gong_TO_BP m0656-S_di-C,C-pentosyl-apigenin
TO:0000467_cell_membrane_stability Gong_TO_BP m0879-L_Tricin_derivative
TO:0000044_stigma_exsertion Gong_TO_BP m1047-L_
TO:0000352_dry_mass Gong_TO_BP m0547-S_
TO:0000516_relative_root_length Gong_TO_BP m0870-L_
TO:0000233_root_volume Gong_TO_BP m0878-L_
TO:0000336_total_amylase_activity Gong_TO_BP m0842-L_
TO:0000451_large_vascular_bundle_number_to_spikelet_number_ratio Gong_TO_BP m0531-S_
TO:0000457_total_biomass_yield Gong_TO_BP m0249-S_Progesterone
TO:0000084_root_number Gong_TO_BP m0492-L_
TO:0000102_phosphorus_sensitivity Gong_TO_BP m0043-L_Caffeic_aldehyde
TO:0000451_large_vascular_bundle_number_to_spikelet_number_ratio Gong_TO_BP m0419-S_
TO:0000181_seed_weight Gong_TO_BP m0333-S_
TO:0000510_penetrated_to_total_root_ratio Gong_TO_BP m0412-S_
TO:0000196_amylose_content Gong_TO_BP m0061-S_
TO:0000516_relative_root_length Gong_TO_BP m0686-L_di-C,C-pentosyl-luteolin
TO:0000661_tiller_bud_dormancy Gong_TO_BP m1052-L_C-hexosyl-chrysoeriol_O-p-coumaroylhexoside
TO:0000632_green_plantlet_yield_frequency Gong_TO_BP m0687-L_
TO:0000102_phosphorus_sensitivity Gong_TO_BP m0479-S_
TO:0000102_phosphorus_sensitivity Gong_TO_BP m0855-L_
TO:0000579_root_dry_weight_to_tiller_number_ratio Gong_TO_BP m0519-L_
TO:0000579_root_dry_weight_to_tiller_number_ratio Gong_TO_BP m0354-L_
TO:0002662_leaf_rolloing_tolerance Gong_TO_BP m0607-L_Picramnioside_D
TO:0000325_soluble_protein_content Gong_TO_BP m0621-L_2'',_6''-O-Diacetyloninin
TO:0000467_cell_membrane_stability Gong_TO_BP m0284-L_Tricalysiamide_B
TO:0000457_total_biomass_yield Gong_TO_BP m0484-L_Homomangiferin
TO:0000617_colored_grain_percentage Gong_TO_BP m0390-S_
TO:0000306_root_thickness Gong_TO_BP m0647-L_
TO:0002662_leaf_rolloing_tolerance Gong_TO_BP m0090-S_
TO:0000374_breakdown_viscosity Gong_TO_BP m0503-S_Caohuoside_D
TO:0000538_large_vascular_bundle_number_to_leaf_area_ratio Gong_TO_BP m0112-L_Coumaroyl_putrescine
TO:0000102_phosphorus_sensitivity Gong_TO_BP m0783-L_
TO:0000396_grain_yield Gong_TO_BP m0515-S_
TO:0000382_1000-grain_weight Gong_TO_BP m0190-S_
TO:0000084_root_number Gong_TO_BP m0892-L_C-hexosyl-naringenin_O-p-coumaroylhexoside
TO:0000104_chalkiness_of_endosperm Gong_TO_BP m0107-S_
TO:0002662_leaf_rolloing_tolerance Gong_TO_BP m0460-L_
TO:0000085_leaf_rolling Gong_TO_BP m0660-L_
TO:0000579_root_dry_weight_to_tiller_number_ratio Gong_TO_BP m0263-L_Hericenol_A
TO:0000567_tiller_angle Gong_TO_BP m0084-L_N-Salicyloyl-2-aminopropan-1,3-diol
TO:0000253_seed_dormancy Gong_TO_BP m0456-S_
TO:0000510_penetrated_to_total_root_ratio Gong_TO_BP m0621-S_2'',_6''-O-Diacetyloninin
TO:0000336_total_amylase_activity Gong_TO_BP m0656-L_di-C,C-pentosyl-apigenin
TO:0000085_leaf_rolling Gong_TO_BP m0771-L_
TO:0000196_amylose_content Gong_TO_BP m0203-S_
TO:0000457_total_biomass_yield Gong_TO_BP m0615-L_
TO:0000068_lodging_incidence Gong_TO_BP m0021-L_Trigonelline
TO:0000145_internode_length Gong_TO_BP m0925-L_
TO:0000452_leaf_area_to_spikelet_number_ratio Gong_TO_BP m0136-L_5,_6-Bis-(1,2-dihydroxy-ethyl)-[1,4]dioxane-2,3-dione
TO:0000455_seed_set_percent Gong_TO_BP m0433-S_
TO:0000068_lodging_incidence Gong_TO_BP m0559-L_
TO:0000085_leaf_rolling Gong_TO_BP m0201-S_
TO:0000605_H2O2_content Gong_TO_BP m0831-L_
TO:0000430_germination_speed Gong_TO_BP m0874-L_C-pentosyl-apigenin_O-rutinoside
TO:0000224_iron_sensitivity Gong_TO_BP m0596-L_
TO:0000471_root_penetration_index Gong_TO_BP m0795-L_
TO:0000567_tiller_angle Gong_TO_BP m0076-L_L-Tryptophan
TO:0000196_amylose_content Gong_TO_BP m0235-L_Pareirubrine_B
TO:0000376_consistency_viscosity Gong_TO_BP m0344-L_2-Amino-1,3,4,5-eicosanetetrol
TO:0002662_leaf_rolloing_tolerance Gong_TO_BP m0422-L_Aliarin
TO:0000325_soluble_protein_content Gong_TO_BP m0319-L_
TO:0000579_root_dry_weight_to_tiller_number_ratio Gong_TO_BP m0720-L_Maysin
TO:0000211_gel_consistency Gong_TO_BP m0219-S_
TO:0000181_seed_weight Gong_TO_BP m0049-S_
TO:0000579_root_dry_weight_to_tiller_number_ratio Gong_TO_BP m0067-L_N-Acetyldopamine
TO:0000325_soluble_protein_content Gong_TO_BP m0545-L_C-hexosyl-methylchrysoeriol
TO:0000146_seed_length Gong_TO_BP m0632-S_LPC(1-acyl_18:2)
TO:0000579_root_dry_weight_to_tiller_number_ratio Gong_TO_BP m0374-L_3,_5,_7-Trihydroxy-6-methoxy-4'-prenyloxyflavone
TO:0002662_leaf_rolloing_tolerance Gong_TO_BP m0092-L_D-Pantothenic_acid
TO:0000430_germination_speed Gong_TO_BP m0170-S_sn-glycero-3-Phospho-1-inositol
TO:0000589_grain_weight Gong_TO_BP m0631-S_LPC(1-acyl_18:2)
TO:0000377_cooked_kernel_elongation Gong_TO_BP m0476-S_Luteolin_6-C-glucoside
TO:0000567_tiller_angle Gong_TO_BP m0302-L_6-Prenylnaringenin
TO:0000144_milled_rice_ratio Gong_TO_BP m0413-S_
TO:0000510_penetrated_to_total_root_ratio Gong_TO_BP m0695-S_Epicatechin_O-hexoside
TO:0000303_cold_tolerance Gong_TO_BP m0212-L_Pregna-5,20-dien-3-ol
TO:0000136_relative_water_content Gong_TO_BP m0321-S_
TO:0000102_phosphorus_sensitivity Gong_TO_BP m0068-L_Xanthoxylin
TO:0000579_root_dry_weight_to_tiller_number_ratio Gong_TO_BP m0756-L_
TO:0000068_lodging_incidence Gong_TO_BP m0144-L_6,8-Dihydroxy-5,7-dimethoxycoumarin
TO:0000412_setback Gong_TO_BP m0579-L_
TO:0000068_lodging_incidence Gong_TO_BP m0375-S_
TO:0000269_100-grain_weight Gong_TO_BP m0771-L_
TO:0000617_colored_grain_percentage Gong_TO_BP m0407-L_
TO:0000457_total_biomass_yield Gong_TO_BP m0617-L_
TO:0000102_phosphorus_sensitivity Gong_TO_BP m0214-L_
TO:0000104_chalkiness_of_endosperm Gong_TO_BP m1018-L_
TO:0000579_root_dry_weight_to_tiller_number_ratio Gong_TO_BP m0265-S_
TO:0000180_spikelet_fertility Gong_TO_BP m0115-S_N-acetylneuraminic_acid
TO:0000093_root_pulling_force Gong_TO_BP m0392-S_Peonidin_3-O-glucoside_
TO:0000233_root_volume Gong_TO_BP m0389-S_
TO:0000462_gelatinization_temperature Gong_TO_BP m0556-L_O-methylQuercetin_O-hexoside
TO:0000661_tiller_bud_dormancy Gong_TO_BP m0640-L_
TO:0000102_phosphorus_sensitivity Gong_TO_BP m0219-S_
TO:0000102_phosphorus_sensitivity Gong_TO_BP m0897-L_C-hexosyl-chrysin_O-feruloylhexoside
TO:0000206_leaf_angle Gong_TO_BP m0771-L_
TO:0000462_gelatinization_temperature Gong_TO_BP m0893-L_
TO:0000462_gelatinization_temperature Gong_TO_BP m0393-S_LPC(1-acyl_14:1)
TO:0000579_root_dry_weight_to_tiller_number_ratio Gong_TO_BP m0706-S_C-hexosyl-C-pentosyl-apigenin
TO:0000586_seminal_root_length Gong_TO_BP m0888-L_C-hexosyl-naringenin_O-p-coumaroylhexoside
TO:0002662_leaf_rolloing_tolerance Gong_TO_BP m0087-L_5-Methoxy-N,_N-dimethyltryptamine
TO:0000040_panicle_length Gong_TO_BP m0895-L_Helonioside_B
TO:0000084_root_number Gong_TO_BP m0834-L_3',_4',_5'-Dihydrotricetin_O-hexosyl-O-hexoside
TO:0000374_breakdown_viscosity Gong_TO_BP m0948-L_
TO:0000227_root_length Gong_TO_BP m0919-L_Kaempferol_derivative
TO:0000452_leaf_area_to_spikelet_number_ratio Gong_TO_BP m0694-S_
TO:0000579_root_dry_weight_to_tiller_number_ratio Gong_TO_BP m0100-L_
TO:0000467_cell_membrane_stability Gong_TO_BP m0169-L_
TO:0000396_grain_yield Gong_TO_BP m0777-L_Acteoside
TO:0000144_milled_rice_ratio Gong_TO_BP m0439-S_
TO:0000369_vegetative_growth_time Gong_TO_BP m0851-L_Denin
TO:0000144_milled_rice_ratio Gong_TO_BP m0204-L_Dibenz(a,h)anthracen-2-ol
TO:0000093_root_pulling_force Gong_TO_BP m0555-S_
TO:0000336_total_amylase_activity Gong_TO_BP m0449-S_LPC(1-acyl_16:1)
TO:0000068_lodging_incidence Gong_TO_BP m0959-L_
TO:0000102_phosphorus_sensitivity Gong_TO_BP m0561-L_
TO:0000449_grain_yield_per_plant Gong_TO_BP m0098-L_3-O-carbamoyl-d-mannose
TO:0000540_leaf_area Gong_TO_BP m0944-S_
TO:0000102_phosphorus_sensitivity Gong_TO_BP m0534-L_
TO:0000567_tiller_angle Gong_TO_BP m0812-L_
TO:0000102_phosphorus_sensitivity Gong_TO_BP m0174-S_
TO:0000377_cooked_kernel_elongation Gong_TO_BP m0767-L_
TO:0000222_head_rice Gong_TO_BP m0392-S_Peonidin_3-O-glucoside_
TO:0000291_carbohydrate_content Gong_TO_BP m0863-L_
TO:0000430_germination_speed Gong_TO_BP m0519-S_
TO:0000084_root_number Gong_TO_BP m0444-L_Apigenin_7-O-glucoside
TO:0000068_lodging_incidence Gong_TO_BP m0890-L_
TO:0000068_lodging_incidence Gong_TO_BP m0822-L_Tricin_4'-O-(syringyl_alcohol)ether_O-hexoside
TO:0000093_root_pulling_force Gong_TO_BP m1036-L_
TO:0000544_mesocotyl_length Gong_TO_BP m0232-S_
TO:0000374_breakdown_viscosity Gong_TO_BP m1003-L_Brevifolincarboxylic_acid
TO:0000144_milled_rice_ratio Gong_TO_BP m0974-S_C-pentosyl-luteolin_O-hexoside
TO:0000068_lodging_incidence Gong_TO_BP m0245-L_
TO:0000137_days_to_heading Gong_TO_BP m0609-L_Limocitrin_O-hexoside
TO:0000617_colored_grain_percentage Gong_TO_BP m0416-S_
TO:0000144_milled_rice_ratio Gong_TO_BP m0292-S_
TO:0000249_leaf_senescence Gong_TO_BP m0018-L_L-Aspartic_acid
TO:0002662_leaf_rolloing_tolerance Gong_TO_BP m0891-S_
TO:0000090_penetrated_root_thickness Gong_TO_BP m0623-L_
TO:0000102_phosphorus_sensitivity Gong_TO_BP m0348-S_
TO:0000144_milled_rice_ratio Gong_TO_BP m0584-S_LPC(1-acyl_16:0)
TO:0000579_root_dry_weight_to_tiller_number_ratio Gong_TO_BP m0279-L_Gibberellin_A15
TO:0000068_lodging_incidence Gong_TO_BP m0672-L_LPC(1-acyl_20:4)
TO:0000279_root_weight Gong_TO_BP m0155-L_Feruloyl_putrescine
TO:0000467_cell_membrane_stability Gong_TO_BP m0998-S_Guanosine
TO:0000104_chalkiness_of_endosperm Gong_TO_BP m0376-S_
TO:0000224_iron_sensitivity Gong_TO_BP m0863-L_
TO:0000196_amylose_content Gong_TO_BP m0332-S_
TO:0000180_spikelet_fertility Gong_TO_BP m0536-L_
TO:0000531_anther_length Gong_TO_BP m0299-L_
TO:0000336_total_amylase_activity Gong_TO_BP m0448-L_
TO:0000344_days_to_flower Gong_TO_BP m0545-L_C-hexosyl-methylchrysoeriol
TO:0000084_root_number Gong_TO_BP m0316-L_Axillarin
TO:0000429_salt_sensitivity Gong_TO_BP m0701-L_
TO:0000421_pollen_fertility Gong_TO_BP m0354-S_
TO:0000672_rice_bran_percentage Gong_TO_BP m0646-S_
TO:0000370_leaf_width Gong_TO_BP m0098-L_3-O-carbamoyl-d-mannose
TO:0000196_amylose_content Gong_TO_BP m0489-S_
TO:0000205_white-backed_planthopper_resistance Gong_TO_BP m0419-S_
TO:0000383_grain_belly_percent_white Gong_TO_BP m0631-S_LPC(1-acyl_18:2)
TO:0000205_white-backed_planthopper_resistance Gong_TO_BP m0251-S_
TO:0000502_KClO3_resistance Gong_TO_BP m0526-S_
TO:0000445_grain_number Gong_TO_BP m0895-L_Helonioside_B
TO:0000579_root_dry_weight_to_tiller_number_ratio Gong_TO_BP m0095-L_(+)-Dehydrovomifoliol
TO:0000383_grain_belly_percent_white Gong_TO_BP m0871-L_Tricin_O-rhamnosyl-O-malonylhexoside
TO:0000102_phosphorus_sensitivity Gong_TO_BP m0161-S_
TO:0000128_harvest_index Gong_TO_BP m0192-S_
TO:0000598_protein_content Gong_TO_BP m0246-L_
TO:0000661_tiller_bud_dormancy Gong_TO_BP m1001-S_
TO:0000145_internode_length Gong_TO_BP m0002-S_L-Asparagine
TO:0000096_ratooning_ability Gong_TO_BP m0419-S_
TO:0000102_phosphorus_sensitivity Gong_TO_BP m0168-S_
TO:0000532_apiculus_hair_length Gong_TO_BP m0495-L_
TO:0000579_root_dry_weight_to_tiller_number_ratio Gong_TO_BP m0057-L_5-Sulfanyl-1-pentanesulfonamide
TO:0000102_phosphorus_sensitivity Gong_TO_BP m0619-L_
TO:0000462_gelatinization_temperature Gong_TO_BP m0045-S_L-Phenylalanine
TO:0000471_root_penetration_index Gong_TO_BP m0392-S_Peonidin_3-O-glucoside_
TO:0000196_amylose_content Gong_TO_BP m0175-S_
TO:0000455_seed_set_percent Gong_TO_BP m0156-L_Thiamin
TO:0000327_biomass_yield Gong_TO_BP m1027-L_Rhodomyrtone
TO:0000336_total_amylase_activity Gong_TO_BP m0207-S_
TO:0000312_nadh-dependent_glutamate_synthase_content Gong_TO_BP m0742-L_di-C,C-hexosyl-apigenin
TO:0000616_leaf_perimeter Gong_TO_BP m0028-S_DL-alpha,epsilon-Diaminopimelic_acid
TO:0000452_leaf_area_to_spikelet_number_ratio Gong_TO_BP m0513-L_
TO:0000211_gel_consistency Gong_TO_BP m0155-L_Feruloyl_putrescine
TO:0000224_iron_sensitivity Gong_TO_BP m0427-L_
TO:0000374_breakdown_viscosity Gong_TO_BP m0719-S_
TO:0000661_tiller_bud_dormancy Gong_TO_BP m0636-L_Chryso-obtusin-O-hexoside
TO:0000376_consistency_viscosity Gong_TO_BP m0791-L_
TO:0000233_root_volume Gong_TO_BP m0512-S_
TO:0000579_root_dry_weight_to_tiller_number_ratio Gong_TO_BP m0875-L_C-pentosyl-apigenin_O-rutinoside
TO:0000068_lodging_incidence Gong_TO_BP m0124-L_Cytidine
TO:0000040_panicle_length Gong_TO_BP m0007-S_gamma-Butyrobetaine
TO:0000211_gel_consistency Gong_TO_BP m0481-L_Eriodictyol_C-hexoside
TO:0000579_root_dry_weight_to_tiller_number_ratio Gong_TO_BP m0469-S_
TO:0000068_lodging_incidence Gong_TO_BP m0565-L_
TO:0000102_phosphorus_sensitivity Gong_TO_BP m0367-S_
TO:0000421_pollen_fertility Gong_TO_BP m0256-L_
TO:0000495_chlorophyll_content Gong_TO_BP m0018-L_L-Aspartic_acid
TO:0000451_large_vascular_bundle_number_to_spikelet_number_ratio Gong_TO_BP m0603-L_
TO:0000085_leaf_rolling Gong_TO_BP m0405-S_Tricin_derivative
TO:0000102_phosphorus_sensitivity Gong_TO_BP m0138-S_Phytocassane_C
TO:0000632_green_plantlet_yield_frequency Gong_TO_BP m0502-L_
TO:0000430_germination_speed Gong_TO_BP m0009-S_L-Glutamine
TO:0000579_root_dry_weight_to_tiller_number_ratio Gong_TO_BP m0153-S_
TO:0000093_root_pulling_force Gong_TO_BP m0269-S_
TO:0000421_pollen_fertility Gong_TO_BP m0132-S_Phytocassane_A
TO:0000579_root_dry_weight_to_tiller_number_ratio Gong_TO_BP m0918-L_
TO:0000507_osmotic_adjustment_capacity Gong_TO_BP m0273-S_
TO:0000233_root_volume Gong_TO_BP m0962-S_
TO:0000421_pollen_fertility Gong_TO_BP m0064-S_
TO:0000579_root_dry_weight_to_tiller_number_ratio Gong_TO_BP m0396-L_
TO:0000336_total_amylase_activity Gong_TO_BP m0212-S_Pregna-5,20-dien-3-ol
TO:0000102_phosphorus_sensitivity Gong_TO_BP m0314-L_
TO:0002662_leaf_rolloing_tolerance Gong_TO_BP m0579-L_
TO:0000374_breakdown_viscosity Gong_TO_BP m0035-L_
TO:0000462_gelatinization_temperature Gong_TO_BP m0025-S_
TO:0000224_iron_sensitivity Gong_TO_BP m0307-S_
TO:0000325_soluble_protein_content Gong_TO_BP m0338-S_Sinapoyl_derivative
TO:0000579_root_dry_weight_to_tiller_number_ratio Gong_TO_BP m0723-L_Tricin_O-malonylhexoside
TO:0000181_seed_weight Gong_TO_BP m0414-S_
TO:0000424_brown_planthopper_resistance Gong_TO_BP m0599-L_
TO:0000429_salt_sensitivity Gong_TO_BP m0539-L_
TO:0000586_seminal_root_length Gong_TO_BP m0297-S_Sinapoyl_O-hexoside
TO:0000243_invitro_regeneration_ability Gong_TO_BP m0275-L_
TO:0000659_phyllochron Gong_TO_BP m0789-L_
TO:0000462_gelatinization_temperature Gong_TO_BP m0760-L_Chrysoeriol_O-rutinoside
TO:0000102_phosphorus_sensitivity Gong_TO_BP m0287-S_
TO:0000325_soluble_protein_content Gong_TO_BP m0199-S_Gibberellin_A53
TO:0000354_aluminum_sensitivity Gong_TO_BP m0495-L_
TO:0000567_tiller_angle Gong_TO_BP m0505-L_Chrysoeriol_5-O-hexoside
TO:0000352_dry_mass Gong_TO_BP m0142-S_
TO:0000088_rice_yellow_mottle_virus_resistance Gong_TO_BP m0594-L_
TO:0000068_lodging_incidence Gong_TO_BP m0487-L_
TO:0002662_leaf_rolloing_tolerance Gong_TO_BP m0799-L_
TO:0000233_root_volume Gong_TO_BP m0079-S_
TO:0000374_breakdown_viscosity Gong_TO_BP m0835-L_Picramnioside_F
TO:0000102_phosphorus_sensitivity Gong_TO_BP m0552-L_
TO:0000312_nadh-dependent_glutamate_synthase_content Gong_TO_BP m0880-L_
TO:0000068_lodging_incidence Gong_TO_BP m0631-L_LPC(1-acyl_18:2)
TO:0000412_setback Gong_TO_BP m0582-L_
TO:0000617_colored_grain_percentage Gong_TO_BP m0749-L_
TO:0000402_grain_width Gong_TO_BP m0362-S_
TO:0000540_leaf_area Gong_TO_BP m0076-S_L-Tryptophan
TO:0000579_root_dry_weight_to_tiller_number_ratio Gong_TO_BP m0744-L_
TO:0000068_lodging_incidence Gong_TO_BP m0499-L_
TO:0000181_seed_weight Gong_TO_BP m0208-S_
TO:0000255_sheath_blight_disease_resistance Gong_TO_BP m0821-L_Tricin_4'-O-(syringyl_alcohol)ether_O-hexoside
TO:0000466_carbon_content Gong_TO_BP m0899-L_C-hexosyl-apigenin_O-caffeoylhexoside
TO:0000430_germination_speed Gong_TO_BP m0839-L_
TO:0000579_root_dry_weight_to_tiller_number_ratio Gong_TO_BP m0066-S_
TO:0000396_grain_yield Gong_TO_BP m0283-S_Pyridoxine_O-hexoside
TO:0000462_gelatinization_temperature Gong_TO_BP m0694-L_
TO:0000233_root_volume Gong_TO_BP m0461-L_
TO:0000145_internode_length Gong_TO_BP m0695-L_Epicatechin_O-hexoside
TO:0000084_root_number Gong_TO_BP m0240-L_
TO:0000170_elongation_ability Gong_TO_BP m0467-L_O-methylapigenin_C-hexoside
TO:0000344_days_to_flower Gong_TO_BP m0406-L_Ixoside
TO:0000456_spikelet_number Gong_TO_BP m0063-S_
TO:0000377_cooked_kernel_elongation Gong_TO_BP m0324-L_
TO:0000088_rice_yellow_mottle_virus_resistance Gong_TO_BP m0509-L_Chrysoeriol_C-hexoside
TO:0000416_embryosac_abortion Gong_TO_BP m0657-L_Tricin-O-glucoside_derivative
TO:0000462_gelatinization_temperature Gong_TO_BP m0225-S_
TO:0000068_lodging_incidence Gong_TO_BP m0815-L_Tricin_O-hexosyl-O-hexoside
TO:0000352_dry_mass Gong_TO_BP m0681-L_Chrysoeriol_O-malonyhexoside
TO:0000102_phosphorus_sensitivity Gong_TO_BP m0329-L_
TO:0000565_spikelets_per_panicle_length Gong_TO_BP m0506-S_Chrysoeriol_C-hexoside
TO:0000429_salt_sensitivity Gong_TO_BP m0244-S_Kievitone
TO:0000085_leaf_rolling Gong_TO_BP m0676-L_
TO:0000196_amylose_content Gong_TO_BP m0185-S_
TO:0000243_invitro_regeneration_ability Gong_TO_BP m0283-L_Pyridoxine_O-hexoside
TO:0000303_cold_tolerance Gong_TO_BP m0476-S_Luteolin_6-C-glucoside
TO:0000102_phosphorus_sensitivity Gong_TO_BP m0250-S_Aspergillimide
TO:0000144_milled_rice_ratio Gong_TO_BP m0104-S_
TO:0000085_leaf_rolling Gong_TO_BP m0450-S_Ephemeranthoside
TO:0000102_phosphorus_sensitivity Gong_TO_BP m0536-L_
TO:0000430_germination_speed Gong_TO_BP m0205-L_
TO:0000102_phosphorus_sensitivity Gong_TO_BP m0933-L_
TO:0000383_grain_belly_percent_white Gong_TO_BP m0966-L_C-hexosyl-apigenin_O-hexosyl-O-hexosyl-O-hexoside
TO:0000579_root_dry_weight_to_tiller_number_ratio Gong_TO_BP m0520-L_Edgeworoside_C
TO:0000144_milled_rice_ratio Gong_TO_BP m0592-L_Tricin_4'-O-(syringyl_alcohol)ether
TO:0000175_bacterial_blight_disease_resistance Gong_TO_BP m0842-L_
TO:0000088_rice_yellow_mottle_virus_resistance Gong_TO_BP m0895-S_Helonioside_B
TO:0000567_tiller_angle Gong_TO_BP m0784-L_
TO:0000383_grain_belly_percent_white Gong_TO_BP m0919-L_Kaempferol_derivative
TO:0000411_grain_length_to_width_ratio Gong_TO_BP m0101-L_Sinapic_acid
TO:0000565_spikelets_per_panicle_length Gong_TO_BP m0661-L_
TO:0000567_tiller_angle Gong_TO_BP m0745-L_
TO:0000452_leaf_area_to_spikelet_number_ratio Gong_TO_BP m0242-S_
TO:0000374_breakdown_viscosity Gong_TO_BP m0612-L_
TO:0000390_grain_core_percent_white Gong_TO_BP m0272-L_
TO:0000344_days_to_flower Gong_TO_BP m0837-L_Tricin_O-hexoside_derivative
TO:0000567_tiller_angle Gong_TO_BP m0253-S_4-methylumbelliferyl_phenylphosphonate
TO:0000538_large_vascular_bundle_number_to_leaf_area_ratio Gong_TO_BP m0785-L_
TO:0000466_carbon_content Gong_TO_BP m1047-L_
TO:0000421_pollen_fertility Gong_TO_BP m0550-L_
TO:0000457_total_biomass_yield Gong_TO_BP m0862-L_
TO:0000457_total_biomass_yield Gong_TO_BP m0529-S_
TO:0000243_invitro_regeneration_ability Gong_TO_BP m0491-L_(-)-10-Methoxyvincamedine_N-oxide
TO:0002662_leaf_rolloing_tolerance Gong_TO_BP m0608-L_
TO:0000567_tiller_angle Gong_TO_BP m0843-L_Tricin_4'-O-(.-guaiacylglyceryl)_ether_O-hexoside
TO:0000196_amylose_content Gong_TO_BP m0230-S_
TO:0000096_ratooning_ability Gong_TO_BP m0712-L_Tricin_derivative
TO:0000135_leaf_length Gong_TO_BP m0141-S_
TO:0000586_seminal_root_length Gong_TO_BP m0270-S_
TO:0000093_root_pulling_force Gong_TO_BP m0625-L_
TO:0000452_leaf_area_to_spikelet_number_ratio Gong_TO_BP m0038-L_
TO:0000451_large_vascular_bundle_number_to_spikelet_number_ratio Gong_TO_BP m0277-S_
TO:0000661_tiller_bud_dormancy Gong_TO_BP m0126-L_9alpha-Hydroxyfraxinellone
TO:0000181_seed_weight Gong_TO_BP m0237-S_
TO:0000455_seed_set_percent Gong_TO_BP m0558-L_Selgin_O-hexoside
TO:0000312_nadh-dependent_glutamate_synthase_content Gong_TO_BP m0842-L_
TO:0000579_root_dry_weight_to_tiller_number_ratio Gong_TO_BP m0195-L_Vitamin_A
TO:0000084_root_number Gong_TO_BP m0312-S_
TO:0000366_reproductive_growth_time Gong_TO_BP m0851-L_Denin
TO:0000579_root_dry_weight_to_tiller_number_ratio Gong_TO_BP m0182-S_Punicic_acid
TO:0000374_breakdown_viscosity Gong_TO_BP m0588-L_Tricin_4'-O-(syringyl_alcohol)ether
TO:0000467_cell_membrane_stability Gong_TO_BP m1028-L_
TO:0000516_relative_root_length Gong_TO_BP m0172-S_
TO:0000145_internode_length Gong_TO_BP m0944-L_
TO:0000567_tiller_angle Gong_TO_BP m0134-S_
TO:0000196_amylose_content Gong_TO_BP m1040-S_
TO:0000325_soluble_protein_content Gong_TO_BP m0724-L_C-rhamnosyl-apigenin_O-hexoside
TO:0000453_panicle_tiller_ratio Gong_TO_BP m0551-S_
LOC_Os07g01890 Gong_Wang_BP m0206-L_Hexane-1,_5-diol_O-hexoside
LOC_Os06g12790 Gong_Wang_BP m0612-L_
LOC_Os04g58320 Gong_Wang_BP m0277-S_
LOC_Os11g43900 Gong_Wang_BP m0205-L_
LOC_Os07g04690 Gong_Wang_BP m0459-S_
LOC_Os01g66890 Gong_Wang_BP m0314-L_
LOC_Os05g07890 Gong_Wang_BP m0963-L_
LOC_Os11g14570 Gong_Wang_BP m0002-S_L-Asparagine
LOC_Os01g40690 Gong_Wang_BP m0414-S_
LOC_Os10g37640 Gong_Wang_BP m0610-S_
LOC_Os01g40690 Gong_Wang_BP m0191-S_Tianshic_acid
LOC_Os10g36924 Gong_Wang_BP m0058-S_
LOC_Os08g33400 Gong_Wang_BP m0760-L_Chrysoeriol_O-rutinoside
LOC_Os01g13280 Gong_Wang_BP m0889-L_
LOC_Os07g10480 Gong_Wang_BP m1019-L_
LOC_Os10g40740 Gong_Wang_BP m0043-L_Caffeic_aldehyde
LOC_Os01g40690 Gong_Wang_BP m0230-S_
LOC_Os11g14570 Gong_Wang_BP m0440-S_
LOC_Os07g01620 Gong_Wang_BP m0823-L_Tricin_4'-O-(syringyl_alcohol)ether_O-hexoside
LOC_Os10g06720 Gong_Wang_BP m0004-L_L-Serine
LOC_Os01g05650 Gong_Wang_BP m0212-S_Pregna-5,20-dien-3-ol
LOC_Os03g45980 Gong_Wang_BP m0713-L_
LOC_Os01g53570 Gong_Wang_BP m0144-L_6,8-Dihydroxy-5,7-dimethoxycoumarin
LOC_Os03g60530 Gong_Wang_BP m0561-L_
LOC_Os08g02130 Gong_Wang_BP m0682-L_Cymarin
LOC_Os03g43720 Gong_Wang_BP m0534-L_
LOC_Os10g36650 Gong_Wang_BP m0148-S_
LOC_Os01g05650 Gong_Wang_BP m0461-L_
LOC_Os03g38930 Gong_Wang_BP m0812-L_
LOC_Os01g20120 Gong_Wang_BP m0342-L_Sucrose
LOC_Os10g37640 Gong_Wang_BP m0100-L_
LOC_Os11g14950 Gong_Wang_BP m0664-L_
LOC_Os10g37640 Gong_Wang_BP m0913-L_
LOC_Os01g13280 Gong_Wang_BP m0505-L_Chrysoeriol_5-O-hexoside
LOC_Os03g04260 Gong_Wang_BP m0100-L_
LOC_Os01g11120 Gong_Wang_BP m0018-L_L-Aspartic_acid
LOC_Os09g37540 Gong_Wang_BP m0467-L_O-methylapigenin_C-hexoside
LOC_Os03g50430 Gong_Wang_BP m0357-S_
LOC_Os10g30860 Gong_Wang_BP m0412-S_
LOC_Os02g17350 Gong_Wang_BP m0404-L_Hedyotoside
LOC_Os08g14660 Gong_Wang_BP m0656-S_di-C,C-pentosyl-apigenin
LOC_Os04g47240 Gong_Wang_BP m0804-L_
LOC_Os02g39700 Gong_Wang_BP m0102-S_
LOC_Os10g22460 Gong_Wang_BP m0424-L_O-methylapigenin_C-pentoside
LOC_Os08g44230 Gong_Wang_BP m0561-L_
LOC_Os08g08120 Gong_Wang_BP m0646-S_
LOC_Os10g22460 Gong_Wang_BP m0532-S_
LOC_Os10g30970 Gong_Wang_BP m0205-L_
LOC_Os03g14590 Gong_Wang_BP m0178-S_
LOC_Os01g40690 Gong_Wang_BP m0468-S_LPC(1-acyl_18:0)
LOC_Os01g40690 Gong_Wang_BP m0333-S_
LOC_Os05g03120 Gong_Wang_BP m0912-L_C-pentosyl-chrysoeriol_O-feruloylhexoside
LOC_Os01g66640 Gong_Wang_BP m0561-L_
LOC_Os11g41710 Gong_Wang_BP m0545-S_C-hexosyl-methylchrysoeriol
LOC_Os06g28630 Gong_Wang_BP m0245-L_
LOC_Os08g10320 Gong_Wang_BP m0190-S_
LOC_Os06g05860 Gong_Wang_BP m0911-L_C-pentosyl-chrysoeriol_O-feruloylhexoside
LOC_Os02g21750 Gong_Wang_BP m0441-S_Isogemichalcone_B
LOC_Os06g12790 Gong_Wang_BP m0685-L_di-C,C-pentosyl-luteolin
LOC_Os08g07840 Gong_Wang_BP m0676-S_
LOC_Os05g01240 Gong_Wang_BP m0121-L_(2R,3S,4R,5S,6S)-7-nitroheptane-1,2,3,4,5,6-hexol
LOC_Os02g49700 Gong_Wang_BP m0943-L_
LOC_Os09g31502 Gong_Wang_BP m0843-L_Tricin_4'-O-(.-guaiacylglyceryl)_ether_O-hexoside
LOC_Os01g09305 Gong_Wang_BP m0933-L_
LOC_Os10g06720 Gong_Wang_BP m0422-L_Aliarin
LOC_Os03g50430 Gong_Wang_BP m0115-S_N-acetylneuraminic_acid
LOC_Os03g05520 Gong_Wang_BP m0419-S_
LOC_Os10g37640 Gong_Wang_BP m0183-S_
LOC_Os06g42030 Gong_Wang_BP m0561-L_
LOC_Os01g53570 Gong_Wang_BP m0464-S_
LOC_Os11g31700 Gong_Wang_BP m0535-S_
LOC_Os08g07390 Gong_Wang_BP m0660-L_
LOC_Os01g72049 Gong_Wang_BP m0313-L_
LOC_Os01g43851 Gong_Wang_BP m0177-S_Coumaroyl_quinic_acid
LOC_Os01g53570 Gong_Wang_BP m0427-L_
LOC_Os11g14570 Gong_Wang_BP m0695-L_Epicatechin_O-hexoside
LOC_Os07g44820 Gong_Wang_BP m0338-S_Sinapoyl_derivative
LOC_Os08g41850 Gong_Wang_BP m0218-L_Quercetin
LOC_Os05g49880 Gong_Wang_BP m0639-L_LPC(1-acyl_18:1)
LOC_Os01g60280 Gong_Wang_BP m0406-L_Ixoside
LOC_Os01g60280 Gong_Wang_BP m0919-L_Kaempferol_derivative
LOC_Os02g32110 Gong_Wang_BP m0907-L_
LOC_Os04g58320 Gong_Wang_BP m0512-S_
LOC_Os10g06720 Gong_Wang_BP m0184-L_
LOC_Os07g06800 Gong_Wang_BP m0123-S_
LOC_Os10g22460 Gong_Wang_BP m0691-L_Tricin_4'-O-(.-guaiacylglyceryl)_ether_derivative
LOC_Os01g58890 Gong_Wang_BP m0120-L_4-aminotetrahydrobiopterin
LOC_Os06g12790 Gong_Wang_BP m0565-L_
LOC_Os03g12910 Gong_Wang_BP m0247-L_
LOC_Os07g04910 Gong_Wang_BP m0873-L_C-pentosyl-apigenin_O-caffeoylhexoside
LOC_Os01g61044 Gong_Wang_BP m0530-S_
LOC_Os03g48626 Gong_Wang_BP m0098-L_3-O-carbamoyl-d-mannose
LOC_Os01g08370 Gong_Wang_BP m0564-L_1-O-Palmitoylhexitol
LOC_Os01g54990 Gong_Wang_BP m0744-L_
LOC_Os07g01890 Gong_Wang_BP m0528-L_
LOC_Os09g26960 Gong_Wang_BP m0933-L_
LOC_Os06g03560 Gong_Wang_BP m0818-L_Tricin_O-hexosyl-O-hexoside
LOC_Os11g32410 Gong_Wang_BP m0401-L_Apigenin_C-pentoside
LOC_Os09g31514 Gong_Wang_BP m0783-L_
LOC_Os04g54330 Gong_Wang_BP m0948-L_
LOC_Os01g01302 Gong_Wang_BP m0561-L_
LOC_Os01g25189 Gong_Wang_BP m0712-L_Tricin_derivative
LOC_Os01g40690 Gong_Wang_BP m0208-S_
LOC_Os08g08120 Gong_Wang_BP m0120-L_4-aminotetrahydrobiopterin
LOC_Os03g30530 Gong_Wang_BP m0562-S_
LOC_Os11g42490 Gong_Wang_BP m0561-L_
LOC_Os01g56190 Gong_Wang_BP m0023-L_3,_4-Dihydroxybenzaldehyde
LOC_Os01g52730 Gong_Wang_BP m0672-L_LPC(1-acyl_20:4)
LOC_Os05g51670 Gong_Wang_BP m0784-L_
LOC_Os01g53790 Gong_Wang_BP m0423-L_Daidzein_O-hexoside
LOC_Os04g24165 Gong_Wang_BP m0303-S_
LOC_Os07g14530 Gong_Wang_BP m0121-L_(2R,3S,4R,5S,6S)-7-nitroheptane-1,2,3,4,5,6-hexol
LOC_Os07g15460 Gong_Wang_BP m0925-L_
LOC_Os08g33400 Gong_Wang_BP m0506-L_Chrysoeriol_C-hexoside
LOC_Os11g25160 Gong_Wang_BP m0043-L_Caffeic_aldehyde
LOC_Os01g13060 Gong_Wang_BP m0168-S_
LOC_Os04g45170 Gong_Wang_BP m0763-L_di-C,C-hexosyl-luteolin
LOC_Os11g07450 Gong_Wang_BP m0143-S_
LOC_Os04g31010 Gong_Wang_BP m0910-L_C-pentosyl-chrysoeriol_O-feruloylhexoside
LOC_Os04g34270 Gong_Wang_BP m0419-S_
LOC_Os05g03900 Gong_Wang_BP m0789-L_
LOC_Os03g14590 Gong_Wang_BP m0880-L_
LOC_Os10g30860 Gong_Wang_BP m0203-S_
LOC_Os08g38910 Gong_Wang_BP m0092-L_D-Pantothenic_acid
LOC_Os10g33730 Gong_Wang_BP m0577-L_Malvidin_O-hexoside
LOC_Os01g19820 Gong_Wang_BP m0943-L_
LOC_Os05g45660 Gong_Wang_BP m0416-S_
LOC_Os12g01540 Gong_Wang_BP m0323-S_
LOC_Os03g21270 Gong_Wang_BP m0188-S_
LOC_Os04g31010 Gong_Wang_BP m1019-L_
LOC_Os11g31470 Gong_Wang_BP m0880-L_
LOC_Os01g40690 Gong_Wang_BP m0672-S_LPC(1-acyl_20:4)
LOC_Os01g05650 Gong_Wang_BP m0015-S_
LOC_Os01g28450 Gong_Wang_BP m0124-S_Cytidine
LOC_Os11g31700 Gong_Wang_BP m0795-L_
LOC_Os04g40720 Gong_Wang_BP m0251-S_
LOC_Os06g18670 Gong_Wang_BP m0546-L_O-methylChrysoeriol_O-hexoside
LOC_Os07g44820 Gong_Wang_BP m0566-L_Ursiniolide_B
LOC_Os08g44650 Gong_Wang_BP m0287-S_
LOC_Os06g05120 Gong_Wang_BP m0489-S_
LOC_Os08g38590 Gong_Wang_BP m0476-S_Luteolin_6-C-glucoside
LOC_Os02g15870 Gong_Wang_BP m0943-L_
LOC_Os02g21750 Gong_Wang_BP m0221-S_
LOC_Os09g19750 Gong_Wang_BP m0747-L_
LOC_Os10g37640 Gong_Wang_BP m0723-L_Tricin_O-malonylhexoside
LOC_Os07g46780 Gong_Wang_BP m0561-L_
LOC_Os05g07890 Gong_Wang_BP m0314-S_
LOC_Os06g38470 Gong_Wang_BP m0259-L_
LOC_Os01g06270 Gong_Wang_BP m1020-L_Tricin_derivative
LOC_Os11g14570 Gong_Wang_BP m0478-L_Luteolin_7-O-glucoside
LOC_Os03g31730 Gong_Wang_BP m0366-S_
LOC_Os01g68710 Gong_Wang_BP m0419-S_
LOC_Os06g06420 Gong_Wang_BP m0102-S_
LOC_Os11g32410 Gong_Wang_BP m0712-L_Tricin_derivative
LOC_Os01g34620 Gong_Wang_BP m0244-S_Kievitone
LOC_Os01g25320 Gong_Wang_BP m0610-S_
LOC_Os03g48710 Gong_Wang_BP m0120-L_4-aminotetrahydrobiopterin
LOC_Os01g14510 Gong_Wang_BP m0455-L_
LOC_Os04g24165 Gong_Wang_BP m0561-L_
LOC_Os03g30530 Gong_Wang_BP m0503-S_Caohuoside_D
LOC_Os01g72310 Gong_Wang_BP m0205-L_
LOC_Os05g39080 Gong_Wang_BP m0816-L_
LOC_Os01g39810 Gong_Wang_BP m0249-S_Progesterone
LOC_Os06g12790 Gong_Wang_BP m0144-L_6,8-Dihydroxy-5,7-dimethoxycoumarin
LOC_Os05g36930 Gong_Wang_BP m0313-L_
LOC_Os10g30860 Gong_Wang_BP m0061-S_
LOC_Os08g05750 Gong_Wang_BP m0515-S_
LOC_Os03g51910 Gong_Wang_BP m0519-L_
LOC_Os10g02040 Gong_Wang_BP m0706-L_C-hexosyl-C-pentosyl-apigenin
LOC_Os01g01720 Gong_Wang_BP m0102-S_
LOC_Os10g30860 Gong_Wang_BP m0779-L_di-C,C-hexosyl-chrysoeriol
LOC_Os11g04560 Gong_Wang_BP m0344-L_2-Amino-1,3,4,5-eicosanetetrol
LOC_Os11g34920 Gong_Wang_BP m0393-S_LPC(1-acyl_14:1)
LOC_Os10g06720 Gong_Wang_BP m0842-L_
LOC_Os06g12790 Gong_Wang_BP m0047-S_Myristic_acid
LOC_Os02g49840 Gong_Wang_BP m0745-L_
LOC_Os01g08370 Gong_Wang_BP m0158-S_
LOC_Os01g58194 Gong_Wang_BP m0577-L_Malvidin_O-hexoside
LOC_Os07g01890 Gong_Wang_BP m0828-L_
LOC_Os01g19940 Gong_Wang_BP m0043-L_Caffeic_aldehyde
LOC_Os01g13060 Gong_Wang_BP m0360-L_
LOC_Os04g52730 Gong_Wang_BP m0014-S_
LOC_Os04g52730 Gong_Wang_BP m0386-L_
LOC_Os06g05160 Gong_Wang_BP m0885-L_C-pentosyl-apeignin_O-feruloylhexoside
LOC_Os01g52720 Gong_Wang_BP m0299-L_
LOC_Os01g60280 Gong_Wang_BP m0942-L_
LOC_Os07g35540 Gong_Wang_BP m0878-L_
LOC_Os06g49050 Gong_Wang_BP m0726-L_C-hexosyl-luteolin_O-pentoside
LOC_Os10g42900 Gong_Wang_BP m0918-L_
LOC_Os09g10340 Gong_Wang_BP m0376-S_
LOC_Os08g05470 Gong_Wang_BP m0043-L_Caffeic_aldehyde
LOC_Os11g45280 Gong_Wang_BP m0442-L_Apigenin_8-C-glucoside
LOC_Os03g48310 Gong_Wang_BP m0205-L_
LOC_Os05g45660 Gong_Wang_BP m0749-L_
LOC_Os05g04330 Gong_Wang_BP m0241-L_
LOC_Os01g14510 Gong_Wang_BP m0816-L_
LOC_Os01g19940 Gong_Wang_BP m0900-L_C-hexosyl-apigenin_O-hexosyl-O-hexoside
LOC_Os12g32280 Gong_Wang_BP m0745-L_
LOC_Os01g55570 Gong_Wang_BP m0102-S_
LOC_Os03g48626 Gong_Wang_BP m0584-S_LPC(1-acyl_16:0)
LOC_Os09g12790 Gong_Wang_BP m0835-L_Picramnioside_F
LOC_Os01g21610 Gong_Wang_BP m0226-L_
LOC_Os01g14510 Gong_Wang_BP m0136-L_5,_6-Bis-(1,2-dihydroxy-ethyl)-[1,4]dioxane-2,3-dione
LOC_Os07g05390 Gong_Wang_BP m0018-L_L-Aspartic_acid
LOC_Os01g70860 Gong_Wang_BP m0016-S_L-Leucine
LOC_Os01g41630 Gong_Wang_BP m0561-L_
LOC_Os03g38330 Gong_Wang_BP m0943-L_
LOC_Os06g12790 Gong_Wang_BP m0909-L_C-hexosyl-chrysoeriol_O-p-coumaroylhexoside
LOC_Os01g68524 Gong_Wang_BP m0141-S_
LOC_Os05g07890 Gong_Wang_BP m0354-L_
LOC_Os08g39370 Gong_Wang_BP m0403-L_
LOC_Os11g37130 Gong_Wang_BP m0434-L_
LOC_Os04g31070 Gong_Wang_BP m0371-S_Succinyladenosine
LOC_Os01g24710 Gong_Wang_BP m0205-L_
LOC_Os06g18670 Gong_Wang_BP m0315-L_Spinacetin
LOC_Os03g50430 Gong_Wang_BP m0345-S_Cyanidin_3-O-pentoside
LOC_Os11g10480 Gong_Wang_BP m0092-L_D-Pantothenic_acid
LOC_Os05g42350 Gong_Wang_BP m0476-S_Luteolin_6-C-glucoside
LOC_Os05g28960 Gong_Wang_BP m0561-L_
LOC_Os04g07890 Gong_Wang_BP m0432-L_
LOC_Os10g40960 Gong_Wang_BP m0561-L_
LOC_Os12g29990 Gong_Wang_BP m0289-L_Gibberellin_A12
LOC_Os07g04690 Gong_Wang_BP m0839-L_
LOC_Os04g55800 Gong_Wang_BP m0219-S_
LOC_Os03g45980 Gong_Wang_BP m0021-L_Trigonelline
LOC_Os07g14530 Gong_Wang_BP m0747-L_
LOC_Os07g43370 Gong_Wang_BP m0060-S_
LOC_Os01g53570 Gong_Wang_BP m0375-S_
LOC_Os04g52730 Gong_Wang_BP m0845-S_Tricin_4'-O-(.-guaiacylglyceryl)_ether_O-hexoside
LOC_Os02g16640 Gong_Wang_BP m0944-L_
LOC_Os05g51670 Gong_Wang_BP m0891-L_
LOC_Os03g36960 Gong_Wang_BP m0185-S_
LOC_Os07g44820 Gong_Wang_BP m0802-L_
LOC_Os06g05160 Gong_Wang_BP m0681-L_Chrysoeriol_O-malonyhexoside
LOC_Os01g33050 Gong_Wang_BP m0043-L_Caffeic_aldehyde
LOC_Os01g60530 Gong_Wang_BP m0520-L_Edgeworoside_C
LOC_Os10g30860 Gong_Wang_BP m0739-L_di-C,C-hexosyl-apigenin_derivative
LOC_Os03g22050 Gong_Wang_BP m0177-S_Coumaroyl_quinic_acid
LOC_Os10g22460 Gong_Wang_BP m0282-L_Zinolol
LOC_Os12g34108 Gong_Wang_BP m0447-L_Apigenin_5-O-glucoside
LOC_Os05g51150 Gong_Wang_BP m0148-S_
LOC_Os11g45295 Gong_Wang_BP m0353-S_
LOC_Os01g14510 Gong_Wang_BP m0038-L_
LOC_Os11g32410 Gong_Wang_BP m0645-S_Tricin_4'-O-(.-guaiacylglyceryl)_ether
LOC_Os08g05320 Gong_Wang_BP m0456-S_
LOC_Os07g04690 Gong_Wang_BP m0636-L_Chryso-obtusin-O-hexoside
LOC_Os05g48030 Gong_Wang_BP m0756-L_
LOC_Os05g03900 Gong_Wang_BP m0944-S_
LOC_Os01g53790 Gong_Wang_BP m0918-L_
LOC_Os04g52730 Gong_Wang_BP m0680-L_
LOC_Os10g28030 Gong_Wang_BP m0417-L_
LOC_Os07g44820 Gong_Wang_BP m0499-L_
LOC_Os03g51910 Gong_Wang_BP m0475-L_Luteolin_5-O-hexoside
LOC_Os01g13060 Gong_Wang_BP m0219-S_
LOC_Os03g23950 Gong_Wang_BP m0205-L_
LOC_Os08g33820 Gong_Wang_BP m0155-L_Feruloyl_putrescine
LOC_Os02g56320 Gong_Wang_BP m0028-S_DL-alpha,epsilon-Diaminopimelic_acid
LOC_Os10g41510 Gong_Wang_BP m0603-L_
LOC_Os05g49900 Gong_Wang_BP m0265-S_
LOC_Os07g01620 Gong_Wang_BP m0044-L_Phenylpyruvic_acid
LOC_Os04g01780 Gong_Wang_BP m0043-L_Caffeic_aldehyde
LOC_Os03g51680 Gong_Wang_BP m0831-L_
LOC_Os03g63680 Gong_Wang_BP m0904-L_C-hexosyl-naringenin_O-hexosyl-O-hexoside
LOC_Os07g43370 Gong_Wang_BP m0895-L_Helonioside_B
LOC_Os02g17350 Gong_Wang_BP m0359-L_Grevilloside_A
LOC_Os02g58480 Gong_Wang_BP m0295-L_Kolavic_acid
LOC_Os11g45280 Gong_Wang_BP m0858-L_
LOC_Os11g41710 Gong_Wang_BP m0112-L_Coumaroyl_putrescine
LOC_Os06g12790 Gong_Wang_BP m0804-L_
LOC_Os05g02650 Gong_Wang_BP m0529-S_
LOC_Os03g45980 Gong_Wang_BP m0487-L_
LOC_Os10g37640 Gong_Wang_BP m0744-L_
LOC_Os01g49529 Gong_Wang_BP m0863-L_
LOC_Os01g13280 Gong_Wang_BP m0644-L_Tricin_4'-O-(.-guaiacylglyceryl)_ether
LOC_Os04g52730 Gong_Wang_BP m0645-L_Tricin_4'-O-(.-guaiacylglyceryl)_ether
LOC_Os03g11550 Gong_Wang_BP m0552-S_
LOC_Os01g52730 Gong_Wang_BP m0891-S_
LOC_Os01g13060 Gong_Wang_BP m0102-S_
LOC_Os01g05650 Gong_Wang_BP m0445-S_LPC(1-acyl_16:2)
LOC_Os01g53570 Gong_Wang_BP m0278-L_Tricin
LOC_Os08g39850 Gong_Wang_BP m0740-L_Cyanidin_3-O-rutinoside
LOC_Os04g54330 Gong_Wang_BP m0579-L_
LOC_Os05g04000 Gong_Wang_BP m0250-S_Aspergillimide
LOC_Os03g15840 Gong_Wang_BP m0476-S_Luteolin_6-C-glucoside
LOC_Os04g02280 Gong_Wang_BP m0141-S_
LOC_Os08g05750 Gong_Wang_BP m0682-L_Cymarin
LOC_Os08g05790 Gong_Wang_BP m0664-L_
LOC_Os11g45280 Gong_Wang_BP m0623-L_
LOC_Os11g34910 Gong_Wang_BP m0469-S_
LOC_Os05g03174 Gong_Wang_BP m0043-L_Caffeic_aldehyde
LOC_Os03g61810 Gong_Wang_BP m0239-S_N2,_N2-Dimethyguanosine
LOC_Os12g38850 Gong_Wang_BP m0689-L_
LOC_Os06g17440 Gong_Wang_BP m0084-L_N-Salicyloyl-2-aminopropan-1,3-diol
LOC_Os07g30620 Gong_Wang_BP m0857-L_
LOC_Os01g39810 Gong_Wang_BP m0488-L_
LOC_Os04g54330 Gong_Wang_BP m0092-L_D-Pantothenic_acid
LOC_Os06g38470 Gong_Wang_BP m0390-S_
LOC_Os01g14510 Gong_Wang_BP m0453-L_
LOC_Os10g02040 Gong_Wang_BP m0247-L_
LOC_Os03g45340 Gong_Wang_BP m0007-S_gamma-Butyrobetaine
LOC_Os01g14510 Gong_Wang_BP m0481-L_Eriodictyol_C-hexoside
LOC_Os03g13730 Gong_Wang_BP m0955-L_
LOC_Os04g07890 Gong_Wang_BP m0204-L_Dibenz(a,h)anthracen-2-ol
LOC_Os03g06580 Gong_Wang_BP m0296-L_
LOC_Os01g03549 Gong_Wang_BP m0138-S_Phytocassane_C
LOC_Os01g34620 Gong_Wang_BP m0270-S_
LOC_Os01g40690 Gong_Wang_BP m0237-S_
LOC_Os01g23990 Gong_Wang_BP m0214-L_
LOC_Os09g37540 Gong_Wang_BP m0625-L_
LOC_Os04g24165 Gong_Wang_BP m0597-S_
LOC_Os07g04690 Gong_Wang_BP m0874-L_C-pentosyl-apigenin_O-rutinoside
LOC_Os07g46852 Gong_Wang_BP m0974-S_C-pentosyl-luteolin_O-hexoside
LOC_Os01g52730 Gong_Wang_BP m0639-L_LPC(1-acyl_18:1)
LOC_Os01g62900 Gong_Wang_BP m0038-L_
LOC_Os05g33300 Gong_Wang_BP m0453-L_
LOC_Os01g60530 Gong_Wang_BP m0153-S_
LOC_Os07g44820 Gong_Wang_BP m0012-L_
LOC_Os07g06800 Gong_Wang_BP m0266-L_
LOC_Os05g08450 Gong_Wang_BP m0177-S_Coumaroyl_quinic_acid
LOC_Os07g01890 Gong_Wang_BP m0156-L_Thiamin
LOC_Os10g30860 Gong_Wang_BP m1027-L_Rhodomyrtone
LOC_Os07g02250 Gong_Wang_BP m0141-S_
LOC_Os01g08370 Gong_Wang_BP m0682-L_Cymarin
LOC_Os05g02650 Gong_Wang_BP m0155-L_Feruloyl_putrescine
LOC_Os01g74300 Gong_Wang_BP m0371-L_Succinyladenosine
LOC_Os05g07890 Gong_Wang_BP m0582-L_
LOC_Os04g53660 Gong_Wang_BP m0460-L_
LOC_Os07g44820 Gong_Wang_BP m0448-L_
LOC_Os08g39850 Gong_Wang_BP m0340-S_
LOC_Os10g02720 Gong_Wang_BP m0206-L_Hexane-1,_5-diol_O-hexoside
LOC_Os02g29210 Gong_Wang_BP m0720-L_Maysin
LOC_Os06g18670 Gong_Wang_BP m0347-L_Fortimicin_KK1
LOC_Os10g02930 Gong_Wang_BP m0656-S_di-C,C-pentosyl-apigenin
LOC_Os04g52730 Gong_Wang_BP m0661-L_
LOC_Os06g05160 Gong_Wang_BP m0247-L_
LOC_Os10g35490 Gong_Wang_BP m0943-L_
LOC_Os01g13280 Gong_Wang_BP m0428-S_
LOC_Os03g13560 Gong_Wang_BP m0476-S_Luteolin_6-C-glucoside
LOC_Os10g36924 Gong_Wang_BP m0518-L_N',_N'-Coumaroyl,_Feruloylspermidine
LOC_Os01g53790 Gong_Wang_BP m0687-L_
LOC_Os07g44820 Gong_Wang_BP m0959-L_
LOC_Os01g07590 Gong_Wang_BP m0846-L_Tricin_4'-O-(.-guaiacylglyceryl)_ether_O-hexoside
LOC_Os01g73250 Gong_Wang_BP m0605-L_3.,_4.,_5.-Tricetin_O-hexoside
LOC_Os06g12790 Gong_Wang_BP m0022-L_L-Tyramine
LOC_Os01g13060 Gong_Wang_BP m0536-L_
LOC_Os09g38670 Gong_Wang_BP m0102-S_
LOC_Os08g33820 Gong_Wang_BP m0561-L_
LOC_Os05g45270 Gong_Wang_BP m0694-S_
LOC_Os01g10450 Gong_Wang_BP m0556-L_O-methylQuercetin_O-hexoside
LOC_Os01g60530 Gong_Wang_BP m0067-L_N-Acetyldopamine
LOC_Os03g57070 Gong_Wang_BP m0897-L_C-hexosyl-chrysin_O-feruloylhexoside
LOC_Os01g52851 Gong_Wang_BP m0256-L_
LOC_Os07g06800 Gong_Wang_BP m0314-L_
LOC_Os01g72200 Gong_Wang_BP m0962-S_
LOC_Os09g27970 Gong_Wang_BP m0141-S_
LOC_Os07g01890 Gong_Wang_BP m0621-L_2'',_6''-O-Diacetyloninin
LOC_Os09g16760 Gong_Wang_BP m0147-L_
LOC_Os02g29210 Gong_Wang_BP m0326-S_
LOC_Os03g50860 Gong_Wang_BP m0726-L_C-hexosyl-luteolin_O-pentoside
LOC_Os02g46930 Gong_Wang_BP m0837-L_Tricin_O-hexoside_derivative
LOC_Os08g08586 Gong_Wang_BP m0575-L_
LOC_Os01g13280 Gong_Wang_BP m0745-L_
LOC_Os05g45270 Gong_Wang_BP m0943-L_
LOC_Os02g34990 Gong_Wang_BP m0247-L_
LOC_Os11g42850 Gong_Wang_BP m0102-S_
LOC_Os10g39930 Gong_Wang_BP m0561-L_
LOC_Os10g33840 Gong_Wang_BP m0719-S_
LOC_Os03g61810 Gong_Wang_BP m0953-L_
LOC_Os08g33400 Gong_Wang_BP m0225-S_
LOC_Os01g35789 Gong_Wang_BP m0532-S_
LOC_Os10g08940 Gong_Wang_BP m0656-L_di-C,C-pentosyl-apigenin
LOC_Os02g01790 Gong_Wang_BP m0219-S_
LOC_Os09g16760 Gong_Wang_BP m0329-L_
LOC_Os04g37580 Gong_Wang_BP m0043-L_Caffeic_aldehyde
LOC_Os10g30860 Gong_Wang_BP m0170-S_sn-glycero-3-Phospho-1-inositol
LOC_Os01g08760 Gong_Wang_BP m0361-L_Simmondsin
LOC_Os10g21020 Gong_Wang_BP m0502-L_
LOC_Os01g49330 Gong_Wang_BP m0561-L_
LOC_Os01g17070 Gong_Wang_BP m0991-L_4,_7,_10-Trioxa-1,13-tridecanediamine
LOC_Os11g39130 Gong_Wang_BP m0648-L_
LOC_Os06g28630 Gong_Wang_BP m0631-L_LPC(1-acyl_18:2)
LOC_Os05g51150 Gong_Wang_BP m0957-L_
LOC_Os02g46930 Gong_Wang_BP m0536-L_
LOC_Os05g03120 Gong_Wang_BP m0176-L_
LOC_Os07g01620 Gong_Wang_BP m0070-L_4',_5'-Dihydropsoralen
LOC_Os10g41510 Gong_Wang_BP m0419-S_
LOC_Os12g43380 Gong_Wang_BP m0289-L_Gibberellin_A12
LOC_Os03g62690 Gong_Wang_BP m0251-S_
LOC_Os03g13560 Gong_Wang_BP m0090-S_
LOC_Os01g14510 Gong_Wang_BP m0513-L_
LOC_Os01g53790 Gong_Wang_BP m0264-L_
LOC_Os01g72049 Gong_Wang_BP m0201-S_
LOC_Os10g33840 Gong_Wang_BP m0384-L_
LOC_Os07g48960 Gong_Wang_BP m0141-S_
LOC_Os03g45980 Gong_Wang_BP m0566-L_Ursiniolide_B
LOC_Os12g38850 Gong_Wang_BP m0509-L_Chrysoeriol_C-hexoside
LOC_Os02g02890 Gong_Wang_BP m0461-L_
LOC_Os08g38910 Gong_Wang_BP m0117-S_4-Geranyloxy-5-methyl_coumarin
LOC_Os03g26210 Gong_Wang_BP m0925-L_
LOC_Os08g30020 Gong_Wang_BP m0561-L_
LOC_Os03g43720 Gong_Wang_BP m0507-S_Tenuiphenone_B
LOC_Os05g51150 Gong_Wang_BP m0757-L_
LOC_Os08g33400 Gong_Wang_BP m0694-L_
LOC_Os10g30860 Gong_Wang_BP m0930-L_Tricin_O-malonylhexoside_derivative
LOC_Os05g48750 Gong_Wang_BP m0561-L_
LOC_Os05g11260 Gong_Wang_BP m0610-S_
LOC_Os01g33684 Gong_Wang_BP m0701-L_
LOC_Os04g47550 Gong_Wang_BP m0682-L_Cymarin
LOC_Os03g63074 Gong_Wang_BP m0141-S_
LOC_Os01g72049 Gong_Wang_BP m0676-L_
LOC_Os01g53710 Gong_Wang_BP m0129-S_9,10-Epoxy-18-hydroxy-octadecanoic_acid
LOC_Os10g37640 Gong_Wang_BP m1042-L_Tricin_derivative
LOC_Os01g53790 Gong_Wang_BP m0811-L_
LOC_Os01g10504 Gong_Wang_BP m0936-L_
LOC_Os10g30860 Gong_Wang_BP m0879-L_Tricin_derivative
LOC_Os01g53570 Gong_Wang_BP m0395-S_
LOC_Os06g04380 Gong_Wang_BP m0434-L_
LOC_Os03g28300 Gong_Wang_BP m0965-L_
LOC_Os02g56320 Gong_Wang_BP m0846-L_Tricin_4'-O-(.-guaiacylglyceryl)_ether_O-hexoside
LOC_Os01g37280 Gong_Wang_BP m0701-L_
LOC_Os03g45340 Gong_Wang_BP m0433-S_
LOC_Os03g50430 Gong_Wang_BP m0566-L_Ursiniolide_B
LOC_Os08g33400 Gong_Wang_BP m0292-S_
LOC_Os08g07390 Gong_Wang_BP m0416-S_
LOC_Os02g15870 Gong_Wang_BP m0273-S_
LOC_Os01g33684 Gong_Wang_BP m0380-S_
LOC_Os06g12790 Gong_Wang_BP m0686-L_di-C,C-pentosyl-luteolin
LOC_Os06g39330 Gong_Wang_BP m0493-L_Glochidacuminoside_C
LOC_Os06g34070 Gong_Wang_BP m0066-S_
LOC_Os03g17174 Gong_Wang_BP m0689-L_
LOC_Os05g05330 Gong_Wang_BP m0566-L_Ursiniolide_B
LOC_Os01g53370 Gong_Wang_BP m0030-L_
LOC_Os01g12210 Gong_Wang_BP m0043-L_Caffeic_aldehyde
LOC_Os02g50330 Gong_Wang_BP m0467-S_O-methylapigenin_C-hexoside
LOC_Os10g36924 Gong_Wang_BP m0219-S_
LOC_Os07g10480 Gong_Wang_BP m0009-S_L-Glutamine
LOC_Os04g30210 Gong_Wang_BP m0419-S_
LOC_Os05g03900 Gong_Wang_BP m0366-S_
LOC_Os01g72049 Gong_Wang_BP m0405-S_Tricin_derivative
LOC_Os01g34620 Gong_Wang_BP m0701-L_
LOC_Os06g44840 Gong_Wang_BP m0642-L_
LOC_Os07g46852 Gong_Wang_BP m0446-S_Tricin_7-O-hexoside
LOC_Os01g11414 Gong_Wang_BP m0102-S_
LOC_Os08g41500 Gong_Wang_BP m0726-L_C-hexosyl-luteolin_O-pentoside
LOC_Os04g40740 Gong_Wang_BP m0371-S_Succinyladenosine
LOC_Os01g39810 Gong_Wang_BP m0132-S_Phytocassane_A
LOC_Os06g02490 Gong_Wang_BP m0018-L_L-Aspartic_acid
LOC_Os07g46852 Gong_Wang_BP m0837-L_Tricin_O-hexoside_derivative
LOC_Os01g72860 Gong_Wang_BP m0858-L_
LOC_Os01g07260 Gong_Wang_BP m0018-L_L-Aspartic_acid
LOC_Os01g54424 Gong_Wang_BP m0888-L_C-hexosyl-naringenin_O-p-coumaroylhexoside
LOC_Os10g36924 Gong_Wang_BP m1018-L_
LOC_Os06g39330 Gong_Wang_BP m0561-L_
LOC_Os01g39810 Gong_Wang_BP m0544-S_
LOC_Os01g14510 Gong_Wang_BP m0762-L_C-hexosyl-luteolin_O-hexoside
LOC_Os03g19290 Gong_Wang_BP m0256-L_
LOC_Os09g31031 Gong_Wang_BP m0682-L_Cymarin
LOC_Os02g21750 Gong_Wang_BP m0943-L_
LOC_Os12g38850 Gong_Wang_BP m0003-L_Choline
LOC_Os01g09305 Gong_Wang_BP m0068-L_Xanthoxylin
LOC_Os05g01240 Gong_Wang_BP m0297-S_Sinapoyl_O-hexoside
LOC_Os01g11414 Gong_Wang_BP m0330-L_
LOC_Os01g16370 Gong_Wang_BP m0557-L_
LOC_Os01g53710 Gong_Wang_BP m0804-L_
LOC_Os06g12310 Gong_Wang_BP m0169-L_
LOC_Os10g26570 Gong_Wang_BP m0558-L_Selgin_O-hexoside
LOC_Os03g21400 Gong_Wang_BP m0102-S_
LOC_Os06g39690 Gong_Wang_BP m0561-L_
LOC_Os04g52730 Gong_Wang_BP m0253-S_4-methylumbelliferyl_phenylphosphonate
LOC_Os10g21020 Gong_Wang_BP m0496-L_BADFG
LOC_Os01g06270 Gong_Wang_BP m0453-L_
LOC_Os06g28630 Gong_Wang_BP m0724-L_C-rhamnosyl-apigenin_O-hexoside
LOC_Os07g44820 Gong_Wang_BP m0822-L_Tricin_4'-O-(syringyl_alcohol)ether_O-hexoside
LOC_Os11g10310 Gong_Wang_BP m0566-L_Ursiniolide_B
LOC_Os03g23010 Gong_Wang_BP m0712-L_Tricin_derivative
LOC_Os01g13060 Gong_Wang_BP m0120-L_4-aminotetrahydrobiopterin
LOC_Os01g70860 Gong_Wang_BP m0420-S_
LOC_Os01g26174 Gong_Wang_BP m0476-S_Luteolin_6-C-glucoside
LOC_Os05g07890 Gong_Wang_BP m0751-L_
LOC_Os02g06360 Gong_Wang_BP m0376-S_
LOC_Os01g34620 Gong_Wang_BP m0192-S_
LOC_Os03g16470 Gong_Wang_BP m0142-S_
LOC_Os06g06760 Gong_Wang_BP m0241-L_
LOC_Os10g21020 Gong_Wang_BP m0684-L_
LOC_Os10g25030 Gong_Wang_BP m0943-L_
LOC_Os03g06730 Gong_Wang_BP m0044-L_Phenylpyruvic_acid
LOC_Os05g03120 Gong_Wang_BP m0104-S_
LOC_Os04g54330 Gong_Wang_BP m0799-L_
LOC_Os05g49900 Gong_Wang_BP m0928-L_
LOC_Os06g18670 Gong_Wang_BP m1028-L_
LOC_Os07g44820 Gong_Wang_BP m0890-L_
LOC_Os01g53570 Gong_Wang_BP m0234-L_
LOC_Os03g57070 Gong_Wang_BP m0348-S_
LOC_Os08g44650 Gong_Wang_BP m0561-L_
LOC_Os07g46852 Gong_Wang_BP m0923-L_
LOC_Os03g15840 Gong_Wang_BP m0324-L_
LOC_Os06g13680 Gong_Wang_BP m0043-L_Caffeic_aldehyde
LOC_Os08g26870 Gong_Wang_BP m0943-L_
LOC_Os02g17350 Gong_Wang_BP m0305-S_Leu-ala-gly-lys
LOC_Os11g14570 Gong_Wang_BP m0944-L_
LOC_Os07g11280 Gong_Wang_BP m0531-S_
LOC_Os03g19760 Gong_Wang_BP m0855-L_
LOC_Os01g13280 Gong_Wang_BP m0084-L_N-Salicyloyl-2-aminopropan-1,3-diol
LOC_Os01g56190 Gong_Wang_BP m0438-L_4'-O-Methylpuerarin
LOC_Os03g43890 Gong_Wang_BP m0656-S_di-C,C-pentosyl-apigenin
LOC_Os06g12790 Gong_Wang_BP m0355-L_(6R,9R)-3-Oxo-alpha-ionyl-9-O-beta-glucopyranoside
LOC_Os03g45980 Gong_Wang_BP m0124-L_Cytidine
LOC_Os11g06720 Gong_Wang_BP m0750-L_
LOC_Os02g32110 Gong_Wang_BP m0126-L_9alpha-Hydroxyfraxinellone
LOC_Os03g28300 Gong_Wang_BP m0307-S_
LOC_Os01g73250 Gong_Wang_BP m0388-L_Kadethrin
LOC_Os01g40690 Gong_Wang_BP m0421-S_
LOC_Os12g37710 Gong_Wang_BP m0141-S_
LOC_Os06g17440 Gong_Wang_BP m0185-S_
LOC_Os05g03480 Gong_Wang_BP m0043-L_Caffeic_aldehyde
LOC_Os01g60280 Gong_Wang_BP m0631-S_LPC(1-acyl_18:2)
LOC_Os10g30860 Gong_Wang_BP m0673-L_
LOC_Os05g06430 Gong_Wang_BP m0275-L_
LOC_Os01g60280 Gong_Wang_BP m0760-S_Chrysoeriol_O-rutinoside
LOC_Os10g08940 Gong_Wang_BP m0465-S_N,_N'-Dimesitylnonanediamide
LOC_Os06g05120 Gong_Wang_BP m0491-L_(-)-10-Methoxyvincamedine_N-oxide
LOC_Os05g07890 Gong_Wang_BP m0160-L_
LOC_Os06g48300 Gong_Wang_BP m0741-L_C-pentosyl-chrysoeriol_O-hexoside
LOC_Os01g13280 Gong_Wang_BP m0615-L_
LOC_Os01g40690 Gong_Wang_BP m0312-S_
LOC_Os03g15840 Gong_Wang_BP m0998-S_Guanosine
LOC_Os11g37200 Gong_Wang_BP m0138-S_Phytocassane_C
LOC_Os01g14510 Gong_Wang_BP m0521-L_
LOC_Os03g30530 Gong_Wang_BP m0794-S_Tricin_O-rutinoside
LOC_Os01g05650 Gong_Wang_BP m0472-L_
LOC_Os11g47210 Gong_Wang_BP m1003-L_Brevifolincarboxylic_acid
LOC_Os07g44820 Gong_Wang_BP m0319-L_
LOC_Os10g37640 Gong_Wang_BP m0095-L_(+)-Dehydrovomifoliol
LOC_Os01g68710 Gong_Wang_BP m0079-S_
LOC_Os03g10030 Gong_Wang_BP m0944-S_
LOC_Os02g11705 Gong_Wang_BP m0769-L_Origalignanol
LOC_Os01g72870 Gong_Wang_BP m0534-L_
LOC_Os10g06720 Gong_Wang_BP m0261-S_Phosphinimine
LOC_Os03g11550 Gong_Wang_BP m0490-S_
LOC_Os03g45980 Gong_Wang_BP m0539-L_
LOC_Os05g01240 Gong_Wang_BP m0812-L_
LOC_Os11g31700 Gong_Wang_BP m0392-S_Peonidin_3-O-glucoside_
LOC_Os06g12790 Gong_Wang_BP m0302-L_6-Prenylnaringenin
LOC_Os07g12890 Gong_Wang_BP m0101-L_Sinapic_acid
LOC_Os01g49529 Gong_Wang_BP m0596-L_
LOC_Os12g38730 Gong_Wang_BP m0277-S_
LOC_Os03g19760 Gong_Wang_BP m0783-L_
LOC_Os03g62670 Gong_Wang_BP m0943-L_
LOC_Os02g29210 Gong_Wang_BP m0396-L_
LOC_Os01g66890 Gong_Wang_BP m0857-L_
LOC_Os05g03120 Gong_Wang_BP m0226-L_
LOC_Os04g47550 Gong_Wang_BP m0283-S_Pyridoxine_O-hexoside
LOC_Os03g01940 Gong_Wang_BP m0030-L_
LOC_Os02g02390 Gong_Wang_BP m0185-S_
LOC_Os01g13280 Gong_Wang_BP m0076-L_L-Tryptophan
LOC_Os07g04690 Gong_Wang_BP m0617-L_
LOC_Os08g39860 Gong_Wang_BP m0340-S_
LOC_Os01g11120 Gong_Wang_BP m0035-L_
LOC_Os10g19080 Gong_Wang_BP m0548-S_
LOC_Os10g42190 Gong_Wang_BP m0944-L_
LOC_Os01g72049 Gong_Wang_BP m0316-L_Axillarin
LOC_Os01g53570 Gong_Wang_BP m0559-L_
LOC_Os11g24590 Gong_Wang_BP m0177-S_Coumaroyl_quinic_acid
LOC_Os03g50430 Gong_Wang_BP m0075-S_
LOC_Os03g51680 Gong_Wang_BP m0637-L_
LOC_Os01g49529 Gong_Wang_BP m0862-L_
LOC_Os04g54330 Gong_Wang_BP m0767-L_
LOC_Os10g30860 Gong_Wang_BP m1040-S_
LOC_Os07g04910 Gong_Wang_BP m0811-L_
LOC_Os02g32110 Gong_Wang_BP m0547-S_
LOC_Os01g74300 Gong_Wang_BP m0045-S_L-Phenylalanine
LOC_Os01g73540 Gong_Wang_BP m0141-S_
LOC_Os10g33840 Gong_Wang_BP m0845-L_Tricin_4'-O-(.-guaiacylglyceryl)_ether_O-hexoside
LOC_Os07g04690 Gong_Wang_BP m0205-L_
LOC_Os03g62690 Gong_Wang_BP m0531-S_
LOC_Os01g60280 Gong_Wang_BP m0871-L_Tricin_O-rhamnosyl-O-malonylhexoside
LOC_Os02g32110 Gong_Wang_BP m0914-L_
LOC_Os04g07890 Gong_Wang_BP m0418-L_Threonyl_carbamoyl_adenosine
LOC_Os01g34610 Gong_Wang_BP m0141-S_
LOC_Os05g27110 Gong_Wang_BP m0893-L_
LOC_Os04g52730 Gong_Wang_BP m0870-L_
LOC_Os01g74300 Gong_Wang_BP m0893-L_
LOC_Os05g51670 Gong_Wang_BP m0589-L_Polypodine_B
LOC_Os05g07890 Gong_Wang_BP m0519-L_
LOC_Os01g39810 Gong_Wang_BP m0124-S_Cytidine
LOC_Os10g41400 Gong_Wang_BP m0220-L_
LOC_Os02g17380 Gong_Wang_BP m0561-L_
LOC_Os12g42860 Gong_Wang_BP m0043-L_Caffeic_aldehyde
LOC_Os11g10310 Gong_Wang_BP m0431-L_
LOC_Os05g03900 Gong_Wang_BP m0387-S_
LOC_Os01g66890 Gong_Wang_BP m0619-L_
LOC_Os11g42850 Gong_Wang_BP m0797-L_
LOC_Os03g20020 Gong_Wang_BP m0913-L_
LOC_Os02g17350 Gong_Wang_BP m1038-L_
LOC_Os03g43720 Gong_Wang_BP m0250-S_Aspergillimide
LOC_Os05g07890 Gong_Wang_BP m0537-S_
LOC_Os07g44820 Gong_Wang_BP m0268-L_
LOC_Os02g50240 Gong_Wang_BP m0561-L_
LOC_Os01g39810 Gong_Wang_BP m0401-S_Apigenin_C-pentoside
LOC_Os11g24590 Gong_Wang_BP m0356-S_
LOC_Os11g06720 Gong_Wang_BP m0899-L_C-hexosyl-apigenin_O-caffeoylhexoside
LOC_Os09g16760 Gong_Wang_BP m0218-L_Quercetin
LOC_Os01g05650 Gong_Wang_BP m0304-L_Fructose_1,6-diphosphate
LOC_Os11g41710 Gong_Wang_BP m0785-L_
LOC_Os05g03530 Gong_Wang_BP m0656-S_di-C,C-pentosyl-apigenin
LOC_Os01g60530 Gong_Wang_BP m0279-L_Gibberellin_A15
LOC_Os01g53570 Gong_Wang_BP m0032-L_L-Lysine
LOC_Os01g74300 Gong_Wang_BP m0285-S_
LOC_Os07g01850 Gong_Wang_BP m0528-L_
LOC_Os01g70860 Gong_Wang_BP m0331-L_
LOC_Os03g52239 Gong_Wang_BP m0741-L_C-pentosyl-chrysoeriol_O-hexoside
LOC_Os05g07890 Gong_Wang_BP m0125-S_
LOC_Os05g07890 Gong_Wang_BP m0609-L_Limocitrin_O-hexoside
LOC_Os04g52730 Gong_Wang_BP m0157-L_8-Methoxycoumarsabin
LOC_Os10g41400 Gong_Wang_BP m0599-L_
LOC_Os10g30860 Gong_Wang_BP m0443-L_Apigenin_6-C-glucoside
LOC_Os09g33520 Gong_Wang_BP m0601-S_Phellodensin_F
LOC_Os03g61810 Gong_Wang_BP m0139-S_12-Hydroxyarachidonic_acid
LOC_Os09g10340 Gong_Wang_BP m0702-L_
LOC_Os03g17174 Gong_Wang_BP m0895-S_Helonioside_B
LOC_Os03g15600 Gong_Wang_BP m0682-L_Cymarin
LOC_Os01g13280 Gong_Wang_BP m0608-L_
LOC_Os03g51650 Gong_Wang_BP m0250-S_Aspergillimide
LOC_Os10g30860 Gong_Wang_BP m0027-S_
LOC_Os09g10340 Gong_Wang_BP m0063-S_
LOC_Os05g34260 Gong_Wang_BP m0534-L_
LOC_Os04g58320 Gong_Wang_BP m0419-S_
LOC_Os01g33050 Gong_Wang_BP m0552-L_
LOC_Os04g02280 Gong_Wang_BP m0841-L_
LOC_Os04g31010 Gong_Wang_BP m0056-L_
LOC_Os06g05860 Gong_Wang_BP m0495-L_
LOC_Os03g13730 Gong_Wang_BP m0536-L_
LOC_Os08g33400 Gong_Wang_BP m0025-S_
LOC_Os05g48030 Gong_Wang_BP m0287-S_
LOC_Os07g04690 Gong_Wang_BP m0813-L_
LOC_Os06g44840 Gong_Wang_BP m0332-S_
LOC_Os04g54330 Gong_Wang_BP m0467-L_O-methylapigenin_C-hexoside
LOC_Os05g33500 Gong_Wang_BP m0872-L_O-malonylhexoside_derivative
LOC_Os04g33200 Gong_Wang_BP m0785-L_
LOC_Os08g15040 Gong_Wang_BP m0419-S_
LOC_Os05g03900 Gong_Wang_BP m0435-S_
LOC_Os01g60530 Gong_Wang_BP m0374-L_3,_5,_7-Trihydroxy-6-methoxy-4'-prenyloxyflavone
LOC_Os07g30950 Gong_Wang_BP m0277-S_
LOC_Os06g18670 Gong_Wang_BP m0943-L_
LOC_Os11g14570 Gong_Wang_BP m1010-L_Ayanin
LOC_Os09g09350 Gong_Wang_BP m0485-S_
LOC_Os07g01890 Gong_Wang_BP m0791-L_
LOC_Os01g61044 Gong_Wang_BP m0771-L_
LOC_Os10g36650 Gong_Wang_BP m0561-L_
LOC_Os04g52730 Gong_Wang_BP m0361-L_Simmondsin
LOC_Os01g42280 Gong_Wang_BP m0909-L_C-hexosyl-chrysoeriol_O-p-coumaroylhexoside
LOC_Os11g32410 Gong_Wang_BP m0705-L_C-pentosyl-apigenin_O-hexoside
LOC_Os10g37640 Gong_Wang_BP m0182-S_Punicic_acid
LOC_Os06g04530 Gong_Wang_BP m0272-L_
LOC_Os01g65350 Gong_Wang_BP m0965-L_
LOC_Os02g29210 Gong_Wang_BP m0520-L_Edgeworoside_C
LOC_Os03g51680 Gong_Wang_BP m0549-S_
LOC_Os10g37640 Gong_Wang_BP m0195-L_Vitamin_A
LOC_Os01g53570 Gong_Wang_BP m0815-L_Tricin_O-hexosyl-O-hexoside
LOC_Os03g43114 Gong_Wang_BP m0250-S_Aspergillimide
LOC_Os11g32410 Gong_Wang_BP m0400-L_Apigenin_C-pentoside
LOC_Os04g54330 Gong_Wang_BP m0087-L_5-Methoxy-N,_N-dimethyltryptamine
LOC_Os06g48750 Gong_Wang_BP m0043-L_Caffeic_aldehyde
LOC_Os01g36890 Gong_Wang_BP m0016-S_L-Leucine
LOC_Os10g30860 Gong_Wang_BP m0274-L_
LOC_Os11g06720 Gong_Wang_BP m1003-L_Brevifolincarboxylic_acid
LOC_Os08g08586 Gong_Wang_BP m0476-S_Luteolin_6-C-glucoside
LOC_Os03g19290 Gong_Wang_BP m0556-L_O-methylQuercetin_O-hexoside
LOC_Os05g02650 Gong_Wang_BP m0437-S_
LOC_Os11g07450 Gong_Wang_BP m0746-L_
LOC_Os10g06720 Gong_Wang_BP m0449-S_LPC(1-acyl_16:1)
LOC_Os04g07890 Gong_Wang_BP m0295-S_Kolavic_acid
LOC_Os12g25180 Gong_Wang_BP m0448-L_
LOC_Os07g09610 Gong_Wang_BP m0121-L_(2R,3S,4R,5S,6S)-7-nitroheptane-1,2,3,4,5,6-hexol
LOC_Os06g48300 Gong_Wang_BP m0142-S_
LOC_Os01g20120 Gong_Wang_BP m0846-L_Tricin_4'-O-(.-guaiacylglyceryl)_ether_O-hexoside
LOC_Os04g54330 Gong_Wang_BP m0476-S_Luteolin_6-C-glucoside
LOC_Os10g22460 Gong_Wang_BP m0566-L_Ursiniolide_B
LOC_Os06g05430 Gong_Wang_BP m0066-S_
LOC_Os01g61044 Gong_Wang_BP m0640-L_
LOC_Os05g06430 Gong_Wang_BP m0480-S_
LOC_Os03g28300 Gong_Wang_BP m0271-S_
LOC_Os07g46852 Gong_Wang_BP m0064-S_
LOC_Os11g45280 Gong_Wang_BP m0164-L_Apigenin
LOC_Os09g31502 Gong_Wang_BP m0784-L_
LOC_Os12g34108 Gong_Wang_BP m0911-L_C-pentosyl-chrysoeriol_O-feruloylhexoside
LOC_Os07g01820 Gong_Wang_BP m0528-L_
LOC_Os04g24430 Gong_Wang_BP m0657-L_Tricin-O-glucoside_derivative
LOC_Os08g41500 Gong_Wang_BP m0586-L_
LOC_Os03g04470 Gong_Wang_BP m0561-L_
LOC_Os10g06720 Gong_Wang_BP m0656-L_di-C,C-pentosyl-apigenin
LOC_Os09g16760 Gong_Wang_BP m0561-L_
LOC_Os03g16430 Gong_Wang_BP m0251-S_
LOC_Os02g01790 Gong_Wang_BP m0071-S_"2-Oxo-4-hydroxy-4-carboxy-5-ureidoimidazoleOHCU"
LOC_Os02g46930 Gong_Wang_BP m0545-L_C-hexosyl-methylchrysoeriol
LOC_Os04g52730 Gong_Wang_BP m0551-S_
LOC_Os10g36924 Gong_Wang_BP m0706-S_C-hexosyl-C-pentosyl-apigenin
LOC_Os01g15029 Gong_Wang_BP m0043-L_Caffeic_aldehyde
LOC_Os01g13060 Gong_Wang_BP m0367-S_
LOC_Os02g51450 Gong_Wang_BP m0944-L_
LOC_Os07g12890 Gong_Wang_BP m0897-L_C-hexosyl-chrysin_O-feruloylhexoside
LOC_Os05g07890 Gong_Wang_BP m0766-L_
LOC_Os11g37130 Gong_Wang_BP m0486-L_
LOC_Os06g34070 Gong_Wang_BP m0621-S_2'',_6''-O-Diacetyloninin
LOC_Os09g12790 Gong_Wang_BP m0834-L_3',_4',_5'-Dihydrotricetin_O-hexosyl-O-hexoside
LOC_Os07g04690 Gong_Wang_BP m0156-S_Thiamin
LOC_Os08g39830 Gong_Wang_BP m0340-S_
LOC_Os01g01680 Gong_Wang_BP m0014-S_
LOC_Os10g34170 Gong_Wang_BP m0846-L_Tricin_4'-O-(.-guaiacylglyceryl)_ether_O-hexoside
LOC_Os05g07890 Gong_Wang_BP m1007-L_
LOC_Os04g45170 Gong_Wang_BP m0777-L_Acteoside
LOC_Os11g07450 Gong_Wang_BP m0238-S_
LOC_Os01g53570 Gong_Wang_BP m0494-L_
LOC_Os05g07890 Gong_Wang_BP m0466-S_
LOC_Os09g15320 Gong_Wang_BP m0608-L_
LOC_Os02g29210 Gong_Wang_BP m0298-L_
LOC_Os08g44650 Gong_Wang_BP m0174-S_
LOC_Os05g06430 Gong_Wang_BP m0647-L_
LOC_Os11g04320 Gong_Wang_BP m0138-S_Phytocassane_C
LOC_Os02g29210 Gong_Wang_BP m0875-L_C-pentosyl-apigenin_O-rutinoside
LOC_Os01g49529 Gong_Wang_BP m0349-L_5-Caffeoylquinic_acid_methyl_ester
LOC_Os03g63590 Gong_Wang_BP m0429-L_
LOC_Os01g40690 Gong_Wang_BP m0831-L_
LOC_Os02g11705 Gong_Wang_BP m0100-L_
LOC_Os01g65350 Gong_Wang_BP m0284-L_Tricalysiamide_B
LOC_Os08g14770 Gong_Wang_BP m0656-S_di-C,C-pentosyl-apigenin
LOC_Os01g74450 Gong_Wang_BP m0561-L_
LOC_Os01g54424 Gong_Wang_BP m0925-L_
LOC_Os04g54330 Gong_Wang_BP m0607-L_Picramnioside_D
LOC_Os10g42800 Gong_Wang_BP m0936-L_
LOC_Os01g53570 Gong_Wang_BP m0444-L_Apigenin_7-O-glucoside
LOC_Os10g33840 Gong_Wang_BP m1046-L_Tricin_O-sinapoylpentoside
LOC_Os02g29210 Gong_Wang_BP m0057-L_5-Sulfanyl-1-pentanesulfonamide
LOC_Os06g12790 Gong_Wang_BP m0352-L_
LOC_Os01g55720 Gong_Wang_BP m0561-L_
LOC_Os10g02040 Gong_Wang_BP m0283-L_Pyridoxine_O-hexoside
LOC_Os06g12790 Gong_Wang_BP m1052-L_C-hexosyl-chrysoeriol_O-p-coumaroylhexoside
LOC_Os08g39370 Gong_Wang_BP m0043-L_Caffeic_aldehyde
LOC_Os03g06730 Gong_Wang_BP m0588-L_Tricin_4'-O-(syringyl_alcohol)ether
LOC_Os01g60280 Gong_Wang_BP m0966-L_C-hexosyl-apigenin_O-hexosyl-O-hexosyl-O-hexoside
LOC_Os06g12310 Gong_Wang_BP m0269-S_
LOC_Os04g17660 Gong_Wang_BP m0340-S_
LOC_Os10g36650 Gong_Wang_BP m0252-S_
LOC_Os03g11650 Gong_Wang_BP m0102-S_
LOC_Os05g35340 Gong_Wang_BP m0476-S_Luteolin_6-C-glucoside
LOC_Os03g21270 Gong_Wang_BP m0344-S_2-Amino-1,3,4,5-eicosanetetrol
LOC_Os10g30300 Gong_Wang_BP m0141-S_
LOC_Os02g46930 Gong_Wang_BP m0497-S_alpha-Sorinin
LOC_Os07g04690 Gong_Wang_BP m0262-S_
LOC_Os01g06270 Gong_Wang_BP m0926-L_C-hexosyl-chrysoeriol_O-feruloylhexoside
LOC_Os06g17440 Gong_Wang_BP m0511-S_
LOC_Os03g51680 Gong_Wang_BP m0332-L_
LOC_Os11g39130 Gong_Wang_BP m0944-L_
LOC_Os05g07940 Gong_Wang_BP m0476-S_Luteolin_6-C-glucoside
LOC_Os01g09670 Gong_Wang_BP m0892-L_C-hexosyl-naringenin_O-p-coumaroylhexoside
LOC_Os11g04560 Gong_Wang_BP m0786-L_
LOC_Os08g33400 Gong_Wang_BP m0439-S_
LOC_Os04g52730 Gong_Wang_BP m0107-S_
LOC_Os10g30860 Gong_Wang_BP m0393-S_LPC(1-acyl_14:1)
LOC_Os08g27840 Gong_Wang_BP m0594-L_
LOC_Os06g28630 Gong_Wang_BP m0639-L_LPC(1-acyl_18:1)
LOC_Os07g04690 Gong_Wang_BP m1001-S_
LOC_Os01g14510 Gong_Wang_BP m0592-S_Tricin_4'-O-(syringyl_alcohol)ether
LOC_Os04g31010 Gong_Wang_BP m0121-L_(2R,3S,4R,5S,6S)-7-nitroheptane-1,2,3,4,5,6-hexol
LOC_Os01g72049 Gong_Wang_BP m0281-L_
LOC_Os05g05530 Gong_Wang_BP m0715-L_
LOC_Os09g38670 Gong_Wang_BP m0161-S_
LOC_Os10g30860 Gong_Wang_BP m0175-S_
LOC_Os06g03560 Gong_Wang_BP m0639-L_LPC(1-acyl_18:1)
LOC_Os08g09190 Gong_Wang_BP m0933-L_
LOC_Os07g44820 Gong_Wang_BP m0199-S_Gibberellin_A53
LOC_Os01g40690 Gong_Wang_BP m0049-S_
LOC_Os08g08120 Gong_Wang_BP m0742-L_di-C,C-hexosyl-apigenin
LOC_Os11g06720 Gong_Wang_BP m1047-L_
LOC_Os06g03676 Gong_Wang_BP m0904-L_C-hexosyl-naringenin_O-hexosyl-O-hexoside
LOC_Os07g41170 Gong_Wang_BP m0318-S_
LOC_Os05g04000 Gong_Wang_BP m0284-S_Tricalysiamide_B
LOC_Os06g12790 Gong_Wang_BP m0793-L_Tricin_O-rutinoside
LOC_Os07g06800 Gong_Wang_BP m0806-L_
LOC_Os08g08120 Gong_Wang_BP m0614-L_Tricin_4'-O-(syringyl_alcohol)ether_derivative
LOC_Os03g57070 Gong_Wang_BP m0178-S_
LOC_Os04g52730 Gong_Wang_BP m0076-L_L-Tryptophan
LOC_Os02g06270 Gong_Wang_BP m0991-L_4,_7,_10-Trioxa-1,13-tridecanediamine
LOC_Os10g18340 Gong_Wang_BP m0561-L_
LOC_Os01g36950 Gong_Wang_BP m0363-L_
LOC_Os03g06370 Gong_Wang_BP m0503-S_Caohuoside_D
LOC_Os08g38910 Gong_Wang_BP m0222-L_
LOC_Os01g58194 Gong_Wang_BP m0887-L_C-hexosyl-apigenin_O-p-coumaroylhexoside
LOC_Os07g44820 Gong_Wang_BP m0368-L_Harpagide
LOC_Os11g10480 Gong_Wang_BP m0321-S_
LOC_Os07g01250 Gong_Wang_BP m0314-L_
LOC_Os05g44210 Gong_Wang_BP m0314-L_
LOC_Os02g17350 Gong_Wang_BP m0353-S_
LOC_Os04g58320 Gong_Wang_BP m0389-S_
LOC_Os01g39810 Gong_Wang_BP m0669-L_
LOC_Os10g06720 Gong_Wang_BP m0500-L_
LOC_Os03g45340 Gong_Wang_BP m0543-S_
LOC_Os12g17090 Gong_Wang_BP m0453-L_
LOC_Os01g13280 Gong_Wang_BP m0801-L_Tricin_O-hexoside_derivative
LOC_Os08g29600 Gong_Wang_BP m0302-L_6-Prenylnaringenin
LOC_Os01g05650 Gong_Wang_BP m0207-S_
LOC_Os05g35340 Gong_Wang_BP m0232-S_
LOC_Os01g02000 Gong_Wang_BP m0857-L_
LOC_Os06g12790 Gong_Wang_BP m0887-L_C-hexosyl-apigenin_O-p-coumaroylhexoside
LOC_Os10g37640 Gong_Wang_BP m0263-L_Hericenol_A
LOC_Os04g53230 Gong_Wang_BP m0314-L_
LOC_Os11g07450 Gong_Wang_BP m0528-L_
LOC_Os10g30860 Gong_Wang_BP m0587-S_
LOC_Os11g45280 Gong_Wang_BP m0426-L_O-methylnaringenin_C-pentoside
LOC_Os10g07210 Gong_Wang_BP m0284-S_Tricalysiamide_B
LOC_Os03g61810 Gong_Wang_BP m0419-S_
LOC_Os03g22740 Gong_Wang_BP m0561-L_
LOC_Os01g73514 Gong_Wang_BP m0552-L_
LOC_Os08g33400 Gong_Wang_BP m0354-S_
LOC_Os06g49120 Gong_Wang_BP m0936-L_
LOC_Os10g41400 Gong_Wang_BP m0508-S_Chrysoeriol_7-O-hexoside
LOC_Os01g14510 Gong_Wang_BP m0242-S_
LOC_Os02g58480 Gong_Wang_BP m0682-L_Cymarin
LOC_Os05g42330 Gong_Wang_BP m0142-S_
LOC_Os07g01890 Gong_Wang_BP m0379-S_
LOC_Os03g45980 Gong_Wang_BP m0003-L_Choline
LOC_Os05g01240 Gong_Wang_BP m0508-L_Chrysoeriol_7-O-hexoside
LOC_Os05g49910 Gong_Wang_BP m0043-L_Caffeic_aldehyde
LOC_Os01g70860 Gong_Wang_BP m0078-L_Sattabacin
LOC_Os06g28630 Gong_Wang_BP m0774-L_
LOC_Os02g10860 Gong_Wang_BP m0561-L_
LOC_Os08g10320 Gong_Wang_BP m0172-S_
LOC_Os05g48030 Gong_Wang_BP m0383-S_
LOC_Os01g53370 Gong_Wang_BP m0407-L_
LOC_Os03g63590 Gong_Wang_BP m0851-L_Denin
LOC_Os09g23340 Gong_Wang_BP m0419-S_
LOC_Os03g19760 Gong_Wang_BP m0102-S_
LOC_Os08g39600 Gong_Wang_BP m0141-S_
LOC_Os03g45980 Gong_Wang_BP m0288-S_Drosophylloside
LOC_Os06g18670 Gong_Wang_BP m0372-S_LPC(1-acyl_12:1)
LOC_Os05g03120 Gong_Wang_BP m0788-L_
LOC_Os01g73250 Gong_Wang_BP m0296-L_
LOC_Os04g52730 Gong_Wang_BP m0134-S_
LOC_Os04g17050 Gong_Wang_BP m0843-L_Tricin_4'-O-(.-guaiacylglyceryl)_ether_O-hexoside
LOC_Os07g02540 Gong_Wang_BP m0102-S_
LOC_Os03g55776 Gong_Wang_BP m0493-L_Glochidacuminoside_C
LOC_Os02g47920 Gong_Wang_BP m0639-L_LPC(1-acyl_18:1)
LOC_Os12g10784 Gong_Wang_BP m0639-L_LPC(1-acyl_18:1)
LOC_Os12g01540 Gong_Wang_BP m0450-S_Ephemeranthoside
LOC_Os01g13060 Gong_Wang_BP m0479-S_
LOC_Os01g46169 Gong_Wang_BP m0943-L_
LOC_Os01g49529 Gong_Wang_BP m0474-L_Cyanidin_3-O-glucoside
LOC_Os03g31730 TO_Wang_BP TO:0000430_germination_speed
LOC_Os08g29600 TO_Wang_BP TO:0000084_root_number
LOC_Os08g39830 TO_Wang_BP TO:0000567_tiller_angle
LOC_Os12g38850 TO_Wang_BP TO:0000068_lodging_incidence
LOC_Os01g42280 TO_Wang_BP TO:0000661_tiller_bud_dormancy
LOC_Os05g05530 TO_Wang_BP TO:0000222_head_rice
LOC_Os01g33050 TO_Wang_BP TO:0000102_phosphorus_sensitivity
LOC_Os09g38670 TO_Wang_BP TO:0000102_phosphorus_sensitivity
LOC_Os08g07390 TO_Wang_BP TO:0000547_primary_branch
LOC_Os01g52730 TO_Wang_BP TO:0000376_consistency_viscosity
LOC_Os10g05088 TO_Wang_BP TO:0000446_leaf_drying
LOC_Os05g05330 TO_Wang_BP TO:0000325_soluble_protein_content
LOC_Os07g04690 TO_Wang_BP TO:0000430_germination_speed
LOC_Os03g43890 TO_Wang_BP TO:0000253_seed_dormancy
LOC_Os07g14530 TO_Wang_BP TO:0000088_rice_yellow_mottle_virus_resistance
LOC_Os01g25320 TO_Wang_BP TO:0000661_tiller_bud_dormancy
LOC_Os02g11705 TO_Wang_BP TO:0000579_root_dry_weight_to_tiller_number_ratio
LOC_Os03g43720 TO_Wang_BP TO:0000102_phosphorus_sensitivity
LOC_Os11g37130 TO_Wang_BP TO:0000040_panicle_length
LOC_Os03g51680 TO_Wang_BP TO:0000605_H2O2_content
LOC_Os04g54330 TO_Wang_BP TO:0002662_leaf_rolloing_tolerance
LOC_Os10g21020 TO_Wang_BP TO:0000428_callus_induction
LOC_Os01g53570 TO_Wang_BP TO:0000068_lodging_incidence
LOC_Os01g05650 TO_Wang_BP TO:0000233_root_volume
LOC_Os11g34910 TO_Wang_BP TO:0000659_phyllochron
LOC_Os11g10480 TO_Wang_BP TO:0002662_leaf_rolloing_tolerance
LOC_Os05g02650 TO_Wang_BP TO:0000448_filled_grain_percentage
LOC_Os01g07590 TO_Wang_BP TO:0000102_phosphorus_sensitivity
LOC_Os03g48626 TO_Wang_BP TO:0000449_grain_yield_per_plant
LOC_Os01g09670 TO_Wang_BP TO:0000515_relative_growth_rate
LOC_Os03g15600 TO_Wang_BP TO:0000396_grain_yield
LOC_Os02g29210 TO_Wang_BP TO:0000579_root_dry_weight_to_tiller_number_ratio
LOC_Os03g48710 TO_Wang_BP TO:0000102_phosphorus_sensitivity
LOC_Os12g42860 TO_Wang_BP TO:0000102_phosphorus_sensitivity
LOC_Os02g47920 TO_Wang_BP TO:0000068_lodging_incidence
LOC_Os03g57070 TO_Wang_BP TO:0000102_phosphorus_sensitivity
LOC_Os01g11414 TO_Wang_BP TO:0000102_phosphorus_sensitivity
LOC_Os05g34260 TO_Wang_BP TO:0000102_phosphorus_sensitivity
LOC_Os06g02490 TO_Wang_BP TO:0000249_leaf_senescence
LOC_Os12g25180 TO_Wang_BP TO:0000467_cell_membrane_stability
LOC_Os03g17174 TO_Wang_BP TO:0000516_relative_root_length
LOC_Os01g68524 TO_Wang_BP TO:0000352_dry_mass
LOC_Os07g01850 TO_Wang_BP TO:0000325_soluble_protein_content
LOC_Os03g13730 TO_Wang_BP TO:0000102_phosphorus_sensitivity
LOC_Os05g04000 TO_Wang_BP TO:0000102_phosphorus_sensitivity
LOC_Os12g01540 TO_Wang_BP TO:0000233_root_volume
LOC_Os05g42350 TO_Wang_BP TO:0000377_cooked_kernel_elongation
LOC_Os07g01890 TO_Wang_BP TO:0000068_lodging_incidence
LOC_Os09g12790 TO_Wang_BP TO:0000416_embryosac_abortion
LOC_Os01g72860 TO_Wang_BP TO:0000102_phosphorus_sensitivity
LOC_Os01g58890 TO_Wang_BP TO:0000211_gel_consistency
LOC_Os01g09305 TO_Wang_BP TO:0000102_phosphorus_sensitivity
LOC_Os11g31470 TO_Wang_BP TO:0000312_nadh-dependent_glutamate_synthase_content
LOC_Os04g52730 TO_Wang_BP TO:0000381_cracked_grain_percentage
LOC_Os08g39370 TO_Wang_BP TO:0000102_phosphorus_sensitivity
LOC_Os02g39700 TO_Wang_BP TO:0000102_phosphorus_sensitivity
LOC_Os04g52730 TO_Wang_BP TO:0000567_tiller_angle
LOC_Os01g40094 TO_Wang_BP TO:0000455_seed_set_percent
LOC_Os01g40094 TO_Wang_BP TO:0000366_reproductive_growth_time
LOC_Os03g04260 TO_Wang_BP TO:0000579_root_dry_weight_to_tiller_number_ratio
LOC_Os03g13560 TO_Wang_BP TO:0000377_cooked_kernel_elongation
LOC_Os01g72870 TO_Wang_BP TO:0000102_phosphorus_sensitivity
LOC_Os01g56190 TO_Wang_BP TO:0000641_primary_branch_length
LOC_Os08g02130 TO_Wang_BP TO:0000396_grain_yield
LOC_Os01g23990 TO_Wang_BP TO:0000102_phosphorus_sensitivity
LOC_Os09g23340 TO_Wang_BP TO:0000074_blast_disease_resistance
LOC_Os08g38910 TO_Wang_BP TO:0002662_leaf_rolloing_tolerance
LOC_Os09g12790 TO_Wang_BP TO:0000734_grain_length
LOC_Os01g10504 TO_Wang_BP TO:0000538_large_vascular_bundle_number_to_leaf_area_ratio
LOC_Os12g32280 TO_Wang_BP TO:0000567_tiller_angle
LOC_Os01g60280 TO_Wang_BP TO:0000383_grain_belly_percent_white
LOC_Os03g45340 TO_Wang_BP TO:0000303_cold_tolerance
LOC_Os02g17380 TO_Wang_BP TO:0000102_phosphorus_sensitivity
LOC_Os06g42030 TO_Wang_BP TO:0000495_chlorophyll_content
LOC_Os01g34610 TO_Wang_BP TO:0000567_tiller_angle
LOC_Os01g26174 TO_Wang_BP TO:0000377_cooked_kernel_elongation
LOC_Os10g37640 TO_Wang_BP TO:0000579_root_dry_weight_to_tiller_number_ratio
LOC_Os03g63590 TO_Wang_BP TO:0000502_KClO3_resistance
LOC_Os05g45660 TO_Wang_BP TO:0000346_tiller_number
LOC_Os01g20120 TO_Wang_BP TO:0000312_nadh-dependent_glutamate_synthase_content
LOC_Os03g50860 TO_Wang_BP TO:0000377_cooked_kernel_elongation
LOC_Os01g02000 TO_Wang_BP TO:0000211_gel_consistency
LOC_Os08g39850 TO_Wang_BP TO:0000567_tiller_angle
LOC_Os01g60280 TO_Wang_BP TO:0000589_grain_weight
LOC_Os01g09670 TO_Wang_BP TO:0000446_leaf_drying
LOC_Os03g43114 TO_Wang_BP TO:0000211_gel_consistency
LOC_Os01g01302 TO_Wang_BP TO:0000102_phosphorus_sensitivity
LOC_Os11g06720 TO_Wang_BP TO:0000088_rice_yellow_mottle_virus_resistance
LOC_Os02g58480 TO_Wang_BP TO:0000352_dry_mass
LOC_Os09g16760 TO_Wang_BP TO:0000102_phosphorus_sensitivity
LOC_Os03g45980 TO_Wang_BP TO:0000429_salt_sensitivity
LOC_Os09g31502 TO_Wang_BP TO:0000567_tiller_angle
LOC_Os10g21020 TO_Wang_BP TO:0000598_protein_content
LOC_Os01g08370 TO_Wang_BP TO:0000396_grain_yield
LOC_Os10g40740 TO_Wang_BP TO:0000152_panicle_number
LOC_Os01g74450 TO_Wang_BP TO:0000102_phosphorus_sensitivity
LOC_Os10g41510 TO_Wang_BP TO:0000233_root_volume
LOC_Os01g56190 TO_Wang_BP TO:0000531_anther_length
LOC_Os11g06720 TO_Wang_BP TO:0000044_stigma_exsertion
LOC_Os01g56190 TO_Wang_BP TO:0000072_awn_length
LOC_Os10g42900 TO_Wang_BP TO:0000467_cell_membrane_stability
LOC_Os07g15460 TO_Wang_BP TO:0000589_grain_weight
LOC_Os03g30530 TO_Wang_BP TO:0000374_breakdown_viscosity
LOC_Os08g44650 TO_Wang_BP TO:0000102_phosphorus_sensitivity
LOC_Os10g39930 TO_Wang_BP TO:0000102_phosphorus_sensitivity
LOC_Os01g55570 TO_Wang_BP TO:0000102_phosphorus_sensitivity
LOC_Os05g05530 TO_Wang_BP TO:0000145_internode_length
LOC_Os05g03480 TO_Wang_BP TO:0000102_phosphorus_sensitivity
LOC_Os05g44210 TO_Wang_BP TO:0000102_phosphorus_sensitivity
LOC_Os10g28030 TO_Wang_BP TO:0000567_tiller_angle
LOC_Os02g02890 TO_Wang_BP TO:0000211_gel_consistency
LOC_Os09g09350 TO_Wang_BP TO:0000014_panicle_weight
LOC_Os04g30210 TO_Wang_BP TO:0000074_blast_disease_resistance
LOC_Os01g01720 TO_Wang_BP TO:0000102_phosphorus_sensitivity
LOC_Os02g32110 TO_Wang_BP TO:0000352_dry_mass
LOC_Os04g24165 TO_Wang_BP TO:0000102_phosphorus_sensitivity
LOC_Os06g13680 TO_Wang_BP TO:0000102_phosphorus_sensitivity
LOC_Os10g06720 TO_Wang_BP TO:0000175_bacterial_blight_disease_resistance
LOC_Os03g28300 TO_Wang_BP TO:0000233_root_volume
LOC_Os06g48750 TO_Wang_BP TO:0000102_phosphorus_sensitivity
LOC_Os05g05530 TO_Wang_BP TO:0000137_days_to_heading
LOC_Os02g46930 TO_Wang_BP TO:0000227_root_length
LOC_Os07g46852 TO_Wang_BP TO:0000325_soluble_protein_content
LOC_Os11g10310 TO_Wang_BP TO:0000068_lodging_incidence
LOC_Os03g23950 TO_Wang_BP TO:0000661_tiller_bud_dormancy
LOC_Os10g02720 TO_Wang_BP TO:0000467_cell_membrane_stability
LOC_Os01g08760 TO_Wang_BP TO:0000181_seed_weight
LOC_Os08g05790 TO_Wang_BP TO:0000253_seed_dormancy
LOC_Os03g12910 TO_Wang_BP TO:0000102_phosphorus_sensitivity
LOC_Os01g41630 TO_Wang_BP TO:0000102_phosphorus_sensitivity
LOC_Os06g12310 TO_Wang_BP TO:0000093_root_pulling_force
LOC_Os01g40690 TO_Wang_BP TO:0000181_seed_weight
LOC_Os07g41170 TO_Wang_BP TO:0000306_root_thickness
LOC_Os01g74300 TO_Wang_BP TO:0000462_gelatinization_temperature
LOC_Os04g58320 TO_Wang_BP TO:0000096_ratooning_ability
LOC_Os01g12210 TO_Wang_BP TO:0000102_phosphorus_sensitivity
LOC_Os06g28630 TO_Wang_BP TO:0000068_lodging_incidence
LOC_Os03g45340 TO_Wang_BP TO:0000278_root_to_shoot_ratio
LOC_Os08g14770 TO_Wang_BP TO:0000144_milled_rice_ratio
LOC_Os06g03560 TO_Wang_BP TO:0000455_seed_set_percent
LOC_Os07g12890 TO_Wang_BP TO:0000510_penetrated_to_total_root_ratio
LOC_Os10g41400 TO_Wang_BP TO:0000672_rice_bran_percentage
LOC_Os05g03174 TO_Wang_BP TO:0000102_phosphorus_sensitivity
LOC_Os10g30860 TO_Wang_BP TO:0000616_leaf_perimeter
LOC_Os12g10784 TO_Wang_BP TO:0000455_seed_set_percent
LOC_Os05g27110 TO_Wang_BP TO:0000462_gelatinization_temperature
LOC_Os05g02650 TO_Wang_BP TO:0000455_seed_set_percent
LOC_Os11g37130 TO_Wang_BP TO:0000084_root_number
LOC_Os03g48310 TO_Wang_BP TO:0000502_KClO3_resistance
LOC_Os12g34108 TO_Wang_BP TO:0000354_aluminum_sensitivity
LOC_Os07g11280 TO_Wang_BP TO:0000451_large_vascular_bundle_number_to_spikelet_number_ratio
LOC_Os01g56190 TO_Wang_BP TO:0000544_mesocotyl_length
LOC_Os03g05520 TO_Wang_BP TO:0000074_blast_disease_resistance
LOC_Os03g55776 TO_Wang_BP TO:0000291_carbohydrate_content
LOC_Os01g49330 TO_Wang_BP TO:0000102_phosphorus_sensitivity
LOC_Os01g56190 TO_Wang_BP TO:0000449_grain_yield_per_plant
LOC_Os06g05860 TO_Wang_BP TO:0000354_aluminum_sensitivity
LOC_Os10g02720 TO_Wang_BP TO:0000445_grain_number
LOC_Os01g66890 TO_Wang_BP TO:0000102_phosphorus_sensitivity
LOC_Os01g40690 TO_Wang_BP TO:0000280_seedling_vigor
LOC_Os09g31031 TO_Wang_BP TO:0000396_grain_yield
LOC_Os11g47210 TO_Wang_BP TO:0000206_leaf_angle
LOC_Os03g16470 TO_Wang_BP TO:0000352_dry_mass
LOC_Os07g10480 TO_Wang_BP TO:0000661_tiller_bud_dormancy
LOC_Os09g33520 TO_Wang_BP TO:0000567_tiller_angle
LOC_Os06g17440 TO_Wang_BP TO:0000605_H2O2_content
LOC_Os06g44840 TO_Wang_BP TO:0000196_amylose_content
LOC_Os08g09190 TO_Wang_BP TO:0000102_phosphorus_sensitivity
LOC_Os01g19940 TO_Wang_BP TO:0000102_phosphorus_sensitivity
LOC_Os08g39860 TO_Wang_BP TO:0000567_tiller_angle
LOC_Os01g13060 TO_Wang_BP TO:0000102_phosphorus_sensitivity
LOC_Os10g26570 TO_Wang_BP TO:0000152_panicle_number
LOC_Os04g54330 TO_Wang_BP TO:0000170_elongation_ability
LOC_Os10g37640 TO_Wang_BP TO:0000424_brown_planthopper_resistance
LOC_Os03g51680 TO_Wang_BP TO:0000181_seed_weight
LOC_Os11g13420 TO_Wang_BP TO:0000205_white-backed_planthopper_resistance
LOC_Os05g49880 TO_Wang_BP TO:0000411_grain_length_to_width_ratio
LOC_Os11g45290 TO_Wang_BP TO:0000467_cell_membrane_stability
LOC_Os09g37540 TO_Wang_BP TO:0002662_leaf_rolloing_tolerance
LOC_Os01g73250 TO_Wang_BP TO:0000659_phyllochron
LOC_Os05g07940 TO_Wang_BP TO:0000377_cooked_kernel_elongation
LOC_Os08g14770 TO_Wang_BP TO:0000396_grain_yield
LOC_Os11g07450 TO_Wang_BP TO:0000205_white-backed_planthopper_resistance
LOC_Os10g33730 TO_Wang_BP TO:0000502_KClO3_resistance
LOC_Os01g13280 TO_Wang_BP TO:0000567_tiller_angle
LOC_Os11g45295 TO_Wang_BP TO:0000557_secondary_branch
LOC_Os01g40094 TO_Wang_BP TO:0000369_vegetative_growth_time
LOC_Os11g04560 TO_Wang_BP TO:0000376_consistency_viscosity
LOC_Os01g56190 TO_Wang_BP TO:0000180_spikelet_fertility
LOC_Os09g26960 TO_Wang_BP TO:0000102_phosphorus_sensitivity
LOC_Os08g15040 TO_Wang_BP TO:0000074_blast_disease_resistance
LOC_Os10g18340 TO_Wang_BP TO:0000102_phosphorus_sensitivity
LOC_Os07g04690 TO_Wang_BP TO:0000661_tiller_bud_dormancy
LOC_Os06g39690 TO_Wang_BP TO:0000102_phosphorus_sensitivity
LOC_Os10g30300 TO_Wang_BP TO:0000528_total_shoot_elongation_under_submergence
LOC_Os04g34270 TO_Wang_BP TO:0000074_blast_disease_resistance
LOC_Os05g01240 TO_Wang_BP TO:0000567_tiller_angle
LOC_Os01g03549 TO_Wang_BP TO:0000102_phosphorus_sensitivity
LOC_Os07g30620 TO_Wang_BP TO:0000312_nadh-dependent_glutamate_synthase_content
LOC_Os05g04330 TO_Wang_BP TO:0000462_gelatinization_temperature
LOC_Os01g72049 TO_Wang_BP TO:0000085_leaf_rolling
LOC_Os01g72310 TO_Wang_BP TO:0000661_tiller_bud_dormancy
LOC_Os07g05390 TO_Wang_BP TO:0000507_osmotic_adjustment_capacity
LOC_Os01g20120 TO_Wang_BP TO:0000102_phosphorus_sensitivity
LOC_Os05g45660 TO_Wang_BP TO:0000617_colored_grain_percentage
LOC_Os06g05120 TO_Wang_BP TO:0000196_amylose_content
LOC_Os05g42330 TO_Wang_BP TO:0000734_grain_length
LOC_Os03g61810 TO_Wang_BP TO:0000074_blast_disease_resistance
LOC_Os04g58320 TO_Wang_BP TO:0000233_root_volume
LOC_Os10g40960 TO_Wang_BP TO:0000102_phosphorus_sensitivity
LOC_Os04g47240 TO_Wang_BP TO:0000565_spikelets_per_panicle_length
LOC_Os04g58320 TO_Wang_BP TO:0000074_blast_disease_resistance
LOC_Os04g52730 TO_Wang_BP TO:0000255_sheath_blight_disease_resistance
LOC_Os03g11650 TO_Wang_BP TO:0000279_root_weight
LOC_Os05g48030 TO_Wang_BP TO:0000211_gel_consistency
LOC_Os02g34990 TO_Wang_BP TO:0000102_phosphorus_sensitivity
LOC_Os10g21020 TO_Wang_BP TO:0000632_green_plantlet_yield_frequency
LOC_Os01g01680 TO_Wang_BP TO:0000567_tiller_angle
LOC_Os01g06270 TO_Wang_BP TO:0000102_phosphorus_sensitivity
LOC_Os01g39810 TO_Wang_BP TO:0000457_total_biomass_yield
LOC_Os01g11120 TO_Wang_BP TO:0000734_grain_length
LOC_Os07g35540 TO_Wang_BP TO:0000446_leaf_drying
LOC_Os01g70860 TO_Wang_BP TO:0000224_iron_sensitivity
LOC_Os04g58320 TO_Wang_BP TO:0000624_allelopathic_effect
LOC_Os04g01780 TO_Wang_BP TO:0000102_phosphorus_sensitivity
LOC_Os05g51150 TO_Wang_BP TO:0002662_leaf_rolloing_tolerance
LOC_Os04g37580 TO_Wang_BP TO:0000102_phosphorus_sensitivity
LOC_Os01g53370 TO_Wang_BP TO:0000085_leaf_rolling
LOC_Os01g52851 TO_Wang_BP TO:0000557_secondary_branch
LOC_Os03g22740 TO_Wang_BP TO:0000102_phosphorus_sensitivity
LOC_Os03g51650 TO_Wang_BP TO:0000102_phosphorus_sensitivity
LOC_Os02g16640 TO_Wang_BP TO:0000145_internode_length
LOC_Os01g56190 TO_Wang_BP TO:0000269_100-grain_weight
LOC_Os01g53790 TO_Wang_BP TO:0000625_spikelet_density
LOC_Os06g34070 TO_Wang_BP TO:0000510_penetrated_to_total_root_ratio
LOC_Os03g15840 TO_Wang_BP TO:0000544_mesocotyl_length
LOC_Os01g68710 TO_Wang_BP TO:0000233_root_volume
LOC_Os11g41710 TO_Wang_BP TO:0000538_large_vascular_bundle_number_to_leaf_area_ratio
LOC_Os06g12790 TO_Wang_BP TO:0000661_tiller_bud_dormancy
LOC_Os05g28960 TO_Wang_BP TO:0000102_phosphorus_sensitivity
LOC_Os10g36650 TO_Wang_BP TO:0000102_phosphorus_sensitivity
LOC_Os03g11650 TO_Wang_BP TO:0000102_phosphorus_sensitivity
LOC_Os07g04690 TO_Wang_BP TO:0000351_zinc_sensitivity
LOC_Os03g38930 TO_Wang_BP TO:0000462_gelatinization_temperature
LOC_Os11g25160 TO_Wang_BP TO:0000102_phosphorus_sensitivity
LOC_Os03g52239 TO_Wang_BP TO:0000352_dry_mass
LOC_Os02g46930 TO_Wang_BP TO:0000344_days_to_flower
LOC_Os05g03120 TO_Wang_BP TO:0000206_leaf_angle
LOC_Os02g10860 TO_Wang_BP TO:0000102_phosphorus_sensitivity
LOC_Os01g72200 TO_Wang_BP TO:0000455_seed_set_percent
LOC_Os10g25030 TO_Wang_BP TO:0000136_relative_water_content
LOC_Os06g04530 TO_Wang_BP TO:0000396_grain_yield
LOC_Os06g06760 TO_Wang_BP TO:0000312_nadh-dependent_glutamate_synthase_content
LOC_Os12g43380 TO_Wang_BP TO:0000416_embryosac_abortion
LOC_Os11g45280 TO_Wang_BP TO:0000102_phosphorus_sensitivity
LOC_Os10g07210 TO_Wang_BP TO:0000354_aluminum_sensitivity
LOC_Os04g53660 TO_Wang_BP TO:0002662_leaf_rolloing_tolerance
LOC_Os08g33400 TO_Wang_BP TO:0000462_gelatinization_temperature
LOC_Os08g05470 TO_Wang_BP TO:0000102_phosphorus_sensitivity
LOC_Os07g02540 TO_Wang_BP TO:0000102_phosphorus_sensitivity
LOC_Os03g21400 TO_Wang_BP TO:0000102_phosphorus_sensitivity
LOC_Os01g60530 TO_Wang_BP TO:0000579_root_dry_weight_to_tiller_number_ratio
LOC_Os07g46780 TO_Wang_BP TO:0000102_phosphorus_sensitivity
LOC_Os11g42850 TO_Wang_BP TO:0000102_phosphorus_sensitivity
LOC_Os06g18670 TO_Wang_BP TO:0000651_flour_color
LOC_Os03g06580 TO_Wang_BP TO:0000383_grain_belly_percent_white
LOC_Os11g06720 TO_Wang_BP TO:0000466_carbon_content
LOC_Os01g49529 TO_Wang_BP TO:0000291_carbohydrate_content
LOC_Os03g19760 TO_Wang_BP TO:0000102_phosphorus_sensitivity
LOC_Os01g24710 TO_Wang_BP TO:0000074_blast_disease_resistance
LOC_Os03g14590 TO_Wang_BP TO:0000102_phosphorus_sensitivity
LOC_Os06g48300 TO_Wang_BP TO:0000567_tiller_angle
LOC_Os05g51670 TO_Wang_BP TO:0000567_tiller_angle
LOC_Os09g19750 TO_Wang_BP TO:0000462_gelatinization_temperature
LOC_Os03g13274 TO_Wang_BP TO:0000538_large_vascular_bundle_number_to_leaf_area_ratio
LOC_Os10g30860 TO_Wang_BP TO:0000196_amylose_content
LOC_Os03g04470 TO_Wang_BP TO:0000102_phosphorus_sensitivity
LOC_Os03g60530 TO_Wang_BP TO:0000102_phosphorus_sensitivity
LOC_Os08g10320 TO_Wang_BP TO:0000516_relative_root_length
LOC_Os02g49840 TO_Wang_BP TO:0000528_total_shoot_elongation_under_submergence
LOC_Os03g30530 TO_Wang_BP TO:0000586_seminal_root_length
LOC_Os06g06420 TO_Wang_BP TO:0000102_phosphorus_sensitivity
LOC_Os07g01250 TO_Wang_BP TO:0000211_gel_consistency
LOC_Os05g05530 TO_Wang_BP TO:0000207_plant_height
LOC_Os07g01620 TO_Wang_BP TO:0000136_relative_water_content
LOC_Os08g41500 TO_Wang_BP TO:0000370_leaf_width
LOC_Os04g17050 TO_Wang_BP TO:0000312_nadh-dependent_glutamate_synthase_content
LOC_Os09g31514 TO_Wang_BP TO:0000102_phosphorus_sensitivity
LOC_Os03g38330 TO_Wang_BP TO:0000278_root_to_shoot_ratio
LOC_Os04g54330 TO_Wang_BP TO:0000412_setback
LOC_Os02g06270 TO_Wang_BP TO:0000325_soluble_protein_content
LOC_Os10g42800 TO_Wang_BP TO:0000538_large_vascular_bundle_number_to_leaf_area_ratio
LOC_Os01g56190 TO_Wang_BP TO:0000135_leaf_length
LOC_Os02g21750 TO_Wang_BP TO:0000672_rice_bran_percentage
LOC_Os01g72200 TO_Wang_BP TO:0000249_leaf_senescence
LOC_Os02g01790 TO_Wang_BP TO:0000102_phosphorus_sensitivity
LOC_Os03g51910 TO_Wang_BP TO:0000455_seed_set_percent
LOC_Os11g42490 TO_Wang_BP TO:0000102_phosphorus_sensitivity
LOC_Os06g39330 TO_Wang_BP TO:0000102_phosphorus_sensitivity
LOC_Os01g36950 TO_Wang_BP TO:0000502_KClO3_resistance
LOC_Os10g22460 TO_Wang_BP TO:0000068_lodging_incidence
LOC_Os07g05390 TO_Wang_BP TO:0000495_chlorophyll_content
LOC_Os01g56190 TO_Wang_BP TO:0000495_chlorophyll_content
LOC_Os04g55800 TO_Wang_BP TO:0000211_gel_consistency
LOC_Os07g01820 TO_Wang_BP TO:0000354_aluminum_sensitivity
LOC_Os01g66640 TO_Wang_BP TO:0000452_leaf_area_to_spikelet_number_ratio
LOC_Os01g58194 TO_Wang_BP TO:0000036_hybrid_incompatibilty
LOC_Os04g58320 TO_Wang_BP TO:0000451_large_vascular_bundle_number_to_spikelet_number_ratio
LOC_Os07g30950 TO_Wang_BP TO:0000014_panicle_weight
LOC_Os05g49900 TO_Wang_BP TO:0000579_root_dry_weight_to_tiller_number_ratio
LOC_Os11g37200 TO_Wang_BP TO:0000102_phosphorus_sensitivity
LOC_Os08g38590 TO_Wang_BP TO:0002662_leaf_rolloing_tolerance
LOC_Os12g17090 TO_Wang_BP TO:0000102_phosphorus_sensitivity
LOC_Os08g30020 TO_Wang_BP TO:0000102_phosphorus_sensitivity
LOC_Os05g35340 TO_Wang_BP TO:0000377_cooked_kernel_elongation
LOC_Os11g07450 TO_Wang_BP TO:0000429_salt_sensitivity
LOC_Os09g10340 TO_Wang_BP TO:0000344_days_to_flower
LOC_Os10g34170 TO_Wang_BP TO:0000152_panicle_number
LOC_Os04g47550 TO_Wang_BP TO:0000396_grain_yield
LOC_Os02g01790 TO_Wang_BP TO:0000211_gel_consistency
LOC_Os08g44230 TO_Wang_BP TO:0000102_phosphorus_sensitivity
LOC_Os04g17660 TO_Wang_BP TO:0000567_tiller_angle
LOC_Os10g08940 TO_Wang_BP TO:0000547_primary_branch
LOC_Os02g16640 TO_Wang_BP TO:0000090_penetrated_root_thickness
LOC_Os06g49120 TO_Wang_BP TO:0000538_large_vascular_bundle_number_to_leaf_area_ratio
LOC_Os01g55720 TO_Wang_BP TO:0000102_phosphorus_sensitivity
LOC_Os06g38470 TO_Wang_BP TO:0000617_colored_grain_percentage
LOC_Os02g50240 TO_Wang_BP TO:0000102_phosphorus_sensitivity
LOC_Os01g73514 TO_Wang_BP TO:0000102_phosphorus_sensitivity
LOC_Os04g31010 TO_Wang_BP TO:0000088_rice_yellow_mottle_virus_resistance
LOC_Os05g49910 TO_Wang_BP TO:0000102_phosphorus_sensitivity
LOC_Os10g36924 TO_Wang_BP TO:0000211_gel_consistency
LOC_Os05g03530 TO_Wang_BP TO:0000336_total_amylase_activity
LOC_Os04g24430 TO_Wang_BP TO:0000502_KClO3_resistance
LOC_Os07g44820 TO_Wang_BP TO:0000068_lodging_incidence
LOC_Os04g24430 TO_Wang_BP TO:0000416_embryosac_abortion
LOC_Os07g44820 TO_Wang_BP TO:0000429_salt_sensitivity
LOC_Os03g50430 TO_Wang_BP TO:0000325_soluble_protein_content
LOC_Os07g01620 TO_Wang_BP TO:0000128_harvest_index
LOC_Os06g12310 TO_Wang_BP TO:0000467_cell_membrane_stability
LOC_Os10g06720 TO_Wang_BP TO:0000336_total_amylase_activity
LOC_Os01g52730 TO_Wang_BP TO:0000068_lodging_incidence
LOC_Os11g14950 TO_Wang_BP TO:0000567_tiller_angle
LOC_Os06g49050 TO_Wang_BP TO:0000528_total_shoot_elongation_under_submergence
LOC_Os02g29210 TO_Wang_BP TO:0000421_pollen_fertility
LOC_Os11g14570 TO_Wang_BP TO:0000145_internode_length
LOC_Os03g22050 TO_Wang_BP TO:0000233_root_volume
LOC_Os05g07890 TO_Wang_BP TO:0000455_seed_set_percent
LOC_Os08g05750 TO_Wang_BP TO:0000396_grain_yield
LOC_Os01g73540 TO_Wang_BP TO:0000567_tiller_angle
LOC_Os04g53230 TO_Wang_BP TO:0000102_phosphorus_sensitivity
LOC_Os08g08120 TO_Wang_BP TO:0000102_phosphorus_sensitivity
LOC_Os07g02250 TO_Wang_BP TO:0000352_dry_mass
LOC_Os05g48750 TO_Wang_BP TO:0000102_phosphorus_sensitivity
LOC_Os02g01790 TO_Wang_BP TO:0000104_chalkiness_of_endosperm
LOC_Os08g08586 TO_Wang_BP TO:0000377_cooked_kernel_elongation
LOC_Os08g33820 TO_Wang_BP TO:0000102_phosphorus_sensitivity
LOC_Os08g27840 TO_Wang_BP TO:0000344_days_to_flower
LOC_Os12g38730 TO_Wang_BP TO:0000344_days_to_flower
LOC_Os01g15029 TO_Wang_BP TO:0000102_phosphorus_sensitivity
LOC_Os10g19080 TO_Wang_BP TO:0000402_grain_width
LOC_Os01g14510 TO_Wang_BP TO:0000452_leaf_area_to_spikelet_number_ratio
LOC_Os07g06800 TO_Wang_BP TO:0000102_phosphorus_sensitivity
LOC_Os04g34270 TO_Wang_BP TO:0000377_cooked_kernel_elongation
LOC_Os03g11550 TO_Wang_BP TO:0000249_leaf_senescence
LOC_Os03g19290 TO_Wang_BP TO:0000462_gelatinization_temperature
LOC_Os05g33300 TO_Wang_BP TO:0000102_phosphorus_sensitivity
LOC_Os01g68524 TO_Wang_BP TO:0000547_primary_branch
