# Supplementary material for: Similarities between plant traits based on their connection to underlying gene functions
Source: PLoS One. 2017 Aug 10;12(8):e0182097. doi: 10.1371/journal.pone.0182097 (PMC5552327; doi:10.1371/journal.pone.0182097)
Supplement: S1 Dataset — In these networks, each node represents a trait, and a connection between nodes indicates a significant similarity between the two traits. The following files are provided: NetworkBP.sif, networkMF.sif (networks based on BP and on MF, respectively, in sif format) NodeattributesBP.out, nodeattributesMF.out (Cytoscape attributes files for nodes in the network; this describes the type of trait for each node). These files can be used to visualize the network in Cytoscape. Two Cytoscape session files are also provided which directly provide a view of the network using a spring-embedded layout, and coloring the nodes based on the type of trait: networkBP_colorednodes.cys and networkMF_colorednodes.cys. (ZIP) [file pone.0182097.s007.zip › networkMF.sif]

TO:0000510_penetrated_to_total_root_ratio TO_TO_MF TO:0000531_anther_length
TO:0000446_leaf_drying TO_TO_MF TO:0000661_tiller_bud_dormancy
TO:0000088_rice_yellow_mottle_virus_resistance TO_TO_MF TO:0000325_soluble_protein_content
TO:0000466_carbon_content TO_TO_MF TO:0000617_colored_grain_percentage
TO:0000144_milled_rice_ratio TO_TO_MF TO:0000255_sheath_blight_disease_resistance
TO:0000430_germination_speed TO_TO_MF TO:0000624_allelopathic_effect
TO:0000376_consistency_viscosity TO_TO_MF TO:0000651_flour_color
TO:0000507_osmotic_adjustment_capacity TO_TO_MF TO:0000586_seminal_root_length
TO:0000421_pollen_fertility TO_TO_MF TO:0000519_rooting_depth
TO:0000305_glutamine_synthetase_content TO_TO_MF TO:0000579_root_dry_weight_to_tiller_number_ratio
TO:0000344_days_to_flower TO_TO_MF TO:0000589_grain_weight
TO:0000344_days_to_flower TO_TO_MF TO:0000625_spikelet_density
TO:0000429_salt_sensitivity TO_TO_MF TO:0000641_primary_branch_length
TO:0000096_ratooning_ability TO_TO_MF TO:0000430_germination_speed
TO:0000412_setback TO_TO_MF TO:0002662_leaf_rolloing_tolerance
TO:0000411_grain_length_to_width_ratio TO_TO_MF TO:0000605_H2O2_content
TO:0000366_reproductive_growth_time TO_TO_MF TO:0000369_vegetative_growth_time
TO:0000090_penetrated_root_thickness TO_TO_MF TO:0000094_basal_root_thickness
TO:0000451_large_vascular_bundle_number_to_spikelet_number_ratio TO_TO_MF TO:0000672_rice_bran_percentage
TO:0000354_aluminum_sensitivity TO_TO_MF TO:0000430_germination_speed
TO:0000434_root_activity TO_TO_MF TO:0000557_secondary_branch
TO:0000428_callus_induction TO_TO_MF TO:0000632_green_plantlet_yield_frequency
TO:0000424_brown_planthopper_resistance TO_TO_MF TO:0000538_large_vascular_bundle_number_to_leaf_area_ratio
TO:0000044_stigma_exsertion TO_TO_MF TO:0000641_primary_branch_length
TO:0000576_culm_length TO_TO_MF TO:0000586_seminal_root_length
TO:0000205_white-backed_planthopper_resistance TO_TO_MF TO:0000428_callus_induction
TO:0000206_leaf_angle TO_TO_MF TO:0000515_relative_growth_rate
TO:0000094_basal_root_thickness TO_TO_MF TO:0000351_zinc_sensitivity
TO:0000085_leaf_rolling TO_TO_MF TO:0000374_breakdown_viscosity
TO:0000243_invitro_regeneration_ability TO_TO_MF TO:0000416_embryosac_abortion
TO:0000072_awn_length TO_TO_MF TO:0000532_apiculus_hair_length
TO:0000434_root_activity TO_TO_MF TO:0000547_primary_branch
TO:0000072_awn_length TO_TO_MF TO:0000544_mesocotyl_length
TO:0000128_harvest_index TO_TO_MF TO:0000136_relative_water_content
TO:0000243_invitro_regeneration_ability TO_TO_MF TO:0000538_large_vascular_bundle_number_to_leaf_area_ratio
TO:0000249_leaf_senescence TO_TO_MF TO:0000586_seminal_root_length
TO:0000093_root_pulling_force TO_TO_MF TO:0000344_days_to_flower
TO:0000402_grain_width TO_TO_MF TO:0000598_protein_content
TO:0000377_cooked_kernel_elongation TO_TO_MF TO:0000495_chlorophyll_content
TO:0000222_head_rice TO_TO_MF TO:0000625_spikelet_density
TO:0000531_anther_length TO_TO_MF TO:0000659_phyllochron
TO:0000090_penetrated_root_thickness TO_TO_MF TO:0000227_root_length
TO:0000519_rooting_depth TO_TO_MF TO:0000586_seminal_root_length
TO:0000471_root_penetration_index TO_TO_MF TO:0000586_seminal_root_length
TO:0000312_nadh-dependent_glutamate_synthase_content TO_TO_MF TO:0000369_vegetative_growth_time
TO:0000308_male_fertility_restoration TO_TO_MF TO:0000446_leaf_drying
TO:0000094_basal_root_thickness TO_TO_MF TO:0000502_KClO3_resistance
TO:0000516_relative_root_length TO_TO_MF TO:0000586_seminal_root_length
TO:0000036_hybrid_incompatibilty TO_TO_MF TO:0000170_elongation_ability
TO:0000104_chalkiness_of_endosperm TO_TO_MF TO:0000434_root_activity
TO:0000144_milled_rice_ratio TO_TO_MF TO:0000616_leaf_perimeter
TO:0000269_100-grain_weight TO_TO_MF TO:0000446_leaf_drying
TO:0000452_leaf_area_to_spikelet_number_ratio TO_TO_MF TO:0000538_large_vascular_bundle_number_to_leaf_area_ratio
TO:0000308_male_fertility_restoration TO_TO_MF TO:0000449_grain_yield_per_plant
TO:0000336_total_amylase_activity TO_TO_MF TO:0000532_apiculus_hair_length
TO:0000170_elongation_ability TO_TO_MF TO:0000531_anther_length
TO:0000136_relative_water_content TO_TO_MF TO:0000453_panicle_tiller_ratio
TO:0000224_iron_sensitivity TO_TO_MF TO:0000344_days_to_flower
TO:0000411_grain_length_to_width_ratio TO_TO_MF TO:0000547_primary_branch
TO:0000175_bacterial_blight_disease_resistance TO_TO_MF TO:0000206_leaf_angle
TO:0000390_grain_core_percent_white TO_TO_MF TO:0000538_large_vascular_bundle_number_to_leaf_area_ratio
TO:0000430_germination_speed TO_TO_MF TO:0000435_seed_longevity
TO:0000233_root_volume TO_TO_MF TO:0000369_vegetative_growth_time
TO:0000102_phosphorus_sensitivity TO_TO_MF TO:0000211_gel_consistency
TO:0000467_cell_membrane_stability TO_TO_MF TO:0000507_osmotic_adjustment_capacity
TO:0000402_grain_width TO_TO_MF TO:0000434_root_activity
TO:0000303_cold_tolerance TO_TO_MF TO:0000531_anther_length
TO:0000279_root_weight TO_TO_MF TO:0000547_primary_branch
TO:0000412_setback TO_TO_MF TO:0000547_primary_branch
TO:0000014_panicle_weight TO_TO_MF TO:0000586_seminal_root_length
TO:0000128_harvest_index TO_TO_MF TO:0000672_rice_bran_percentage
TO:0000291_carbohydrate_content TO_TO_MF TO:0000531_anther_length
TO:0000495_chlorophyll_content TO_TO_MF TO:0000734_grain_length
LOC_Os01g08760 Wang_Wang_MF LOC_Os03g04260
LOC_Os04g47550 Wang_Wang_MF LOC_Os10g22460
LOC_Os02g34990 Wang_Wang_MF LOC_Os05g44210
LOC_Os11g10480 Wang_Wang_MF LOC_Os11g37200
LOC_Os04g58320 Wang_Wang_MF LOC_Os09g23340
LOC_Os06g28630 Wang_Wang_MF LOC_Os08g05790
LOC_Os08g15040 Wang_Wang_MF LOC_Os10g33840
LOC_Os01g72200 Wang_Wang_MF LOC_Os09g31031
LOC_Os03g13274 Wang_Wang_MF LOC_Os06g02490
LOC_Os02g46930 Wang_Wang_MF LOC_Os09g15320
LOC_Os04g41550 Wang_Wang_MF LOC_Os05g02650
LOC_Os08g10320 Wang_Wang_MF LOC_Os12g38730
LOC_Os01g03549 Wang_Wang_MF LOC_Os05g03174
LOC_Os01g24710 Wang_Wang_MF LOC_Os03g19760
LOC_Os03g20020 Wang_Wang_MF LOC_Os10g37640
LOC_Os06g03560 Wang_Wang_MF LOC_Os07g31884
LOC_Os01g49529 Wang_Wang_MF LOC_Os03g38330
LOC_Os01g19940 Wang_Wang_MF LOC_Os10g42190
LOC_Os07g02250 Wang_Wang_MF LOC_Os10g02930
LOC_Os08g39370 Wang_Wang_MF LOC_Os11g25160
LOC_Os07g30950 Wang_Wang_MF LOC_Os08g29600
LOC_Os01g05650 Wang_Wang_MF LOC_Os09g38670
LOC_Os04g53660 Wang_Wang_MF LOC_Os08g38910
LOC_Os05g03174 Wang_Wang_MF LOC_Os11g25160
LOC_Os06g28630 Wang_Wang_MF LOC_Os12g34108
LOC_Os01g09305 Wang_Wang_MF LOC_Os09g26960
LOC_Os05g39080 Wang_Wang_MF LOC_Os05g49900
LOC_Os04g40720 Wang_Wang_MF LOC_Os12g32280
LOC_Os01g40094 Wang_Wang_MF LOC_Os10g06720
LOC_Os03g50860 Wang_Wang_MF LOC_Os12g01540
LOC_Os05g03120 Wang_Wang_MF LOC_Os11g45130
LOC_Os08g38590 Wang_Wang_MF LOC_Os10g26570
LOC_Os01g36950 Wang_Wang_MF LOC_Os10g40740
LOC_Os01g34620 Wang_Wang_MF LOC_Os09g09350
LOC_Os05g48750 Wang_Wang_MF LOC_Os10g18340
LOC_Os10g25030 Wang_Wang_MF LOC_Os10g33730
LOC_Os04g07280 Wang_Wang_MF LOC_Os04g07890
LOC_Os06g05120 Wang_Wang_MF LOC_Os08g33400
LOC_Os10g08940 Wang_Wang_MF LOC_Os11g32410
LOC_Os03g06730 Wang_Wang_MF LOC_Os08g39850
LOC_Os01g34620 Wang_Wang_MF LOC_Os06g42030
LOC_Os01g10450 Wang_Wang_MF LOC_Os04g52730
LOC_Os07g01250 Wang_Wang_MF LOC_Os10g30970
LOC_Os07g46780 Wang_Wang_MF LOC_Os08g30020
LOC_Os08g26870 Wang_Wang_MF LOC_Os10g34170
LOC_Os07g46780 Wang_Wang_MF LOC_Os09g16760
LOC_Os02g58480 Wang_Wang_MF LOC_Os08g10320
LOC_Os03g16430 Wang_Wang_MF LOC_Os07g46852
LOC_Os03g50860 Wang_Wang_MF LOC_Os05g36930
LOC_Os03g62670 Wang_Wang_MF LOC_Os05g07940
LOC_Os03g11550 Wang_Wang_MF LOC_Os07g31884
LOC_Os07g01890 Wang_Wang_MF LOC_Os08g16350
LOC_Os03g13560 Wang_Wang_MF LOC_Os05g42350
LOC_Os01g01302 Wang_Wang_MF LOC_Os06g39690
LOC_Os06g02490 Wang_Wang_MF LOC_Os08g39850
LOC_Os03g28300 Wang_Wang_MF LOC_Os11g39130
LOC_Os02g56320 Wang_Wang_MF LOC_Os03g14590
LOC_Os01g60280 Wang_Wang_MF LOC_Os10g33840
LOC_Os06g49120 Wang_Wang_MF LOC_Os10g42800
LOC_Os03g30530 Wang_Wang_MF LOC_Os06g34070
LOC_Os01g20120 Wang_Wang_MF LOC_Os02g46930
LOC_Os01g70860 Wang_Wang_MF LOC_Os04g41550
LOC_Os05g07940 Wang_Wang_MF LOC_Os08g38590
LOC_Os01g61044 Wang_Wang_MF LOC_Os08g41850
LOC_Os04g52730 Wang_Wang_MF LOC_Os11g10480
LOC_Os08g39830 Wang_Wang_MF LOC_Os08g39860
LOC_Os01g66890 Wang_Wang_MF LOC_Os04g53230
LOC_Os01g13060 Wang_Wang_MF LOC_Os01g55570
LOC_Os04g07280 Wang_Wang_MF LOC_Os06g17440
LOC_Os06g06760 Wang_Wang_MF LOC_Os08g39830
LOC_Os01g49529 Wang_Wang_MF LOC_Os04g33200
LOC_Os08g27840 Wang_Wang_MF LOC_Os08g39850
LOC_Os04g34270 Wang_Wang_MF LOC_Os07g31884
LOC_Os03g60530 Wang_Wang_MF LOC_Os06g39690
LOC_Os07g43370 Wang_Wang_MF LOC_Os08g41500
LOC_Os05g42330 Wang_Wang_MF LOC_Os05g45270
LOC_Os01g65350 Wang_Wang_MF LOC_Os05g39080
LOC_Os03g36960 Wang_Wang_MF LOC_Os07g06800
LOC_Os01g55300 Wang_Wang_MF LOC_Os06g28630
LOC_Os01g74450 Wang_Wang_MF LOC_Os06g39690
LOC_Os03g06370 Wang_Wang_MF LOC_Os08g16350
LOC_Os01g72310 Wang_Wang_MF LOC_Os05g08450
LOC_Os03g43890 Wang_Wang_MF LOC_Os03g63590
LOC_Os02g32110 Wang_Wang_MF LOC_Os11g07450
LOC_Os05g07940 Wang_Wang_MF LOC_Os08g08586
LOC_Os08g16350 Wang_Wang_MF LOC_Os10g41400
LOC_Os01g52730 Wang_Wang_MF LOC_Os03g12910
LOC_Os02g10860 Wang_Wang_MF LOC_Os06g39330
LOC_Os11g45130 Wang_Wang_MF LOC_Os11g45290
LOC_Os01g52851 Wang_Wang_MF LOC_Os01g53710
LOC_Os07g04910 Wang_Wang_MF LOC_Os10g05088
LOC_Os08g26870 Wang_Wang_MF LOC_Os12g10784
LOC_Os01g54424 Wang_Wang_MF LOC_Os06g28630
LOC_Os07g04910 Wang_Wang_MF LOC_Os10g08940
LOC_Os05g03480 Wang_Wang_MF LOC_Os06g13680
LOC_Os01g72870 Wang_Wang_MF LOC_Os03g43720
LOC_Os03g22050 Wang_Wang_MF LOC_Os08g10320
LOC_Os01g09305 Wang_Wang_MF LOC_Os01g72870
LOC_Os03g22740 Wang_Wang_MF LOC_Os10g39930
LOC_Os04g52730 Wang_Wang_MF LOC_Os07g30620
LOC_Os01g08760 Wang_Wang_MF LOC_Os05g33300
LOC_Os02g17350 Wang_Wang_MF LOC_Os03g06370
LOC_Os06g03700 Wang_Wang_MF LOC_Os10g25030
LOC_Os10g30860 Wang_Wang_MF LOC_Os10g36650
LOC_Os03g45340 Wang_Wang_MF LOC_Os04g07280
LOC_Os02g02890 Wang_Wang_MF LOC_Os02g46930
LOC_Os04g31070 Wang_Wang_MF LOC_Os04g40720
LOC_Os01g53570 Wang_Wang_MF LOC_Os10g02720
LOC_Os08g05320 Wang_Wang_MF LOC_Os10g06720
LOC_Os01g25189 Wang_Wang_MF LOC_Os03g22740
LOC_Os09g33520 Wang_Wang_MF LOC_Os11g45130
LOC_Os03g51680 Wang_Wang_MF LOC_Os10g33840
LOC_Os03g11650 Wang_Wang_MF LOC_Os07g06800
LOC_Os01g54990 Wang_Wang_MF LOC_Os11g07450
LOC_Os04g31010 Wang_Wang_MF LOC_Os07g35540
LOC_Os01g53790 Wang_Wang_MF LOC_Os08g08120
LOC_Os09g27970 Wang_Wang_MF LOC_Os11g31470
LOC_Os11g43900 Wang_Wang_MF LOC_Os12g36860
LOC_Os01g53570 Wang_Wang_MF LOC_Os09g12790
LOC_Os10g19080 Wang_Wang_MF LOC_Os10g30860
LOC_Os01g33684 Wang_Wang_MF LOC_Os06g28630
LOC_Os09g27970 Wang_Wang_MF LOC_Os10g30300
LOC_Os01g46060 Wang_Wang_MF LOC_Os08g26870
LOC_Os05g42330 Wang_Wang_MF LOC_Os06g18670
LOC_Os02g46930 Wang_Wang_MF LOC_Os07g46852
LOC_Os04g45170 Wang_Wang_MF LOC_Os10g40740
LOC_Os01g11120 Wang_Wang_MF LOC_Os06g28630
LOC_Os01g58194 Wang_Wang_MF LOC_Os03g52239
LOC_Os03g06580 Wang_Wang_MF LOC_Os04g30210
LOC_Os01g73250 Wang_Wang_MF LOC_Os04g52730
LOC_Os09g26960 Wang_Wang_MF LOC_Os12g42860
LOC_Os03g48310 Wang_Wang_MF LOC_Os10g35490
LOC_Os06g05120 Wang_Wang_MF LOC_Os07g15460
LOC_Os07g11280 Wang_Wang_MF LOC_Os10g08940
LOC_Os01g73540 Wang_Wang_MF LOC_Os08g39600
LOC_Os01g53370 Wang_Wang_MF LOC_Os07g29640
LOC_Os05g34260 Wang_Wang_MF LOC_Os08g26870
LOC_Os01g46169 Wang_Wang_MF LOC_Os08g10320
LOC_Os05g05530 Wang_Wang_MF LOC_Os11g07450
LOC_Os01g72049 Wang_Wang_MF LOC_Os03g48626
LOC_Os01g52730 Wang_Wang_MF LOC_Os02g47920
LOC_Os03g45980 Wang_Wang_MF LOC_Os03g50430
LOC_Os01g08760 Wang_Wang_MF LOC_Os06g04380
LOC_Os06g06420 Wang_Wang_MF LOC_Os07g12890
LOC_Os05g03480 Wang_Wang_MF LOC_Os08g05470
LOC_Os01g55720 Wang_Wang_MF LOC_Os08g44650
LOC_Os07g29640 Wang_Wang_MF LOC_Os10g40740
LOC_Os01g03549 Wang_Wang_MF LOC_Os02g01790
LOC_Os01g72049 Wang_Wang_MF LOC_Os01g72310
LOC_Os01g49330 Wang_Wang_MF LOC_Os10g42190
LOC_Os01g07590 Wang_Wang_MF LOC_Os07g02250
LOC_Os04g37580 Wang_Wang_MF LOC_Os06g13680
LOC_Os04g47240 Wang_Wang_MF LOC_Os05g45270
LOC_Os01g15029 Wang_Wang_MF LOC_Os01g73514
LOC_Os10g41510 Wang_Wang_MF LOC_Os11g07450
LOC_Os08g26870 Wang_Wang_MF LOC_Os09g10340
LOC_Os03g50430 Wang_Wang_MF LOC_Os05g01240
LOC_Os03g28300 Wang_Wang_MF LOC_Os10g42900
LOC_Os10g08940 Wang_Wang_MF LOC_Os10g19080
LOC_Os01g41630 Wang_Wang_MF LOC_Os10g40740
LOC_Os06g03700 Wang_Wang_MF LOC_Os06g44840
LOC_Os04g52730 Wang_Wang_MF LOC_Os06g05860
LOC_Os07g10480 Wang_Wang_MF LOC_Os10g08940
LOC_Os01g68710 Wang_Wang_MF LOC_Os04g07280
LOC_Os01g10504 Wang_Wang_MF LOC_Os06g02490
LOC_Os04g52730 Wang_Wang_MF LOC_Os08g07840
LOC_Os02g46930 Wang_Wang_MF LOC_Os03g23010
LOC_Os02g50330 Wang_Wang_MF LOC_Os09g10340
LOC_Os05g39080 Wang_Wang_MF LOC_Os09g27970
LOC_Os01g53790 Wang_Wang_MF LOC_Os05g45270
LOC_Os03g10030 Wang_Wang_MF LOC_Os04g52730
LOC_Os03g16470 Wang_Wang_MF LOC_Os09g27970
LOC_Os10g35490 Wang_Wang_MF LOC_Os11g04320
LOC_Os08g33820 Wang_Wang_MF LOC_Os11g25160
LOC_Os01g19820 Wang_Wang_MF LOC_Os11g43900
LOC_Os01g52730 Wang_Wang_MF LOC_Os05g49880
LOC_Os01g52720 Wang_Wang_MF LOC_Os09g27970
LOC_Os03g13274 Wang_Wang_MF LOC_Os05g05330
LOC_Os01g01720 Wang_Wang_MF LOC_Os02g46930
LOC_Os03g23950 Wang_Wang_MF LOC_Os11g07450
LOC_Os06g39330 Wang_Wang_MF LOC_Os10g36924
LOC_Os01g39810 Wang_Wang_MF LOC_Os01g40690
LOC_Os02g39700 Wang_Wang_MF LOC_Os03g22740
LOC_Os09g31514 Wang_Wang_MF LOC_Os11g31700
LOC_Os03g61810 Wang_Wang_MF LOC_Os09g23340
LOC_Os03g17174 Wang_Wang_MF LOC_Os10g08940
LOC_Os06g18670 Wang_Wang_MF LOC_Os07g05390
LOC_Os03g13274 Wang_Wang_MF LOC_Os12g38850
LOC_Os01g73514 Wang_Wang_MF LOC_Os07g02540
LOC_Os03g63680 Wang_Wang_MF LOC_Os04g31070
LOC_Os01g34610 Wang_Wang_MF LOC_Os11g31700
LOC_Os03g30530 Wang_Wang_MF LOC_Os03g51650
LOC_Os01g09670 Wang_Wang_MF LOC_Os06g05120
LOC_Os06g39690 Wang_Wang_MF LOC_Os07g46780
LOC_Os01g12210 Wang_Wang_MF LOC_Os06g48750
LOC_Os08g16350 Wang_Wang_MF LOC_Os11g34910
LOC_Os03g26210 Wang_Wang_MF LOC_Os07g15460
LOC_Os10g02040 Wang_Wang_MF LOC_Os11g43900
LOC_Os03g45980 Wang_Wang_MF LOC_Os03g55776
LOC_Os03g30530 Wang_Wang_MF LOC_Os03g43114
LOC_Os01g60530 Wang_Wang_MF LOC_Os08g41850
LOC_Os01g15029 Wang_Wang_MF LOC_Os03g48710
LOC_Os03g04470 Wang_Wang_MF LOC_Os08g30020
LOC_Os02g34990 Wang_Wang_MF LOC_Os05g49880
LOC_Os01g07260 Wang_Wang_MF LOC_Os05g35340
LOC_Os03g28300 Wang_Wang_MF LOC_Os07g04690
LOC_Os01g01302 Wang_Wang_MF LOC_Os01g23990
LOC_Os03g01940 Wang_Wang_MF LOC_Os07g04910
LOC_Os01g17070 Wang_Wang_MF LOC_Os08g29600
LOC_Os07g44820 Wang_Wang_MF LOC_Os08g16350
LOC_Os02g50240 Wang_Wang_MF LOC_Os09g26960
LOC_Os11g45130 Wang_Wang_MF LOC_Os11g47210
LOC_Os02g17350 Wang_Wang_MF LOC_Os11g45295
LOC_Os07g01850 Wang_Wang_MF LOC_Os11g06720
LOC_Os10g08940 Wang_Wang_MF LOC_Os12g25180
LOC_Os03g15840 Wang_Wang_MF LOC_Os12g01540
LOC_Os07g04180 Wang_Wang_MF LOC_Os08g16350
LOC_Os01g62900 Wang_Wang_MF LOC_Os09g27970
LOC_Os01g73540 Wang_Wang_MF LOC_Os03g63074
LOC_Os01g07590 Wang_Wang_MF LOC_Os06g06420
LOC_Os03g20020 Wang_Wang_MF LOC_Os06g28630
LOC_Os04g07280 Wang_Wang_MF LOC_Os11g14570
LOC_Os01g02000 Wang_Wang_MF LOC_Os05g44210
LOC_Os02g02390 Wang_Wang_MF LOC_Os09g27970
LOC_Os01g13060 Wang_Wang_MF LOC_Os03g57070
LOC_Os01g73514 Wang_Wang_MF LOC_Os04g24165
LOC_Os02g29210 Wang_Wang_MF LOC_Os10g08940
LOC_Os01g33050 Wang_Wang_MF LOC_Os05g04000
LOC_Os07g48960 Wang_Wang_MF LOC_Os08g14660
LOC_Os03g15600 Wang_Wang_MF LOC_Os04g40720
LOC_Os04g52730 Wang_Wang_MF LOC_Os04g55800
LOC_Os05g35340 Wang_Wang_MF LOC_Os10g21020
LOC_Os01g15029 Wang_Wang_MF LOC_Os05g03480
LOC_Os01g58890 Wang_Wang_MF LOC_Os06g02490
LOC_Os02g17380 Wang_Wang_MF LOC_Os07g02540
LOC_Os07g09610 Wang_Wang_MF LOC_Os10g25030
LOC_Os03g31730 Wang_Wang_MF LOC_Os09g31502
LOC_Os01g72860 Wang_Wang_MF LOC_Os02g46930
LOC_Os07g01850 Wang_Wang_MF LOC_Os08g16350
LOC_Os04g07280 Wang_Wang_MF LOC_Os07g43370
LOC_Os03g11650 Wang_Wang_MF LOC_Os07g01250
LOC_Os05g48030 Wang_Wang_MF LOC_Os09g38670
LOC_Os06g39330 Wang_Wang_MF LOC_Os10g40960
LOC_Os06g05430 Wang_Wang_MF LOC_Os10g08940
LOC_Os05g49910 Wang_Wang_MF LOC_Os08g05470
LOC_Os01g56190 Wang_Wang_MF LOC_Os11g10480
LOC_Os06g02490 Wang_Wang_MF LOC_Os11g37130
LOC_Os04g40740 Wang_Wang_MF LOC_Os06g04530
LOC_Os06g39330 Wang_Wang_MF LOC_Os08g44230
LOC_Os03g14590 Wang_Wang_MF LOC_Os04g24165
LOC_Os05g27110 Wang_Wang_MF LOC_Os11g07450
LOC_Os06g28630 Wang_Wang_MF LOC_Os10g22460
LOC_Os03g05520 Wang_Wang_MF LOC_Os11g07450
LOC_Os01g25320 Wang_Wang_MF LOC_Os06g39330
LOC_Os01g43851 Wang_Wang_MF LOC_Os03g27590
LOC_Os01g13060 Wang_Wang_MF LOC_Os03g19760
LOC_Os06g39690 Wang_Wang_MF LOC_Os08g44650
LOC_Os02g06360 Wang_Wang_MF LOC_Os03g48310
LOC_Os03g43720 Wang_Wang_MF LOC_Os04g01780
LOC_Os08g02130 Wang_Wang_MF LOC_Os08g26870
LOC_Os03g11550 Wang_Wang_MF LOC_Os05g03900
LOC_Os04g17050 Wang_Wang_MF LOC_Os07g02250
LOC_Os04g07280 Wang_Wang_MF LOC_Os05g45660
LOC_Os05g51670 Wang_Wang_MF LOC_Os09g31502
LOC_Os05g07890 Wang_Wang_MF LOC_Os07g01620
LOC_Os10g08940 Wang_Wang_MF LOC_Os10g28030
LOC_Os01g06270 Wang_Wang_MF LOC_Os06g05160
LOC_Os03g51910 Wang_Wang_MF LOC_Os10g08940
LOC_Os03g38930 Wang_Wang_MF LOC_Os09g12790
LOC_Os01g08370 Wang_Wang_MF LOC_Os01g28450
LOC_Os09g19750 Wang_Wang_MF LOC_Os10g30860
LOC_Os01g52851 Wang_Wang_MF LOC_Os11g07450
LOC_Os07g14530 Wang_Wang_MF LOC_Os10g34170
LOC_Os11g31700 Wang_Wang_MF LOC_Os12g37710
LOC_Os01g07590 Wang_Wang_MF LOC_Os03g22740
LOC_Os08g05320 Wang_Wang_MF LOC_Os08g05750
LOC_Os01g25320 Wang_Wang_MF LOC_Os01g26174
LOC_Os11g45130 Wang_Wang_MF LOC_Os11g45280
LOC_Os01g01302 Wang_Wang_MF LOC_Os01g14510
LOC_Os04g54330 Wang_Wang_MF LOC_Os11g07450
LOC_Os03g55776 Wang_Wang_MF LOC_Os05g44210
LOC_Os03g22740 Wang_Wang_MF LOC_Os11g24590
LOC_Os02g56320 Wang_Wang_MF LOC_Os06g03676
LOC_Os01g43851 Wang_Wang_MF LOC_Os11g31470
LOC_Os04g52730 Wang_Wang_MF LOC_Os04g53660
LOC_Os01g20120 Wang_Wang_MF LOC_Os05g28960
LOC_Os04g40740 Wang_Wang_MF LOC_Os07g31884
LOC_Os06g28630 Wang_Wang_MF LOC_Os08g14770
LOC_Os01g68524 Wang_Wang_MF LOC_Os03g43890
LOC_Os01g74300 Wang_Wang_MF LOC_Os03g19290
LOC_Os01g01680 Wang_Wang_MF LOC_Os08g26870
LOC_Os10g06720 Wang_Wang_MF LOC_Os10g07210
LOC_Os05g33300 Wang_Wang_MF LOC_Os11g13420
LOC_Os05g07890 Wang_Wang_MF LOC_Os12g17090
LOC_Os05g03480 Wang_Wang_MF LOC_Os11g25160
LOC_Os01g13280 Wang_Wang_MF LOC_Os01g33684
LOC_Os05g11260 Wang_Wang_MF LOC_Os10g02720
LOC_Os02g02390 Wang_Wang_MF LOC_Os06g48300
LOC_Os01g21610 Wang_Wang_MF LOC_Os03g11650
LOC_Os03g21270 Wang_Wang_MF LOC_Os09g10340
LOC_Os02g49840 Wang_Wang_MF LOC_Os06g49050
LOC_Os09g37540 Wang_Wang_MF LOC_Os12g43380
LOC_Os02g49840 Wang_Wang_MF LOC_Os06g12310
LOC_Os01g66640 Wang_Wang_MF LOC_Os01g66890
LOC_Os01g73540 Wang_Wang_MF LOC_Os02g11705
LOC_Os01g37280 Wang_Wang_MF LOC_Os05g33500
LOC_Os01g73250 Wang_Wang_MF LOC_Os11g10310
LOC_Os07g11150 Wang_Wang_MF LOC_Os10g30860
LOC_Os08g16350 Wang_Wang_MF LOC_Os12g29990
LOC_Os02g51450 Wang_Wang_MF LOC_Os04g52730
LOC_Os03g52239 Wang_Wang_MF LOC_Os04g07280
LOC_Os03g19760 Wang_Wang_MF LOC_Os11g29900
LOC_Os01g09305 Wang_Wang_MF LOC_Os01g33050
LOC_Os02g21750 Wang_Wang_MF LOC_Os10g35490
LOC_Os01g52720 Wang_Wang_MF LOC_Os04g02280
LOC_Os03g06580 Wang_Wang_MF LOC_Os06g28630
LOC_Os05g03530 Wang_Wang_MF LOC_Os08g41850
LOC_Os08g09190 Wang_Wang_MF LOC_Os11g25160
LOC_Os01g07260 Wang_Wang_MF LOC_Os11g07450
LOC_Os09g37540 Wang_Wang_MF LOC_Os10g35490
LOC_Os02g16640 Wang_Wang_MF LOC_Os08g07390
LOC_Os07g41170 Wang_Wang_MF LOC_Os10g28030
LOC_Os04g17660 Wang_Wang_MF LOC_Os08g29600
LOC_Os07g01250 Wang_Wang_MF LOC_Os11g14950
LOC_Os02g15870 Wang_Wang_MF LOC_Os02g49700
LOC_Os05g06430 Wang_Wang_MF LOC_Os10g30970
LOC_Os01g42280 Wang_Wang_MF LOC_Os04g07280
LOC_Os01g15029 Wang_Wang_MF LOC_Os03g13730
LOC_Os06g05120 Wang_Wang_MF LOC_Os11g41710
LOC_Os03g21400 Wang_Wang_MF LOC_Os03g30530
m0331-L_ Gong_Gong_MF m0897-L_C-hexosyl-chrysin_O-feruloylhexoside
m0444-L_Apigenin_7-O-glucoside Gong_Gong_MF m0760-S_Chrysoeriol_O-rutinoside
m0143-S_ Gong_Gong_MF m0379-S_
m0061-S_ Gong_Gong_MF m0203-S_
m0292-S_ Gong_Gong_MF m0443-S_Apigenin_6-C-glucoside
m0177-S_Coumaroyl_quinic_acid Gong_Gong_MF m0528-L_
m0774-L_ Gong_Gong_MF m0802-L_
m0203-S_ Gong_Gong_MF m0273-S_
m0719-S_ Gong_Gong_MF m0918-L_
m0240-L_ Gong_Gong_MF m0403-L_
m0331-L_ Gong_Gong_MF m0479-S_
m0035-L_ Gong_Gong_MF m0818-L_Tricin_O-hexosyl-O-hexoside
m0532-S_ Gong_Gong_MF m1010-L_Ayanin
m0465-S_N,_N'-Dimesitylnonanediamide Gong_Gong_MF m0528-L_
m0261-S_Phosphinimine Gong_Gong_MF m0449-S_LPC(1-acyl_16:1)
m0347-L_Fortimicin_KK1 Gong_Gong_MF m0898-L_C-hexosyl-luteolin_O-p-coumaroylhexoside
m0148-S_ Gong_Gong_MF m0252-S_
m0332-S_ Gong_Gong_MF m0531-S_
m0313-L_ Gong_Gong_MF m0928-L_
m0295-S_Kolavic_acid Gong_Gong_MF m0418-L_Threonyl_carbamoyl_adenosine
m0373-L_ Gong_Gong_MF m0508-S_Chrysoeriol_7-O-hexoside
m0285-S_ Gong_Gong_MF m0537-S_
m0212-S_Pregna-5,20-dien-3-ol Gong_Gong_MF m0348-S_
m0270-S_ Gong_Gong_MF m0750-L_
m0157-L_8-Methoxycoumarsabin Gong_Gong_MF m0660-L_
m0049-S_ Gong_Gong_MF m0672-S_LPC(1-acyl_20:4)
m0201-S_ Gong_Gong_MF m0892-L_C-hexosyl-naringenin_O-p-coumaroylhexoside
m0875-L_C-pentosyl-apigenin__O-rutinoside Gong_Gong_MF m0887-L_C-hexosyl-apigenin_O-p-coumaroylhexoside
m0706-S_C-hexosyl-C-pentosyl-apigenin Gong_Gong_MF m0974-S_C-pentosyl-luteolin_O-hexoside
m0156-S_Thiamin Gong_Gong_MF m0763-L_di-C,C-hexosyl-luteolin
m0324-L_ Gong_Gong_MF m0508-S_Chrysoeriol_7-O-hexoside
m0340-S_ Gong_Gong_MF m0890-L_
m0175-S_ Gong_Gong_MF m0546-L_O-methylChrysoeriol_O-hexoside
m0095-L_(+)-Dehydrovomifoliol Gong_Gong_MF m0100-L_
m0282-L_Zinolol Gong_Gong_MF m0283-L_Pyridoxine_O-hexoside
m0164-L_Apigenin Gong_Gong_MF m0646-S_
m0673-L_ Gong_Gong_MF m0715-L_
m0511-S_ Gong_Gong_MF m0528-L_
m0413-S_ Gong_Gong_MF m0664-L_
m0352-L_ Gong_Gong_MF m0601-S_Phellodensin_F
m0266-L_ Gong_Gong_MF m0806-L_
m0447-L_Apigenin_5-O-glucoside Gong_Gong_MF m0586-L_
m0144-L_6,8-Dihydroxy-5,7-dimethoxycoumarin Gong_Gong_MF m0156-S_Thiamin
m0299-L_ Gong_Gong_MF m0804-L_
m0210-S_ Gong_Gong_MF m0405-S_Tricin_derivative
m0027-S_ Gong_Gong_MF m0332-S_
m0839-L_ Gong_Gong_MF m0874-L_C-pentosyl-apigenin__O-rutinoside
m0508-S_Chrysoeriol_7-O-hexoside Gong_Gong_MF m0566-L_Ursiniolide_B
m0431-L_ Gong_Gong_MF m0724-L_C-rhamnosyl-apigenin_O-hexoside
m0139-S_12-Hydroxyarachidonic_acid Gong_Gong_MF m0168-S_
m0264-L_ Gong_Gong_MF m0784-L_
m0813-L_ Gong_Gong_MF m0871-L_Tricin_O-rhamnosyl-O-malonylhexoside
m0404-L_Hedyotoside Gong_Gong_MF m1038-L_
m0023-L_3,_4-Dihydroxybenzaldehyde Gong_Gong_MF m0418-L_Threonyl_carbamoyl_adenosine
m0597-S_ Gong_Gong_MF m0875-L_C-pentosyl-apigenin__O-rutinoside
m0817-L_Tricin_O-hexosyl-O-hexoside Gong_Gong_MF m0818-L_Tricin_O-hexosyl-O-hexoside
m0639-L_LPC(1-acyl_18:1) Gong_Gong_MF m0991-L_4,_7,_10-Trioxa-1,13-tridecanediamine
m0405-L_Tricin_derivative Gong_Gong_MF m0442-L_Apigenin_8-C-glucoside
m0384-L_ Gong_Gong_MF m0858-L_
m0439-S_ Gong_Gong_MF m0895-S_Helonioside_B
m0434-L_ Gong_Gong_MF m0486-L_
m0686-L_di-C,C-pentosyl-luteolin Gong_Gong_MF m0942-L_
m0390-S_ Gong_Gong_MF m0689-L_
m0395-S_ Gong_Gong_MF m0565-L_
m0596-L_ Gong_Gong_MF m0944-L_
m0060-S_ Gong_Gong_MF m0380-S_
m0199-S_Gibberellin_A53 Gong_Gong_MF m0724-L_C-rhamnosyl-apigenin_O-hexoside
m0090-S_ Gong_Gong_MF m0141-S_
m0241-L_ Gong_Gong_MF m0264-L_
m0875-L_C-pentosyl-apigenin__O-rutinoside Gong_Gong_MF m0959-L_
m0014-S_ Gong_Gong_MF m0673-L_
m0433-S_ Gong_Gong_MF m0506-S_Chrysoeriol_C-hexoside
m0126-L_9alpha-Hydroxyfraxinellone Gong_Gong_MF m0528-L_
m0251-S_ Gong_Gong_MF m0891-L_
m0529-S_ Gong_Gong_MF m0760-S_Chrysoeriol_O-rutinoside
m0689-L_ Gong_Gong_MF m0890-L_
m0194-S_ Gong_Gong_MF m0209-S_
m0657-L_Tricin-O-glucoside_derivative Gong_Gong_MF m0879-L_Tricin_derivative
m0302-L_6-Prenylnaringenin Gong_Gong_MF m0793-L_Tricin_O-rutinoside
m0485-S_ Gong_Gong_MF m0493-L_Glochidacuminoside_C
m0061-S_ Gong_Gong_MF m0455-L_
m0429-L_ Gong_Gong_MF m0615-L_
m0592-S_Tricin_4'-O-(syringyl_alcohol)ether Gong_Gong_MF m0872-L_O-malonylhexoside_derivative
m0042-S_5-Hydroxy-L-tryptophan Gong_Gong_MF m0891-L_
m0615-L_ Gong_Gong_MF m0841-L_
m0326-S_ Gong_Gong_MF m0891-L_
m0102-S_ Gong_Gong_MF m0138-S_Phytocassane_C
m0158-S_ Gong_Gong_MF m0497-S_alpha-Sorinin
m0323-S_ Gong_Gong_MF m0450-S_Ephemeranthoside
m0612-L_ Gong_Gong_MF m1003-L_Brevifolincarboxylic_acid
m0136-L_5,_6-Bis-(1,2-dihydroxy-ethyl)-[1,4]dioxane-2,3-dione Gong_Gong_MF m0637-L_
m0673-L_ Gong_Gong_MF m1027-L_Rhodomyrtone
m0253-S_4-methylumbelliferyl_phenylphosphonate Gong_Gong_MF m0353-S_
m0220-L_ Gong_Gong_MF m0289-L_Gibberellin_A12
m0263-L_Hericenol_A Gong_Gong_MF m0279-L_Gibberellin_A15
m0018-L_L-Aspartic_acid Gong_Gong_MF m0444-L_Apigenin_7-O-glucoside
m0744-L_ Gong_Gong_MF m0913-L_
m0784-L_ Gong_Gong_MF m1047-L_
m0288-S_Drosophylloside Gong_Gong_MF m0888-L_C-hexosyl-naringenin_O-p-coumaroylhexoside
m0639-L_LPC(1-acyl_18:1) Gong_Gong_MF m0963-L_
m0575-L_ Gong_Gong_MF m0875-L_C-pentosyl-apigenin__O-rutinoside
m0274-L_ Gong_Gong_MF m0443-L_Apigenin_6-C-glucoside
m0329-L_ Gong_Gong_MF m0388-L_Kadethrin
m0101-L_Sinapic_acid Gong_Gong_MF m0340-S_
m0418-L_Threonyl_carbamoyl_adenosine Gong_Gong_MF m0500-L_
m0612-L_ Gong_Gong_MF m0793-L_Tricin_O-rutinoside
m0448-L_ Gong_Gong_MF m0724-L_C-rhamnosyl-apigenin_O-hexoside
m0705-L_C-pentosyl-apigenin_O-hexoside Gong_Gong_MF m0899-L_C-hexosyl-apigenin_O-caffeoylhexoside
m0734-L_3.,_4.,_5.-Tricetin_O-malonylhexoside Gong_Gong_MF m0871-L_Tricin_O-rhamnosyl-O-malonylhexoside
m0075-S_ Gong_Gong_MF m0480-S_
m0141-S_ Gong_Gong_MF m0236-S_Feruloyl_O-hexoside
m0208-S_ Gong_Gong_MF m0480-S_
m0642-L_ Gong_Gong_MF m0963-L_
m0478-L_Luteolin_7-O-glucoside Gong_Gong_MF m0880-L_
m0347-L_Fortimicin_KK1 Gong_Gong_MF m0779-L_di-C,C-hexosyl-chrysoeriol
m0087-L_5-Methoxy-N,_N-dimethyltryptamine Gong_Gong_MF m0169-L_
m0185-S_ Gong_Gong_MF m0238-S_
m0021-L_Trigonelline Gong_Gong_MF m0487-L_
m0760-L_Chrysoeriol_O-rutinoside Gong_Gong_MF m0875-L_C-pentosyl-apigenin__O-rutinoside
m0530-S_ Gong_Gong_MF m0535-S_
m0632-S_LPC(1-acyl_18:2) Gong_Gong_MF m0868-L_
m0204-L_Dibenz(a,h)anthracen-2-ol Gong_Gong_MF m0423-L_Daidzein_O-hexoside
m0129-S_9,10-Epoxy-18-hydroxy-octadecanoic_acid Gong_Gong_MF m0640-L_
m0009-S_L-Glutamine Gong_Gong_MF m0016-S_L-Leucine
m0278-L_Tricin Gong_Gong_MF m0656-S_di-C,C-pentosyl-apigenin
m0426-L_O-methylnaringenin_C-pentoside Gong_Gong_MF m0892-L_C-hexosyl-naringenin_O-p-coumaroylhexoside
m0508-S_Chrysoeriol_7-O-hexoside Gong_Gong_MF m0943-L_
m0281-L_ Gong_Gong_MF m1001-S_
m0002-S_L-Asparagine Gong_Gong_MF m0489-S_
m0277-S_ Gong_Gong_MF m0474-L_Cyanidin_3-O-glucoside
m0508-L_Chrysoeriol_7-O-hexoside Gong_Gong_MF m0594-L_
m0112-L_Coumaroyl_putrescine Gong_Gong_MF m0422-L_Aliarin
m0087-L_5-Methoxy-N,_N-dimethyltryptamine Gong_Gong_MF m0422-L_Aliarin
m0247-L_ Gong_Gong_MF m0453-L_
m0332-L_ Gong_Gong_MF m0691-L_Tricin_4'-O-(.-guaiacylglyceryl)_ether_derivative
m0284-L_Tricalysiamide_B Gong_Gong_MF m0296-L_
m0680-L_ Gong_Gong_MF m0741-L_C-pentosyl-chrysoeriol_O-hexoside
m0509-L_Chrysoeriol_C-hexoside Gong_Gong_MF m0890-L_
m0015-S_ Gong_Gong_MF m0959-L_
m0615-L_ Gong_Gong_MF m0702-L_
m0071-S_"2-Oxo-4-hydroxy-4-carboxy-5-ureidoimidazoleOHCU" Gong_Gong_MF m0104-S_
m0579-L_ Gong_Gong_MF m0948-L_
m0067-L_N-Acetyldopamine Gong_Gong_MF m0272-L_
m0578-L_Tricin_5-O-hexoside Gong_Gong_MF m0586-L_
m0439-S_ Gong_Gong_MF m0895-L_Helonioside_B
m0038-L_ Gong_Gong_MF m0331-L_
m0049-S_ Gong_Gong_MF m0230-S_
m0406-L_Ixoside Gong_Gong_MF m0837-L_Tricin_O-hexoside_derivative
m0043-L_Caffeic_aldehyde Gong_Gong_MF m0102-S_
m0045-S_L-Phenylalanine Gong_Gong_MF m0213-S_
m0271-S_ Gong_Gong_MF m0313-L_
m0129-S_9,10-Epoxy-18-hydroxy-octadecanoic_acid Gong_Gong_MF m0284-S_Tricalysiamide_B
m0446-S_Tricin_7-O-hexoside Gong_Gong_MF m0794-S_Tricin_O-rutinoside
m0858-L_ Gong_Gong_MF m0944-S_
m0460-L_ Gong_Gong_MF m0751-L_
m0912-L_C-pentosyl-chrysoeriol_O-feruloylhexoside Gong_Gong_MF m0926-L_C-hexosyl-chrysoeriol_O-feruloylhexoside
m0495-L_ Gong_Gong_MF m0751-L_
m0269-S_ Gong_Gong_MF m0873-L_C-pentosyl-apigenin_O-caffeoylhexoside
m0811-L_ Gong_Gong_MF m0873-L_C-pentosyl-apigenin_O-caffeoylhexoside
m0268-L_ Gong_Gong_MF m0400-L_Apigenin_C-pentoside
m0476-S_Luteolin_6-C-glucoside Gong_Gong_MF m0521-L_
m0673-L_ Gong_Gong_MF m1007-L_
m0321-S_ Gong_Gong_MF m0372-S_LPC(1-acyl_12:1)
m0534-L_ Gong_Gong_MF m0933-L_
m0295-L_Kolavic_acid Gong_Gong_MF m0493-L_Glochidacuminoside_C
m0064-S_ Gong_Gong_MF m0226-L_
m0424-L_O-methylapigenin_C-pentoside Gong_Gong_MF m0923-L_
m0147-L_ Gong_Gong_MF m0751-L_
m0265-S_ Gong_Gong_MF m0509-L_Chrysoeriol_C-hexoside
m0153-S_ Gong_Gong_MF m0413-S_
m0238-S_ Gong_Gong_MF m0393-S_LPC(1-acyl_14:1)
m0212-L_Pregna-5,20-dien-3-ol Gong_Gong_MF m0564-L_1-O-Palmitoylhexitol
m0117-S_4-Geranyloxy-5-methyl_coumarin Gong_Gong_MF m0222-L_
m0270-S_ Gong_Gong_MF m0757-L_
m0161-S_ Gong_Gong_MF m0183-S_
m0319-L_ Gong_Gong_MF m0493-L_Glochidacuminoside_C
m0141-S_ Gong_Gong_MF m0469-S_
m0795-L_ Gong_Gong_MF m1046-L_Tricin_O-sinapoylpentoside
m0559-L_ Gong_Gong_MF m0686-L_di-C,C-pentosyl-luteolin
m0136-L_5,_6-Bis-(1,2-dihydroxy-ethyl)-[1,4]dioxane-2,3-dione Gong_Gong_MF m0298-L_
m0419-S_ Gong_Gong_MF m0512-S_
m0076-L_L-Tryptophan Gong_Gong_MF m0302-L_6-Prenylnaringenin
m0219-S_ Gong_Gong_MF m0287-S_
m0102-S_ Gong_Gong_MF m0120-L_4-aminotetrahydrobiopterin
m0875-L_C-pentosyl-apigenin__O-rutinoside Gong_Gong_MF m0904-L_C-hexosyl-naringenin_O-hexosyl-O-hexoside
m0030-L_ Gong_Gong_MF m0791-L_
m0287-S_ Gong_Gong_MF m0371-L_Succinyladenosine
m0834-L_3',_4',_5'-Dihydrotricetin_O-hexosyl-O-hexoside Gong_Gong_MF m0875-L_C-pentosyl-apigenin__O-rutinoside
m0044-L_Phenylpyruvic_acid Gong_Gong_MF m0070-L_4',_5'-Dihydropsoralen
m0405-L_Tricin_derivative Gong_Gong_MF m0777-L_Acteoside
m0582-L_ Gong_Gong_MF m0723-L_Tricin_O-malonylhexoside
m0196-L_ Gong_Gong_MF m0879-L_Tricin_derivative
m0060-S_ Gong_Gong_MF m0141-S_
m0203-S_ Gong_Gong_MF m0685-L_di-C,C-pentosyl-luteolin
m0418-L_Threonyl_carbamoyl_adenosine Gong_Gong_MF m0432-L_
m0098-L_3-O-carbamoyl-d-mannose Gong_Gong_MF m0647-L_
m0720-L_Maysin Gong_Gong_MF m0885-L_C-pentosyl-apeignin_O-feruloylhexoside
m0102-S_ Gong_Gong_MF m0168-S_
m0330-L_ Gong_Gong_MF m0842-L_
m0439-S_ Gong_Gong_MF m0642-L_
m0919-L_Kaempferol_derivative Gong_Gong_MF m0966-L_C-hexosyl-apigenin_O-hexosyl-O-hexosyl-O-hexoside
m0132-S_Phytocassane_A Gong_Gong_MF m0615-L_
m0354-S_ Gong_Gong_MF m0519-S_
m0481-L_Eriodictyol_C-hexoside Gong_Gong_MF m0694-L_
m0239-S_N2,_N2-Dimethyguanosine Gong_Gong_MF m0508-S_Chrysoeriol_7-O-hexoside
m0354-L_ Gong_Gong_MF m0466-S_
m0225-S_ Gong_Gong_MF m0332-S_
m0842-L_ Gong_Gong_MF m0843-L_Tricin_4'-O-(.-guaiacylglyceryl)_ether_O-hexoside
m0275-L_ Gong_Gong_MF m0377-L_
m0383-S_ Gong_Gong_MF m0512-S_
m0141-S_ Gong_Gong_MF m0620-L_
m0102-S_ Gong_Gong_MF m0178-S_
m0246-L_ Gong_Gong_MF m0494-L_
m0071-S_"2-Oxo-4-hydroxy-4-carboxy-5-ureidoimidazoleOHCU" Gong_Gong_MF m0172-S_
m0037-S_Jasminine Gong_Gong_MF m0344-L_2-Amino-1,3,4,5-eicosanetetrol
m0355-L_(6R,9R)-3-Oxo-alpha-ionyl-9-O-beta-glucopyranoside Gong_Gong_MF m0427-L_
m0521-L_ Gong_Gong_MF m0816-L_
m0400-L_Apigenin_C-pentoside Gong_Gong_MF m0401-L_Apigenin_C-pentoside
m0387-S_ Gong_Gong_MF m0435-S_
m0004-L_L-Serine Gong_Gong_MF m0070-L_4',_5'-Dihydropsoralen
m0414-S_ Gong_Gong_MF m0672-S_LPC(1-acyl_20:4)
m0061-S_ Gong_Gong_MF m0694-S_
m0656-S_di-C,C-pentosyl-apigenin Gong_Gong_MF m0760-S_Chrysoeriol_O-rutinoside
m0064-S_ Gong_Gong_MF m0437-S_
m0032-L_L-Lysine Gong_Gong_MF m0234-L_
m0484-L_Homomangiferin Gong_Gong_MF m0605-L_3.,_4.,_5.-Tricetin_O-hexoside
m0562-S_ Gong_Gong_MF m0998-S_Guanosine
m0281-L_ Gong_Gong_MF m0640-L_
m0030-L_ Gong_Gong_MF m0407-L_
m0027-S_ Gong_Gong_MF m0489-S_
m0760-S_Chrysoeriol_O-rutinoside Gong_Gong_MF m0911-L_C-pentosyl-chrysoeriol_O-feruloylhexoside
m0361-L_Simmondsin Gong_Gong_MF m0528-L_
m0168-S_ Gong_Gong_MF m0933-L_
m0427-L_ Gong_Gong_MF m0565-L_
m0496-L_BADFG Gong_Gong_MF m0684-L_
m0631-S_LPC(1-acyl_18:2) Gong_Gong_MF m0632-S_LPC(1-acyl_18:2)
m0407-L_ Gong_Gong_MF m0610-S_
m0503-S_Caohuoside_D Gong_Gong_MF m0925-L_
m0025-S_ Gong_Gong_MF m0891-L_
m0467-L_O-methylapigenin_C-hexoside Gong_Gong_MF m0948-L_
m0045-S_L-Phenylalanine Gong_Gong_MF m0673-L_
m0007-S_gamma-Butyrobetaine Gong_Gong_MF m0713-L_
m0176-L_ Gong_Gong_MF m0933-L_
m0192-S_ Gong_Gong_MF m0312-S_
m0256-L_ Gong_Gong_MF m0609-L_Limocitrin_O-hexoside
m0359-L_Grevilloside_A Gong_Gong_MF m0589-L_Polypodine_B
m0057-L_5-Sulfanyl-1-pentanesulfonamide Gong_Gong_MF m0396-L_
m0459-S_ Gong_Gong_MF m0493-L_Glochidacuminoside_C
m0373-L_ Gong_Gong_MF m0471-S_
m0087-L_5-Methoxy-N,_N-dimethyltryptamine Gong_Gong_MF m0845-S_Tricin_4'-O-(.-guaiacylglyceryl)_ether_O-hexoside
m0746-L_ Gong_Gong_MF m0907-L_
m0164-L_Apigenin Gong_Gong_MF m0442-L_Apigenin_8-C-glucoside
m0660-L_ Gong_Gong_MF m0747-L_
m0214-L_ Gong_Gong_MF m0371-S_Succinyladenosine
m0636-L_Chryso-obtusin-O-hexoside Gong_Gong_MF m0786-L_
m0156-L_Thiamin Gong_Gong_MF m0528-L_
m0064-S_ Gong_Gong_MF m1036-L_
m0134-S_ Gong_Gong_MF m0356-S_
m0314-S_ Gong_Gong_MF m0537-S_
m0564-L_1-O-Palmitoylhexitol Gong_Gong_MF m0682-L_Cymarin
m0235-L_Pareirubrine_B Gong_Gong_MF m0885-L_C-pentosyl-apeignin_O-feruloylhexoside
m0625-L_ Gong_Gong_MF m0645-L_Tricin_4'-O-(.-guaiacylglyceryl)_ether
m0066-S_ Gong_Gong_MF m0879-L_Tricin_derivative
m0064-S_ Gong_Gong_MF m0548-S_
m0161-S_ Gong_Gong_MF m0621-L_2'',_6''-O-Diacetyloninin
m0744-L_ Gong_Gong_MF m0769-L_Origalignanol
m0599-L_ Gong_Gong_MF m0763-L_di-C,C-hexosyl-luteolin
m0177-S_Coumaroyl_quinic_acid Gong_Gong_MF m0416-S_
m0205-L_ Gong_Gong_MF m0813-L_
m0875-L_C-pentosyl-apigenin__O-rutinoside Gong_Gong_MF m0955-L_
m0878-L_ Gong_Gong_MF m0962-S_
m0204-L_Dibenz(a,h)anthracen-2-ol Gong_Gong_MF m0657-L_Tricin-O-glucoside_derivative
m0909-L_C-hexosyl-chrysoeriol__O-p-coumaroylhexoside Gong_Gong_MF m1052-L_C-hexosyl-chrysoeriol__O-p-coumaroylhexoside
m0400-L_Apigenin_C-pentoside Gong_Gong_MF m0608-L_
m0751-L_ Gong_Gong_MF m0756-L_
m0262-S_ Gong_Gong_MF m0584-S_LPC(1-acyl_16:0)
m0079-S_ Gong_Gong_MF m0672-L_LPC(1-acyl_20:4)
m0344-S_2-Amino-1,3,4,5-eicosanetetrol Gong_Gong_MF m0499-L_
m0418-L_Threonyl_carbamoyl_adenosine Gong_Gong_MF m0423-L_Daidzein_O-hexoside
m0038-L_ Gong_Gong_MF m0464-S_
m0115-S_N-acetylneuraminic_acid Gong_Gong_MF m0207-S_
m0374-L_3,_5,_7-Trihydroxy-6-methoxy-4'-prenyloxyflavone Gong_Gong_MF m0577-L_Malvidin_O-hexoside
m0762-L_C-hexosyl-luteolin_O-hexoside Gong_Gong_MF m0926-L_C-hexosyl-chrysoeriol_O-feruloylhexoside
m0084-L_N-Salicyloyl-2-aminopropan-1,3-diol Gong_Gong_MF m0443-S_Apigenin_6-C-glucoside
m0083-L_Phosphocreatine Gong_Gong_MF m0875-L_C-pentosyl-apigenin__O-rutinoside
m0417-L_ Gong_Gong_MF m0965-L_
m0057-L_5-Sulfanyl-1-pentanesulfonamide Gong_Gong_MF m0313-L_
m0676-L_ Gong_Gong_MF m0786-L_
m0192-S_ Gong_Gong_MF m0453-L_
m0418-L_Threonyl_carbamoyl_adenosine Gong_Gong_MF m0557-L_
m0427-L_ Gong_Gong_MF m0488-L_
m0047-S_Myristic_acid Gong_Gong_MF m0480-S_
m0237-S_ Gong_Gong_MF m0421-S_
m0266-L_ Gong_Gong_MF m0619-L_
m0508-S_Chrysoeriol_7-O-hexoside Gong_Gong_MF m0681-L_Chrysoeriol_O-malonyhexoside
m0087-L_5-Methoxy-N,_N-dimethyltryptamine Gong_Gong_MF m0388-L_Kadethrin
m0305-S_Leu-ala-gly-lys Gong_Gong_MF m0404-L_Hedyotoside
m0505-L_Chrysoeriol_5-O-hexoside Gong_Gong_MF m0644-L_Tricin_4'-O-(.-guaiacylglyceryl)_ether
m0338-S_Sinapoyl_derivative Gong_Gong_MF m0615-L_
m0170-S_sn-glycero-3-Phospho-1-inositol Gong_Gong_MF m0528-L_
m0261-S_Phosphinimine Gong_Gong_MF m0517-L_
m0712-L_Tricin_derivative Gong_Gong_MF m0751-L_
m0401-S_Apigenin_C-pentoside Gong_Gong_MF m0705-L_C-pentosyl-apigenin_O-hexoside
m0481-L_Eriodictyol_C-hexoside Gong_Gong_MF m0669-L_
m0124-S_Cytidine Gong_Gong_MF m0273-S_
m0587-S_ Gong_Gong_MF m1040-S_
m0142-S_ Gong_Gong_MF m0480-S_
m0012-L_ Gong_Gong_MF m0724-L_C-rhamnosyl-apigenin_O-hexoside
m0367-S_ Gong_Gong_MF m1020-L_Tricin_derivative
m0362-S_ Gong_Gong_MF m0885-L_C-pentosyl-apeignin_O-feruloylhexoside
m0558-L_Selgin_O-hexoside Gong_Gong_MF m0609-L_Limocitrin_O-hexoside
m0007-S_gamma-Butyrobetaine Gong_Gong_MF m0313-L_
m0009-S_L-Glutamine Gong_Gong_MF m0383-S_
m0582-L_ Gong_Gong_MF m0751-L_
m0383-S_ Gong_Gong_MF m0676-S_
m0823-L_Tricin_4'-O-(syringyl_alcohol)ether_O-hexoside Gong_Gong_MF m0842-L_
m0439-S_ Gong_Gong_MF m0910-L_C-pentosyl-chrysoeriol_O-feruloylhexoside
m0068-L_Xanthoxylin Gong_Gong_MF m0933-L_
m0639-L_LPC(1-acyl_18:1) Gong_Gong_MF m0724-L_C-rhamnosyl-apigenin_O-hexoside
m0283-L_Pyridoxine_O-hexoside Gong_Gong_MF m0418-L_Threonyl_carbamoyl_adenosine
m0418-L_Threonyl_carbamoyl_adenosine Gong_Gong_MF m0862-L_
m0631-L_LPC(1-acyl_18:2) Gong_Gong_MF m0639-L_LPC(1-acyl_18:1)
m0821-L_Tricin_4'-O-(syringyl_alcohol)ether_O-hexoside Gong_Gong_MF m0846-L_Tricin_4'-O-(.-guaiacylglyceryl)_ether_O-hexoside
m0206-L_Hexane-1,_5-diol_O-hexoside Gong_Gong_MF m0321-S_
m0349-L_5-Caffeoylquinic_acid_methyl_ester Gong_Gong_MF m0965-L_
m0428-S_ Gong_Gong_MF m0842-L_
m0140-L_ Gong_Gong_MF m0682-L_Cymarin
m0363-L_ Gong_Gong_MF m0562-S_
m0304-L_Fructose_1,6-diphosphate Gong_Gong_MF m0926-L_C-hexosyl-chrysoeriol_O-feruloylhexoside
m0115-S_N-acetylneuraminic_acid Gong_Gong_MF m0357-S_
m0273-S_ Gong_Gong_MF m0556-L_O-methylQuercetin_O-hexoside
m0195-L_Vitamin_A Gong_Gong_MF m0313-L_
m0221-S_ Gong_Gong_MF m0333-S_
m0756-L_ Gong_Gong_MF m0795-L_
m0578-L_Tricin_5-O-hexoside Gong_Gong_MF m0936-L_
m0660-L_ Gong_Gong_MF m0875-L_C-pentosyl-apigenin__O-rutinoside
m0102-S_ Gong_Gong_MF m0855-L_
m0344-S_2-Amino-1,3,4,5-eicosanetetrol Gong_Gong_MF m0555-S_
m0302-L_6-Prenylnaringenin Gong_Gong_MF m0661-L_
m0238-S_ Gong_Gong_MF m0273-S_
m0314-L_ Gong_Gong_MF m0639-L_LPC(1-acyl_18:1)
m0344-S_2-Amino-1,3,4,5-eicosanetetrol Gong_Gong_MF m0621-S_2'',_6''-O-Diacetyloninin
m0745-L_ Gong_Gong_MF m0889-L_
m0199-S_Gibberellin_A53 Gong_Gong_MF m0789-L_
m0056-L_ Gong_Gong_MF m0713-L_
m0493-L_Glochidacuminoside_C Gong_Gong_MF m0549-S_
m0603-L_ Gong_Gong_MF m0845-L_Tricin_4'-O-(.-guaiacylglyceryl)_ether_O-hexoside
m0297-S_Sinapoyl_O-hexoside Gong_Gong_MF m0528-L_
m0012-L_ Gong_Gong_MF m0545-L_C-hexosyl-methylchrysoeriol
m0648-L_ Gong_Gong_MF m0863-L_
m0268-L_ Gong_Gong_MF m0405-S_Tricin_derivative
m0475-L_Luteolin_5-O-hexoside Gong_Gong_MF m0609-L_Limocitrin_O-hexoside
m0612-L_ Gong_Gong_MF m0719-S_
m0333-S_ Gong_Gong_MF m0508-S_Chrysoeriol_7-O-hexoside
m0318-S_ Gong_Gong_MF m0333-S_
m0080-L_Apo-9-zeaxanthinone Gong_Gong_MF m0355-L_(6R,9R)-3-Oxo-alpha-ionyl-9-O-beta-glucopyranoside
m0250-S_Aspergillimide Gong_Gong_MF m0507-S_Tenuiphenone_B
m0063-S_ Gong_Gong_MF m0818-L_Tricin_O-hexosyl-O-hexoside
m0434-L_ Gong_Gong_MF m1018-L_
m0376-S_ Gong_Gong_MF m0615-L_
m0645-S_Tricin_4'-O-(.-guaiacylglyceryl)_ether Gong_Gong_MF m0712-L_Tricin_derivative
m0445-S_LPC(1-acyl_16:2) Gong_Gong_MF m0550-L_
m0441-S_Isogemichalcone_B Gong_Gong_MF m0936-L_
m0003-L_Choline Gong_Gong_MF m0493-L_Glochidacuminoside_C
m0064-S_ Gong_Gong_MF m1019-L_
m0615-L_ Gong_Gong_MF m0617-L_
m0283-S_Pyridoxine_O-hexoside Gong_Gong_MF m1040-S_
m0190-S_ Gong_Gong_MF m0476-S_Luteolin_6-C-glucoside
m0547-S_ Gong_Gong_MF m0785-L_
m0493-L_Glochidacuminoside_C Gong_Gong_MF m0607-L_Picramnioside_D
m0022-L_L-Tyramine Gong_Gong_MF m0491-L_(-)-10-Methoxyvincamedine_N-oxide
m0552-L_ Gong_Gong_MF m0783-L_
m0366-S_ Gong_Gong_MF m0412-S_
m0656-L_di-C,C-pentosyl-apigenin Gong_Gong_MF m0885-L_C-pentosyl-apeignin_O-feruloylhexoside
m0347-L_Fortimicin_KK1 Gong_Gong_MF m1028-L_
m0218-L_Quercetin Gong_Gong_MF m0244-S_Kievitone
m0104-S_ Gong_Gong_MF m0412-S_
m0270-S_ Gong_Gong_MF m0957-L_
m0726-L_C-hexosyl-luteolin_O-pentoside Gong_Gong_MF m0795-L_
m0028-S_DL-alpha,epsilon-Diaminopimelic_acid Gong_Gong_MF m0575-L_
m0493-L_Glochidacuminoside_C Gong_Gong_MF m0831-L_
m0043-L_Caffeic_aldehyde Gong_Gong_MF m0561-L_
m0695-S_Epicatechin_O-hexoside Gong_Gong_MF m0831-L_
m0496-L_BADFG Gong_Gong_MF m0515-S_
m0184-L_ Gong_Gong_MF m0766-L_
m0493-L_Glochidacuminoside_C Gong_Gong_MF m0543-S_
m0845-L_Tricin_4'-O-(.-guaiacylglyceryl)_ether_O-hexoside Gong_Gong_MF m0891-S_
m0815-L_Tricin_O-hexosyl-O-hexoside Gong_Gong_MF m1046-L_Tricin_O-sinapoylpentoside
m0858-L_ Gong_Gong_MF m0875-L_C-pentosyl-apigenin__O-rutinoside
m0087-L_5-Methoxy-N,_N-dimethyltryptamine Gong_Gong_MF m0107-S_
m0064-S_ Gong_Gong_MF m0078-L_Sattabacin
m0160-L_ Gong_Gong_MF m0368-L_Harpagide
m0669-L_ Gong_Gong_MF m0885-L_C-pentosyl-apeignin_O-feruloylhexoside
m0526-S_ Gong_Gong_MF m0895-L_Helonioside_B
m0818-L_Tricin_O-hexosyl-O-hexoside Gong_Gong_MF m0870-L_
m0003-L_Choline Gong_Gong_MF m0477-L_Kaempferol_3-O-glucoside
m0438-L_4'-O-Methylpuerarin Gong_Gong_MF m0445-S_LPC(1-acyl_16:2)
m0389-S_ Gong_Gong_MF m0962-S_
m0296-L_ Gong_Gong_MF m0388-L_Kadethrin
m0835-L_Picramnioside_F Gong_Gong_MF m0879-L_Tricin_derivative
m0032-L_L-Lysine Gong_Gong_MF m0375-S_
m0508-S_Chrysoeriol_7-O-hexoside Gong_Gong_MF m0746-L_
m0249-S_Progesterone Gong_Gong_MF m0615-L_
m0506-L_Chrysoeriol_C-hexoside Gong_Gong_MF m0885-L_C-pentosyl-apeignin_O-feruloylhexoside
m0286-S_ Gong_Gong_MF m0784-L_
m0623-L_ Gong_Gong_MF m0965-L_
m0480-S_ Gong_Gong_MF m0998-S_Guanosine
m0420-S_ Gong_Gong_MF m0588-L_Tricin_4'-O-(syringyl_alcohol)ether
m0528-L_ Gong_Gong_MF m0788-L_
m0168-S_ Gong_Gong_MF m0174-S_
m0672-L_LPC(1-acyl_20:4) Gong_Gong_MF m0893-L_
m0749-L_ Gong_Gong_MF m0925-L_
m0342-L_Sucrose Gong_Gong_MF m0851-L_Denin
m0307-S_ Gong_Gong_MF m0508-S_Chrysoeriol_7-O-hexoside
m0760-S_Chrysoeriol_O-rutinoside Gong_Gong_MF m0797-L_
m0124-L_Cytidine Gong_Gong_MF m0672-L_LPC(1-acyl_20:4)
m0125-S_ Gong_Gong_MF m0584-S_LPC(1-acyl_16:0)
m0467-S_O-methylapigenin_C-hexoside Gong_Gong_MF m0493-L_Glochidacuminoside_C
m0245-L_ Gong_Gong_MF m0508-S_Chrysoeriol_7-O-hexoside
m0092-L_D-Pantothenic_acid Gong_Gong_MF m0387-S_
m0129-S_9,10-Epoxy-18-hydroxy-octadecanoic_acid Gong_Gong_MF m0136-L_5,_6-Bis-(1,2-dihydroxy-ethyl)-[1,4]dioxane-2,3-dione
m0508-L_Chrysoeriol_7-O-hexoside Gong_Gong_MF m0812-L_
m0284-S_Tricalysiamide_B Gong_Gong_MF m0546-L_O-methylChrysoeriol_O-hexoside
m0033-S_L-Glutamic_acid Gong_Gong_MF m0383-S_
m0676-S_ Gong_Gong_MF m0793-S_Tricin_O-rutinoside
m0491-L_(-)-10-Methoxyvincamedine_N-oxide Gong_Gong_MF m0900-L_C-hexosyl-apigenin_O-hexosyl-O-hexoside
m0857-L_ Gong_Gong_MF m0893-L_
m0695-L_Epicatechin_O-hexoside Gong_Gong_MF m0944-L_
m0058-S_ Gong_Gong_MF m0518-L_N',_N'-Coumaroyl,_Feruloylspermidine
m0193-L_ Gong_Gong_MF m0289-L_Gibberellin_A12
m0740-L_Cyanidin_3-O-rutinoside Gong_Gong_MF m0828-L_
m0182-S_Punicic_acid Gong_Gong_MF m0439-S_
m0490-S_ Gong_Gong_MF m0552-S_
m0689-L_ Gong_Gong_MF m0801-L_Tricin_O-hexoside_derivative
m0117-S_4-Geranyloxy-5-methyl_coumarin Gong_Gong_MF m0279-L_Gibberellin_A15
m0313-L_ Gong_Gong_MF m0614-L_Tricin_4'-O-(syringyl_alcohol)ether_derivative
m0188-S_ Gong_Gong_MF m0315-L_Spinacetin
m0623-L_ Gong_Gong_MF m1001-S_
m0347-L_Fortimicin_KK1 Gong_Gong_MF m0513-L_
m0178-S_ Gong_Gong_MF m0701-L_
m0259-L_ Gong_Gong_MF m0493-L_Glochidacuminoside_C
m0303-S_ Gong_Gong_MF m0414-S_
m0212-S_Pregna-5,20-dien-3-ol Gong_Gong_MF m0508-S_Chrysoeriol_7-O-hexoside
m0474-L_Cyanidin_3-O-glucoside Gong_Gong_MF m0544-S_
m0392-S_Peonidin_3-O-glucoside_ Gong_Gong_MF m0400-L_Apigenin_C-pentoside
m0212-S_Pregna-5,20-dien-3-ol Gong_Gong_MF m0247-L_
m0123-S_ Gong_Gong_MF m0141-S_
m0191-S_Tianshic_acid Gong_Gong_MF m0744-L_
m0508-S_Chrysoeriol_7-O-hexoside Gong_Gong_MF m0519-L_
m0064-S_ Gong_Gong_MF m0751-L_
m0345-S_Cyanidin_3-O-pentoside Gong_Gong_MF m0420-S_
m0687-L_ Gong_Gong_MF m0918-L_
m0468-S_LPC(1-acyl_18:0) Gong_Gong_MF m0672-S_LPC(1-acyl_20:4)
m0095-L_(+)-Dehydrovomifoliol Gong_Gong_MF m0930-L_Tricin_O-malonylhexoside_derivative
m0461-L_ Gong_Gong_MF m0508-S_Chrysoeriol_7-O-hexoside
m0289-L_Gibberellin_A12 Gong_Gong_MF m0492-L_
m0316-L_Axillarin Gong_Gong_MF m1001-S_
m0599-L_ Gong_Gong_MF m0845-L_Tricin_4'-O-(.-guaiacylglyceryl)_ether_O-hexoside
m0232-S_ Gong_Gong_MF m0383-S_
m0472-L_ Gong_Gong_MF m0797-L_
m0299-L_ Gong_Gong_MF m0539-L_
m0273-S_ Gong_Gong_MF m0550-L_
m0188-S_ Gong_Gong_MF m0273-S_
m0129-S_9,10-Epoxy-18-hydroxy-octadecanoic_acid Gong_Gong_MF m0586-L_
m0225-S_ Gong_Gong_MF m0953-L_
m0141-S_ Gong_Gong_MF m0880-L_
m0232-S_ Gong_Gong_MF m0233-S_Feruloyl_agmatine
m0496-L_BADFG Gong_Gong_MF m0502-L_
m0368-L_Harpagide Gong_Gong_MF m0923-L_
m0212-S_Pregna-5,20-dien-3-ol Gong_Gong_MF m0536-L_
m0352-L_ Gong_Gong_MF m0793-L_Tricin_O-rutinoside
m0422-L_Aliarin Gong_Gong_MF m0799-L_
m0354-S_ Gong_Gong_MF m0584-S_LPC(1-acyl_16:0)
m0551-S_ Gong_Gong_MF m0895-S_Helonioside_B
m0183-S_ Gong_Gong_MF m0767-L_
m0360-L_ Gong_Gong_MF m0388-L_Kadethrin
m0070-L_4',_5'-Dihydropsoralen Gong_Gong_MF m0914-L_
m0141-S_ Gong_Gong_MF m0822-L_Tricin_4'-O-(syringyl_alcohol)ether_O-hexoside
m0466-S_ Gong_Gong_MF m0673-L_
m0242-S_ Gong_Gong_MF m0331-L_
m0087-L_5-Methoxy-N,_N-dimethyltryptamine Gong_Gong_MF m0592-L_Tricin_4'-O-(syringyl_alcohol)ether
m0966-L_C-hexosyl-apigenin_O-hexosyl-O-hexosyl-O-hexoside Gong_Gong_MF m1042-L_Tricin_derivative
m0739-L_di-C,C-hexosyl-apigenin_derivative Gong_Gong_MF m0875-L_C-pentosyl-apigenin__O-rutinoside
m0037-S_Jasminine Gong_Gong_MF m0076-S_L-Tryptophan
m0155-L_Feruloyl_putrescine Gong_Gong_MF m0161-S_
m0440-S_ Gong_Gong_MF m0508-S_Chrysoeriol_7-O-hexoside
m0386-L_ Gong_Gong_MF m0528-L_
m0508-S_Chrysoeriol_7-O-hexoside Gong_Gong_MF m0520-L_Edgeworoside_C
TO:0000531_anther_length Gong_TO_MF m0406-L_Ixoside
TO:0000495_chlorophyll_content Gong_TO_MF m0603-L_
TO:0000538_large_vascular_bundle_number_to_leaf_area_ratio Gong_TO_MF m0789-L_
TO:0000547_primary_branch Gong_TO_MF m0329-L_
TO:0000453_panicle_tiller_ratio Gong_TO_MF m0660-L_
TO:0000452_leaf_area_to_spikelet_number_ratio Gong_TO_MF m0044-L_Phenylpyruvic_acid
TO:0000243_invitro_regeneration_ability Gong_TO_MF m0944-S_
TO:0000453_panicle_tiller_ratio Gong_TO_MF m0332-S_
TO:0000416_embryosac_abortion Gong_TO_MF m0862-L_
TO:0000502_KClO3_resistance Gong_TO_MF m0060-S_
TO:0000093_root_pulling_force Gong_TO_MF m0715-L_
TO:0000102_phosphorus_sensitivity Gong_TO_MF m0783-L_
TO:0000205_white-backed_planthopper_resistance Gong_TO_MF m0788-L_
TO:0000453_panicle_tiller_ratio Gong_TO_MF m0190-S_
TO:0000102_phosphorus_sensitivity Gong_TO_MF m0120-L_4-aminotetrahydrobiopterin
TO:0000517_relative_shoot_elongation_under_submergence Gong_TO_MF m0872-L_O-malonylhexoside_derivative
TO:0000424_brown_planthopper_resistance Gong_TO_MF m0887-L_C-hexosyl-apigenin_O-p-coumaroylhexoside
TO:0000547_primary_branch Gong_TO_MF m0392-S_Peonidin_3-O-glucoside_
TO:0000312_nadh-dependent_glutamate_synthase_content Gong_TO_MF m0084-L_N-Salicyloyl-2-aminopropan-1,3-diol
TO:0000547_primary_branch Gong_TO_MF m0508-S_Chrysoeriol_7-O-hexoside
TO:0000104_chalkiness_of_endosperm Gong_TO_MF m0442-L_Apigenin_8-C-glucoside
TO:0000672_rice_bran_percentage Gong_TO_MF m0184-L_
TO:0000586_seminal_root_length Gong_TO_MF m0701-L_
TO:0000672_rice_bran_percentage Gong_TO_MF m0271-S_
TO:0000672_rice_bran_percentage Gong_TO_MF m0075-S_
TO:0000651_flour_color Gong_TO_MF m0212-L_Pregna-5,20-dien-3-ol
TO:0000336_total_amylase_activity Gong_TO_MF m0757-L_
TO:0000469_days_to_maturity Gong_TO_MF m0210-S_
TO:0000632_green_plantlet_yield_frequency Gong_TO_MF m0129-S_9,10-Epoxy-18-hydroxy-octadecanoic_acid
TO:0000344_days_to_flower Gong_TO_MF m0100-L_
TO:0000672_rice_bran_percentage Gong_TO_MF m0203-S_
TO:0000672_rice_bran_percentage Gong_TO_MF m0661-L_
TO:0000462_gelatinization_temperature Gong_TO_MF m0464-S_
TO:0000531_anther_length Gong_TO_MF m0481-L_Eriodictyol_C-hexoside
TO:0000624_allelopathic_effect Gong_TO_MF m0818-L_Tricin_O-hexosyl-O-hexoside
TO:0000430_germination_speed Gong_TO_MF m0456-S_
TO:0000538_large_vascular_bundle_number_to_leaf_area_ratio Gong_TO_MF m0432-L_
TO:0000036_hybrid_incompatibilty Gong_TO_MF m0387-S_
TO:0000467_cell_membrane_stability Gong_TO_MF m0148-S_
TO:0000538_large_vascular_bundle_number_to_leaf_area_ratio Gong_TO_MF m0247-L_
TO:0000312_nadh-dependent_glutamate_synthase_content Gong_TO_MF m0112-L_Coumaroyl_putrescine
TO:0000344_days_to_flower Gong_TO_MF m0078-L_Sattabacin
TO:0000547_primary_branch Gong_TO_MF m0746-L_
TO:0000531_anther_length Gong_TO_MF m0477-L_Kaempferol_3-O-glucoside
TO:0000344_days_to_flower Gong_TO_MF m0270-S_
TO:0000430_germination_speed Gong_TO_MF m0240-L_
TO:0002662_leaf_rolloing_tolerance Gong_TO_MF m0289-L_Gibberellin_A12
TO:0000446_leaf_drying Gong_TO_MF m0057-L_5-Sulfanyl-1-pentanesulfonamide
TO:0000344_days_to_flower Gong_TO_MF m0739-L_di-C,C-hexosyl-apigenin_derivative
TO:0000102_phosphorus_sensitivity Gong_TO_MF m0102-S_
TO:0000068_lodging_incidence Gong_TO_MF m0395-S_
TO:0000424_brown_planthopper_resistance Gong_TO_MF m0858-L_
TO:0000449_grain_yield_per_plant Gong_TO_MF m0164-L_Apigenin
TO:0000402_grain_width Gong_TO_MF m0071-S_"2-Oxo-4-hydroxy-4-carboxy-5-ureidoimidazoleOHCU"
TO:0000434_root_activity Gong_TO_MF m0083-L_Phosphocreatine
TO:0000589_grain_weight Gong_TO_MF m0614-L_Tricin_4'-O-(syringyl_alcohol)ether_derivative
TO:0000325_soluble_protein_content Gong_TO_MF m0497-S_alpha-Sorinin
TO:0000344_days_to_flower Gong_TO_MF m0793-L_Tricin_O-rutinoside
TO:0000227_root_length Gong_TO_MF m0448-L_
TO:0000430_germination_speed Gong_TO_MF m0812-L_
TO:0000449_grain_yield_per_plant Gong_TO_MF m0870-L_
TO:0000044_stigma_exsertion Gong_TO_MF m0272-L_
TO:0000510_penetrated_to_total_root_ratio Gong_TO_MF m0160-L_
TO:0000632_green_plantlet_yield_frequency Gong_TO_MF m0445-S_LPC(1-acyl_16:2)
TO:0000402_grain_width Gong_TO_MF m0875-L_C-pentosyl-apigenin_O-rutinoside
TO:0000344_days_to_flower Gong_TO_MF m0751-L_
TO:0000428_callus_induction Gong_TO_MF m0502-L_
TO:0000430_germination_speed Gong_TO_MF m0318-S_
TO:0000279_root_weight Gong_TO_MF m0455-L_
TO:0000471_root_penetration_index Gong_TO_MF m0615-L_
TO:0000088_rice_yellow_mottle_virus_resistance Gong_TO_MF m0340-S_
TO:0000547_primary_branch Gong_TO_MF m0079-S_
TO:0000449_grain_yield_per_plant Gong_TO_MF m0592-S_Tricin_4'-O-(syringyl_alcohol)ether
TO:0000502_KClO3_resistance Gong_TO_MF m0123-S_
TO:0000344_days_to_flower Gong_TO_MF m0509-L_Chrysoeriol_C-hexoside
TO:0000344_days_to_flower Gong_TO_MF m0022-L_L-Tyramine
TO:0000305_glutamine_synthetase_content Gong_TO_MF m0566-L_Ursiniolide_B
TO:0000531_anther_length Gong_TO_MF m0253-S_4-methylumbelliferyl_phenylphosphonate
TO:0000430_germination_speed Gong_TO_MF m0526-S_
TO:0000734_grain_length Gong_TO_MF m0529-S_
TO:0000672_rice_bran_percentage Gong_TO_MF m0238-S_
TO:0000449_grain_yield_per_plant Gong_TO_MF m0872-L_O-malonylhexoside_derivative
TO:0000672_rice_bran_percentage Gong_TO_MF m0208-S_
TO:0000344_days_to_flower Gong_TO_MF m0095-L_(+)-Dehydrovomifoliol
TO:0000249_leaf_senescence Gong_TO_MF m0615-L_
TO:0000068_lodging_incidence Gong_TO_MF m0488-L_
TO:0000068_lodging_incidence Gong_TO_MF m0299-L_
TO:0000429_salt_sensitivity Gong_TO_MF m0388-L_Kadethrin
TO:0000547_primary_branch Gong_TO_MF m0520-L_Edgeworoside_C
TO:0000170_elongation_ability Gong_TO_MF m0418-L_Threonyl_carbamoyl_adenosine
TO:0000734_grain_length Gong_TO_MF m0599-L_
TO:0000068_lodging_incidence Gong_TO_MF m0032-L_L-Lysine
TO:0000661_tiller_bud_dormancy Gong_TO_MF m0676-L_
TO:0000446_leaf_drying Gong_TO_MF m1046-L_Tricin_O-sinapoylpentoside
TO:0000547_primary_branch Gong_TO_MF m0245-L_
TO:0000672_rice_bran_percentage Gong_TO_MF m0047-S_Myristic_acid
TO:0000014_panicle_weight Gong_TO_MF m0615-L_
TO:0000507_osmotic_adjustment_capacity Gong_TO_MF m0899-L_C-hexosyl-apigenin_O-caffeoylhexoside
TO:0000344_days_to_flower Gong_TO_MF m0548-S_
TO:0000430_germination_speed Gong_TO_MF m1019-L_
TO:0000672_rice_bran_percentage Gong_TO_MF m0685-L_di-C,C-pentosyl-luteolin
TO:0000233_root_volume Gong_TO_MF m0012-L_
TO:0000449_grain_yield_per_plant Gong_TO_MF m0007-S_gamma-Butyrobetaine
TO:0000538_large_vascular_bundle_number_to_leaf_area_ratio Gong_TO_MF m0485-S_
TO:0000094_basal_root_thickness Gong_TO_MF m0206-L_Hexane-1,_5-diol_O-hexoside
TO:0000211_gel_consistency Gong_TO_MF m0561-L_
TO:0000471_root_penetration_index Gong_TO_MF m0757-L_
TO:0000519_rooting_depth Gong_TO_MF m0687-L_
TO:0000531_anther_length Gong_TO_MF m0424-L_O-methylapigenin_C-pentoside
TO:0000538_large_vascular_bundle_number_to_leaf_area_ratio Gong_TO_MF m0493-L_Glochidacuminoside_C
TO:0000672_rice_bran_percentage Gong_TO_MF m0172-S_
TO:0000467_cell_membrane_stability Gong_TO_MF m0851-L_Denin
TO:0000547_primary_branch Gong_TO_MF m0307-S_
TO:0000672_rice_bran_percentage Gong_TO_MF m0577-L_Malvidin_O-hexoside
TO:0000531_anther_length Gong_TO_MF m0874-L_C-pentosyl-apigenin_O-rutinoside
TO:0000014_panicle_weight Gong_TO_MF m0353-S_
TO:0000255_sheath_blight_disease_resistance Gong_TO_MF m0745-L_
TO:0000205_white-backed_planthopper_resistance Gong_TO_MF m0991-L_4,_7,_10-Trioxa-1,13-tridecanediamine
TO:0000538_large_vascular_bundle_number_to_leaf_area_ratio Gong_TO_MF m0319-L_
TO:0000206_leaf_angle Gong_TO_MF m0528-L_
TO:0000222_head_rice Gong_TO_MF m0076-L_L-Tryptophan
TO:0000068_lodging_incidence Gong_TO_MF m0427-L_
TO:0000576_culm_length Gong_TO_MF m0615-L_
TO:0000672_rice_bran_percentage Gong_TO_MF m0797-L_
TO:0000672_rice_bran_percentage Gong_TO_MF m0478-L_Luteolin_7-O-glucoside
TO:0000462_gelatinization_temperature Gong_TO_MF m0375-S_
TO:0000291_carbohydrate_content Gong_TO_MF m0831-L_
TO:0000531_anther_length Gong_TO_MF m0691-L_Tricin_4'-O-(.-guaiacylglyceryl)_ether_derivative
TO:0000544_mesocotyl_length Gong_TO_MF m0974-S_C-pentosyl-luteolin_O-hexoside
TO:0000430_germination_speed Gong_TO_MF m0124-S_Cytidine
TO:0000206_leaf_angle Gong_TO_MF m0912-L_C-pentosyl-chrysoeriol_O-feruloylhexoside
TO:0000538_large_vascular_bundle_number_to_leaf_area_ratio Gong_TO_MF m0199-S_Gibberellin_A53
TO:0000462_gelatinization_temperature Gong_TO_MF m0367-S_
TO:0000502_KClO3_resistance Gong_TO_MF m0880-L_
TO:0000429_salt_sensitivity Gong_TO_MF m0559-L_
TO:0000344_days_to_flower Gong_TO_MF m0645-S_Tricin_4'-O-(.-guaiacylglyceryl)_ether
TO:0000467_cell_membrane_stability Gong_TO_MF m0252-S_
TO:0000547_primary_branch Gong_TO_MF m0556-L_O-methylQuercetin_O-hexoside
TO:0000538_large_vascular_bundle_number_to_leaf_area_ratio Gong_TO_MF m1010-L_Ayanin
TO:0000104_chalkiness_of_endosperm Gong_TO_MF m0404-L_Hedyotoside
TO:0000586_seminal_root_length Gong_TO_MF m0132-S_Phytocassane_A
TO:0000651_flour_color Gong_TO_MF m0433-S_
TO:0000430_germination_speed Gong_TO_MF m0386-L_
TO:0000547_primary_branch Gong_TO_MF m0324-L_
TO:0000344_days_to_flower Gong_TO_MF m0942-L_
TO:0000516_relative_root_length Gong_TO_MF m0615-L_
TO:0000144_milled_rice_ratio Gong_TO_MF m0676-S_
TO:0000632_green_plantlet_yield_frequency Gong_TO_MF m0601-S_Phellodensin_F
TO:0000469_days_to_maturity Gong_TO_MF m0315-L_Spinacetin
TO:0000531_anther_length Gong_TO_MF m0647-L_
TO:0000243_invitro_regeneration_ability Gong_TO_MF m0544-S_
TO:0000531_anther_length Gong_TO_MF m0885-L_C-pentosyl-apeignin_O-feruloylhexoside
TO:0000344_days_to_flower Gong_TO_MF m0426-L_O-methylnaringenin_C-pentoside
TO:0000224_iron_sensitivity Gong_TO_MF m0064-S_
TO:0000434_root_activity Gong_TO_MF m0155-L_Feruloyl_putrescine
TO:0000424_brown_planthopper_resistance Gong_TO_MF m0374-L_3,_5,_7-Trihydroxy-6-methoxy-4'-prenyloxyflavone
TO:0000462_gelatinization_temperature Gong_TO_MF m0720-L_Maysin
TO:0000453_panicle_tiller_ratio Gong_TO_MF m0153-S_
TO:0000175_bacterial_blight_disease_resistance Gong_TO_MF m0818-L_Tricin_O-hexosyl-O-hexoside
TO:0000044_stigma_exsertion Gong_TO_MF m0786-L_
TO:0000538_large_vascular_bundle_number_to_leaf_area_ratio Gong_TO_MF m0303-S_
TO:0000502_KClO3_resistance Gong_TO_MF m0372-S_LPC(1-acyl_12:1)
TO:0000538_large_vascular_bundle_number_to_leaf_area_ratio Gong_TO_MF m0459-S_
TO:0000531_anther_length Gong_TO_MF m0420-S_
TO:0000462_gelatinization_temperature Gong_TO_MF m0376-S_
TO:0000469_days_to_maturity Gong_TO_MF m0379-S_
TO:0000402_grain_width Gong_TO_MF m0429-L_
TO:0000651_flour_color Gong_TO_MF m0564-L_1-O-Palmitoylhexitol
TO:0000672_rice_bran_percentage Gong_TO_MF m0185-S_
TO:0000672_rice_bran_percentage Gong_TO_MF m1027-L_Rhodomyrtone
TO:0000312_nadh-dependent_glutamate_synthase_content Gong_TO_MF m0828-L_
TO:0000446_leaf_drying Gong_TO_MF m0405-S_Tricin_derivative
TO:0000507_osmotic_adjustment_capacity Gong_TO_MF m0763-L_di-C,C-hexosyl-luteolin
TO:0000448_filled_grain_percentage Gong_TO_MF m0479-S_
TO:0000344_days_to_flower Gong_TO_MF m0766-L_
TO:0000104_chalkiness_of_endosperm Gong_TO_MF m0403-L_
TO:0000557_secondary_branch Gong_TO_MF m0875-L_C-pentosyl-apigenin_O-rutinoside
TO:0000462_gelatinization_temperature Gong_TO_MF m0646-S_
TO:0000402_grain_width Gong_TO_MF m0499-L_
TO:0000672_rice_bran_percentage Gong_TO_MF m0393-S_LPC(1-acyl_14:1)
TO:0000434_root_activity Gong_TO_MF m0412-S_
TO:0000144_milled_rice_ratio Gong_TO_MF m0076-S_L-Tryptophan
TO:0000088_rice_yellow_mottle_virus_resistance Gong_TO_MF m0265-S_
TO:0000632_green_plantlet_yield_frequency Gong_TO_MF m0278-L_Tricin
TO:0000344_days_to_flower Gong_TO_MF m0582-L_
TO:0000449_grain_yield_per_plant Gong_TO_MF m0361-L_Simmondsin
TO:0000672_rice_bran_percentage Gong_TO_MF m0045-S_L-Phenylalanine
TO:0000344_days_to_flower Gong_TO_MF m0892-L_C-hexosyl-naringenin_O-p-coumaroylhexoside
TO:0000344_days_to_flower Gong_TO_MF m0686-L_di-C,C-pentosyl-luteolin
TO:0000434_root_activity Gong_TO_MF m0002-S_L-Asparagine
TO:0000672_rice_bran_percentage Gong_TO_MF m0371-L_Succinyladenosine
TO:0000672_rice_bran_percentage Gong_TO_MF m0061-S_
TO:0000308_male_fertility_restoration Gong_TO_MF m0134-S_
TO:0000344_days_to_flower Gong_TO_MF m0608-L_
TO:0000531_anther_length Gong_TO_MF m0244-S_Kievitone
TO:0000211_gel_consistency Gong_TO_MF m0371-S_Succinyladenosine
TO:0000452_leaf_area_to_spikelet_number_ratio Gong_TO_MF m0926-L_C-hexosyl-chrysoeriol_O-feruloylhexoside
TO:0000402_grain_width Gong_TO_MF m0360-L_
TO:0000672_rice_bran_percentage Gong_TO_MF m0295-S_Kolavic_acid
TO:0000205_white-backed_planthopper_resistance Gong_TO_MF m1018-L_
TO:0000632_green_plantlet_yield_frequency Gong_TO_MF m0640-L_
TO:0000502_KClO3_resistance Gong_TO_MF m0822-L_Tricin_4'-O-(syringyl_alcohol)ether_O-hexoside
TO:0000469_days_to_maturity Gong_TO_MF m0282-L_Zinolol
TO:0000672_rice_bran_percentage Gong_TO_MF m0471-S_
TO:0000531_anther_length Gong_TO_MF m0368-L_Harpagide
TO:0000547_primary_branch Gong_TO_MF m0143-S_
TO:0000672_rice_bran_percentage Gong_TO_MF m0098-L_3-O-carbamoyl-d-mannose
TO:0000344_days_to_flower Gong_TO_MF m0734-L_3.,_4.,_5.-Tricetin_O-malonylhexoside
TO:0000412_setback Gong_TO_MF m0087-L_5-Methoxy-N,_N-dimethyltryptamine
TO:0000233_root_volume Gong_TO_MF m0239-S_N2,_N2-Dimethyguanosine
TO:0000538_large_vascular_bundle_number_to_leaf_area_ratio Gong_TO_MF m0387-S_
TO:0000547_primary_branch Gong_TO_MF m0547-S_
TO:0000632_green_plantlet_yield_frequency Gong_TO_MF m0018-L_L-Aspartic_acid
TO:0000502_KClO3_resistance Gong_TO_MF m0178-S_
TO:0000344_days_to_flower Gong_TO_MF m0352-L_
TO:0000269_100-grain_weight Gong_TO_MF m0528-L_
TO:0000462_gelatinization_temperature Gong_TO_MF m0192-S_
TO:0000434_root_activity Gong_TO_MF m0384-L_
TO:0000632_green_plantlet_yield_frequency Gong_TO_MF m0284-S_Tricalysiamide_B
TO:0000344_days_to_flower Gong_TO_MF m0460-L_
TO:0000672_rice_bran_percentage Gong_TO_MF m0642-L_
TO:0000416_embryosac_abortion Gong_TO_MF m0418-L_Threonyl_carbamoyl_adenosine
TO:0000068_lodging_incidence Gong_TO_MF m0355-L_(6R,9R)-3-Oxo-alpha-ionyl-9-O-beta-glucopyranoside
TO:0000421_pollen_fertility Gong_TO_MF m0191-S_Tianshic_acid
TO:0000144_milled_rice_ratio Gong_TO_MF m0443-S_Apigenin_6-C-glucoside
TO:0000519_rooting_depth Gong_TO_MF m0205-L_
TO:0000088_rice_yellow_mottle_virus_resistance Gong_TO_MF m0101-L_Sinapic_acid
TO:0000068_lodging_incidence Gong_TO_MF m0784-L_
TO:0000243_invitro_regeneration_ability Gong_TO_MF m0474-L_Cyanidin_3-O-glucoside
TO:0000446_leaf_drying Gong_TO_MF m0835-L_Picramnioside_F
TO:0000453_panicle_tiller_ratio Gong_TO_MF m0465-S_N,_N'-Dimesitylnonanediamide
TO:0000469_days_to_maturity Gong_TO_MF m0296-L_
TO:0000502_KClO3_resistance Gong_TO_MF m0321-S_
TO:0000616_leaf_perimeter Gong_TO_MF m0170-S_sn-glycero-3-Phospho-1-inositol
TO:0000507_osmotic_adjustment_capacity Gong_TO_MF m0615-L_
TO:0000243_invitro_regeneration_ability Gong_TO_MF m0423-L_Daidzein_O-hexoside
TO:0000449_grain_yield_per_plant Gong_TO_MF m0817-L_Tricin_O-hexosyl-O-hexoside
TO:0000452_leaf_area_to_spikelet_number_ratio Gong_TO_MF m0219-S_
TO:0000449_grain_yield_per_plant Gong_TO_MF m0928-L_
TO:0000068_lodging_incidence Gong_TO_MF m0286-S_
TO:0000632_green_plantlet_yield_frequency Gong_TO_MF m0256-L_
TO:0000547_primary_branch Gong_TO_MF m0440-S_
TO:0000446_leaf_drying Gong_TO_MF m0589-L_Polypodine_B
TO:0000531_anther_length Gong_TO_MF m0235-L_Pareirubrine_B
TO:0000734_grain_length Gong_TO_MF m0615-L_
TO:0000344_days_to_flower Gong_TO_MF m0269-S_
TO:0000672_rice_bran_percentage Gong_TO_MF m0472-L_
TO:0000344_days_to_flower Gong_TO_MF m0417-L_
TO:0000452_leaf_area_to_spikelet_number_ratio Gong_TO_MF m0486-L_
TO:0000453_panicle_tiller_ratio Gong_TO_MF m0476-S_Luteolin_6-C-glucoside
TO:0000453_panicle_tiller_ratio Gong_TO_MF m0521-L_
TO:0000376_consistency_viscosity Gong_TO_MF m0888-L_C-hexosyl-naringenin_O-p-coumaroylhexoside
TO:0000452_leaf_area_to_spikelet_number_ratio Gong_TO_MF m0331-L_
TO:0000632_green_plantlet_yield_frequency Gong_TO_MF m0578-L_Tricin_5-O-hexoside
TO:0000344_days_to_flower Gong_TO_MF m1001-S_
TO:0000453_panicle_tiller_ratio Gong_TO_MF m0439-S_
TO:0000068_lodging_incidence Gong_TO_MF m0234-L_
TO:0000462_gelatinization_temperature Gong_TO_MF m0221-S_
TO:0000672_rice_bran_percentage Gong_TO_MF m0435-S_
TO:0000531_anther_length Gong_TO_MF m0003-L_Choline
TO:0000144_milled_rice_ratio Gong_TO_MF m0519-S_
TO:0000344_days_to_flower Gong_TO_MF m0625-L_
TO:0000144_milled_rice_ratio Gong_TO_MF m0232-S_
TO:0000462_gelatinization_temperature Gong_TO_MF m0362-S_
TO:0000428_callus_induction Gong_TO_MF m0496-L_BADFG
TO:0000094_basal_root_thickness Gong_TO_MF m0090-S_
TO:0000462_gelatinization_temperature Gong_TO_MF m0959-L_
TO:0000175_bacterial_blight_disease_resistance Gong_TO_MF m0551-S_
TO:0000090_penetrated_root_thickness Gong_TO_MF m0141-S_
TO:0000448_filled_grain_percentage Gong_TO_MF m0821-L_Tricin_4'-O-(syringyl_alcohol)ether_O-hexoside
TO:0000102_phosphorus_sensitivity Gong_TO_MF m0507-S_Tenuiphenone_B
TO:0000672_rice_bran_percentage Gong_TO_MF m0535-S_
TO:0000531_anther_length Gong_TO_MF m0669-L_
TO:0000531_anther_length Gong_TO_MF m0401-S_Apigenin_C-pentoside
TO:0000538_large_vascular_bundle_number_to_leaf_area_ratio Gong_TO_MF m0607-L_Picramnioside_D
TO:0000531_anther_length Gong_TO_MF m0955-L_
TO:0000421_pollen_fertility Gong_TO_MF m0656-S_di-C,C-pentosyl-apigenin
TO:0000452_leaf_area_to_spikelet_number_ratio Gong_TO_MF m0434-L_
TO:0000434_root_activity Gong_TO_MF m0804-L_
TO:0000446_leaf_drying Gong_TO_MF m0774-L_
TO:0000144_milled_rice_ratio Gong_TO_MF m0891-L_
TO:0000632_green_plantlet_yield_frequency Gong_TO_MF m0760-S_Chrysoeriol_O-rutinoside
TO:0000672_rice_bran_percentage Gong_TO_MF m0063-S_
TO:0000088_rice_yellow_mottle_virus_resistance Gong_TO_MF m0689-L_
TO:0000462_gelatinization_temperature Gong_TO_MF m0998-S_Guanosine
TO:0000144_milled_rice_ratio Gong_TO_MF m1040-S_
TO:0000175_bacterial_blight_disease_resistance Gong_TO_MF m0644-L_Tricin_4'-O-(.-guaiacylglyceryl)_ether
TO:0000531_anther_length Gong_TO_MF m0923-L_
TO:0000036_hybrid_incompatibilty Gong_TO_MF m0592-L_Tricin_4'-O-(syringyl_alcohol)ether
TO:0000102_phosphorus_sensitivity Gong_TO_MF m0043-L_Caffeic_aldehyde
TO:0000312_nadh-dependent_glutamate_synthase_content Gong_TO_MF m0428-S_
TO:0000383_grain_belly_percent_white Gong_TO_MF m0534-L_
TO:0000453_panicle_tiller_ratio Gong_TO_MF m0895-S_Helonioside_B
TO:0000312_nadh-dependent_glutamate_synthase_content Gong_TO_MF m0842-L_
TO:0000651_flour_color Gong_TO_MF m0891-S_
TO:0000424_brown_planthopper_resistance Gong_TO_MF m0220-L_
TO:0000616_leaf_perimeter Gong_TO_MF m0672-S_LPC(1-acyl_20:4)
TO:0000243_invitro_regeneration_ability Gong_TO_MF m0204-L_Dibenz(a,h)anthracen-2-ol
TO:0000068_lodging_incidence Gong_TO_MF m0080-L_Apo-9-zeaxanthinone
TO:0000102_phosphorus_sensitivity Gong_TO_MF m0855-L_
TO:0000469_days_to_maturity Gong_TO_MF m0490-S_
TO:0000467_cell_membrane_stability Gong_TO_MF m0284-L_Tricalysiamide_B
TO:0000453_panicle_tiller_ratio Gong_TO_MF m0530-S_
TO:0000672_rice_bran_percentage Gong_TO_MF m0183-S_
TO:0000617_colored_grain_percentage Gong_TO_MF m0390-S_
TO:0000502_KClO3_resistance Gong_TO_MF m0141-S_
TO:0000672_rice_bran_percentage Gong_TO_MF m0794-S_Tricin_O-rutinoside
TO:0000434_root_activity Gong_TO_MF m0857-L_
TO:0000641_primary_branch_length Gong_TO_MF m0016-S_L-Leucine
TO:0000547_primary_branch Gong_TO_MF m0461-L_
TO:0000734_grain_length Gong_TO_MF m0444-L_Apigenin_7-O-glucoside
TO:0000344_days_to_flower Gong_TO_MF m1028-L_
TO:0000136_relative_water_content Gong_TO_MF m0201-S_
TO:0000211_gel_consistency Gong_TO_MF m0785-L_
TO:0000641_primary_branch_length Gong_TO_MF m0636-L_Chryso-obtusin-O-hexoside
TO:0000547_primary_branch Gong_TO_MF m0160-L_
TO:0000517_relative_shoot_elongation_under_submergence Gong_TO_MF m0911-L_C-pentosyl-chrysoeriol_O-feruloylhexoside
TO:0000344_days_to_flower Gong_TO_MF m0726-L_C-hexosyl-luteolin_O-pentoside
TO:0000462_gelatinization_temperature Gong_TO_MF m0702-L_
TO:0000312_nadh-dependent_glutamate_synthase_content Gong_TO_MF m0344-S_2-Amino-1,3,4,5-eicosanetetrol
TO:0000104_chalkiness_of_endosperm Gong_TO_MF m0875-L_C-pentosyl-apigenin_O-rutinoside
TO:0000547_primary_branch Gong_TO_MF m0806-L_
TO:0000344_days_to_flower Gong_TO_MF m0349-L_5-Caffeoylquinic_acid_methyl_ester
TO:0000515_relative_growth_rate Gong_TO_MF m0664-L_
TO:0000452_leaf_area_to_spikelet_number_ratio Gong_TO_MF m0816-L_
TO:0000344_days_to_flower Gong_TO_MF m0779-L_di-C,C-hexosyl-chrysoeriol
TO:0000344_days_to_flower Gong_TO_MF m0723-L_Tricin_O-malonylhexoside
TO:0000205_white-backed_planthopper_resistance Gong_TO_MF m0268-L_
TO:0000096_ratooning_ability Gong_TO_MF m1001-S_
TO:0000625_spikelet_density Gong_TO_MF m0302-L_6-Prenylnaringenin
TO:0000434_root_activity Gong_TO_MF m0680-L_
TO:0000532_apiculus_hair_length Gong_TO_MF m0528-L_
TO:0000227_root_length Gong_TO_MF m0520-L_Edgeworoside_C
TO:0000383_grain_belly_percent_white Gong_TO_MF m0868-L_
TO:0000547_primary_branch Gong_TO_MF m0467-L_O-methylapigenin_C-hexoside
TO:0000632_green_plantlet_yield_frequency Gong_TO_MF m0447-L_Apigenin_5-O-glucoside
TO:0000044_stigma_exsertion Gong_TO_MF m0023-L_3,_4-Dihydroxybenzaldehyde
TO:0000453_panicle_tiller_ratio Gong_TO_MF m0528-L_
TO:0000374_breakdown_viscosity Gong_TO_MF m0460-L_
TO:0000446_leaf_drying Gong_TO_MF m0762-L_C-hexosyl-luteolin_O-hexoside
TO:0000453_panicle_tiller_ratio Gong_TO_MF m0025-S_
TO:0000369_vegetative_growth_time Gong_TO_MF m0740-L_Cyanidin_3-O-rutinoside
TO:0000434_root_activity Gong_TO_MF m0875-L_C-pentosyl-apigenin_O-rutinoside
TO:0000222_head_rice Gong_TO_MF m1036-L_
TO:0000547_primary_branch Gong_TO_MF m0672-L_LPC(1-acyl_20:4)
TO:0002662_leaf_rolloing_tolerance Gong_TO_MF m0422-L_Aliarin
TO:0000269_100-grain_weight Gong_TO_MF m0157-L_8-Methoxycoumarsabin
TO:0000102_phosphorus_sensitivity Gong_TO_MF m0168-S_
TO:0000538_large_vascular_bundle_number_to_leaf_area_ratio Gong_TO_MF m0549-S_
TO:0000434_root_activity Gong_TO_MF m0760-L_Chrysoeriol_O-rutinoside
TO:0000538_large_vascular_bundle_number_to_leaf_area_ratio Gong_TO_MF m0348-S_
TO:0000344_days_to_flower Gong_TO_MF m0930-L_Tricin_O-malonylhexoside_derivative
TO:0000672_rice_bran_percentage Gong_TO_MF m0357-S_
TO:0000344_days_to_flower Gong_TO_MF m0437-S_
TO:0000547_primary_branch Gong_TO_MF m0953-L_
TO:0000104_chalkiness_of_endosperm Gong_TO_MF m0623-L_
TO:0000085_leaf_rolling Gong_TO_MF m0508-S_Chrysoeriol_7-O-hexoside
TO:0000381_cracked_grain_percentage Gong_TO_MF m0791-L_
TO:0000462_gelatinization_temperature Gong_TO_MF m0497-S_alpha-Sorinin
TO:0000144_milled_rice_ratio Gong_TO_MF m0413-S_
TO:0000430_germination_speed Gong_TO_MF m0747-L_
TO:0000598_protein_content Gong_TO_MF m0218-L_Quercetin
TO:0000462_gelatinization_temperature Gong_TO_MF m0312-S_
TO:0000538_large_vascular_bundle_number_to_leaf_area_ratio Gong_TO_MF m0963-L_
TO:0000502_KClO3_resistance Gong_TO_MF m0380-S_
TO:0000102_phosphorus_sensitivity Gong_TO_MF m0068-L_Xanthoxylin
TO:0000369_vegetative_growth_time Gong_TO_MF m0194-S_
TO:0000598_protein_content Gong_TO_MF m0405-L_Tricin_derivative
TO:0000672_rice_bran_percentage Gong_TO_MF m0909-L_C-hexosyl-chrysoeriol_O-p-coumaroylhexoside
TO:0000538_large_vascular_bundle_number_to_leaf_area_ratio Gong_TO_MF m0467-S_O-methylapigenin_C-hexoside
TO:0000446_leaf_drying Gong_TO_MF m0913-L_
TO:0000068_lodging_incidence Gong_TO_MF m0494-L_
TO:0000243_invitro_regeneration_ability Gong_TO_MF m0418-L_Threonyl_carbamoyl_adenosine
TO:0000462_gelatinization_temperature Gong_TO_MF m0694-S_
TO:0000617_colored_grain_percentage Gong_TO_MF m0407-L_
TO:0000446_leaf_drying Gong_TO_MF m0316-L_Axillarin
TO:0000672_rice_bran_percentage Gong_TO_MF m0741-L_C-pentosyl-chrysoeriol_O-hexoside
TO:0000411_grain_length_to_width_ratio Gong_TO_MF m0508-S_Chrysoeriol_7-O-hexoside
TO:0000144_milled_rice_ratio Gong_TO_MF m0125-S_
TO:0000144_milled_rice_ratio Gong_TO_MF m0314-S_
TO:0000641_primary_branch_length Gong_TO_MF m0879-L_Tricin_derivative
TO:0000344_days_to_flower Gong_TO_MF m0965-L_
TO:0000383_grain_belly_percent_white Gong_TO_MF m0966-L_C-hexosyl-apigenin_O-hexosyl-O-hexosyl-O-hexoside
TO:0000734_grain_length Gong_TO_MF m0536-L_
TO:0000243_invitro_regeneration_ability Gong_TO_MF m0377-L_
TO:0000557_secondary_branch Gong_TO_MF m0332-L_
TO:0000344_days_to_flower Gong_TO_MF m0226-L_
TO:0000102_phosphorus_sensitivity Gong_TO_MF m0933-L_
TO:0000255_sheath_blight_disease_resistance Gong_TO_MF m0484-L_Homomangiferin
TO:0000672_rice_bran_percentage Gong_TO_MF m0342-L_Sucrose
TO:0000557_secondary_branch Gong_TO_MF m0042-S_5-Hydroxy-L-tryptophan
TO:0000519_rooting_depth Gong_TO_MF m0615-L_
TO:0000632_green_plantlet_yield_frequency Gong_TO_MF m0586-L_
TO:0000547_primary_branch Gong_TO_MF m0681-L_Chrysoeriol_O-malonyhexoside
TO:0000531_anther_length Gong_TO_MF m0513-L_
TO:0000547_primary_branch Gong_TO_MF m0333-S_
TO:0000672_rice_bran_percentage Gong_TO_MF m1052-L_C-hexosyl-chrysoeriol_O-p-coumaroylhexoside
TO:0000434_root_activity Gong_TO_MF m0539-L_
TO:0000303_cold_tolerance Gong_TO_MF m0259-L_
TO:0000547_primary_branch Gong_TO_MF m0519-L_
TO:0000369_vegetative_growth_time Gong_TO_MF m0511-S_
TO:0000672_rice_bran_percentage Gong_TO_MF m0468-S_LPC(1-acyl_18:0)
TO:0000449_grain_yield_per_plant Gong_TO_MF m0491-L_(-)-10-Methoxyvincamedine_N-oxide
TO:0000085_leaf_rolling Gong_TO_MF m0401-L_Apigenin_C-pentoside
TO:0000344_days_to_flower Gong_TO_MF m0441-S_Isogemichalcone_B
TO:0000036_hybrid_incompatibilty Gong_TO_MF m0264-L_
TO:0000227_root_length Gong_TO_MF m0195-L_Vitamin_A
TO:0000312_nadh-dependent_glutamate_synthase_content Gong_TO_MF m0330-L_
TO:0000102_phosphorus_sensitivity Gong_TO_MF m0174-S_
TO:0000547_primary_branch Gong_TO_MF m0239-S_N2,_N2-Dimethyguanosine
TO:0000036_hybrid_incompatibilty Gong_TO_MF m0066-S_
TO:0000085_leaf_rolling Gong_TO_MF m0400-L_Apigenin_C-pentoside
TO:0000344_days_to_flower Gong_TO_MF m0656-L_di-C,C-pentosyl-apigenin
TO:0000452_leaf_area_to_spikelet_number_ratio Gong_TO_MF m0897-L_C-hexosyl-chrysin_O-feruloylhexoside
TO:0000462_gelatinization_temperature Gong_TO_MF m0038-L_
TO:0000446_leaf_drying Gong_TO_MF m0889-L_
TO:0000144_milled_rice_ratio Gong_TO_MF m0009-S_L-Glutamine
TO:0000446_leaf_drying Gong_TO_MF m0815-L_Tricin_O-hexosyl-O-hexoside
TO:0000449_grain_yield_per_plant Gong_TO_MF m0277-S_
TO:0000144_milled_rice_ratio Gong_TO_MF m0974-S_C-pentosyl-luteolin_O-hexoside
TO:0000428_callus_induction Gong_TO_MF m0515-S_
TO:0000453_panicle_tiller_ratio Gong_TO_MF m0605-L_3.,_4.,_5.-Tricetin_O-hexoside
TO:0000351_zinc_sensitivity Gong_TO_MF m1019-L_
TO:0000144_milled_rice_ratio Gong_TO_MF m0292-S_
TO:0000227_root_length Gong_TO_MF m0713-L_
TO:0000531_anther_length Gong_TO_MF m0831-L_
TO:0000088_rice_yellow_mottle_virus_resistance Gong_TO_MF m0890-L_
TO:0000632_green_plantlet_yield_frequency Gong_TO_MF m0438-L_4'-O-Methylpuerarin
TO:0000377_cooked_kernel_elongation Gong_TO_MF m0528-L_
TO:0000144_milled_rice_ratio Gong_TO_MF m0584-S_LPC(1-acyl_16:0)
TO:0000344_days_to_flower Gong_TO_MF m1003-L_Brevifolincarboxylic_acid
TO:0000344_days_to_flower Gong_TO_MF m0823-L_Tricin_4'-O-(syringyl_alcohol)ether_O-hexoside
TO:0000531_anther_length Gong_TO_MF m0900-L_C-hexosyl-apigenin_O-hexosyl-O-hexoside
TO:0000531_anther_length Gong_TO_MF m0266-L_
TO:0000586_seminal_root_length Gong_TO_MF m0107-S_
TO:0000502_KClO3_resistance Gong_TO_MF m0469-S_
TO:0000136_relative_water_content Gong_TO_MF m0297-S_Sinapoyl_O-hexoside
TO:0000227_root_length Gong_TO_MF m0446-S_Tricin_7-O-hexoside
TO:0000446_leaf_drying Gong_TO_MF m0396-L_
TO:0000547_primary_branch Gong_TO_MF m0212-S_Pregna-5,20-dien-3-ol
TO:0000430_germination_speed Gong_TO_MF m0209-S_
TO:0000449_grain_yield_per_plant Gong_TO_MF m0035-L_
TO:0000312_nadh-dependent_glutamate_synthase_content Gong_TO_MF m0910-L_C-pentosyl-chrysoeriol_O-feruloylhexoside
TO:0000466_carbon_content Gong_TO_MF m1047-L_
TO:0000136_relative_water_content Gong_TO_MF m0156-L_Thiamin
TO:0000519_rooting_depth Gong_TO_MF m0249-S_Progesterone
TO:0000383_grain_belly_percent_white Gong_TO_MF m0631-S_LPC(1-acyl_18:2)
TO:0000434_root_activity Gong_TO_MF m0893-L_
TO:0000469_days_to_maturity Gong_TO_MF m0904-L_C-hexosyl-naringenin_O-hexosyl-O-hexoside
TO:0000434_root_activity Gong_TO_MF m0834-L_3',_4',_5'-Dihydrotricetin_O-hexosyl-O-hexoside
TO:0000344_days_to_flower Gong_TO_MF m0756-L_
TO:0000344_days_to_flower Gong_TO_MF m0957-L_
TO:0000366_reproductive_growth_time Gong_TO_MF m0919-L_Kaempferol_derivative
TO:0000243_invitro_regeneration_ability Gong_TO_MF m0500-L_
TO:0000598_protein_content Gong_TO_MF m0246-L_
TO:0000531_anther_length Gong_TO_MF m0431-L_
TO:0000243_invitro_regeneration_ability Gong_TO_MF m0657-L_Tricin-O-glucoside_derivative
TO:0000014_panicle_weight Gong_TO_MF m0058-S_
TO:0000538_large_vascular_bundle_number_to_leaf_area_ratio Gong_TO_MF m0262-S_
TO:0000128_harvest_index Gong_TO_MF m0528-L_
TO:0000044_stigma_exsertion Gong_TO_MF m0944-L_
TO:0000734_grain_length Gong_TO_MF m0295-L_Kolavic_acid
TO:0000243_invitro_regeneration_ability Gong_TO_MF m0503-S_Caohuoside_D
TO:0000672_rice_bran_percentage Gong_TO_MF m0230-S_
TO:0000144_milled_rice_ratio Gong_TO_MF m0033-S_L-Glutamic_acid
TO:0000672_rice_bran_percentage Gong_TO_MF m0273-S_
TO:0000211_gel_consistency Gong_TO_MF m0161-S_
TO:0000495_chlorophyll_content Gong_TO_MF m0615-L_
TO:0000538_large_vascular_bundle_number_to_leaf_area_ratio Gong_TO_MF m0030-L_
TO:0000308_male_fertility_restoration Gong_TO_MF m0496-L_BADFG
TO:0000344_days_to_flower Gong_TO_MF m0813-L_
TO:0000144_milled_rice_ratio Gong_TO_MF m0233-S_Feruloyl_agmatine
TO:0000462_gelatinization_temperature Gong_TO_MF m0610-S_
TO:0000538_large_vascular_bundle_number_to_leaf_area_ratio Gong_TO_MF m0682-L_Cymarin
TO:0000144_milled_rice_ratio Gong_TO_MF m0706-S_C-hexosyl-C-pentosyl-apigenin
TO:0000088_rice_yellow_mottle_virus_resistance Gong_TO_MF m0545-L_C-hexosyl-methylchrysoeriol
TO:0000471_root_penetration_index Gong_TO_MF m0705-L_C-pentosyl-apigenin_O-hexoside
TO:0000430_germination_speed Gong_TO_MF m0895-L_Helonioside_B
TO:0000672_rice_bran_percentage Gong_TO_MF m0326-S_
TO:0000434_root_activity Gong_TO_MF m0750-L_
TO:0000632_green_plantlet_yield_frequency Gong_TO_MF m0550-L_
TO:0000344_days_to_flower Gong_TO_MF m0555-S_
TO:0000446_leaf_drying Gong_TO_MF m0236-S_Feruloyl_O-hexoside
TO:0000312_nadh-dependent_glutamate_synthase_content Gong_TO_MF m0843-L_Tricin_4'-O-(.-guaiacylglyceryl)_ether_O-hexoside
TO:0000538_large_vascular_bundle_number_to_leaf_area_ratio Gong_TO_MF m0695-S_Epicatechin_O-hexoside
TO:0000068_lodging_incidence Gong_TO_MF m0565-L_
TO:0000672_rice_bran_percentage Gong_TO_MF m0176-L_
TO:0000344_days_to_flower Gong_TO_MF m1036-L_
TO:0000515_relative_growth_rate Gong_TO_MF m0528-L_
TO:0000136_relative_water_content Gong_TO_MF m0528-L_
TO:0000102_phosphorus_sensitivity Gong_TO_MF m0138-S_Phytocassane_C
TO:0000672_rice_bran_percentage Gong_TO_MF m0027-S_
TO:0000429_salt_sensitivity Gong_TO_MF m0007-S_gamma-Butyrobetaine
TO:0000376_consistency_viscosity Gong_TO_MF m0286-S_
TO:0000469_days_to_maturity Gong_TO_MF m0405-S_Tricin_derivative
TO:0000632_green_plantlet_yield_frequency Gong_TO_MF m0609-L_Limocitrin_O-hexoside
TO:0000453_panicle_tiller_ratio Gong_TO_MF m0338-S_Sinapoyl_derivative
TO:0000136_relative_water_content Gong_TO_MF m0846-L_Tricin_4'-O-(.-guaiacylglyceryl)_ether_O-hexoside
TO:0000538_large_vascular_bundle_number_to_leaf_area_ratio Gong_TO_MF m0287-S_
TO:0000144_milled_rice_ratio Gong_TO_MF m0512-S_
TO:0000102_phosphorus_sensitivity Gong_TO_MF m0314-L_
TO:0000434_root_activity Gong_TO_MF m0359-L_Grevilloside_A
TO:0002662_leaf_rolloing_tolerance Gong_TO_MF m0579-L_
TO:0000227_root_length Gong_TO_MF m0841-L_
TO:0000144_milled_rice_ratio Gong_TO_MF m0225-S_
TO:0000547_primary_branch Gong_TO_MF m0749-L_
TO:0000344_days_to_flower Gong_TO_MF m0506-L_Chrysoeriol_C-hexoside
TO:0000547_primary_branch Gong_TO_MF m0139-S_12-Hydroxyarachidonic_acid
TO:0000144_milled_rice_ratio Gong_TO_MF m0537-S_
TO:0000589_grain_weight Gong_TO_MF m0064-S_
TO:0000344_days_to_flower Gong_TO_MF m0347-L_Fortimicin_KK1
TO:0000303_cold_tolerance Gong_TO_MF m0617-L_
TO:0000632_green_plantlet_yield_frequency Gong_TO_MF m0936-L_
TO:0000344_days_to_flower Gong_TO_MF m0049-S_
TO:0000243_invitro_regeneration_ability Gong_TO_MF m0275-L_
TO:0000462_gelatinization_temperature Gong_TO_MF m0207-S_
TO:0000672_rice_bran_percentage Gong_TO_MF m0489-S_
TO:0000547_primary_branch Gong_TO_MF m0475-L_Luteolin_5-O-hexoside
TO:0000469_days_to_maturity Gong_TO_MF m1042-L_Tricin_derivative
TO:0000531_anther_length Gong_TO_MF m0619-L_
TO:0000451_large_vascular_bundle_number_to_spikelet_number_ratio Gong_TO_MF m0531-S_
TO:0000068_lodging_incidence Gong_TO_MF m0487-L_
TO:0000206_leaf_angle Gong_TO_MF m0495-L_
TO:0000616_leaf_perimeter Gong_TO_MF m0283-S_Pyridoxine_O-hexoside
TO:0000462_gelatinization_temperature Gong_TO_MF m0837-L_Tricin_O-hexoside_derivative
TO:0000672_rice_bran_percentage Gong_TO_MF m0115-S_N-acetylneuraminic_acid
TO:0000102_phosphorus_sensitivity Gong_TO_MF m0552-L_
TO:0000255_sheath_blight_disease_resistance Gong_TO_MF m0528-L_
TO:0000734_grain_length Gong_TO_MF m0144-L_6,8-Dihydroxy-5,7-dimethoxycoumarin
TO:0000344_days_to_flower Gong_TO_MF m0948-L_
TO:0000088_rice_yellow_mottle_virus_resistance Gong_TO_MF m0801-L_Tricin_O-hexoside_derivative
TO:0000344_days_to_flower Gong_TO_MF m0712-L_Tricin_derivative
TO:0000434_root_activity Gong_TO_MF m0575-L_
TO:0000672_rice_bran_percentage Gong_TO_MF m0213-S_
TO:0000144_milled_rice_ratio Gong_TO_MF m0285-S_
TO:0000424_brown_planthopper_resistance Gong_TO_MF m0493-L_Glochidacuminoside_C
TO:0000136_relative_water_content Gong_TO_MF m0907-L_
TO:0000428_callus_induction Gong_TO_MF m0298-L_
TO:0000205_white-backed_planthopper_resistance Gong_TO_MF m0263-L_Hericenol_A
TO:0000144_milled_rice_ratio Gong_TO_MF m0793-S_Tricin_O-rutinoside
TO:0000369_vegetative_growth_time Gong_TO_MF m0919-L_Kaempferol_derivative
TO:0000579_root_dry_weight_to_tiller_number_ratio Gong_TO_MF m0566-L_Ursiniolide_B
TO:0000531_anther_length Gong_TO_MF m0345-S_Cyanidin_3-O-pentoside
TO:0000462_gelatinization_temperature Gong_TO_MF m0015-S_
TO:0000734_grain_length Gong_TO_MF m0845-L_Tricin_4'-O-(.-guaiacylglyceryl)_ether_O-hexoside
TO:0000144_milled_rice_ratio Gong_TO_MF m0383-S_
TO:0000344_days_to_flower Gong_TO_MF m0871-L_Tricin_O-rhamnosyl-O-malonylhexoside
TO:0000586_seminal_root_length Gong_TO_MF m0615-L_
TO:0000462_gelatinization_temperature Gong_TO_MF m1020-L_Tricin_derivative
TO:0000344_days_to_flower Gong_TO_MF m0147-L_
TO:0000211_gel_consistency Gong_TO_MF m0214-L_
TO:0000354_aluminum_sensitivity Gong_TO_MF m0546-L_O-methylChrysoeriol_O-hexoside
TO:0000538_large_vascular_bundle_number_to_leaf_area_ratio Gong_TO_MF m0092-L_D-Pantothenic_acid
TO:0000469_days_to_maturity Gong_TO_MF m0124-L_Cytidine
TO:0000344_days_to_flower Gong_TO_MF m0795-L_
TO:0000344_days_to_flower Gong_TO_MF m0612-L_
TO:0000211_gel_consistency Gong_TO_MF m0288-S_Drosophylloside
TO:0000605_H2O2_content Gong_TO_MF m0806-L_
TO:0000044_stigma_exsertion Gong_TO_MF m0596-L_
TO:0000390_grain_core_percent_white Gong_TO_MF m0319-L_
TO:0000430_germination_speed Gong_TO_MF m0508-L_Chrysoeriol_7-O-hexoside
TO:0000446_leaf_drying Gong_TO_MF m0557-L_
TO:0000243_invitro_regeneration_ability Gong_TO_MF m0283-L_Pyridoxine_O-hexoside
TO:0000672_rice_bran_percentage Gong_TO_MF m0142-S_
TO:0000102_phosphorus_sensitivity Gong_TO_MF m0250-S_Aspergillimide
TO:0000044_stigma_exsertion Gong_TO_MF m0695-L_Epicatechin_O-hexoside
TO:0000144_milled_rice_ratio Gong_TO_MF m0104-S_
TO:0000305_glutamine_synthetase_content Gong_TO_MF m0505-L_Chrysoeriol_5-O-hexoside
TO:0000659_phyllochron Gong_TO_MF m0621-S_2'',_6''-O-Diacetyloninin
TO:0000383_grain_belly_percent_white Gong_TO_MF m0632-S_LPC(1-acyl_18:2)
TO:0000102_phosphorus_sensitivity Gong_TO_MF m0621-L_2'',_6''-O-Diacetyloninin
TO:0000547_primary_branch Gong_TO_MF m0943-L_
TO:0000538_large_vascular_bundle_number_to_leaf_area_ratio Gong_TO_MF m0831-L_
TO:0000434_root_activity Gong_TO_MF m0769-L_Origalignanol
TO:0000344_days_to_flower Gong_TO_MF m0064-S_
TO:0000430_germination_speed Gong_TO_MF m0594-L_
TO:0000462_gelatinization_temperature Gong_TO_MF m0518-L_N',_N'-Coumaroyl,_Feruloylspermidine
TO:0000205_white-backed_planthopper_resistance Gong_TO_MF m0373-L_
TO:0000502_KClO3_resistance Gong_TO_MF m0620-L_
TO:0000446_leaf_drying Gong_TO_MF m0177-S_Coumaroyl_quinic_acid
TO:0000381_cracked_grain_percentage Gong_TO_MF m0506-S_Chrysoeriol_C-hexoside
TO:0000538_large_vascular_bundle_number_to_leaf_area_ratio Gong_TO_MF m0543-S_
TO:0000412_setback Gong_TO_MF m0799-L_
TO:0000632_green_plantlet_yield_frequency Gong_TO_MF m0136-L_5,_6-Bis-(1,2-dihydroxy-ethyl)-[1,4]dioxane-2,3-dione
TO:0000586_seminal_root_length Gong_TO_MF m0126-L_9alpha-Hydroxyfraxinellone
TO:0000374_breakdown_viscosity Gong_TO_MF m0676-L_
TO:0000428_callus_induction Gong_TO_MF m0684-L_
TO:0000507_osmotic_adjustment_capacity Gong_TO_MF m0156-S_Thiamin
TO:0000672_rice_bran_percentage Gong_TO_MF m0242-S_
TO:0000144_milled_rice_ratio Gong_TO_MF m0354-S_
TO:0000672_rice_bran_percentage Gong_TO_MF m0281-L_
TO:0002662_leaf_rolloing_tolerance Gong_TO_MF m0799-L_
TO:0000144_milled_rice_ratio Gong_TO_MF m0037-S_Jasminine
TO:0000452_leaf_area_to_spikelet_number_ratio Gong_TO_MF m0898-L_C-hexosyl-luteolin_O-p-coumaroylhexoside
TO:0000344_days_to_flower Gong_TO_MF m0304-L_Fructose_1,6-diphosphate
TO:0000452_leaf_area_to_spikelet_number_ratio Gong_TO_MF m0140-L_
TO:0000402_grain_width Gong_TO_MF m0744-L_
TO:0000430_germination_speed Gong_TO_MF m0182-S_Punicic_acid
TO:0000531_anther_length Gong_TO_MF m0532-S_
TO:0000430_germination_speed Gong_TO_MF m0562-S_
TO:0000390_grain_core_percent_white Gong_TO_MF m0196-L_
TO:0000672_rice_bran_percentage Gong_TO_MF m0014-S_
TO:0000453_panicle_tiller_ratio Gong_TO_MF m0170-S_sn-glycero-3-Phospho-1-inositol
TO:0000469_days_to_maturity Gong_TO_MF m0188-S_
TO:0000672_rice_bran_percentage Gong_TO_MF m0480-S_
TO:0000538_large_vascular_bundle_number_to_leaf_area_ratio Gong_TO_MF m0453-L_
TO:0000369_vegetative_growth_time Gong_TO_MF m0313-L_
TO:0000462_gelatinization_temperature Gong_TO_MF m0366-S_
LOC_Os01g70860 Gong_Wang_MF m0596-L_
LOC_Os01g52720 Gong_Wang_MF m0141-S_
LOC_Os09g09350 Gong_Wang_MF m0273-S_
LOC_Os08g05750 Gong_Wang_MF m0446-S_Tricin_7-O-hexoside
LOC_Os10g08940 Gong_Wang_MF m0739-L_di-C,C-hexosyl-apigenin_derivative
LOC_Os08g26870 Gong_Wang_MF m0806-L_
LOC_Os01g01680 Gong_Wang_MF m0022-L_L-Tyramine
LOC_Os10g30860 Gong_Wang_MF m0998-S_Guanosine
LOC_Os01g53790 Gong_Wang_MF m0447-L_Apigenin_5-O-glucoside
LOC_Os08g05750 Gong_Wang_MF m0221-S_
LOC_Os02g02890 Gong_Wang_MF m0176-L_
LOC_Os02g17380 Gong_Wang_MF m0575-L_
LOC_Os10g33730 Gong_Wang_MF m0035-L_
LOC_Os07g43370 Gong_Wang_MF m0281-L_
LOC_Os10g19080 Gong_Wang_MF m1019-L_
LOC_Os03g55776 Gong_Wang_MF m0266-L_
LOC_Os08g08586 Gong_Wang_MF m0599-L_
LOC_Os01g73514 Gong_Wang_MF m0367-S_
LOC_Os04g52730 Gong_Wang_MF m0412-S_
LOC_Os06g28630 Gong_Wang_MF m0235-L_Pareirubrine_B
LOC_Os09g15320 Gong_Wang_MF m0182-S_Punicic_acid
LOC_Os06g28630 Gong_Wang_MF m0459-S_
LOC_Os09g09350 Gong_Wang_MF m0354-S_
LOC_Os04g07280 Gong_Wang_MF m0468-S_LPC(1-acyl_18:0)
LOC_Os06g05120 Gong_Wang_MF m0170-S_sn-glycero-3-Phospho-1-inositol
LOC_Os11g32410 Gong_Wang_MF m0268-L_
LOC_Os01g55300 Gong_Wang_MF m0160-L_
LOC_Os07g01850 Gong_Wang_MF m0296-L_
LOC_Os06g28630 Gong_Wang_MF m0362-S_
LOC_Os04g41550 Gong_Wang_MF m0084-L_N-Salicyloyl-2-aminopropan-1,3-diol
LOC_Os04g07280 Gong_Wang_MF m0172-S_
LOC_Os01g74300 Gong_Wang_MF m0923-L_
LOC_Os10g22460 Gong_Wang_MF m0368-L_Harpagide
LOC_Os01g40690 Gong_Wang_MF m0912-L_C-pentosyl-chrysoeriol_O-feruloylhexoside
LOC_Os01g49529 Gong_Wang_MF m0042-S_5-Hydroxy-L-tryptophan
LOC_Os11g10480 Gong_Wang_MF m0543-S_
LOC_Os11g43900 Gong_Wang_MF m0519-L_
LOC_Os08g05750 Gong_Wang_MF m0125-S_
LOC_Os05g03900 Gong_Wang_MF m0207-S_
LOC_Os07g46780 Gong_Wang_MF m0329-L_
LOC_Os07g10480 Gong_Wang_MF m0528-L_
LOC_Os08g10320 Gong_Wang_MF m0588-L_Tricin_4'-O-(syringyl_alcohol)ether
LOC_Os03g06370 Gong_Wang_MF m0374-L_3,_5,_7-Trihydroxy-6-methoxy-4'-prenyloxyflavone
LOC_Os10g08940 Gong_Wang_MF m0813-L_
LOC_Os01g08760 Gong_Wang_MF m0502-L_
LOC_Os08g07390 Gong_Wang_MF m0875-L_C-pentosyl-apigenin_O-rutinoside
LOC_Os06g28630 Gong_Wang_MF m0874-L_C-pentosyl-apigenin_O-rutinoside
LOC_Os11g04320 Gong_Wang_MF m0396-L_
LOC_Os04g07890 Gong_Wang_MF m0061-S_
LOC_Os04g02280 Gong_Wang_MF m0141-S_
LOC_Os01g40690 Gong_Wang_MF m0477-L_Kaempferol_3-O-glucoside
LOC_Os04g47240 Gong_Wang_MF m0875-L_C-pentosyl-apigenin_O-rutinoside
LOC_Os01g65350 Gong_Wang_MF m0794-S_Tricin_O-rutinoside
LOC_Os10g08940 Gong_Wang_MF m0548-S_
LOC_Os04g07280 Gong_Wang_MF m0489-S_
LOC_Os11g04560 Gong_Wang_MF m0786-L_
LOC_Os10g08940 Gong_Wang_MF m0582-L_
LOC_Os04g31010 Gong_Wang_MF m0298-L_
LOC_Os05g45270 Gong_Wang_MF m0909-L_C-hexosyl-chrysoeriol_O-p-coumaroylhexoside
LOC_Os01g74300 Gong_Wang_MF m0545-L_C-hexosyl-methylchrysoeriol
LOC_Os08g16350 Gong_Wang_MF m0401-L_Apigenin_C-pentoside
LOC_Os06g49050 Gong_Wang_MF m0875-L_C-pentosyl-apigenin_O-rutinoside
LOC_Os07g44820 Gong_Wang_MF m1042-L_Tricin_derivative
LOC_Os04g07280 Gong_Wang_MF m0115-S_N-acetylneuraminic_acid
LOC_Os11g06720 Gong_Wang_MF m0344-S_2-Amino-1,3,4,5-eicosanetetrol
LOC_Os01g52851 Gong_Wang_MF m0508-S_Chrysoeriol_7-O-hexoside
LOC_Os10g25030 Gong_Wang_MF m0477-L_Kaempferol_3-O-glucoside
LOC_Os11g45280 Gong_Wang_MF m0486-L_
LOC_Os10g06720 Gong_Wang_MF m0562-S_
LOC_Os04g40740 Gong_Wang_MF m0371-S_Succinyladenosine
LOC_Os11g45130 Gong_Wang_MF m0076-L_L-Tryptophan
LOC_Os07g04910 Gong_Wang_MF m0712-L_Tricin_derivative
LOC_Os01g33684 Gong_Wang_MF m0347-L_Fortimicin_KK1
LOC_Os06g17440 Gong_Wang_MF m0797-L_
LOC_Os11g45280 Gong_Wang_MF m0887-L_C-hexosyl-apigenin_O-p-coumaroylhexoside
LOC_Os10g08940 Gong_Wang_MF m0304-L_Fructose_1,6-diphosphate
LOC_Os06g39330 Gong_Wang_MF m0914-L_
LOC_Os04g53660 Gong_Wang_MF m0607-L_Picramnioside_D
LOC_Os03g01940 Gong_Wang_MF m0437-S_
LOC_Os08g41500 Gong_Wang_MF m0418-L_Threonyl_carbamoyl_adenosine
LOC_Os10g08940 Gong_Wang_MF m0625-L_
LOC_Os03g50430 Gong_Wang_MF m0003-L_Choline
LOC_Os06g17440 Gong_Wang_MF m0142-S_
LOC_Os08g41850 Gong_Wang_MF m0841-L_
LOC_Os10g08940 Gong_Wang_MF m0095-L_(+)-Dehydrovomifoliol
LOC_Os10g19080 Gong_Wang_MF m0427-L_
LOC_Os04g52730 Gong_Wang_MF m0275-L_
LOC_Os01g39810 Gong_Wang_MF m0477-L_Kaempferol_3-O-glucoside
LOC_Os05g51670 Gong_Wang_MF m0157-L_8-Methoxycoumarsabin
LOC_Os02g16640 Gong_Wang_MF m0891-L_
LOC_Os01g11120 Gong_Wang_MF m0913-L_
LOC_Os10g30860 Gong_Wang_MF m0252-S_
LOC_Os03g12910 Gong_Wang_MF m0247-L_
LOC_Os10g02720 Gong_Wang_MF m1052-L_C-hexosyl-chrysoeriol_O-p-coumaroylhexoside
LOC_Os01g52851 Gong_Wang_MF m0636-L_Chryso-obtusin-O-hexoside
LOC_Os04g07280 Gong_Wang_MF m0851-L_Denin
LOC_Os01g09305 Gong_Wang_MF m0168-S_
LOC_Os10g30860 Gong_Wang_MF m0124-S_Cytidine
LOC_Os11g07450 Gong_Wang_MF m0804-L_
LOC_Os01g25320 Gong_Wang_MF m0492-L_
LOC_Os10g35490 Gong_Wang_MF m0749-L_
LOC_Os08g10320 Gong_Wang_MF m0839-L_
LOC_Os08g08120 Gong_Wang_MF m0087-L_5-Methoxy-N,_N-dimethyltryptamine
LOC_Os04g07280 Gong_Wang_MF m0393-S_LPC(1-acyl_14:1)
LOC_Os09g27970 Gong_Wang_MF m0090-S_
LOC_Os11g45280 Gong_Wang_MF m0428-S_
LOC_Os06g48300 Gong_Wang_MF m0519-S_
LOC_Os02g16640 Gong_Wang_MF m0126-L_9alpha-Hydroxyfraxinellone
LOC_Os08g29600 Gong_Wang_MF m0340-S_
LOC_Os12g32280 Gong_Wang_MF m0288-S_Drosophylloside
LOC_Os07g04690 Gong_Wang_MF m0087-L_5-Methoxy-N,_N-dimethyltryptamine
LOC_Os08g39830 Gong_Wang_MF m0241-L_
LOC_Os09g27970 Gong_Wang_MF m0822-L_Tricin_4'-O-(syringyl_alcohol)ether_O-hexoside
LOC_Os01g53710 Gong_Wang_MF m0299-L_
LOC_Os01g53790 Gong_Wang_MF m0278-L_Tricin
LOC_Os03g05520 Gong_Wang_MF m0087-L_5-Methoxy-N,_N-dimethyltryptamine
LOC_Os10g08940 Gong_Wang_MF m0144-L_6,8-Dihydroxy-5,7-dimethoxycoumarin
LOC_Os01g25189 Gong_Wang_MF m0371-S_Succinyladenosine
LOC_Os01g53790 Gong_Wang_MF m0449-S_LPC(1-acyl_16:1)
LOC_Os10g08940 Gong_Wang_MF m0723-L_Tricin_O-malonylhexoside
LOC_Os03g51910 Gong_Wang_MF m0288-S_Drosophylloside
LOC_Os07g09610 Gong_Wang_MF m0621-S_2'',_6''-O-Diacetyloninin
LOC_Os10g08940 Gong_Wang_MF m0270-S_
LOC_Os09g12790 Gong_Wang_MF m0299-L_
LOC_Os01g52851 Gong_Wang_MF m0529-S_
LOC_Os05g44210 Gong_Wang_MF m0266-L_
LOC_Os08g08586 Gong_Wang_MF m0455-L_
LOC_Os03g21270 Gong_Wang_MF m0615-L_
LOC_Os08g08586 Gong_Wang_MF m0645-L_Tricin_4'-O-(.-guaiacylglyceryl)_ether
LOC_Os06g28630 Gong_Wang_MF m0632-S_LPC(1-acyl_18:2)
LOC_Os06g49120 Gong_Wang_MF m0508-S_Chrysoeriol_7-O-hexoside
LOC_Os01g09305 Gong_Wang_MF m0102-S_
LOC_Os10g41510 Gong_Wang_MF m0508-S_Chrysoeriol_7-O-hexoside
LOC_Os11g07450 Gong_Wang_MF m0467-L_O-methylapigenin_C-hexoside
LOC_Os01g24710 Gong_Wang_MF m0837-L_Tricin_O-hexoside_derivative
LOC_Os03g06580 Gong_Wang_MF m0420-S_
LOC_Os01g09305 Gong_Wang_MF m0534-L_
LOC_Os11g07450 Gong_Wang_MF m0681-L_Chrysoeriol_O-malonyhexoside
LOC_Os01g02000 Gong_Wang_MF m0857-L_
LOC_Os07g09610 Gong_Wang_MF m0841-L_
LOC_Os03g55776 Gong_Wang_MF m0619-L_
LOC_Os03g28300 Gong_Wang_MF m0196-L_
LOC_Os09g31502 Gong_Wang_MF m0843-L_Tricin_4'-O-(.-guaiacylglyceryl)_ether_O-hexoside
LOC_Os12g17090 Gong_Wang_MF m0176-L_
LOC_Os07g04910 Gong_Wang_MF m0426-L_O-methylnaringenin_C-pentoside
LOC_Os03g51650 Gong_Wang_MF m0288-S_Drosophylloside
LOC_Os04g53230 Gong_Wang_MF m0161-S_
LOC_Os11g25160 Gong_Wang_MF m0214-L_
LOC_Os06g04380 Gong_Wang_MF m0818-L_Tricin_O-hexosyl-O-hexoside
LOC_Os06g04530 Gong_Wang_MF m0879-L_Tricin_derivative
LOC_Os03g14590 Gong_Wang_MF m0371-S_Succinyladenosine
LOC_Os01g72860 Gong_Wang_MF m0508-S_Chrysoeriol_7-O-hexoside
LOC_Os04g07280 Gong_Wang_MF m0685-L_di-C,C-pentosyl-luteolin
LOC_Os01g53790 Gong_Wang_MF m0445-S_LPC(1-acyl_16:2)
LOC_Os10g08940 Gong_Wang_MF m0756-L_
LOC_Os06g28630 Gong_Wang_MF m0885-L_C-pentosyl-apeignin_O-feruloylhexoside
LOC_Os05g28960 Gong_Wang_MF m0283-S_Pyridoxine_O-hexoside
LOC_Os07g48960 Gong_Wang_MF m0288-S_Drosophylloside
LOC_Os03g21400 Gong_Wang_MF m0508-S_Chrysoeriol_7-O-hexoside
LOC_Os07g01620 Gong_Wang_MF m0846-L_Tricin_4'-O-(.-guaiacylglyceryl)_ether_O-hexoside
LOC_Os01g73250 Gong_Wang_MF m0459-S_
LOC_Os03g38930 Gong_Wang_MF m0526-S_
LOC_Os05g42330 Gong_Wang_MF m0578-L_Tricin_5-O-hexoside
LOC_Os11g31470 Gong_Wang_MF m0141-S_
LOC_Os08g16350 Gong_Wang_MF m0379-S_
LOC_Os03g23950 Gong_Wang_MF m0508-S_Chrysoeriol_7-O-hexoside
LOC_Os03g13274 Gong_Wang_MF m0784-L_
LOC_Os01g73514 Gong_Wang_MF m0219-S_
LOC_Os10g08940 Gong_Wang_MF m0948-L_
LOC_Os03g43720 Gong_Wang_MF m0565-L_
LOC_Os10g06720 Gong_Wang_MF m0318-S_
LOC_Os08g09190 Gong_Wang_MF m0214-L_
LOC_Os08g05750 Gong_Wang_MF m0584-S_LPC(1-acyl_16:0)
LOC_Os10g08940 Gong_Wang_MF m0612-L_
LOC_Os06g05120 Gong_Wang_MF m0694-S_
LOC_Os03g12910 Gong_Wang_MF m0631-L_LPC(1-acyl_18:2)
LOC_Os10g08940 Gong_Wang_MF m0064-S_
LOC_Os03g45340 Gong_Wang_MF m0271-S_
LOC_Os06g06760 Gong_Wang_MF m0367-S_
LOC_Os05g27110 Gong_Wang_MF m0475-L_Luteolin_5-O-hexoside
LOC_Os05g03120 Gong_Wang_MF m0508-S_Chrysoeriol_7-O-hexoside
LOC_Os06g05120 Gong_Wang_MF m0201-S_
LOC_Os10g06720 Gong_Wang_MF m0812-L_
LOC_Os05g04000 Gong_Wang_MF m0138-S_Phytocassane_C
LOC_Os12g34108 Gong_Wang_MF m0192-S_
LOC_Os07g31884 Gong_Wang_MF m0212-S_Pregna-5,20-dien-3-ol
LOC_Os08g26870 Gong_Wang_MF m0448-L_
LOC_Os03g51650 Gong_Wang_MF m0353-S_
LOC_Os01g58890 Gong_Wang_MF m0875-L_C-pentosyl-apigenin_O-rutinoside
LOC_Os01g68710 Gong_Wang_MF m0271-S_
LOC_Os02g06360 Gong_Wang_MF m0080-L_Apo-9-zeaxanthinone
LOC_Os01g42280 Gong_Wang_MF m0387-S_
LOC_Os06g05120 Gong_Wang_MF m0910-L_C-pentosyl-chrysoeriol_O-feruloylhexoside
LOC_Os08g26870 Gong_Wang_MF m0907-L_
LOC_Os01g54424 Gong_Wang_MF m0508-S_Chrysoeriol_7-O-hexoside
LOC_Os01g19820 Gong_Wang_MF m0212-S_Pregna-5,20-dien-3-ol
LOC_Os07g04910 Gong_Wang_MF m1003-L_Brevifolincarboxylic_acid
LOC_Os05g49900 Gong_Wang_MF m0265-S_
LOC_Os11g04320 Gong_Wang_MF m0205-L_
LOC_Os02g46930 Gong_Wang_MF m0508-S_Chrysoeriol_7-O-hexoside
LOC_Os02g49700 Gong_Wang_MF m0508-S_Chrysoeriol_7-O-hexoside
LOC_Os09g31514 Gong_Wang_MF m0555-S_
LOC_Os07g04910 Gong_Wang_MF m0823-L_Tricin_4'-O-(syringyl_alcohol)ether_O-hexoside
LOC_Os01g53790 Gong_Wang_MF m0546-L_O-methylChrysoeriol_O-hexoside
LOC_Os03g43890 Gong_Wang_MF m0368-L_Harpagide
LOC_Os03g60530 Gong_Wang_MF m0329-L_
LOC_Os10g26570 Gong_Wang_MF m0858-L_
LOC_Os01g21610 Gong_Wang_MF m0226-L_
LOC_Os07g35540 Gong_Wang_MF m0315-L_Spinacetin
LOC_Os09g09350 Gong_Wang_MF m0076-S_L-Tryptophan
LOC_Os07g04180 Gong_Wang_MF m0519-L_
LOC_Os02g29210 Gong_Wang_MF m0734-L_3.,_4.,_5.-Tricetin_O-malonylhexoside
LOC_Os07g12890 Gong_Wang_MF m0366-S_
LOC_Os07g02540 Gong_Wang_MF m0371-S_Succinyladenosine
LOC_Os03g27590 Gong_Wang_MF m0660-L_
LOC_Os01g07590 Gong_Wang_MF m0371-S_Succinyladenosine
LOC_Os04g47550 Gong_Wang_MF m0508-S_Chrysoeriol_7-O-hexoside
LOC_Os01g68524 Gong_Wang_MF m0288-S_Drosophylloside
LOC_Os04g17660 Gong_Wang_MF m0648-L_
LOC_Os08g05470 Gong_Wang_MF m0155-L_Feruloyl_putrescine
LOC_Os09g27970 Gong_Wang_MF m0469-S_
LOC_Os03g22050 Gong_Wang_MF m0312-S_
LOC_Os06g39330 Gong_Wang_MF m0897-L_C-hexosyl-chrysin_O-feruloylhexoside
LOC_Os01g74300 Gong_Wang_MF m0484-L_Homomangiferin
LOC_Os05g36930 Gong_Wang_MF m0508-S_Chrysoeriol_7-O-hexoside
LOC_Os08g16350 Gong_Wang_MF m0195-L_Vitamin_A
LOC_Os05g42350 Gong_Wang_MF m0476-S_Luteolin_6-C-glucoside
LOC_Os03g51680 Gong_Wang_MF m0491-L_(-)-10-Methoxyvincamedine_N-oxide
LOC_Os05g39080 Gong_Wang_MF m0141-S_
LOC_Os10g40960 Gong_Wang_MF m0521-L_
LOC_Os01g53570 Gong_Wang_MF m0299-L_
LOC_Os10g40740 Gong_Wang_MF m0870-L_
LOC_Os03g10030 Gong_Wang_MF m0493-L_Glochidacuminoside_C
LOC_Os11g07450 Gong_Wang_MF m0245-L_
LOC_Os03g48626 Gong_Wang_MF m0132-S_Phytocassane_A
LOC_Os03g38330 Gong_Wang_MF m0760-L_Chrysoeriol_O-rutinoside
LOC_Os05g05330 Gong_Wang_MF m0509-L_Chrysoeriol_C-hexoside
LOC_Os02g50240 Gong_Wang_MF m0615-L_
LOC_Os09g26960 Gong_Wang_MF m0875-L_C-pentosyl-apigenin_O-rutinoside
LOC_Os01g74300 Gong_Wang_MF m0237-S_
LOC_Os01g52720 Gong_Wang_MF m0904-L_C-hexosyl-naringenin_O-hexosyl-O-hexoside
LOC_Os07g11280 Gong_Wang_MF m0268-L_
LOC_Os01g33050 Gong_Wang_MF m0043-L_Caffeic_aldehyde
LOC_Os05g42330 Gong_Wang_MF m0284-S_Tricalysiamide_B
LOC_Os01g72200 Gong_Wang_MF m0907-L_
LOC_Os10g08940 Gong_Wang_MF m0269-S_
LOC_Os04g07280 Gong_Wang_MF m0919-L_Kaempferol_derivative
LOC_Os08g05750 Gong_Wang_MF m0383-S_
LOC_Os03g19290 Gong_Wang_MF m0012-L_
LOC_Os03g52239 Gong_Wang_MF m0435-S_
LOC_Os10g02040 Gong_Wang_MF m0212-S_Pregna-5,20-dien-3-ol
LOC_Os12g29990 Gong_Wang_MF m0621-L_2'',_6''-O-Diacetyloninin
LOC_Os03g31730 Gong_Wang_MF m0891-S_
LOC_Os06g39330 Gong_Wang_MF m0472-L_
LOC_Os01g55570 Gong_Wang_MF m0875-L_C-pentosyl-apigenin_O-rutinoside
LOC_Os04g58320 Gong_Wang_MF m0201-S_
LOC_Os01g74300 Gong_Wang_MF m0724-L_C-rhamnosyl-apigenin_O-hexoside
LOC_Os10g22460 Gong_Wang_MF m0431-L_
LOC_Os10g30300 Gong_Wang_MF m0023-L_3,_4-Dihydroxybenzaldehyde
LOC_Os08g16350 Gong_Wang_MF m0400-L_Apigenin_C-pentoside
LOC_Os10g30860 Gong_Wang_MF m0416-S_
LOC_Os02g47920 Gong_Wang_MF m0247-L_
LOC_Os08g05790 Gong_Wang_MF m0288-S_Drosophylloside
LOC_Os04g07280 Gong_Wang_MF m0592-L_Tricin_4'-O-(syringyl_alcohol)ether
LOC_Os10g30860 Gong_Wang_MF m0376-S_
LOC_Os04g07280 Gong_Wang_MF m0208-S_
LOC_Os01g19940 Gong_Wang_MF m0508-S_Chrysoeriol_7-O-hexoside
LOC_Os10g30300 Gong_Wang_MF m0141-S_
LOC_Os08g30020 Gong_Wang_MF m0455-L_
LOC_Os01g74300 Gong_Wang_MF m0079-S_
LOC_Os10g18340 Gong_Wang_MF m0371-S_Succinyladenosine
LOC_Os01g43851 Gong_Wang_MF m0141-S_
LOC_Os10g06720 Gong_Wang_MF m0386-L_
LOC_Os03g13274 Gong_Wang_MF m0895-S_Helonioside_B
LOC_Os01g07260 Gong_Wang_MF m0508-S_Chrysoeriol_7-O-hexoside
LOC_Os03g30530 Gong_Wang_MF m0422-L_Aliarin
LOC_Os10g41400 Gong_Wang_MF m0296-L_
LOC_Os01g33684 Gong_Wang_MF m0597-S_
LOC_Os04g40720 Gong_Wang_MF m0141-S_
LOC_Os10g36924 Gong_Wang_MF m0375-S_
LOC_Os01g15029 Gong_Wang_MF m0043-L_Caffeic_aldehyde
LOC_Os03g19290 Gong_Wang_MF m0160-L_
LOC_Os02g46930 Gong_Wang_MF m0953-L_
LOC_Os01g13280 Gong_Wang_MF m0453-L_
LOC_Os06g28630 Gong_Wang_MF m0513-L_
LOC_Os01g08760 Gong_Wang_MF m0496-L_BADFG
LOC_Os08g08120 Gong_Wang_MF m0169-L_
LOC_Os04g07280 Gong_Wang_MF m0098-L_3-O-carbamoyl-d-mannose
LOC_Os03g15600 Gong_Wang_MF m0371-S_Succinyladenosine
LOC_Os10g33840 Gong_Wang_MF m0035-L_
LOC_Os01g46169 Gong_Wang_MF m0298-L_
LOC_Os06g02490 Gong_Wang_MF m0253-S_4-methylumbelliferyl_phenylphosphonate
LOC_Os02g02390 Gong_Wang_MF m0141-S_
LOC_Os02g32110 Gong_Wang_MF m0508-S_Chrysoeriol_7-O-hexoside
LOC_Os04g07280 Gong_Wang_MF m0271-S_
LOC_Os08g33400 Gong_Wang_MF m0345-S_Cyanidin_3-O-pentoside
LOC_Os01g74300 Gong_Wang_MF m0605-L_3.,_4.,_5.-Tricetin_O-hexoside
LOC_Os10g08940 Gong_Wang_MF m1046-L_Tricin_O-sinapoylpentoside
LOC_Os10g30860 Gong_Wang_MF m0148-S_
LOC_Os06g03676 Gong_Wang_MF m0888-L_C-hexosyl-naringenin_O-p-coumaroylhexoside
LOC_Os08g38590 Gong_Wang_MF m0944-S_
LOC_Os05g51150 Gong_Wang_MF m0015-S_
LOC_Os08g10320 Gong_Wang_MF m0283-L_Pyridoxine_O-hexoside
LOC_Os03g15600 Gong_Wang_MF m0321-S_
LOC_Os02g56320 Gong_Wang_MF m0288-S_Drosophylloside
LOC_Os10g42800 Gong_Wang_MF m0508-S_Chrysoeriol_7-O-hexoside
LOC_Os01g08760 Gong_Wang_MF m0344-L_2-Amino-1,3,4,5-eicosanetetrol
LOC_Os03g48710 Gong_Wang_MF m0155-L_Feruloyl_putrescine
LOC_Os09g27970 Gong_Wang_MF m1038-L_
LOC_Os01g58194 Gong_Wang_MF m0875-L_C-pentosyl-apigenin_O-rutinoside
LOC_Os03g06580 Gong_Wang_MF m0345-S_Cyanidin_3-O-pentoside
LOC_Os09g10340 Gong_Wang_MF m0615-L_
LOC_Os07g35540 Gong_Wang_MF m0298-L_
LOC_Os07g01620 Gong_Wang_MF m0518-L_N',_N'-Coumaroyl,_Feruloylspermidine
LOC_Os12g38850 Gong_Wang_MF m0689-L_
LOC_Os01g73540 Gong_Wang_MF m0459-S_
LOC_Os10g08940 Gong_Wang_MF m0614-L_Tricin_4'-O-(syringyl_alcohol)ether_derivative
LOC_Os07g09610 Gong_Wang_MF m0305-S_Leu-ala-gly-lys
LOC_Os03g45980 Gong_Wang_MF m0003-L_Choline
LOC_Os01g65350 Gong_Wang_MF m0418-L_Threonyl_carbamoyl_adenosine
LOC_Os06g02490 Gong_Wang_MF m0788-L_
LOC_Os01g56190 Gong_Wang_MF m0543-S_
LOC_Os01g09305 Gong_Wang_MF m0552-L_
LOC_Os10g08940 Gong_Wang_MF m0757-L_
LOC_Os01g14510 Gong_Wang_MF m0453-L_
LOC_Os06g05860 Gong_Wang_MF m0493-L_Glochidacuminoside_C
LOC_Os08g02130 Gong_Wang_MF m0907-L_
LOC_Os12g43380 Gong_Wang_MF m0477-L_Kaempferol_3-O-glucoside
LOC_Os08g10320 Gong_Wang_MF m0390-S_
LOC_Os02g50330 Gong_Wang_MF m0615-L_
LOC_Os05g05530 Gong_Wang_MF m0508-S_Chrysoeriol_7-O-hexoside
LOC_Os06g42030 Gong_Wang_MF m0897-L_C-hexosyl-chrysin_O-feruloylhexoside
LOC_Os08g05750 Gong_Wang_MF m0443-S_Apigenin_6-C-glucoside
LOC_Os04g37580 Gong_Wang_MF m0214-L_
LOC_Os06g06420 Gong_Wang_MF m0695-L_Epicatechin_O-hexoside
LOC_Os03g36960 Gong_Wang_MF m0083-L_Phosphocreatine
LOC_Os10g08940 Gong_Wang_MF m1036-L_
LOC_Os01g73514 Gong_Wang_MF m0507-S_Tenuiphenone_B
LOC_Os01g23990 Gong_Wang_MF m0214-L_
LOC_Os03g28300 Gong_Wang_MF m0349-L_5-Caffeoylquinic_acid_methyl_ester
LOC_Os06g13680 Gong_Wang_MF m0793-L_Tricin_O-rutinoside
LOC_Os03g43720 Gong_Wang_MF m0893-L_
LOC_Os08g05750 Gong_Wang_MF m0232-S_
LOC_Os01g49529 Gong_Wang_MF m0316-L_Axillarin
LOC_Os10g33730 Gong_Wang_MF m0414-S_
LOC_Os04g53660 Gong_Wang_MF m0493-L_Glochidacuminoside_C
LOC_Os08g39830 Gong_Wang_MF m0016-S_L-Leucine
LOC_Os07g35540 Gong_Wang_MF m0465-S_N,_N'-Dimesitylnonanediamide
LOC_Os06g03700 Gong_Wang_MF m0438-L_4'-O-Methylpuerarin
LOC_Os07g12890 Gong_Wang_MF m0497-S_alpha-Sorinin
LOC_Os02g17350 Gong_Wang_MF m0875-L_C-pentosyl-apigenin_O-rutinoside
LOC_Os06g12310 Gong_Wang_MF m0875-L_C-pentosyl-apigenin_O-rutinoside
LOC_Os05g08450 Gong_Wang_MF m0177-S_Coumaroyl_quinic_acid
LOC_Os06g13680 Gong_Wang_MF m0355-L_(6R,9R)-3-Oxo-alpha-ionyl-9-O-beta-glucopyranoside
LOC_Os06g18670 Gong_Wang_MF m0640-L_
LOC_Os01g08760 Gong_Wang_MF m0661-L_
LOC_Os10g36924 Gong_Wang_MF m0120-L_4-aminotetrahydrobiopterin
LOC_Os05g34260 Gong_Wang_MF m0172-S_
LOC_Os02g11705 Gong_Wang_MF m0610-S_
LOC_Os01g55720 Gong_Wang_MF m0455-L_
LOC_Os11g34910 Gong_Wang_MF m0694-L_
LOC_Os03g06730 Gong_Wang_MF m0528-L_
LOC_Os08g27840 Gong_Wang_MF m0615-L_
LOC_Os08g16350 Gong_Wang_MF m0503-S_Caohuoside_D
LOC_Os03g63680 Gong_Wang_MF m0288-S_Drosophylloside
LOC_Os11g31700 Gong_Wang_MF m0495-L_
LOC_Os06g28630 Gong_Wang_MF m0424-L_O-methylapigenin_C-pentoside
LOC_Os01g08370 Gong_Wang_MF m0493-L_Glochidacuminoside_C
LOC_Os09g37540 Gong_Wang_MF m0212-S_Pregna-5,20-dien-3-ol
LOC_Os06g18670 Gong_Wang_MF m0018-L_L-Aspartic_acid
LOC_Os10g40740 Gong_Wang_MF m0566-L_Ursiniolide_B
LOC_Os08g05320 Gong_Wang_MF m0433-S_
LOC_Os04g07280 Gong_Wang_MF m0184-L_
LOC_Os07g09610 Gong_Wang_MF m0124-L_Cytidine
LOC_Os04g07280 Gong_Wang_MF m1027-L_Rhodomyrtone
LOC_Os02g15870 Gong_Wang_MF m0615-L_
LOC_Os05g42330 Gong_Wang_MF m0586-L_
LOC_Os06g39330 Gong_Wang_MF m0763-L_di-C,C-hexosyl-luteolin
LOC_Os07g06800 Gong_Wang_MF m0120-L_4-aminotetrahydrobiopterin
LOC_Os06g05160 Gong_Wang_MF m0247-L_
LOC_Os04g52730 Gong_Wang_MF m0432-L_
LOC_Os08g39860 Gong_Wang_MF m0241-L_
LOC_Os01g08760 Gong_Wang_MF m0818-L_Tricin_O-hexosyl-O-hexoside
LOC_Os10g08940 Gong_Wang_MF m0766-L_
LOC_Os06g18670 Gong_Wang_MF m0475-L_Luteolin_5-O-hexoside
LOC_Os03g23010 Gong_Wang_MF m0314-S_
LOC_Os05g02650 Gong_Wang_MF m0295-L_Kolavic_acid
LOC_Os04g07280 Gong_Wang_MF m0230-S_
LOC_Os10g34170 Gong_Wang_MF m0875-L_C-pentosyl-apigenin_O-rutinoside
LOC_Os02g02890 Gong_Wang_MF m0680-L_
LOC_Os04g07280 Gong_Wang_MF m0075-S_
LOC_Os06g28630 Gong_Wang_MF m0406-L_Ixoside
LOC_Os04g07280 Gong_Wang_MF m0037-S_Jasminine
LOC_Os04g07280 Gong_Wang_MF m0326-S_
LOC_Os07g02540 Gong_Wang_MF m0816-L_
LOC_Os10g02930 Gong_Wang_MF m0003-L_Choline
LOC_Os10g08940 Gong_Wang_MF m0751-L_
LOC_Os10g30970 Gong_Wang_MF m0875-L_C-pentosyl-apigenin_O-rutinoside
LOC_Os03g36960 Gong_Wang_MF m0155-L_Feruloyl_putrescine
LOC_Os03g31730 Gong_Wang_MF m0262-S_
LOC_Os01g10450 Gong_Wang_MF m0493-L_Glochidacuminoside_C
LOC_Os02g16640 Gong_Wang_MF m0499-L_
LOC_Os09g27970 Gong_Wang_MF m0880-L_
LOC_Os05g39080 Gong_Wang_MF m0656-S_di-C,C-pentosyl-apigenin
LOC_Os06g28630 Gong_Wang_MF m0705-L_C-pentosyl-apigenin_O-hexoside
LOC_Os09g27970 Gong_Wang_MF m0141-S_
LOC_Os02g39700 Gong_Wang_MF m0371-S_Succinyladenosine
LOC_Os08g41500 Gong_Wang_MF m0500-L_
LOC_Os01g49330 Gong_Wang_MF m0493-L_Glochidacuminoside_C
LOC_Os01g53570 Gong_Wang_MF m0234-L_
LOC_Os01g73514 Gong_Wang_MF m0682-L_Cymarin
LOC_Os02g34990 Gong_Wang_MF m0247-L_
LOC_Os03g15840 Gong_Wang_MF m0157-L_8-Methoxycoumarsabin
LOC_Os10g30860 Gong_Wang_MF m0620-L_
LOC_Os01g53370 Gong_Wang_MF m0588-L_Tricin_4'-O-(syringyl_alcohol)ether
LOC_Os10g08940 Gong_Wang_MF m0049-S_
LOC_Os10g28030 Gong_Wang_MF m0842-L_
LOC_Os10g08940 Gong_Wang_MF m0656-L_di-C,C-pentosyl-apigenin
LOC_Os01g37280 Gong_Wang_MF m0191-S_Tianshic_acid
LOC_Os10g42190 Gong_Wang_MF m0536-L_
LOC_Os09g09350 Gong_Wang_MF m0264-L_
LOC_Os04g52730 Gong_Wang_MF m0204-L_Dibenz(a,h)anthracen-2-ol
LOC_Os06g05120 Gong_Wang_MF m0297-S_Sinapoyl_O-hexoside
LOC_Os01g54990 Gong_Wang_MF m0875-L_C-pentosyl-apigenin_O-rutinoside
LOC_Os05g02650 Gong_Wang_MF m0786-L_
LOC_Os07g04910 Gong_Wang_MF m0064-S_
LOC_Os07g15460 Gong_Wang_MF m0493-L_Glochidacuminoside_C
LOC_Os05g49900 Gong_Wang_MF m0863-L_
LOC_Os02g46930 Gong_Wang_MF m0461-L_
LOC_Os04g07280 Gong_Wang_MF m0480-S_
LOC_Os03g28300 Gong_Wang_MF m0623-L_
LOC_Os12g25180 Gong_Wang_MF m0795-L_
LOC_Os10g08940 Gong_Wang_MF m0437-S_
LOC_Os01g25320 Gong_Wang_MF m0331-L_
LOC_Os08g26870 Gong_Wang_MF m0363-L_
LOC_Os05g42330 Gong_Wang_MF m0129-S_9,10-Epoxy-18-hydroxy-octadecanoic_acid
LOC_Os10g36650 Gong_Wang_MF m0356-S_
LOC_Os03g11650 Gong_Wang_MF m0875-L_C-pentosyl-apigenin_O-rutinoside
LOC_Os03g63074 Gong_Wang_MF m0141-S_
LOC_Os04g33200 Gong_Wang_MF m0316-L_Axillarin
LOC_Os09g12790 Gong_Wang_MF m0494-L_
LOC_Os01g62900 Gong_Wang_MF m0313-L_
LOC_Os03g11550 Gong_Wang_MF m0212-S_Pregna-5,20-dien-3-ol
LOC_Os01g46060 Gong_Wang_MF m0087-L_5-Methoxy-N,_N-dimethyltryptamine
LOC_Os08g38910 Gong_Wang_MF m0212-S_Pregna-5,20-dien-3-ol
LOC_Os02g51450 Gong_Wang_MF m0493-L_Glochidacuminoside_C
LOC_Os05g48030 Gong_Wang_MF m0762-L_C-hexosyl-luteolin_O-hexoside
LOC_Os06g39330 Gong_Wang_MF m0070-L_4',_5'-Dihydropsoralen
LOC_Os01g12210 Gong_Wang_MF m0161-S_
LOC_Os05g42350 Gong_Wang_MF m0561-L_
LOC_Os01g53790 Gong_Wang_MF m0361-L_Simmondsin
LOC_Os03g43720 Gong_Wang_MF m0174-S_
LOC_Os04g07280 Gong_Wang_MF m0063-S_
LOC_Os10g30860 Gong_Wang_MF m0862-L_
LOC_Os01g60280 Gong_Wang_MF m0872-L_O-malonylhexoside_derivative
LOC_Os08g39850 Gong_Wang_MF m0528-L_
LOC_Os11g10480 Gong_Wang_MF m1010-L_Ayanin
LOC_Os11g06720 Gong_Wang_MF m0774-L_
LOC_Os03g12910 Gong_Wang_MF m0639-L_LPC(1-acyl_18:1)
LOC_Os06g39330 Gong_Wang_MF m1020-L_Tricin_derivative
LOC_Os06g39330 Gong_Wang_MF m0331-L_
LOC_Os10g40740 Gong_Wang_MF m0895-L_Helonioside_B
LOC_Os05g33500 Gong_Wang_MF m0493-L_Glochidacuminoside_C
LOC_Os06g39330 Gong_Wang_MF m0521-L_
LOC_Os11g10480 Gong_Wang_MF m0493-L_Glochidacuminoside_C
LOC_Os08g16350 Gong_Wang_MF m0279-L_Gibberellin_A15
LOC_Os07g30620 Gong_Wang_MF m0493-L_Glochidacuminoside_C
LOC_Os09g27970 Gong_Wang_MF m0060-S_
LOC_Os03g19290 Gong_Wang_MF m0642-L_
LOC_Os03g43114 Gong_Wang_MF m0209-S_
LOC_Os11g29900 Gong_Wang_MF m0926-L_C-hexosyl-chrysoeriol_O-feruloylhexoside
LOC_Os11g32410 Gong_Wang_MF m0441-S_Isogemichalcone_B
LOC_Os05g45660 Gong_Wang_MF m0508-S_Chrysoeriol_7-O-hexoside
LOC_Os10g08940 Gong_Wang_MF m0750-L_
LOC_Os01g74300 Gong_Wang_MF m0421-S_
LOC_Os03g19290 Gong_Wang_MF m0225-S_
LOC_Os09g09350 Gong_Wang_MF m0066-S_
LOC_Os03g63590 Gong_Wang_MF m0508-S_Chrysoeriol_7-O-hexoside
LOC_Os05g08450 Gong_Wang_MF m0156-L_Thiamin
LOC_Os01g33684 Gong_Wang_MF m0218-L_Quercetin
LOC_Os03g43720 Gong_Wang_MF m0450-S_Ephemeranthoside
LOC_Os01g40690 Gong_Wang_MF m0799-L_
LOC_Os03g26210 Gong_Wang_MF m0493-L_Glochidacuminoside_C
LOC_Os07g43370 Gong_Wang_MF m0647-L_
LOC_Os01g72310 Gong_Wang_MF m0316-L_Axillarin
LOC_Os06g28630 Gong_Wang_MF m0691-L_Tricin_4'-O-(.-guaiacylglyceryl)_ether_derivative
LOC_Os01g09305 Gong_Wang_MF m0068-L_Xanthoxylin
LOC_Os03g43720 Gong_Wang_MF m0354-L_
LOC_Os05g45270 Gong_Wang_MF m0273-S_
LOC_Os07g01890 Gong_Wang_MF m0828-L_
LOC_Os10g08940 Gong_Wang_MF m0957-L_
LOC_Os08g16350 Gong_Wang_MF m0610-S_
LOC_Os01g70860 Gong_Wang_MF m0199-S_Gibberellin_A53
LOC_Os01g73250 Gong_Wang_MF m0319-L_
LOC_Os10g08940 Gong_Wang_MF m0726-L_C-hexosyl-luteolin_O-pentoside
LOC_Os12g10784 Gong_Wang_MF m0158-S_
LOC_Os05g03900 Gong_Wang_MF m0272-L_
LOC_Os09g27970 Gong_Wang_MF m0123-S_
LOC_Os04g52730 Gong_Wang_MF m0695-S_Epicatechin_O-hexoside
LOC_Os03g16470 Gong_Wang_MF m0141-S_
LOC_Os10g28030 Gong_Wang_MF m0608-L_
LOC_Os06g39330 Gong_Wang_MF m0044-L_Phenylpyruvic_acid
LOC_Os10g08940 Gong_Wang_MF m0349-L_5-Caffeoylquinic_acid_methyl_ester
LOC_Os11g13420 Gong_Wang_MF m0064-S_
LOC_Os08g10320 Gong_Wang_MF m0564-L_1-O-Palmitoylhexitol
LOC_Os08g16350 Gong_Wang_MF m0577-L_Malvidin_O-hexoside
LOC_Os03g48310 Gong_Wang_MF m0212-S_Pregna-5,20-dien-3-ol
LOC_Os05g03480 Gong_Wang_MF m0329-L_
LOC_Os06g13680 Gong_Wang_MF m0021-L_Trigonelline
LOC_Os09g27970 Gong_Wang_MF m0236-S_Feruloyl_O-hexoside
LOC_Os01g73250 Gong_Wang_MF m0030-L_
LOC_Os08g29600 Gong_Wang_MF m0911-L_C-pentosyl-chrysoeriol_O-feruloylhexoside
LOC_Os10g30860 Gong_Wang_MF m0284-L_Tricalysiamide_B
LOC_Os03g57070 Gong_Wang_MF m0479-S_
LOC_Os08g16350 Gong_Wang_MF m0100-L_
LOC_Os06g02490 Gong_Wang_MF m0210-S_
LOC_Os03g43720 Gong_Wang_MF m0537-S_
LOC_Os01g49529 Gong_Wang_MF m0403-L_
LOC_Os01g26174 Gong_Wang_MF m0353-S_
LOC_Os10g05088 Gong_Wang_MF m0914-L_
LOC_Os01g20120 Gong_Wang_MF m0508-S_Chrysoeriol_7-O-hexoside
LOC_Os07g29640 Gong_Wang_MF m0587-S_
LOC_Os06g28630 Gong_Wang_MF m0899-L_C-hexosyl-apigenin_O-caffeoylhexoside
LOC_Os02g46930 Gong_Wang_MF m0240-L_
LOC_Os06g05430 Gong_Wang_MF m0064-S_
LOC_Os06g06420 Gong_Wang_MF m0944-L_
LOC_Os06g34070 Gong_Wang_MF m0212-S_Pregna-5,20-dien-3-ol
LOC_Os08g05750 Gong_Wang_MF m0512-S_
LOC_Os05g45270 Gong_Wang_MF m0357-S_
LOC_Os08g08586 Gong_Wang_MF m0845-L_Tricin_4'-O-(.-guaiacylglyceryl)_ether_O-hexoside
LOC_Os12g36860 Gong_Wang_MF m0845-S_Tricin_4'-O-(.-guaiacylglyceryl)_ether_O-hexoside
LOC_Os10g33840 Gong_Wang_MF m0818-L_Tricin_O-hexosyl-O-hexoside
LOC_Os01g21610 Gong_Wang_MF m0875-L_C-pentosyl-apigenin_O-rutinoside
LOC_Os10g33840 Gong_Wang_MF m0277-S_
LOC_Os06g13680 Gong_Wang_MF m0043-L_Caffeic_aldehyde
LOC_Os06g39330 Gong_Wang_MF m0926-L_C-hexosyl-chrysoeriol_O-feruloylhexoside
LOC_Os11g14950 Gong_Wang_MF m0875-L_C-pentosyl-apigenin_O-rutinoside
LOC_Os11g37130 Gong_Wang_MF m0818-L_Tricin_O-hexosyl-O-hexoside
LOC_Os03g23010 Gong_Wang_MF m0508-S_Chrysoeriol_7-O-hexoside
LOC_Os10g19080 Gong_Wang_MF m0064-S_
LOC_Os11g45130 Gong_Wang_MF m0815-L_Tricin_O-hexosyl-O-hexoside
LOC_Os06g28630 Gong_Wang_MF m0477-L_Kaempferol_3-O-glucoside
LOC_Os04g07280 Gong_Wang_MF m0471-S_
LOC_Os10g06720 Gong_Wang_MF m0508-L_Chrysoeriol_7-O-hexoside
LOC_Os05g01240 Gong_Wang_MF m0450-S_Ephemeranthoside
LOC_Os06g18670 Gong_Wang_MF m0556-L_O-methylQuercetin_O-hexoside
LOC_Os01g62900 Gong_Wang_MF m0141-S_
LOC_Os05g07890 Gong_Wang_MF m0821-L_Tricin_4'-O-(syringyl_alcohol)ether_O-hexoside
LOC_Os10g33840 Gong_Wang_MF m0870-L_
LOC_Os03g22740 Gong_Wang_MF m0371-S_Succinyladenosine
LOC_Os10g40740 Gong_Wang_MF m0192-S_
LOC_Os04g52730 Gong_Wang_MF m0831-L_
LOC_Os08g10320 Gong_Wang_MF m0603-L_
LOC_Os01g58194 Gong_Wang_MF m0442-L_Apigenin_8-C-glucoside
LOC_Os07g14530 Gong_Wang_MF m0875-L_C-pentosyl-apigenin_O-rutinoside
LOC_Os12g37710 Gong_Wang_MF m0141-S_
LOC_Os06g39330 Gong_Wang_MF m0004-L_L-Serine
LOC_Os03g43720 Gong_Wang_MF m0139-S_12-Hydroxyarachidonic_acid
LOC_Os04g07280 Gong_Wang_MF m0531-S_
LOC_Os10g08940 Gong_Wang_MF m0078-L_Sattabacin
LOC_Os03g28300 Gong_Wang_MF m0220-L_
LOC_Os05g42330 Gong_Wang_MF m0936-L_
LOC_Os03g20020 Gong_Wang_MF m0477-L_Kaempferol_3-O-glucoside
LOC_Os07g06800 Gong_Wang_MF m0038-L_
LOC_Os05g49910 Gong_Wang_MF m0214-L_
LOC_Os11g34910 Gong_Wang_MF m0345-S_Cyanidin_3-O-pentoside
LOC_Os01g66640 Gong_Wang_MF m0247-L_
LOC_Os01g40094 Gong_Wang_MF m0003-L_Choline
LOC_Os01g52730 Gong_Wang_MF m0247-L_
LOC_Os04g34270 Gong_Wang_MF m0092-L_D-Pantothenic_acid
LOC_Os10g08940 Gong_Wang_MF m0645-S_Tricin_4'-O-(.-guaiacylglyceryl)_ether
LOC_Os10g08940 Gong_Wang_MF m0871-L_Tricin_O-rhamnosyl-O-malonylhexoside
LOC_Os08g05750 Gong_Wang_MF m0528-L_
LOC_Os10g08940 Gong_Wang_MF m0930-L_Tricin_O-malonylhexoside_derivative
LOC_Os03g06370 Gong_Wang_MF m0875-L_C-pentosyl-apigenin_O-rutinoside
LOC_Os10g37640 Gong_Wang_MF m0898-L_C-hexosyl-luteolin_O-p-coumaroylhexoside
LOC_Os07g02250 Gong_Wang_MF m0619-L_
LOC_Os04g45170 Gong_Wang_MF m0418-L_Threonyl_carbamoyl_adenosine
LOC_Os05g51150 Gong_Wang_MF m0233-S_Feruloyl_agmatine
LOC_Os07g01620 Gong_Wang_MF m0821-L_Tricin_4'-O-(syringyl_alcohol)ether_O-hexoside
LOC_Os01g72310 Gong_Wang_MF m0913-L_
LOC_Os01g10504 Gong_Wang_MF m1018-L_
LOC_Os09g12790 Gong_Wang_MF m0488-L_
LOC_Os06g28630 Gong_Wang_MF m0868-L_
LOC_Os11g45130 Gong_Wang_MF m0559-L_
LOC_Os01g09670 Gong_Wang_MF m0297-S_Sinapoyl_O-hexoside
LOC_Os11g31700 Gong_Wang_MF m0392-S_Peonidin_3-O-glucoside_
LOC_Os03g31730 Gong_Wang_MF m0209-S_
LOC_Os01g74300 Gong_Wang_MF m0342-L_Sucrose
LOC_Os10g08940 Gong_Wang_MF m0965-L_
LOC_Os08g05750 Gong_Wang_MF m0338-S_Sinapoyl_derivative
LOC_Os06g05120 Gong_Wang_MF m0239-S_N2,_N2-Dimethyguanosine
LOC_Os03g61810 Gong_Wang_MF m0508-S_Chrysoeriol_7-O-hexoside
LOC_Os10g06720 Gong_Wang_MF m0456-S_
LOC_Os07g41170 Gong_Wang_MF m0373-L_
LOC_Os06g39330 Gong_Wang_MF m0547-S_
LOC_Os09g16760 Gong_Wang_MF m0329-L_
LOC_Os11g45130 Gong_Wang_MF m0428-S_
LOC_Os11g10310 Gong_Wang_MF m0493-L_Glochidacuminoside_C
LOC_Os03g30530 Gong_Wang_MF m0112-L_Coumaroyl_putrescine
LOC_Os06g39690 Gong_Wang_MF m0329-L_
LOC_Os03g13560 Gong_Wang_MF m0372-S_LPC(1-acyl_12:1)
LOC_Os01g72049 Gong_Wang_MF m0316-L_Axillarin
LOC_Os06g39330 Gong_Wang_MF m0481-L_Eriodictyol_C-hexoside
LOC_Os06g18670 Gong_Wang_MF m0550-L_
LOC_Os02g02890 Gong_Wang_MF m0767-L_
LOC_Os06g28630 Gong_Wang_MF m0244-S_Kievitone
LOC_Os01g40690 Gong_Wang_MF m0943-L_
LOC_Os08g26870 Gong_Wang_MF m0746-L_
LOC_Os07g05390 Gong_Wang_MF m0621-L_2'',_6''-O-Diacetyloninin
LOC_Os03g13274 Gong_Wang_MF m0551-S_
LOC_Os10g35490 Gong_Wang_MF m0212-S_Pregna-5,20-dien-3-ol
LOC_Os03g31730 Gong_Wang_MF m0194-S_
LOC_Os03g13730 Gong_Wang_MF m0348-S_
LOC_Os01g72310 Gong_Wang_MF m0889-L_
LOC_Os05g49880 Gong_Wang_MF m0247-L_
LOC_Os07g43370 Gong_Wang_MF m0185-S_
LOC_Os11g06720 Gong_Wang_MF m0087-L_5-Methoxy-N,_N-dimethyltryptamine
LOC_Os01g34610 Gong_Wang_MF m0141-S_
LOC_Os01g60530 Gong_Wang_MF m0506-S_Chrysoeriol_C-hexoside
LOC_Os01g53790 Gong_Wang_MF m0741-L_C-pentosyl-chrysoeriol_O-hexoside
LOC_Os11g47210 Gong_Wang_MF m0508-S_Chrysoeriol_7-O-hexoside
LOC_Os11g45280 Gong_Wang_MF m0302-L_6-Prenylnaringenin
LOC_Os01g33684 Gong_Wang_MF m0332-L_
LOC_Os01g40690 Gong_Wang_MF m0720-L_Maysin
LOC_Os07g30950 Gong_Wang_MF m0747-L_
LOC_Os11g07450 Gong_Wang_MF m0324-L_
LOC_Os03g43720 Gong_Wang_MF m0405-L_Tricin_derivative
LOC_Os01g58890 Gong_Wang_MF m0182-S_Punicic_acid
LOC_Os11g07450 Gong_Wang_MF m0520-L_Edgeworoside_C
LOC_Os01g17070 Gong_Wang_MF m0188-S_
LOC_Os06g48750 Gong_Wang_MF m0161-S_
LOC_Os07g02540 Gong_Wang_MF m0314-L_
LOC_Os10g33840 Gong_Wang_MF m0817-L_Tricin_O-hexosyl-O-hexoside
LOC_Os03g50860 Gong_Wang_MF m0212-S_Pregna-5,20-dien-3-ol
LOC_Os04g07280 Gong_Wang_MF m0519-S_
LOC_Os04g41550 Gong_Wang_MF m0786-L_
LOC_Os11g45295 Gong_Wang_MF m0875-L_C-pentosyl-apigenin_O-rutinoside
LOC_Os01g53570 Gong_Wang_MF m0032-L_L-Lysine
LOC_Os01g74300 Gong_Wang_MF m0285-S_
LOC_Os03g21270 Gong_Wang_MF m0312-S_
LOC_Os10g22460 Gong_Wang_MF m0806-L_
LOC_Os02g02890 Gong_Wang_MF m0579-L_
LOC_Os02g01790 Gong_Wang_MF m0329-L_
LOC_Os04g54330 Gong_Wang_MF m0508-S_Chrysoeriol_7-O-hexoside
LOC_Os11g45290 Gong_Wang_MF m0669-L_
LOC_Os05g06430 Gong_Wang_MF m0875-L_C-pentosyl-apigenin_O-rutinoside
LOC_Os01g33684 Gong_Wang_MF m0429-L_
LOC_Os05g42330 Gong_Wang_MF m0136-L_5,_6-Bis-(1,2-dihydroxy-ethyl)-[1,4]dioxane-2,3-dione
LOC_Os01g01302 Gong_Wang_MF m0161-S_
LOC_Os08g10320 Gong_Wang_MF m0295-S_Kolavic_acid
LOC_Os06g05120 Gong_Wang_MF m0706-S_C-hexosyl-C-pentosyl-apigenin
LOC_Os08g16350 Gong_Wang_MF m0740-L_Cyanidin_3-O-rutinoside
LOC_Os01g41630 Gong_Wang_MF m0477-L_Kaempferol_3-O-glucoside
LOC_Os02g49840 Gong_Wang_MF m0875-L_C-pentosyl-apigenin_O-rutinoside
LOC_Os04g24165 Gong_Wang_MF m0371-S_Succinyladenosine
LOC_Os11g37200 Gong_Wang_MF m0138-S_Phytocassane_C
LOC_Os09g27970 Gong_Wang_MF m0802-L_
LOC_Os01g21610 Gong_Wang_MF m0589-L_Polypodine_B
LOC_Os07g01250 Gong_Wang_MF m0875-L_C-pentosyl-apigenin_O-rutinoside
LOC_Os10g08940 Gong_Wang_MF m0417-L_
LOC_Os08g16350 Gong_Wang_MF m0745-L_
LOC_Os10g30860 Gong_Wang_MF m0511-S_
LOC_Os06g02490 Gong_Wang_MF m0991-L_4,_7,_10-Trioxa-1,13-tridecanediamine
LOC_Os01g14510 Gong_Wang_MF m0371-L_Succinyladenosine
LOC_Os01g24710 Gong_Wang_MF m0214-L_
LOC_Os11g07450 Gong_Wang_MF m0440-S_
LOC_Os05g03174 Gong_Wang_MF m0214-L_
LOC_Os06g39330 Gong_Wang_MF m0242-S_
LOC_Os10g21020 Gong_Wang_MF m0286-S_
LOC_Os07g35540 Gong_Wang_MF m0644-L_Tricin_4'-O-(.-guaiacylglyceryl)_ether
LOC_Os08g10320 Gong_Wang_MF m0056-L_
LOC_Os06g05120 Gong_Wang_MF m0587-S_
LOC_Os10g08940 Gong_Wang_MF m0779-L_di-C,C-hexosyl-chrysoeriol
LOC_Os04g07280 Gong_Wang_MF m0213-S_
LOC_Os10g08940 Gong_Wang_MF m0892-L_C-hexosyl-naringenin_O-p-coumaroylhexoside
LOC_Os06g02490 Gong_Wang_MF m0777-L_Acteoside
LOC_Os03g48626 Gong_Wang_MF m0107-S_
LOC_Os06g05120 Gong_Wang_MF m0028-S_DL-alpha,epsilon-Diaminopimelic_acid
LOC_Os04g07280 Gong_Wang_MF m0047-S_Myristic_acid
LOC_Os10g08940 Gong_Wang_MF m0734-L_3.,_4.,_5.-Tricetin_O-malonylhexoside
LOC_Os03g12910 Gong_Wang_MF m0963-L_
LOC_Os08g44650 Gong_Wang_MF m0161-S_
LOC_Os03g23950 Gong_Wang_MF m0769-L_Origalignanol
LOC_Os03g04260 Gong_Wang_MF m0434-L_
LOC_Os08g14660 Gong_Wang_MF m0288-S_Drosophylloside
LOC_Os08g44230 Gong_Wang_MF m0762-L_C-hexosyl-luteolin_O-hexoside
LOC_Os06g28630 Gong_Wang_MF m0617-L_
LOC_Os01g74450 Gong_Wang_MF m0329-L_
LOC_Os03g51680 Gong_Wang_MF m0164-L_Apigenin
LOC_Os03g27590 Gong_Wang_MF m0025-S_
LOC_Os05g33300 Gong_Wang_MF m0373-L_
LOC_Os06g05120 Gong_Wang_MF m0190-S_
LOC_Os11g07450 Gong_Wang_MF m0508-S_Chrysoeriol_7-O-hexoside
LOC_Os04g55800 Gong_Wang_MF m0212-S_Pregna-5,20-dien-3-ol
LOC_Os01g06270 Gong_Wang_MF m0507-S_Tenuiphenone_B
LOC_Os06g05120 Gong_Wang_MF m1040-S_
LOC_Os04g07280 Gong_Wang_MF m0966-L_C-hexosyl-apigenin_O-hexosyl-O-hexosyl-O-hexoside
LOC_Os12g42860 Gong_Wang_MF m0875-L_C-pentosyl-apigenin_O-rutinoside
LOC_Os08g10320 Gong_Wang_MF m0140-L_
LOC_Os09g31514 Gong_Wang_MF m0495-L_
LOC_Os03g43720 Gong_Wang_MF m0609-L_Limocitrin_O-hexoside
LOC_Os04g52730 Gong_Wang_MF m0080-L_Apo-9-zeaxanthinone
LOC_Os09g27970 Gong_Wang_MF m0206-L_Hexane-1,_5-diol_O-hexoside
LOC_Os06g13680 Gong_Wang_MF m0395-S_
LOC_Os08g39860 Gong_Wang_MF m0009-S_L-Glutamine
LOC_Os12g01540 Gong_Wang_MF m0249-S_Progesterone
LOC_Os08g15040 Gong_Wang_MF m0872-L_O-malonylhexoside_derivative
LOC_Os03g28300 Gong_Wang_MF m0002-S_L-Asparagine
LOC_Os03g48710 Gong_Wang_MF m0027-S_
LOC_Os06g03560 Gong_Wang_MF m0558-L_Selgin_O-hexoside
LOC_Os09g12790 Gong_Wang_MF m0539-L_
LOC_Os05g42330 Gong_Wang_MF m0256-L_
LOC_Os10g30860 Gong_Wang_MF m0557-L_
LOC_Os11g34910 Gong_Wang_MF m0289-L_Gibberellin_A12
LOC_Os11g04320 Gong_Wang_MF m0407-L_
LOC_Os01g73514 Gong_Wang_MF m0250-S_Aspergillimide
LOC_Os09g16760 Gong_Wang_MF m0388-L_Kadethrin
LOC_Os08g05750 Gong_Wang_MF m0676-S_
LOC_Os01g40690 Gong_Wang_MF m0286-S_
LOC_Os04g52730 Gong_Wang_MF m0493-L_Glochidacuminoside_C
LOC_Os11g07450 Gong_Wang_MF m0672-L_LPC(1-acyl_20:4)
LOC_Os01g55570 Gong_Wang_MF m0360-L_
LOC_Os12g42860 Gong_Wang_MF m0834-L_3',_4',_5'-Dihydrotricetin_O-hexosyl-O-hexoside
LOC_Os01g73250 Gong_Wang_MF m0433-S_
LOC_Os09g09350 Gong_Wang_MF m0793-S_Tricin_O-rutinoside
LOC_Os06g39330 Gong_Wang_MF m0762-L_C-hexosyl-luteolin_O-hexoside
LOC_Os08g16350 Gong_Wang_MF m0621-L_2'',_6''-O-Diacetyloninin
LOC_Os07g35540 Gong_Wang_MF m0505-L_Chrysoeriol_5-O-hexoside
LOC_Os07g12890 Gong_Wang_MF m0858-L_
LOC_Os06g17440 Gong_Wang_MF m0183-S_
LOC_Os12g01540 Gong_Wang_MF m0288-S_Drosophylloside
LOC_Os06g28630 Gong_Wang_MF m0156-S_Thiamin
LOC_Os10g08940 Gong_Wang_MF m0506-L_Chrysoeriol_C-hexoside
LOC_Os01g09305 Gong_Wang_MF m0783-L_
LOC_Os01g73250 Gong_Wang_MF m0549-S_
LOC_Os02g10860 Gong_Wang_MF m0331-L_
LOC_Os06g44840 Gong_Wang_MF m0212-S_Pregna-5,20-dien-3-ol
LOC_Os05g03900 Gong_Wang_MF m0713-L_
LOC_Os10g42900 Gong_Wang_MF m0637-L_
LOC_Os10g30860 Gong_Wang_MF m1047-L_
LOC_Os05g28960 Gong_Wang_MF m0490-S_
LOC_Os08g29600 Gong_Wang_MF m0873-L_C-pentosyl-apigenin_O-caffeoylhexoside
LOC_Os05g04000 Gong_Wang_MF m0043-L_Caffeic_aldehyde
LOC_Os04g30210 Gong_Wang_MF m0353-S_
LOC_Os01g61044 Gong_Wang_MF m0288-S_Drosophylloside
LOC_Os05g03900 Gong_Wang_MF m0007-S_gamma-Butyrobetaine
LOC_Os04g07280 Gong_Wang_MF m0058-S_
LOC_Os06g03676 Gong_Wang_MF m0288-S_Drosophylloside
LOC_Os10g33840 Gong_Wang_MF m0544-S_
LOC_Os01g03549 Gong_Wang_MF m0138-S_Phytocassane_C
LOC_Os03g27590 Gong_Wang_MF m0528-L_
LOC_Os06g03676 Gong_Wang_MF m0664-L_
LOC_Os04g17050 Gong_Wang_MF m0380-S_
LOC_Os06g03700 Gong_Wang_MF m1007-L_
LOC_Os01g74300 Gong_Wang_MF m0963-L_
LOC_Os02g21750 Gong_Wang_MF m0212-S_Pregna-5,20-dien-3-ol
LOC_Os06g13680 Gong_Wang_MF m0487-L_
LOC_Os04g07280 Gong_Wang_MF m0384-L_
LOC_Os06g06420 Gong_Wang_MF m0789-L_
LOC_Os01g49529 Gong_Wang_MF m0251-S_
LOC_Os10g07210 Gong_Wang_MF m0875-L_C-pentosyl-apigenin_O-rutinoside
LOC_Os03g06370 Gong_Wang_MF m0959-L_
LOC_Os08g41500 Gong_Wang_MF m0246-L_
LOC_Os05g03530 Gong_Wang_MF m0520-L_Edgeworoside_C
LOC_Os03g62670 Gong_Wang_MF m0212-S_Pregna-5,20-dien-3-ol
LOC_Os06g18670 Gong_Wang_MF m0352-L_
LOC_Os03g43720 Gong_Wang_MF m0323-S_
LOC_Os03g20020 Gong_Wang_MF m0744-L_
LOC_Os09g33520 Gong_Wang_MF m0528-L_
LOC_Os07g35540 Gong_Wang_MF m0821-L_Tricin_4'-O-(syringyl_alcohol)ether_O-hexoside
LOC_Os04g52730 Gong_Wang_MF m0485-S_
LOC_Os05g35340 Gong_Wang_MF m0508-S_Chrysoeriol_7-O-hexoside
LOC_Os10g06720 Gong_Wang_MF m0594-L_
LOC_Os02g02890 Gong_Wang_MF m0045-S_L-Phenylalanine
LOC_Os12g36860 Gong_Wang_MF m0508-S_Chrysoeriol_7-O-hexoside
LOC_Os10g33840 Gong_Wang_MF m0474-L_Cyanidin_3-O-glucoside
LOC_Os07g04910 Gong_Wang_MF m1028-L_
LOC_Os01g74300 Gong_Wang_MF m0175-S_
LOC_Os05g08450 Gong_Wang_MF m0288-S_Drosophylloside
LOC_Os06g17440 Gong_Wang_MF m0203-S_
LOC_Os11g14570 Gong_Wang_MF m0508-S_Chrysoeriol_7-O-hexoside
LOC_Os02g46930 Gong_Wang_MF m0942-L_
LOC_Os12g38730 Gong_Wang_MF m0418-L_Threonyl_carbamoyl_adenosine
LOC_Os10g08940 Gong_Wang_MF m0795-L_
LOC_Os08g10320 Gong_Wang_MF m0420-S_
LOC_Os06g03560 Gong_Wang_MF m0963-L_
LOC_Os03g19760 Gong_Wang_MF m0214-L_
LOC_Os01g74300 Gong_Wang_MF m0673-L_
LOC_Os08g16350 Gong_Wang_MF m0918-L_
LOC_Os11g45280 Gong_Wang_MF m0022-L_L-Tyramine
LOC_Os04g55800 Gong_Wang_MF m0193-L_
LOC_Os11g41710 Gong_Wang_MF m1040-S_
LOC_Os04g31070 Gong_Wang_MF m0141-S_
LOC_Os03g30530 Gong_Wang_MF m0057-L_5-Sulfanyl-1-pentanesulfonamide
LOC_Os01g40690 Gong_Wang_MF m0439-S_
LOC_Os01g53790 Gong_Wang_MF m0760-S_Chrysoeriol_O-rutinoside
LOC_Os01g72310 Gong_Wang_MF m0405-S_Tricin_derivative
LOC_Os01g28450 Gong_Wang_MF m0345-S_Cyanidin_3-O-pentoside
LOC_Os08g14770 Gong_Wang_MF m0141-S_
LOC_Os06g05120 Gong_Wang_MF m0413-S_
LOC_Os01g72870 Gong_Wang_MF m0348-S_
LOC_Os09g31031 Gong_Wang_MF m0907-L_
LOC_Os03g17174 Gong_Wang_MF m0875-L_C-pentosyl-apigenin_O-rutinoside
LOC_Os03g01940 Gong_Wang_MF m0646-S_
LOC_Os08g33820 Gong_Wang_MF m0043-L_Caffeic_aldehyde
LOC_Os03g28300 Gong_Wang_MF m0900-L_C-hexosyl-apigenin_O-hexosyl-O-hexoside
LOC_Os03g04260 Gong_Wang_MF m1018-L_
LOC_Os03g13274 Gong_Wang_MF m0101-L_Sinapic_acid
LOC_Os02g21750 Gong_Wang_MF m0333-S_
LOC_Os04g07280 Gong_Wang_MF m0071-S_"2-Oxo-4-hydroxy-4-carboxy-5-ureidoimidazoleOHCU"
LOC_Os05g48750 Gong_Wang_MF m0371-S_Succinyladenosine
LOC_Os03g04260 Gong_Wang_MF m0684-L_
LOC_Os11g04320 Gong_Wang_MF m0212-S_Pregna-5,20-dien-3-ol
LOC_Os10g08940 Gong_Wang_MF m0147-L_
LOC_Os08g39370 Gong_Wang_MF m0161-S_
LOC_Os10g08940 Gong_Wang_MF m0676-L_
LOC_Os02g58480 Gong_Wang_MF m0423-L_Daidzein_O-hexoside
LOC_Os05g03900 Gong_Wang_MF m0532-S_
LOC_Os03g04470 Gong_Wang_MF m0331-L_
LOC_Os12g10784 Gong_Wang_MF m0496-L_BADFG
LOC_Os08g29600 Gong_Wang_MF m0928-L_
LOC_Os01g66890 Gong_Wang_MF m0898-L_C-hexosyl-luteolin_O-p-coumaroylhexoside
LOC_Os02g50240 Gong_Wang_MF m0955-L_
LOC_Os01g33684 Gong_Wang_MF m0898-L_C-hexosyl-luteolin_O-p-coumaroylhexoside
LOC_Os01g21610 Gong_Wang_MF m0359-L_Grevilloside_A
LOC_Os10g08940 Gong_Wang_MF m0460-L_
LOC_Os09g09350 Gong_Wang_MF m0687-L_
LOC_Os07g11150 Gong_Wang_MF m0387-S_
LOC_Os01g34620 Gong_Wang_MF m0467-S_O-methylapigenin_C-hexoside
LOC_Os01g01720 Gong_Wang_MF m0875-L_C-pentosyl-apigenin_O-rutinoside
LOC_Os10g30860 Gong_Wang_MF m0134-S_
LOC_Os01g21610 Gong_Wang_MF m0530-S_
LOC_Os04g52730 Gong_Wang_MF m0657-L_Tricin-O-glucoside_derivative
LOC_Os06g28630 Gong_Wang_MF m0631-S_LPC(1-acyl_18:2)
LOC_Os03g48710 Gong_Wang_MF m0835-L_Picramnioside_F
LOC_Os01g74300 Gong_Wang_MF m0466-S_
LOC_Os04g07280 Gong_Wang_MF m0535-S_
LOC_Os01g05650 Gong_Wang_MF m0933-L_
LOC_Os04g01780 Gong_Wang_MF m0875-L_C-pentosyl-apigenin_O-rutinoside
LOC_Os06g28630 Gong_Wang_MF m0401-S_Apigenin_C-pentoside
LOC_Os07g44820 Gong_Wang_MF m0143-S_
LOC_Os01g36950 Gong_Wang_MF m0264-L_
LOC_Os08g41850 Gong_Wang_MF m0520-L_Edgeworoside_C
LOC_Os03g16430 Gong_Wang_MF m0178-S_
LOC_Os04g52730 Gong_Wang_MF m0467-S_O-methylapigenin_C-hexoside
LOC_Os10g08940 Gong_Wang_MF m0878-L_
LOC_Os06g17440 Gong_Wang_MF m0238-S_
LOC_Os07g09610 Gong_Wang_MF m0121-L_(2R,3S,4R,5S,6S)-7-nitroheptane-1,2,3,4,5,6-hexol
LOC_Os03g19290 Gong_Wang_MF m0014-S_
LOC_Os10g33840 Gong_Wang_MF m0515-S_
LOC_Os04g07280 Gong_Wang_MF m0478-L_Luteolin_7-O-glucoside
LOC_Os08g29600 Gong_Wang_MF m0811-L_
LOC_Os03g51680 Gong_Wang_MF m0872-L_O-malonylhexoside_derivative
LOC_Os08g10320 Gong_Wang_MF m0282-L_Zinolol
LOC_Os01g13060 Gong_Wang_MF m0855-L_
LOC_Os03g43720 Gong_Wang_MF m0933-L_
LOC_Os05g11260 Gong_Wang_MF m0464-S_
LOC_Os07g01850 Gong_Wang_MF m0422-L_Aliarin
LOC_Os01g53790 Gong_Wang_MF m0444-L_Apigenin_7-O-glucoside
LOC_Os11g07450 Gong_Wang_MF m0307-S_
LOC_Os09g38670 Gong_Wang_MF m0933-L_
LOC_Os11g45280 Gong_Wang_MF m0601-S_Phellodensin_F
LOC_Os08g07840 Gong_Wang_MF m0493-L_Glochidacuminoside_C
LOC_Os01g74300 Gong_Wang_MF m0715-L_
LOC_Os01g73514 Gong_Wang_MF m0287-S_
LOC_Os03g48626 Gong_Wang_MF m0615-L_
LOC_Os07g01850 Gong_Wang_MF m0330-L_
LOC_Os08g10320 Gong_Wang_MF m0592-S_Tricin_4'-O-(syringyl_alcohol)ether
LOC_Os05g05330 Gong_Wang_MF m0890-L_
LOC_Os02g58480 Gong_Wang_MF m0418-L_Threonyl_carbamoyl_adenosine
LOC_Os08g39600 Gong_Wang_MF m0141-S_
LOC_Os11g10480 Gong_Wang_MF m0377-L_
LOC_Os07g46852 Gong_Wang_MF m0508-S_Chrysoeriol_7-O-hexoside
LOC_Os02g46930 Gong_Wang_MF m1001-S_
LOC_Os04g52730 Gong_Wang_MF m0303-S_
LOC_Os10g08940 Gong_Wang_MF m0686-L_di-C,C-pentosyl-luteolin
LOC_Os10g39930 Gong_Wang_MF m0371-S_Succinyladenosine
LOC_Os06g05120 Gong_Wang_MF m0153-S_
LOC_Os08g10320 Gong_Wang_MF m0212-L_Pregna-5,20-dien-3-ol
LOC_Os10g02720 Gong_Wang_MF m0672-S_LPC(1-acyl_20:4)
LOC_Os05g06430 Gong_Wang_MF m0104-S_
LOC_Os03g28300 Gong_Wang_MF m0702-L_
LOC_Os11g39130 Gong_Wang_MF m0461-L_
LOC_Os09g19750 Gong_Wang_MF m0354-L_
LOC_Os11g24590 Gong_Wang_MF m0880-L_
LOC_Os08g05750 Gong_Wang_MF m0292-S_
LOC_Os09g23340 Gong_Wang_MF m0528-L_
LOC_Os01g13060 Gong_Wang_MF m0479-S_
LOC_Os05g07940 Gong_Wang_MF m0212-S_Pregna-5,20-dien-3-ol
LOC_Os01g19820 Gong_Wang_MF m0925-L_
LOC_Os01g73250 Gong_Wang_MF m0259-L_
LOC_Os01g06270 TO_Wang_MF TO:0000547_primary_branch
LOC_Os01g54424 TO_Wang_MF TO:0000531_anther_length
LOC_Os03g15600 TO_Wang_MF TO:0000502_KClO3_resistance
LOC_Os03g13274 TO_Wang_MF TO:0000325_soluble_protein_content
LOC_Os03g05520 TO_Wang_MF TO:0000547_primary_branch
LOC_Os10g02720 TO_Wang_MF TO:0000094_basal_root_thickness
LOC_Os02g49700 TO_Wang_MF TO:0000734_grain_length
LOC_Os11g07450 TO_Wang_MF TO:0000305_glutamine_synthetase_content
LOC_Os03g36960 TO_Wang_MF TO:0000104_chalkiness_of_endosperm
LOC_Os10g35490 TO_Wang_MF TO:0000547_primary_branch
LOC_Os01g46060 TO_Wang_MF TO:0000502_KClO3_resistance
LOC_Os01g33050 TO_Wang_MF TO:0000102_phosphorus_sensitivity
LOC_Os03g06580 TO_Wang_MF TO:0000531_anther_length
LOC_Os01g42280 TO_Wang_MF TO:0000672_rice_bran_percentage
LOC_Os02g11705 TO_Wang_MF TO:0000428_callus_induction
LOC_Os01g11120 TO_Wang_MF TO:0000531_anther_length
LOC_Os05g05330 TO_Wang_MF TO:0000344_days_to_flower
LOC_Os03g48710 TO_Wang_MF TO:0000538_large_vascular_bundle_number_to_leaf_area_ratio
LOC_Os07g11150 TO_Wang_MF TO:0000036_hybrid_incompatibilty
LOC_Os04g58320 TO_Wang_MF TO:0000014_panicle_weight
LOC_Os10g36924 TO_Wang_MF TO:0000402_grain_width
LOC_Os03g30530 TO_Wang_MF TO:0000374_breakdown_viscosity
LOC_Os04g17050 TO_Wang_MF TO:0000469_days_to_maturity
LOC_Os03g31730 TO_Wang_MF TO:0000233_root_volume
LOC_Os10g30970 TO_Wang_MF TO:0000424_brown_planthopper_resistance
LOC_Os02g34990 TO_Wang_MF TO:0000531_anther_length
LOC_Os11g45280 TO_Wang_MF TO:0000605_H2O2_content
LOC_Os10g30300 TO_Wang_MF TO:0000044_stigma_exsertion
LOC_Os08g38590 TO_Wang_MF TO:0000434_root_activity
LOC_Os04g02280 TO_Wang_MF TO:0000502_KClO3_resistance
LOC_Os01g72049 TO_Wang_MF TO:0000579_root_dry_weight_to_tiller_number_ratio
LOC_Os05g07890 TO_Wang_MF TO:0000448_filled_grain_percentage
LOC_Os10g30860 TO_Wang_MF TO:0000467_cell_membrane_stability
LOC_Os07g11280 TO_Wang_MF TO:0000344_days_to_flower
LOC_Os12g37710 TO_Wang_MF TO:0000502_KClO3_resistance
LOC_Os11g39130 TO_Wang_MF TO:0000453_panicle_tiller_ratio
LOC_Os10g42800 TO_Wang_MF TO:0000547_primary_branch
LOC_Os08g15040 TO_Wang_MF TO:0000517_relative_shoot_elongation_under_submergence
LOC_Os10g08940 TO_Wang_MF TO:0000093_root_pulling_force
LOC_Os07g41170 TO_Wang_MF TO:0000625_spikelet_density
LOC_Os06g48300 TO_Wang_MF TO:0000651_flour_color
LOC_Os12g38850 TO_Wang_MF TO:0000205_white-backed_planthopper_resistance
LOC_Os08g05750 TO_Wang_MF TO:0000144_milled_rice_ratio
LOC_Os01g39810 TO_Wang_MF TO:0000390_grain_core_percent_white
LOC_Os10g02040 TO_Wang_MF TO:0000547_primary_branch
LOC_Os11g06720 TO_Wang_MF TO:0000094_basal_root_thickness
LOC_Os10g33730 TO_Wang_MF TO:0000616_leaf_perimeter
LOC_Os07g04910 TO_Wang_MF TO:0000344_days_to_flower
LOC_Os01g43851 TO_Wang_MF TO:0000453_panicle_tiller_ratio
LOC_Os05g04000 TO_Wang_MF TO:0000102_phosphorus_sensitivity
LOC_Os01g65350 TO_Wang_MF TO:0000416_embryosac_abortion
LOC_Os05g08450 TO_Wang_MF TO:0000136_relative_water_content
LOC_Os07g04910 TO_Wang_MF TO:0000471_root_penetration_index
LOC_Os05g11260 TO_Wang_MF TO:0000616_leaf_perimeter
LOC_Os08g14660 TO_Wang_MF TO:0000014_panicle_weight
LOC_Os02g21750 TO_Wang_MF TO:0000421_pollen_fertility
LOC_Os10g02930 TO_Wang_MF TO:0000469_days_to_maturity
LOC_Os08g41850 TO_Wang_MF TO:0000090_penetrated_root_thickness
LOC_Os02g06360 TO_Wang_MF TO:0000544_mesocotyl_length
LOC_Os01g09305 TO_Wang_MF TO:0000102_phosphorus_sensitivity
LOC_Os11g24590 TO_Wang_MF TO:0000502_KClO3_resistance
LOC_Os06g06420 TO_Wang_MF TO:0000044_stigma_exsertion
LOC_Os07g48960 TO_Wang_MF TO:0000651_flour_color
LOC_Os07g12890 TO_Wang_MF TO:0000036_hybrid_incompatibilty
LOC_Os03g51680 TO_Wang_MF TO:0000449_grain_yield_per_plant
LOC_Os11g37130 TO_Wang_MF TO:0000452_leaf_area_to_spikelet_number_ratio
LOC_Os06g28630 TO_Wang_MF TO:0000170_elongation_ability
LOC_Os11g10310 TO_Wang_MF TO:0000469_days_to_maturity
LOC_Os07g01250 TO_Wang_MF TO:0000434_root_activity
LOC_Os08g14770 TO_Wang_MF TO:0000531_anther_length
LOC_Os01g55570 TO_Wang_MF TO:0000557_secondary_branch
LOC_Os10g36650 TO_Wang_MF TO:0000616_leaf_perimeter
LOC_Os12g25180 TO_Wang_MF TO:0000344_days_to_flower
LOC_Os05g01240 TO_Wang_MF TO:0000093_root_pulling_force
LOC_Os07g02540 TO_Wang_MF TO:0000452_leaf_area_to_spikelet_number_ratio
LOC_Os09g12790 TO_Wang_MF TO:0000734_grain_length
LOC_Os01g25320 TO_Wang_MF TO:0000068_lodging_incidence
LOC_Os04g31010 TO_Wang_MF TO:0000303_cold_tolerance
LOC_Os01g60530 TO_Wang_MF TO:0000227_root_length
LOC_Os07g46852 TO_Wang_MF TO:0000434_root_activity
LOC_Os03g52239 TO_Wang_MF TO:0000672_rice_bran_percentage
LOC_Os05g03530 TO_Wang_MF TO:0000227_root_length
LOC_Os07g02250 TO_Wang_MF TO:0000538_large_vascular_bundle_number_to_leaf_area_ratio
LOC_Os01g70860 TO_Wang_MF TO:0000641_primary_branch_length
LOC_Os03g48626 TO_Wang_MF TO:0000586_seminal_root_length
LOC_Os05g03480 TO_Wang_MF TO:0000211_gel_consistency
LOC_Os11g07450 TO_Wang_MF TO:0000412_setback
LOC_Os07g01850 TO_Wang_MF TO:0000369_vegetative_growth_time
LOC_Os01g53790 TO_Wang_MF TO:0000632_green_plantlet_yield_frequency
LOC_Os06g39330 TO_Wang_MF TO:0000452_leaf_area_to_spikelet_number_ratio
LOC_Os01g37280 TO_Wang_MF TO:0000538_large_vascular_bundle_number_to_leaf_area_ratio
LOC_Os07g01890 TO_Wang_MF TO:0000369_vegetative_growth_time
LOC_Os09g33520 TO_Wang_MF TO:0000377_cooked_kernel_elongation
LOC_Os10g08940 TO_Wang_MF TO:0000344_days_to_flower
LOC_Os11g32410 TO_Wang_MF TO:0000344_days_to_flower
LOC_Os08g02130 TO_Wang_MF TO:0000344_days_to_flower
LOC_Os01g74300 TO_Wang_MF TO:0000255_sheath_blight_disease_resistance
LOC_Os01g72860 TO_Wang_MF TO:0000434_root_activity
LOC_Os08g10320 TO_Wang_MF TO:0000495_chlorophyll_content
LOC_Os07g04910 TO_Wang_MF TO:0000224_iron_sensitivity
LOC_Os01g01720 TO_Wang_MF TO:0000557_secondary_branch
LOC_Os01g01302 TO_Wang_MF TO:0000452_leaf_area_to_spikelet_number_ratio
LOC_Os06g05860 TO_Wang_MF TO:0000211_gel_consistency
LOC_Os07g30950 TO_Wang_MF TO:0000430_germination_speed
LOC_Os11g41710 TO_Wang_MF TO:0000616_leaf_perimeter
LOC_Os06g28630 TO_Wang_MF TO:0000383_grain_belly_percent_white
LOC_Os01g36950 TO_Wang_MF TO:0000036_hybrid_incompatibilty
LOC_Os03g06370 TO_Wang_MF TO:0000424_brown_planthopper_resistance
LOC_Os12g01540 TO_Wang_MF TO:0000586_seminal_root_length
LOC_Os04g30210 TO_Wang_MF TO:0000531_anther_length
LOC_Os02g49840 TO_Wang_MF TO:0000507_osmotic_adjustment_capacity
LOC_Os08g09190 TO_Wang_MF TO:0000211_gel_consistency
LOC_Os11g45295 TO_Wang_MF TO:0000531_anther_length
LOC_Os03g27590 TO_Wang_MF TO:0000104_chalkiness_of_endosperm
LOC_Os03g31730 TO_Wang_MF TO:0000589_grain_weight
LOC_Os06g03560 TO_Wang_MF TO:0000547_primary_branch
LOC_Os04g55800 TO_Wang_MF TO:0000538_large_vascular_bundle_number_to_leaf_area_ratio
LOC_Os04g07280 TO_Wang_MF TO:0000632_green_plantlet_yield_frequency
LOC_Os03g11550 TO_Wang_MF TO:0000538_large_vascular_bundle_number_to_leaf_area_ratio
LOC_Os03g57070 TO_Wang_MF TO:0000547_primary_branch
LOC_Os08g05790 TO_Wang_MF TO:0000531_anther_length
LOC_Os08g08120 TO_Wang_MF TO:0000446_leaf_drying
LOC_Os07g09610 TO_Wang_MF TO:0000659_phyllochron
LOC_Os01g34610 TO_Wang_MF TO:0000469_days_to_maturity
LOC_Os09g37540 TO_Wang_MF TO:0000547_primary_branch
LOC_Os11g13420 TO_Wang_MF TO:0000344_days_to_flower
LOC_Os09g09350 TO_Wang_MF TO:0000036_hybrid_incompatibilty
LOC_Os04g24165 TO_Wang_MF TO:0000434_root_activity
LOC_Os05g45660 TO_Wang_MF TO:0000672_rice_bran_percentage
LOC_Os08g39860 TO_Wang_MF TO:0000088_rice_yellow_mottle_virus_resistance
LOC_Os10g21020 TO_Wang_MF TO:0000303_cold_tolerance
LOC_Os08g39830 TO_Wang_MF TO:0000088_rice_yellow_mottle_virus_resistance
LOC_Os03g48626 TO_Wang_MF TO:0000516_relative_root_length
LOC_Os05g33300 TO_Wang_MF TO:0000411_grain_length_to_width_ratio
LOC_Os10g06720 TO_Wang_MF TO:0000096_ratooning_ability
LOC_Os07g04910 TO_Wang_MF TO:0000515_relative_growth_rate
LOC_Os02g46930 TO_Wang_MF TO:0000434_root_activity
LOC_Os09g31514 TO_Wang_MF TO:0000446_leaf_drying
LOC_Os01g08760 TO_Wang_MF TO:0000428_callus_induction
LOC_Os08g07390 TO_Wang_MF TO:0000672_rice_bran_percentage
LOC_Os03g10030 TO_Wang_MF TO:0000538_large_vascular_bundle_number_to_leaf_area_ratio
LOC_Os11g10480 TO_Wang_MF TO:0000538_large_vascular_bundle_number_to_leaf_area_ratio
LOC_Os01g17070 TO_Wang_MF TO:0000469_days_to_maturity
LOC_Os03g63074 TO_Wang_MF TO:0000531_anther_length
LOC_Os09g10340 TO_Wang_MF TO:0000411_grain_length_to_width_ratio
LOC_Os08g33400 TO_Wang_MF TO:0000531_anther_length
LOC_Os01g24710 TO_Wang_MF TO:0000430_germination_speed
LOC_Os05g49880 TO_Wang_MF TO:0000538_large_vascular_bundle_number_to_leaf_area_ratio
LOC_Os09g38670 TO_Wang_MF TO:0000547_primary_branch
LOC_Os07g09610 TO_Wang_MF TO:0000336_total_amylase_activity
LOC_Os08g29600 TO_Wang_MF TO:0000430_germination_speed
LOC_Os01g12210 TO_Wang_MF TO:0000211_gel_consistency
LOC_Os08g41850 TO_Wang_MF TO:0000227_root_length
LOC_Os10g22460 TO_Wang_MF TO:0000531_anther_length
LOC_Os02g10860 TO_Wang_MF TO:0000452_leaf_area_to_spikelet_number_ratio
LOC_Os07g14530 TO_Wang_MF TO:0000446_leaf_drying
LOC_Os04g07280 TO_Wang_MF TO:0000451_large_vascular_bundle_number_to_spikelet_number_ratio
LOC_Os10g40960 TO_Wang_MF TO:0000547_primary_branch
LOC_Os02g49840 TO_Wang_MF TO:0000402_grain_width
LOC_Os01g53710 TO_Wang_MF TO:0000434_root_activity
LOC_Os11g14570 TO_Wang_MF TO:0000672_rice_bran_percentage
LOC_Os01g52851 TO_Wang_MF TO:0000547_primary_branch
LOC_Os11g14950 TO_Wang_MF TO:0000434_root_activity
LOC_Os02g02390 TO_Wang_MF TO:0000136_relative_water_content
LOC_Os07g31884 TO_Wang_MF TO:0000538_large_vascular_bundle_number_to_leaf_area_ratio
LOC_Os05g44210 TO_Wang_MF TO:0000531_anther_length
LOC_Os03g26210 TO_Wang_MF TO:0000531_anther_length
LOC_Os06g17440 TO_Wang_MF TO:0000672_rice_bran_percentage
LOC_Os08g26870 TO_Wang_MF TO:0000102_phosphorus_sensitivity
LOC_Os09g15320 TO_Wang_MF TO:0000517_relative_shoot_elongation_under_submergence
LOC_Os01g66890 TO_Wang_MF TO:0000211_gel_consistency
LOC_Os10g40740 TO_Wang_MF TO:0000376_consistency_viscosity
LOC_Os10g05088 TO_Wang_MF TO:0000222_head_rice
LOC_Os02g58480 TO_Wang_MF TO:0000538_large_vascular_bundle_number_to_leaf_area_ratio
LOC_Os01g03549 TO_Wang_MF TO:0000734_grain_length
LOC_Os07g46780 TO_Wang_MF TO:0000279_root_weight
LOC_Os12g32280 TO_Wang_MF TO:0000094_basal_root_thickness
LOC_Os06g06760 TO_Wang_MF TO:0000453_panicle_tiller_ratio
LOC_Os04g52730 TO_Wang_MF TO:0000243_invitro_regeneration_ability
LOC_Os11g43900 TO_Wang_MF TO:0000547_primary_branch
LOC_Os01g62900 TO_Wang_MF TO:0000502_KClO3_resistance
LOC_Os01g54990 TO_Wang_MF TO:0000402_grain_width
LOC_Os08g38910 TO_Wang_MF TO:0000538_large_vascular_bundle_number_to_leaf_area_ratio
LOC_Os01g66640 TO_Wang_MF TO:0000102_phosphorus_sensitivity
LOC_Os10g06720 TO_Wang_MF TO:0000269_100-grain_weight
LOC_Os03g43720 TO_Wang_MF TO:0000547_primary_branch
LOC_Os08g05320 TO_Wang_MF TO:0000462_gelatinization_temperature
LOC_Os05g48750 TO_Wang_MF TO:0000211_gel_consistency
LOC_Os06g04530 TO_Wang_MF TO:0000044_stigma_exsertion
LOC_Os01g40690 TO_Wang_MF TO:0000068_lodging_incidence
LOC_Os06g49050 TO_Wang_MF TO:0000402_grain_width
LOC_Os04g47550 TO_Wang_MF TO:0000547_primary_branch
LOC_Os01g08370 TO_Wang_MF TO:0000538_large_vascular_bundle_number_to_leaf_area_ratio
LOC_Os02g32110 TO_Wang_MF TO:0000547_primary_branch
LOC_Os03g43890 TO_Wang_MF TO:0000303_cold_tolerance
LOC_Os03g51650 TO_Wang_MF TO:0000104_chalkiness_of_endosperm
LOC_Os11g29900 TO_Wang_MF TO:0000344_days_to_flower
LOC_Os03g21400 TO_Wang_MF TO:0000547_primary_branch
LOC_Os03g50430 TO_Wang_MF TO:0000469_days_to_maturity
LOC_Os02g47920 TO_Wang_MF TO:0000538_large_vascular_bundle_number_to_leaf_area_ratio
LOC_Os02g50330 TO_Wang_MF TO:0000586_seminal_root_length
LOC_Os10g05088 TO_Wang_MF TO:0000344_days_to_flower
LOC_Os01g07590 TO_Wang_MF TO:0000502_KClO3_resistance
LOC_Os12g36860 TO_Wang_MF TO:0000547_primary_branch
LOC_Os03g23010 TO_Wang_MF TO:0000344_days_to_flower
LOC_Os02g15870 TO_Wang_MF TO:0000734_grain_length
LOC_Os12g43380 TO_Wang_MF TO:0000531_anther_length
LOC_Os05g36930 TO_Wang_MF TO:0000547_primary_branch
LOC_Os10g26570 TO_Wang_MF TO:0000538_large_vascular_bundle_number_to_leaf_area_ratio
LOC_Os10g39930 TO_Wang_MF TO:0000502_KClO3_resistance
LOC_Os04g41550 TO_Wang_MF TO:0000044_stigma_exsertion
LOC_Os05g07940 TO_Wang_MF TO:0000547_primary_branch
LOC_Os01g49330 TO_Wang_MF TO:0000538_large_vascular_bundle_number_to_leaf_area_ratio
LOC_Os08g33820 TO_Wang_MF TO:0000211_gel_consistency
LOC_Os01g74450 TO_Wang_MF TO:0000279_root_weight
LOC_Os01g56190 TO_Wang_MF TO:0000446_leaf_drying
LOC_Os11g47210 TO_Wang_MF TO:0000547_primary_branch
LOC_Os11g34910 TO_Wang_MF TO:0000617_colored_grain_percentage
LOC_Os03g22050 TO_Wang_MF TO:0000446_leaf_drying
LOC_Os12g42860 TO_Wang_MF TO:0000434_root_activity
LOC_Os09g26960 TO_Wang_MF TO:0000102_phosphorus_sensitivity
LOC_Os11g31700 TO_Wang_MF TO:0000344_days_to_flower
LOC_Os03g13730 TO_Wang_MF TO:0000538_large_vascular_bundle_number_to_leaf_area_ratio
LOC_Os07g44820 TO_Wang_MF TO:0000366_reproductive_growth_time
LOC_Os06g03676 TO_Wang_MF TO:0000376_consistency_viscosity
LOC_Os10g33840 TO_Wang_MF TO:0000308_male_fertility_restoration
LOC_Os04g33200 TO_Wang_MF TO:0000446_leaf_drying
LOC_Os01g08760 TO_Wang_MF TO:0000205_white-backed_planthopper_resistance
LOC_Os06g49120 TO_Wang_MF TO:0000547_primary_branch
LOC_Os08g05470 TO_Wang_MF TO:0000211_gel_consistency
LOC_Os07g15460 TO_Wang_MF TO:0000538_large_vascular_bundle_number_to_leaf_area_ratio
LOC_Os11g37200 TO_Wang_MF TO:0000044_stigma_exsertion
LOC_Os01g58194 TO_Wang_MF TO:0000434_root_activity
LOC_Os10g41400 TO_Wang_MF TO:0000424_brown_planthopper_resistance
LOC_Os03g45980 TO_Wang_MF TO:0000531_anther_length
LOC_Os03g60530 TO_Wang_MF TO:0000279_root_weight
LOC_Os01g25189 TO_Wang_MF TO:0000502_KClO3_resistance
LOC_Os05g27110 TO_Wang_MF TO:0000547_primary_branch
LOC_Os06g48750 TO_Wang_MF TO:0000211_gel_consistency
LOC_Os05g03900 TO_Wang_MF TO:0000429_salt_sensitivity
LOC_Os05g06430 TO_Wang_MF TO:0000448_filled_grain_percentage
LOC_Os06g05120 TO_Wang_MF TO:0000616_leaf_perimeter
LOC_Os01g72310 TO_Wang_MF TO:0000446_leaf_drying
LOC_Os10g34170 TO_Wang_MF TO:0000434_root_activity
LOC_Os05g48030 TO_Wang_MF TO:0000469_days_to_maturity
LOC_Os01g72310 TO_Wang_MF TO:0000661_tiller_bud_dormancy
LOC_Os01g01680 TO_Wang_MF TO:0000428_callus_induction
LOC_Os09g27970 TO_Wang_MF TO:0000094_basal_root_thickness
LOC_Os10g25030 TO_Wang_MF TO:0000531_anther_length
LOC_Os05g03120 TO_Wang_MF TO:0000547_primary_branch
LOC_Os03g63680 TO_Wang_MF TO:0000502_KClO3_resistance
LOC_Os11g04560 TO_Wang_MF TO:0000451_large_vascular_bundle_number_to_spikelet_number_ratio
LOC_Os03g31730 TO_Wang_MF TO:0000312_nadh-dependent_glutamate_synthase_content
LOC_Os10g07210 TO_Wang_MF TO:0000430_germination_speed
LOC_Os01g40094 TO_Wang_MF TO:0000531_anther_length
LOC_Os08g39850 TO_Wang_MF TO:0000448_filled_grain_percentage
LOC_Os03g21270 TO_Wang_MF TO:0000519_rooting_depth
LOC_Os04g52730 TO_Wang_MF TO:0000538_large_vascular_bundle_number_to_leaf_area_ratio
LOC_Os06g12310 TO_Wang_MF TO:0000434_root_activity
LOC_Os07g43370 TO_Wang_MF TO:0000672_rice_bran_percentage
LOC_Os01g13280 TO_Wang_MF TO:0000605_H2O2_content
LOC_Os03g51910 TO_Wang_MF TO:0000344_days_to_flower
LOC_Os01g52730 TO_Wang_MF TO:0000538_large_vascular_bundle_number_to_leaf_area_ratio
LOC_Os10g06720 TO_Wang_MF TO:0000430_germination_speed
LOC_Os05g45270 TO_Wang_MF TO:0000434_root_activity
LOC_Os06g03700 TO_Wang_MF TO:0000424_brown_planthopper_resistance
LOC_Os01g10504 TO_Wang_MF TO:0000205_white-backed_planthopper_resistance
LOC_Os05g51150 TO_Wang_MF TO:0000096_ratooning_ability
LOC_Os04g37580 TO_Wang_MF TO:0000211_gel_consistency
LOC_Os01g40690 TO_Wang_MF TO:0000390_grain_core_percent_white
LOC_Os11g07450 TO_Wang_MF TO:0000085_leaf_rolling
LOC_Os01g72870 TO_Wang_MF TO:0000538_large_vascular_bundle_number_to_leaf_area_ratio
LOC_Os03g16470 TO_Wang_MF TO:0000502_KClO3_resistance
LOC_Os02g01790 TO_Wang_MF TO:0000351_zinc_sensitivity
LOC_Os08g05750 TO_Wang_MF TO:0000462_gelatinization_temperature
LOC_Os06g13680 TO_Wang_MF TO:0000211_gel_consistency
LOC_Os08g39600 TO_Wang_MF TO:0000531_anther_length
LOC_Os07g04180 TO_Wang_MF TO:0000452_leaf_area_to_spikelet_number_ratio
LOC_Os03g21270 TO_Wang_MF TO:0000411_grain_length_to_width_ratio
LOC_Os03g20020 TO_Wang_MF TO:0000531_anther_length
LOC_Os03g48626 TO_Wang_MF TO:0000576_culm_length
LOC_Os05g33500 TO_Wang_MF TO:0000538_large_vascular_bundle_number_to_leaf_area_ratio
LOC_Os06g28630 TO_Wang_MF TO:0000291_carbohydrate_content
LOC_Os11g07450 TO_Wang_MF TO:0000547_primary_branch
LOC_Os05g08450 TO_Wang_MF TO:0000453_panicle_tiller_ratio
LOC_Os12g17090 TO_Wang_MF TO:0000303_cold_tolerance
LOC_Os01g14510 TO_Wang_MF TO:0000538_large_vascular_bundle_number_to_leaf_area_ratio
LOC_Os06g28630 TO_Wang_MF TO:0000598_protein_content
LOC_Os02g56320 TO_Wang_MF TO:0000211_gel_consistency
LOC_Os04g40740 TO_Wang_MF TO:0000094_basal_root_thickness
LOC_Os01g68710 TO_Wang_MF TO:0000672_rice_bran_percentage
LOC_Os06g05430 TO_Wang_MF TO:0000344_days_to_flower
LOC_Os11g31470 TO_Wang_MF TO:0000502_KClO3_resistance
LOC_Os10g30860 TO_Wang_MF TO:0000466_carbon_content
LOC_Os05g35340 TO_Wang_MF TO:0000547_primary_branch
LOC_Os10g42900 TO_Wang_MF TO:0000467_cell_membrane_stability
LOC_Os04g54330 TO_Wang_MF TO:0000547_primary_branch
LOC_Os03g04260 TO_Wang_MF TO:0000205_white-backed_planthopper_resistance
LOC_Os03g43114 TO_Wang_MF TO:0000448_filled_grain_percentage
LOC_Os08g30020 TO_Wang_MF TO:0000211_gel_consistency
LOC_Os09g23340 TO_Wang_MF TO:0000547_primary_branch
LOC_Os09g31031 TO_Wang_MF TO:0000672_rice_bran_percentage
LOC_Os01g26174 TO_Wang_MF TO:0000616_leaf_perimeter
LOC_Os03g50860 TO_Wang_MF TO:0000547_primary_branch
LOC_Os01g72200 TO_Wang_MF TO:0000205_white-backed_planthopper_resistance
LOC_Os03g63590 TO_Wang_MF TO:0000531_anther_length
LOC_Os06g44840 TO_Wang_MF TO:0000547_primary_branch
LOC_Os09g16760 TO_Wang_MF TO:0000547_primary_branch
LOC_Os03g62670 TO_Wang_MF TO:0000547_primary_branch
LOC_Os11g25160 TO_Wang_MF TO:0000211_gel_consistency
LOC_Os03g45340 TO_Wang_MF TO:0000672_rice_bran_percentage
LOC_Os02g51450 TO_Wang_MF TO:0000538_large_vascular_bundle_number_to_leaf_area_ratio
LOC_Os12g38730 TO_Wang_MF TO:0000449_grain_yield_per_plant
LOC_Os01g01720 TO_Wang_MF TO:0000434_root_activity
LOC_Os05g03900 TO_Wang_MF TO:0000532_apiculus_hair_length
LOC_Os01g65350 TO_Wang_MF TO:0000502_KClO3_resistance
LOC_Os03g48310 TO_Wang_MF TO:0000538_large_vascular_bundle_number_to_leaf_area_ratio
LOC_Os05g03174 TO_Wang_MF TO:0000211_gel_consistency
LOC_Os01g13060 TO_Wang_MF TO:0000102_phosphorus_sensitivity
LOC_Os07g04690 TO_Wang_MF TO:0000369_vegetative_growth_time
LOC_Os01g53370 TO_Wang_MF TO:0000136_relative_water_content
LOC_Os01g19820 TO_Wang_MF TO:0000547_primary_branch
LOC_Os10g28030 TO_Wang_MF TO:0000589_grain_weight
LOC_Os06g02490 TO_Wang_MF TO:0000205_white-backed_planthopper_resistance
LOC_Os05g34260 TO_Wang_MF TO:0000448_filled_grain_percentage
LOC_Os05g02650 TO_Wang_MF TO:0000734_grain_length
LOC_Os06g34070 TO_Wang_MF TO:0000547_primary_branch
LOC_Os01g09670 TO_Wang_MF TO:0000136_relative_water_content
LOC_Os07g29640 TO_Wang_MF TO:0000136_relative_water_content
LOC_Os01g10450 TO_Wang_MF TO:0000538_large_vascular_bundle_number_to_leaf_area_ratio
LOC_Os04g31070 TO_Wang_MF TO:0000502_KClO3_resistance
LOC_Os01g41630 TO_Wang_MF TO:0000531_anther_length
LOC_Os08g07840 TO_Wang_MF TO:0000538_large_vascular_bundle_number_to_leaf_area_ratio
LOC_Os01g73540 TO_Wang_MF TO:0000531_anther_length
LOC_Os09g31502 TO_Wang_MF TO:0000088_rice_yellow_mottle_virus_resistance
LOC_Os07g35540 TO_Wang_MF TO:0000510_penetrated_to_total_root_ratio
LOC_Os03g19760 TO_Wang_MF TO:0000547_primary_branch
LOC_Os01g73250 TO_Wang_MF TO:0000538_large_vascular_bundle_number_to_leaf_area_ratio
LOC_Os12g29990 TO_Wang_MF TO:0000616_leaf_perimeter
LOC_Os03g04470 TO_Wang_MF TO:0000211_gel_consistency
LOC_Os04g34270 TO_Wang_MF TO:0000538_large_vascular_bundle_number_to_leaf_area_ratio
LOC_Os10g33840 TO_Wang_MF TO:0000175_bacterial_blight_disease_resistance
LOC_Os02g16640 TO_Wang_MF TO:0000068_lodging_incidence
LOC_Os10g41510 TO_Wang_MF TO:0000547_primary_branch
LOC_Os01g23990 TO_Wang_MF TO:0000502_KClO3_resistance
LOC_Os07g35540 TO_Wang_MF TO:0002662_leaf_rolloing_tolerance
LOC_Os08g10320 TO_Wang_MF TO:0000377_cooked_kernel_elongation
LOC_Os10g06720 TO_Wang_MF TO:0000354_aluminum_sensitivity
LOC_Os03g48626 TO_Wang_MF TO:0000249_leaf_senescence
LOC_Os01g54990 TO_Wang_MF TO:0000434_root_activity
LOC_Os01g70860 TO_Wang_MF TO:0000381_cracked_grain_percentage
LOC_Os04g07890 TO_Wang_MF TO:0000672_rice_bran_percentage
LOC_Os03g17174 TO_Wang_MF TO:0000344_days_to_flower
LOC_Os07g04910 TO_Wang_MF TO:0000206_leaf_angle
LOC_Os02g50240 TO_Wang_MF TO:0000734_grain_length
LOC_Os01g19940 TO_Wang_MF TO:0000547_primary_branch
LOC_Os03g38930 TO_Wang_MF TO:0000430_germination_speed
LOC_Os01g58890 TO_Wang_MF TO:0000402_grain_width
LOC_Os05g49910 TO_Wang_MF TO:0000434_root_activity
LOC_Os11g45290 TO_Wang_MF TO:0000233_root_volume
LOC_Os02g02890 TO_Wang_MF TO:0000434_root_activity
LOC_Os05g03900 TO_Wang_MF TO:0000531_anther_length
LOC_Os04g07280 TO_Wang_MF TO:0000672_rice_bran_percentage
LOC_Os01g49529 TO_Wang_MF TO:0000136_relative_water_content
LOC_Os08g16350 TO_Wang_MF TO:0000424_brown_planthopper_resistance
LOC_Os08g44230 TO_Wang_MF TO:0000452_leaf_area_to_spikelet_number_ratio
LOC_Os05g51670 TO_Wang_MF TO:0000453_panicle_tiller_ratio
LOC_Os10g33840 TO_Wang_MF TO:0000449_grain_yield_per_plant
LOC_Os01g02000 TO_Wang_MF TO:0000434_root_activity
LOC_Os09g27970 TO_Wang_MF TO:0000502_KClO3_resistance
LOC_Os02g39700 TO_Wang_MF TO:0000211_gel_consistency
LOC_Os06g18670 TO_Wang_MF TO:0000547_primary_branch
LOC_Os10g06720 TO_Wang_MF TO:0000624_allelopathic_effect
LOC_Os10g42190 TO_Wang_MF TO:0000734_grain_length
LOC_Os12g34108 TO_Wang_MF TO:0000531_anther_length
LOC_Os06g28630 TO_Wang_MF TO:0000531_anther_length
LOC_Os03g23950 TO_Wang_MF TO:0000547_primary_branch
LOC_Os03g61810 TO_Wang_MF TO:0000547_primary_branch
LOC_Os05g42330 TO_Wang_MF TO:0000434_root_activity
LOC_Os05g42350 TO_Wang_MF TO:0000452_leaf_area_to_spikelet_number_ratio
LOC_Os10g06720 TO_Wang_MF TO:0000435_seed_longevity
LOC_Os07g44820 TO_Wang_MF TO:0000369_vegetative_growth_time
LOC_Os01g53570 TO_Wang_MF TO:0000547_primary_branch
LOC_Os01g05650 TO_Wang_MF TO:0000547_primary_branch
LOC_Os01g42280 TO_Wang_MF TO:0000128_harvest_index
LOC_Os01g61044 TO_Wang_MF TO:0000586_seminal_root_length
LOC_Os07g01620 TO_Wang_MF TO:0000448_filled_grain_percentage
LOC_Os10g37640 TO_Wang_MF TO:0000651_flour_color
LOC_Os06g39690 TO_Wang_MF TO:0000279_root_weight
LOC_Os01g60280 TO_Wang_MF TO:0000449_grain_yield_per_plant
LOC_Os01g33684 TO_Wang_MF TO:0000605_H2O2_content
LOC_Os07g35540 TO_Wang_MF TO:0000625_spikelet_density
LOC_Os04g40720 TO_Wang_MF TO:0000502_KClO3_resistance
LOC_Os03g11650 TO_Wang_MF TO:0000102_phosphorus_sensitivity
LOC_Os02g17380 TO_Wang_MF TO:0000452_leaf_area_to_spikelet_number_ratio
LOC_Os04g01780 TO_Wang_MF TO:0000557_secondary_branch
LOC_Os10g19080 TO_Wang_MF TO:0000344_days_to_flower
LOC_Os01g46169 TO_Wang_MF TO:0000495_chlorophyll_content
LOC_Os03g14590 TO_Wang_MF TO:0000211_gel_consistency
LOC_Os06g42030 TO_Wang_MF TO:0000452_leaf_area_to_spikelet_number_ratio
LOC_Os08g39370 TO_Wang_MF TO:0000211_gel_consistency
LOC_Os04g47240 TO_Wang_MF TO:0000434_root_activity
LOC_Os08g27840 TO_Wang_MF TO:0000586_seminal_root_length
LOC_Os03g22740 TO_Wang_MF TO:0000211_gel_consistency
LOC_Os07g10480 TO_Wang_MF TO:0000206_leaf_angle
LOC_Os01g73514 TO_Wang_MF TO:0000102_phosphorus_sensitivity
LOC_Os07g30620 TO_Wang_MF TO:0000538_large_vascular_bundle_number_to_leaf_area_ratio
LOC_Os08g08586 TO_Wang_MF TO:0000734_grain_length
LOC_Os02g17350 TO_Wang_MF TO:0000402_grain_width
LOC_Os03g06730 TO_Wang_MF TO:0000205_white-backed_planthopper_resistance
LOC_Os11g34910 TO_Wang_MF TO:0000044_stigma_exsertion
LOC_Os02g21750 TO_Wang_MF TO:0000547_primary_branch
LOC_Os03g12910 TO_Wang_MF TO:0000538_large_vascular_bundle_number_to_leaf_area_ratio
LOC_Os04g45170 TO_Wang_MF TO:0000586_seminal_root_length
LOC_Os01g55720 TO_Wang_MF TO:0000547_primary_branch
LOC_Os03g19290 TO_Wang_MF TO:0000557_secondary_branch
LOC_Os11g45130 TO_Wang_MF TO:0000605_H2O2_content
LOC_Os12g10784 TO_Wang_MF TO:0000381_cracked_grain_percentage
LOC_Os04g53660 TO_Wang_MF TO:0000538_large_vascular_bundle_number_to_leaf_area_ratio
LOC_Os01g21610 TO_Wang_MF TO:0000434_root_activity
LOC_Os05g05530 TO_Wang_MF TO:0000547_primary_branch
LOC_Os01g68524 TO_Wang_MF TO:0000467_cell_membrane_stability
LOC_Os03g38330 TO_Wang_MF TO:0000434_root_activity
LOC_Os01g52720 TO_Wang_MF TO:0000502_KClO3_resistance
LOC_Os05g39080 TO_Wang_MF TO:0000502_KClO3_resistance
LOC_Os01g07260 TO_Wang_MF TO:0000547_primary_branch
LOC_Os01g55300 TO_Wang_MF TO:0000531_anther_length
LOC_Os11g04320 TO_Wang_MF TO:0000547_primary_branch
LOC_Os08g41500 TO_Wang_MF TO:0000672_rice_bran_percentage
LOC_Os04g53230 TO_Wang_MF TO:0000211_gel_consistency
LOC_Os03g01940 TO_Wang_MF TO:0000344_days_to_flower
LOC_Os03g55776 TO_Wang_MF TO:0000531_anther_length
LOC_Os01g20120 TO_Wang_MF TO:0000547_primary_branch
LOC_Os02g29210 TO_Wang_MF TO:0000344_days_to_flower
LOC_Os03g13560 TO_Wang_MF TO:0000303_cold_tolerance
LOC_Os08g44650 TO_Wang_MF TO:0000211_gel_consistency
LOC_Os06g05160 TO_Wang_MF TO:0000547_primary_branch
LOC_Os01g15029 TO_Wang_MF TO:0000102_phosphorus_sensitivity
LOC_Os06g04380 TO_Wang_MF TO:0000205_white-backed_planthopper_resistance
LOC_Os07g06800 TO_Wang_MF TO:0000102_phosphorus_sensitivity
LOC_Os09g31502 TO_Wang_MF TO:0000255_sheath_blight_disease_resistance
LOC_Os03g16430 TO_Wang_MF TO:0000502_KClO3_resistance
LOC_Os10g18340 TO_Wang_MF TO:0000211_gel_consistency
LOC_Os01g72049 TO_Wang_MF TO:0000446_leaf_drying
