# Supplementary material for: Similarities between plant traits based on their connection to underlying gene functions
Source: PLoS One. 2017 Aug 10;12(8):e0182097. doi: 10.1371/journal.pone.0182097 (PMC5552327; doi:10.1371/journal.pone.0182097)
Supplement: S1 Dataset — In these networks, each node represents a trait, and a connection between nodes indicates a significant similarity between the two traits. The following files are provided: NetworkBP.sif, networkMF.sif (networks based on BP and on MF, respectively, in sif format) NodeattributesBP.out, nodeattributesMF.out (Cytoscape attributes files for nodes in the network; this describes the type of trait for each node). These files can be used to visualize the network in Cytoscape. Two Cytoscape session files are also provided which directly provide a view of the network using a spring-embedded layout, and coloring the nodes based on the type of trait: networkBP_colorednodes.cys and networkMF_colorednodes.cys. (ZIP) [file pone.0182097.s007.zip › nodeattributesBP.out]

traitcategories
m0083-L_Phosphocreatine = metabolite
m0648-L_ = metabolite
m0870-L_ = metabolite
m0090-S_ = metabolite
m1007-L_ = metabolite
LOC_Os06g04530 = expression
LOC_Os03g11550 = expression
LOC_Os06g05430 = expression
LOC_Os08g38590 = expression
m0488-L_ = metabolite
m0315-L_Spinacetin = metabolite
LOC_Os05g03530 = expression
m0487-L_ = metabolite
LOC_Os06g48750 = expression
m0188-S_ = metabolite
LOC_Os01g39810 = expression
LOC_Os09g23340 = expression
TO:0000269_100-grain_weight = macroscopictrait
LOC_Os01g11414 = expression
m0749-L_ = metabolite
LOC_Os09g38670 = expression
LOC_Os07g30620 = expression
m0669-L_ = metabolite
m0794-S_Tricin_O-rutinoside = metabolite
m0712-L_Tricin_derivative = metabolite
TO:0000411_grain_length_to_width_ratio = macroscopictrait
LOC_Os02g34990 = expression
m0769-L_Origalignanol = metabolite
TO:0000090_penetrated_root_thickness = macroscopictrait
LOC_Os09g31502 = expression
m0437-S_ = metabolite
m0164-L_Apigenin = metabolite
LOC_Os08g05790 = expression
LOC_Os10g05088 = expression
LOC_Os07g01620 = expression
m0942-L_ = metabolite
m0212-L_Pregna-5,20-dien-3-ol = metabolite
LOC_Os01g01302 = expression
LOC_Os07g10480 = expression
m0285-S_ = metabolite
LOC_Os05g51150 = expression
LOC_Os10g41510 = expression
m0222-L_ = metabolite
m0250-S_Aspergillimide = metabolite
m0875-L_C-pentosyl-apigenin__O-rutinoside = metabolite
m0288-S_Drosophylloside = metabolite
TO:0000383_grain_belly_percent_white = macroscopictrait
m0551-S_ = metabolite
m0701-L_ = metabolite
m0155-L_Feruloyl_putrescine = metabolite
TO:0000278_root_to_shoot_ratio = macroscopictrait
LOC_Os09g15320 = expression
m0535-S_ = metabolite
m0313-L_ = metabolite
m0147-L_ = metabolite
m0802-L_ = metabolite
LOC_Os03g60530 = expression
LOC_Os03g12910 = expression
LOC_Os12g43380 = expression
m0793-L_Tricin_O-rutinoside = metabolite
m0474-L_Cyanidin_3-O-glucoside = metabolite
m0387-S_ = metabolite
m1010-L_Ayanin = metabolite
m0811-L_ = metabolite
LOC_Os04g52730 = expression
m0419-S_ = metabolite
LOC_Os12g37710 = expression
m0192-S_ = metabolite
m0851-L_Denin = metabolite
TO:0000466_carbon_content = macroscopictrait
TO:0000547_primary_branch = macroscopictrait
m0943-L_ = metabolite
LOC_Os05g07940 = expression
m0067-L_N-Acetyldopamine = metabolite
m0196-L_ = metabolite
m0691-L_Tricin_4'-O-(.-guaiacylglyceryl)_ether_derivative = metabolite
m0355-L_(6R,9R)-3-Oxo-alpha-ionyl-9-O-beta-glucopyranoside = metabolite
LOC_Os08g39830 = expression
m0609-L_Limocitrin_O-hexoside = metabolite
m0282-L_Zinolol = metabolite
m0261-S_Phosphinimine = metabolite
m0413-S_ = metabolite
m0068-L_Xanthoxylin = metabolite
TO:0000096_ratooning_ability = macroscopictrait
m0172-S_ = metabolite
m0771-L_ = metabolite
m0441-S_Isogemichalcone_B = metabolite
LOC_Os11g43900 = expression
m0777-L_Acteoside = metabolite
m0126-L_9alpha-Hydroxyfraxinellone = metabolite
m0284-S_Tricalysiamide_B = metabolite
m0440-S_ = metabolite
TO:0000366_reproductive_growth_time = macroscopictrait
TO:0000146_seed_length = macroscopictrait
m0210-S_ = metabolite
LOC_Os06g03676 = expression
m0673-L_ = metabolite
LOC_Os02g32110 = expression
LOC_Os03g20020 = expression
LOC_Os08g07390 = expression
LOC_Os01g40094 = expression
TO:0000453_panicle_tiller_ratio = macroscopictrait
m0998-S_Guanosine = metabolite
LOC_Os12g34108 = expression
TO:0000181_seed_weight = macroscopictrait
LOC_Os02g29210 = expression
LOC_Os01g60530 = expression
m0295-S_Kolavic_acid = metabolite
m0822-L_Tricin_4'-O-(syringyl_alcohol)ether_O-hexoside = metabolite
TO:0000074_blast_disease_resistance = macroscopictrait
LOC_Os01g49330 = expression
m0485-S_ = metabolite
LOC_Os01g72310 = expression
LOC_Os04g47240 = expression
LOC_Os08g41850 = expression
m0959-L_ = metabolite
m0460-L_ = metabolite
m0056-L_ = metabolite
m0689-L_ = metabolite
m0289-L_Gibberellin_A12 = metabolite
m0644-L_Tricin_4'-O-(.-guaiacylglyceryl)_ether = metabolite
m0495-L_ = metabolite
m0144-L_6,8-Dihydroxy-5,7-dimethoxycoumarin = metabolite
LOC_Os09g10340 = expression
m0672-L_LPC(1-acyl_20:4) = metabolite
m0550-L_ = metabolite
m0449-S_LPC(1-acyl_16:1) = metabolite
m0490-S_ = metabolite
m0366-S_ = metabolite
LOC_Os11g04320 = expression
LOC_Os11g13420 = expression
m0262-S_ = metabolite
m0597-S_ = metabolite
m0245-L_ = metabolite
LOC_Os06g49120 = expression
m0157-L_8-Methoxycoumarsabin = metabolite
TO:0000579_root_dry_weight_to_tiller_number_ratio = macroscopictrait
m0760-L_Chrysoeriol_O-rutinoside = metabolite
m0139-S_12-Hydroxyarachidonic_acid = metabolite
m0174-S_ = metabolite
m0247-L_ = metabolite
m0720-L_Maysin = metabolite
LOC_Os11g25160 = expression
m0012-L_ = metabolite
TO:0000734_grain_length = macroscopictrait
m0471-S_ = metabolite
LOC_Os06g12310 = expression
m0767-L_ = metabolite
LOC_Os01g37280 = expression
m0271-S_ = metabolite
LOC_Os03g06370 = expression
LOC_Os01g17070 = expression
m0412-S_ = metabolite
m0354-S_ = metabolite
m0102-S_ = metabolite
m0140-L_ = metabolite
LOC_Os01g41630 = expression
LOC_Os05g04000 = expression
LOC_Os01g09670 = expression
m0702-L_ = metabolite
LOC_Os01g08370 = expression
LOC_Os01g25320 = expression
m0503-S_Caohuoside_D = metabolite
LOC_Os04g58320 = expression
m1027-L_Rhodomyrtone = metabolite
LOC_Os10g40740 = expression
m0484-L_Homomangiferin = metabolite
LOC_Os10g19080 = expression
LOC_Os08g05320 = expression
m0278-L_Tricin = metabolite
m0784-L_ = metabolite
m1038-L_ = metabolite
LOC_Os01g53570 = expression
LOC_Os08g05750 = expression
LOC_Os09g27970 = expression
LOC_Os01g65350 = expression
LOC_Os10g30860 = expression
m0657-L_Tricin-O-glucoside_derivative = metabolite
LOC_Os08g26870 = expression
LOC_Os03g51650 = expression
m0687-L_ = metabolite
m0623-L_ = metabolite
m1018-L_ = metabolite
m0405-S_Tricin_derivative = metabolite
m0494-L_ = metabolite
LOC_Os05g34260 = expression
m0562-S_ = metabolite
TO:0000659_phyllochron = macroscopictrait
m0321-S_ = metabolite
LOC_Os10g37640 = expression
m0444-L_Apigenin_7-O-glucoside = metabolite
m0506-L_Chrysoeriol_C-hexoside = metabolite
LOC_Os04g33200 = expression
m0161-S_ = metabolite
m0028-S_DL-alpha,epsilon-Diaminopimelic_acid = metabolite
LOC_Os07g02540 = expression
LOC_Os06g12790 = expression
LOC_Os11g42850 = expression
m0502-L_ = metabolite
m0374-L_3,_5,_7-Trihydroxy-6-methoxy-4'-prenyloxyflavone = metabolite
LOC_Os01g72860 = expression
LOC_Os11g10480 = expression
m0268-L_ = metabolite
m0461-L_ = metabolite
LOC_Os01g34610 = expression
m0601-S_Phellodensin_F = metabolite
m0318-S_ = metabolite
LOC_Os03g22740 = expression
LOC_Os01g72200 = expression
m0443-S_Apigenin_6-C-glucoside = metabolite
m0831-L_ = metabolite
m0579-L_ = metabolite
m0740-L_Cyanidin_3-O-rutinoside = metabolite
m0384-L_ = metabolite
LOC_Os08g15040 = expression
LOC_Os06g05860 = expression
m0307-S_ = metabolite
LOC_Os02g50240 = expression
m0190-S_ = metabolite
m0818-L_Tricin_O-hexosyl-O-hexoside = metabolite
m0779-L_di-C,C-hexosyl-chrysoeriol = metabolite
m0405-L_Tricin_derivative = metabolite
m0789-L_ = metabolite
LOC_Os03g13560 = expression
LOC_Os06g34070 = expression
m0323-S_ = metabolite
LOC_Os06g39690 = expression
m0213-S_ = metabolite
m0558-L_Selgin_O-hexoside = metabolite
m0312-S_ = metabolite
m0594-L_ = metabolite
m0023-L_3,_4-Dihydroxybenzaldehyde = metabolite
m0319-L_ = metabolite
LOC_Os06g49050 = expression
m0426-L_O-methylnaringenin_C-pentoside = metabolite
m0885-L_C-pentosyl-apeignin_O-feruloylhexoside = metabolite
LOC_Os08g07840 = expression
m0584-S_LPC(1-acyl_16:0) = metabolite
LOC_Os01g33684 = expression
LOC_Os07g46780 = expression
m0508-L_Chrysoeriol_7-O-hexoside = metabolite
m0612-L_ = metabolite
LOC_Os08g39600 = expression
TO:0000416_embryosac_abortion = macroscopictrait
TO:0000516_relative_root_length = macroscopictrait
TO:0000085_leaf_rolling = macroscopictrait
m0178-S_ = metabolite
m0891-L_ = metabolite
TO:0000429_salt_sensitivity = macroscopictrait
LOC_Os11g14950 = expression
m1046-L_Tricin_O-sinapoylpentoside = metabolite
LOC_Os07g44820 = expression
m0532-S_ = metabolite
m0422-L_Aliarin = metabolite
m0879-L_Tricin_derivative = metabolite
m0395-S_ = metabolite
LOC_Os03g26210 = expression
LOC_Os09g16760 = expression
m0791-L_ = metabolite
m0075-S_ = metabolite
TO:0000102_phosphorus_sensitivity = macroscopictrait
m0459-S_ = metabolite
m0857-L_ = metabolite
m0723-L_Tricin_O-malonylhexoside = metabolite
LOC_Os02g01790 = expression
LOC_Os08g08120 = expression
LOC_Os05g27110 = expression
m0739-L_di-C,C-hexosyl-apigenin_derivative = metabolite
m0481-L_Eriodictyol_C-hexoside = metabolite
m0383-S_ = metabolite
LOC_Os05g01240 = expression
LOC_Os10g25030 = expression
TO:0000542_leaf_length_to_width_ratio = macroscopictrait
m0500-L_ = metabolite
m0080-L_Apo-9-zeaxanthinone = metabolite
m0132-S_Phytocassane_A = metabolite
TO:0000434_root_activity = macroscopictrait
m0447-L_Apigenin_5-O-glucoside = metabolite
LOC_Os01g23990 = expression
LOC_Os06g04380 = expression
TO:0000084_root_number = macroscopictrait
m0021-L_Trigonelline = metabolite
m0117-S_4-Geranyloxy-5-methyl_coumarin = metabolite
LOC_Os01g06270 = expression
TO:0000661_tiller_bud_dormancy = macroscopictrait
m0919-L_Kaempferol_derivative = metabolite
m0835-L_Picramnioside_F = metabolite
m0185-S_ = metabolite
m0846-L_Tricin_4'-O-(.-guaiacylglyceryl)_ether_O-hexoside = metabolite
m0079-S_ = metabolite
LOC_Os01g72049 = expression
m0182-S_Punicic_acid = metabolite
m0842-L_ = metabolite
LOC_Os11g45290 = expression
m0596-L_ = metabolite
LOC_Os07g14530 = expression
m0549-S_ = metabolite
LOC_Os11g45295 = expression
LOC_Os08g02130 = expression
m0965-L_ = metabolite
TO:0000449_grain_yield_per_plant = macroscopictrait
LOC_Os12g25180 = expression
m0158-S_ = metabolite
LOC_Os01g13280 = expression
LOC_Os06g03560 = expression
LOC_Os08g14660 = expression
TO:0000227_root_length = macroscopictrait
LOC_Os01g52720 = expression
m0429-L_ = metabolite
TO:0000471_root_penetration_index = macroscopictrait
m0401-L_Apigenin_C-pentoside = metabolite
m0508-S_Chrysoeriol_7-O-hexoside = metabolite
m0045-S_L-Phenylalanine = metabolite
LOC_Os01g68524 = expression
m0281-L_ = metabolite
LOC_Os04g37580 = expression
TO:0000528_total_shoot_elongation_under_submergence = macroscopictrait
TO:0000249_leaf_senescence = macroscopictrait
LOC_Os03g38330 = expression
m0424-L_O-methylapigenin_C-pentoside = metabolite
LOC_Os01g56190 = expression
m0664-L_ = metabolite
m0037-S_Jasminine = metabolite
TO:0000428_callus_induction = macroscopictrait
LOC_Os01g43851 = expression
LOC_Os01g12210 = expression
m0123-S_ = metabolite
LOC_Os01g07590 = expression
m0404-L_Hedyotoside = metabolite
m0493-L_Glochidacuminoside_C = metabolite
m0605-L_3.,_4.,_5.-Tricetin_O-hexoside = metabolite
LOC_Os04g53230 = expression
TO:0000462_gelatinization_temperature = macroscopictrait
LOC_Os01g66890 = expression
m0640-L_ = metabolite
LOC_Os05g03174 = expression
LOC_Os02g49840 = expression
m0092-L_D-Pantothenic_acid = metabolite
LOC_Os02g39700 = expression
m0491-L_(-)-10-Methoxyvincamedine_N-oxide = metabolite
m0025-S_ = metabolite
m0955-L_ = metabolite
m0064-S_ = metabolite
m0392-S_Peonidin_3-O-glucoside_ = metabolite
m0275-L_ = metabolite
m0142-S_ = metabolite
m0816-L_ = metabolite
LOC_Os04g01780 = expression
LOC_Os03g15840 = expression
LOC_Os06g06420 = expression
TO:0000507_osmotic_adjustment_capacity = macroscopictrait
m0793-S_Tricin_O-rutinoside = metabolite
m0170-S_sn-glycero-3-Phospho-1-inositol = metabolite
m0338-S_Sinapoyl_derivative = metabolite
m0991-L_4,_7,_10-Trioxa-1,13-tridecanediamine = metabolite
LOC_Os03g28300 = expression
LOC_Os03g43720 = expression
LOC_Os03g38930 = expression
LOC_Os05g28960 = expression
m0380-S_ = metabolite
m0797-L_ = metabolite
LOC_Os02g02390 = expression
LOC_Os01g10450 = expression
TO:0000624_allelopathic_effect = macroscopictrait
m0007-S_gamma-Butyrobetaine = metabolite
m0295-L_Kolavic_acid = metabolite
m0359-L_Grevilloside_A = metabolite
LOC_Os05g39080 = expression
TO:0000469_days_to_maturity = macroscopictrait
m0828-L_ = metabolite
m0528-L_ = metabolite
m0750-L_ = metabolite
TO:0000445_grain_number = macroscopictrait
m0274-L_ = metabolite
m0552-L_ = metabolite
m0246-L_ = metabolite
TO:0000451_large_vascular_bundle_number_to_spikelet_number_ratio = macroscopictrait
LOC_Os10g34170 = expression
LOC_Os05g49880 = expression
m0225-S_ = metabolite
m0390-S_ = metabolite
m0751-L_ = metabolite
TO:0000255_sheath_blight_disease_resistance = macroscopictrait
TO:0000424_brown_planthopper_resistance = macroscopictrait
TO:0000515_relative_growth_rate = macroscopictrait
LOC_Os04g47550 = expression
LOC_Os07g41170 = expression
m0061-S_ = metabolite
m0042-S_5-Hydroxy-L-tryptophan = metabolite
LOC_Os01g60280 = expression
LOC_Os01g34620 = expression
TO:0000014_panicle_weight = macroscopictrait
TO:0000616_leaf_perimeter = macroscopictrait
LOC_Os07g30950 = expression
m0237-S_ = metabolite
m0433-S_ = metabolite
m0032-L_L-Lysine = metabolite
m0332-S_ = metabolite
m0517-L_ = metabolite
m0841-L_ = metabolite
LOC_Os10g33730 = expression
m0445-S_LPC(1-acyl_16:2) = metabolite
LOC_Os03g63680 = expression
TO:0000128_harvest_index = macroscopictrait
TO:0000136_relative_water_content = macroscopictrait
m0757-L_ = metabolite
m0176-L_ = metabolite
LOC_Os09g31031 = expression
TO:0000495_chlorophyll_content = macroscopictrait
LOC_Os01g68710 = expression
TO:0000224_iron_sensitivity = macroscopictrait
LOC_Os11g07450 = expression
m0259-L_ = metabolite
TO:0000327_biomass_yield = macroscopictrait
TO:0000211_gel_consistency = macroscopictrait
LOC_Os06g39330 = expression
m0107-S_ = metabolite
m0112-L_Coumaroyl_putrescine = metabolite
m0656-L_di-C,C-pentosyl-apigenin = metabolite
m0015-S_ = metabolite
m0661-L_ = metabolite
m0506-S_Chrysoeriol_C-hexoside = metabolite
m0362-S_ = metabolite
m0239-S_N2,_N2-Dimethyguanosine = metabolite
LOC_Os01g74300 = expression
m0284-L_Tricalysiamide_B = metabolite
LOC_Os07g01250 = expression
m0944-L_ = metabolite
m0287-S_ = metabolite
LOC_Os07g46852 = expression
m0518-L_N',_N'-Coumaroyl,_Feruloylspermidine = metabolite
m0645-S_Tricin_4'-O-(.-guaiacylglyceryl)_ether = metabolite
m0431-L_ = metabolite
m0296-L_ = metabolite
LOC_Os05g02650 = expression
m0909-L_C-hexosyl-chrysoeriol__O-p-coumaroylhexoside = metabolite
m0907-L_ = metabolite
m0242-S_ = metabolite
m0283-L_Pyridoxine_O-hexoside = metabolite
m0795-L_ = metabolite
LOC_Os09g33520 = expression
m0478-L_Luteolin_7-O-glucoside = metabolite
m0684-L_ = metabolite
LOC_Os01g08760 = expression
m1020-L_Tricin_derivative = metabolite
LOC_Os01g07260 = expression
TO:0000135_leaf_length = macroscopictrait
m0352-L_ = metabolite
m0423-L_Daidzein_O-hexoside = metabolite
m0587-S_ = metabolite
m0783-L_ = metabolite
TO:0000280_seedling_vigor = macroscopictrait
m0403-L_ = metabolite
m0368-L_Harpagide = metabolite
LOC_Os11g14570 = expression
m0862-L_ = metabolite
m0486-L_ = metabolite
m0371-S_Succinyladenosine = metabolite
LOC_Os01g66640 = expression
TO:0000651_flour_color = macroscopictrait
LOC_Os03g23010 = expression
m0926-L_C-hexosyl-chrysoeriol_O-feruloylhexoside = metabolite
m0489-S_ = metabolite
m0511-S_ = metabolite
m0438-L_4'-O-Methylpuerarin = metabolite
m0030-L_ = metabolite
m1042-L_Tricin_derivative = metabolite
TO:0000354_aluminum_sensitivity = macroscopictrait
TO:0000351_zinc_sensitivity = macroscopictrait
LOC_Os07g01890 = expression
m0235-L_Pareirubrine_B = metabolite
m0806-L_ = metabolite
m0450-S_Ephemeranthoside = metabolite
m0724-L_C-rhamnosyl-apigenin_O-hexoside = metabolite
LOC_Os09g26960 = expression
m0747-L_ = metabolite
LOC_Os10g06720 = expression
m0002-S_L-Asparagine = metabolite
TO:0000207_plant_height = macroscopictrait
m0647-L_ = metabolite
m0078-L_Sattabacin = metabolite
LOC_Os08g44650 = expression
m0889-L_ = metabolite
m0918-L_ = metabolite
LOC_Os03g16430 = expression
m0607-L_Picramnioside_D = metabolite
LOC_Os04g31010 = expression
LOC_Os01g33050 = expression
LOC_Os03g31730 = expression
TO:0000233_root_volume = macroscopictrait
m0614-L_Tricin_4'-O-(syringyl_alcohol)ether_derivative = metabolite
LOC_Os07g06800 = expression
m0575-L_ = metabolite
m0899-L_C-hexosyl-apigenin_O-caffeoylhexoside = metabolite
m0141-S_ = metabolite
LOC_Os06g18670 = expression
m0420-S_ = metabolite
TO:0000325_soluble_protein_content = macroscopictrait
LOC_Os04g17660 = expression
m0022-L_L-Tyramine = metabolite
m0372-S_LPC(1-acyl_12:1) = metabolite
m0476-S_Luteolin_6-C-glucoside = metabolite
m0577-L_Malvidin_O-hexoside = metabolite
m0592-S_Tricin_4'-O-(syringyl_alcohol)ether = metabolite
m1019-L_ = metabolite
m0706-S_C-hexosyl-C-pentosyl-apigenin = metabolite
TO:0000598_protein_content = macroscopictrait
m0253-S_4-methylumbelliferyl_phenylphosphonate = metabolite
m0529-S_ = metabolite
m0439-S_ = metabolite
LOC_Os05g08450 = expression
LOC_Os10g36924 = expression
LOC_Os10g02040 = expression
LOC_Os01g54990 = expression
m0353-S_ = metabolite
TO:0000205_white-backed_planthopper_resistance = macroscopictrait
LOC_Os04g02280 = expression
m0520-L_Edgeworoside_C = metabolite
m0834-L_3',_4',_5'-Dihydrotricetin_O-hexosyl-O-hexoside = metabolite
m0234-L_ = metabolite
LOC_Os03g52239 = expression
m0018-L_L-Aspartic_acid = metabolite
LOC_Os02g47920 = expression
m0621-S_2'',_6''-O-Diacetyloninin = metabolite
LOC_Os01g58890 = expression
m0076-L_L-Tryptophan = metabolite
LOC_Os12g29990 = expression
LOC_Os01g72870 = expression
LOC_Os03g27590 = expression
TO:0000446_leaf_drying = macroscopictrait
m0084-L_N-Salicyloyl-2-aminopropan-1,3-diol = metabolite
m0375-S_ = metabolite
LOC_Os08g39370 = expression
m0855-L_ = metabolite
LOC_Os01g40690 = expression
LOC_Os01g53710 = expression
LOC_Os06g42030 = expression
TO:0000557_secondary_branch = macroscopictrait
m0272-L_ = metabolite
m0416-S_ = metabolite
m0586-L_ = metabolite
m0406-L_Ixoside = metabolite
LOC_Os01g25189 = expression
TO:0000308_male_fertility_restoration = macroscopictrait
LOC_Os03g57070 = expression
m0911-L_C-pentosyl-chrysoeriol_O-feruloylhexoside = metabolite
m0863-L_ = metabolite
LOC_Os03g48310 = expression
LOC_Os01g21610 = expression
m0694-L_ = metabolite
m0148-S_ = metabolite
m0893-L_ = metabolite
m0636-L_Chryso-obtusin-O-hexoside = metabolite
LOC_Os02g06270 = expression
LOC_Os08g33820 = expression
m0682-L_Cymarin = metabolite
m0561-L_ = metabolite
m0027-S_ = metabolite
LOC_Os05g03480 = expression
m0706-L_C-hexosyl-C-pentosyl-apigenin = metabolite
LOC_Os04g24165 = expression
m0741-L_C-pentosyl-chrysoeriol_O-hexoside = metabolite
m0756-L_ = metabolite
m0218-L_Quercetin = metabolite
m0513-L_ = metabolite
LOC_Os11g24590 = expression
m0230-S_ = metabolite
m0363-L_ = metabolite
m0625-L_ = metabolite
m0645-L_Tricin_4'-O-(.-guaiacylglyceryl)_ether = metabolite
LOC_Os05g49910 = expression
m0156-S_Thiamin = metabolite
LOC_Os07g15460 = expression
m0095-L_(+)-Dehydrovomifoliol = metabolite
LOC_Os10g18340 = expression
m0386-L_ = metabolite
LOC_Os03g45340 = expression
TO:0000222_head_rice = macroscopictrait
m0589-L_Polypodine_B = metabolite
LOC_Os11g10310 = expression
LOC_Os03g22050 = expression
m0505-L_Chrysoeriol_5-O-hexoside = metabolite
LOC_Os04g34270 = expression
TO:0000206_leaf_angle = macroscopictrait
LOC_Os11g34910 = expression
m0098-L_3-O-carbamoyl-d-mannose = metabolite
LOC_Os07g11280 = expression
m0497-S_alpha-Sorinin = metabolite
m0314-S_ = metabolite
m0898-L_C-hexosyl-luteolin_O-p-coumaroylhexoside = metabolite
LOC_Os08g39850 = expression
m0519-L_ = metabolite
m0545-S_C-hexosyl-methylchrysoeriol = metabolite
LOC_Os01g36890 = expression
m0821-L_Tricin_4'-O-(syringyl_alcohol)ether_O-hexoside = metabolite
TO:0000374_breakdown_viscosity = macroscopictrait
m0236-S_Feruloyl_O-hexoside = metabolite
m0049-S_ = metabolite
m0004-L_L-Serine = metabolite
m0428-S_ = metabolite
LOC_Os06g28630 = expression
m0273-S_ = metabolite
m0592-L_Tricin_4'-O-(syringyl_alcohol)ether = metabolite
TO:0000586_seminal_root_length = macroscopictrait
m0121-L_(2R,3S,4R,5S,6S)-7-nitroheptane-1,2,3,4,5,6-hexol = metabolite
LOC_Os03g55776 = expression
LOC_Os01g19940 = expression
TO:0000617_colored_grain_percentage = macroscopictrait
LOC_Os11g41710 = expression
TO:0000396_grain_yield = macroscopictrait
LOC_Os03g13274 = expression
LOC_Os08g08586 = expression
m0251-S_ = metabolite
LOC_Os01g19820 = expression
m0014-S_ = metabolite
LOC_Os03g16470 = expression
m0193-L_ = metabolite
LOC_Os05g42350 = expression
LOC_Os01g42280 = expression
LOC_Os08g41500 = expression
m0226-L_ = metabolite
LOC_Os04g53660 = expression
m0705-L_C-pentosyl-apigenin_O-hexoside = metabolite
m0467-L_O-methylapigenin_C-hexoside = metabolite
m0472-L_ = metabolite
LOC_Os11g37200 = expression
LOC_Os11g17610 = expression
m0467-S_O-methylapigenin_C-hexoside = metabolite
m0536-L_ = metabolite
TO:0000044_stigma_exsertion = macroscopictrait
LOC_Os01g46060 = expression
LOC_Os01g73540 = expression
LOC_Os08g29600 = expression
TO:0000456_spikelet_number = macroscopictrait
TO:0000532_apiculus_hair_length = macroscopictrait
m0136-L_5,_6-Bis-(1,2-dihydroxy-ethyl)-[1,4]dioxane-2,3-dione = metabolite
m0686-L_di-C,C-pentosyl-luteolin = metabolite
m0726-L_C-hexosyl-luteolin_O-pentoside = metabolite
m0256-L_ = metabolite
m0453-L_ = metabolite
LOC_Os07g01820 = expression
LOC_Os03g51680 = expression
TO:0000376_consistency_viscosity = macroscopictrait
TO:0000145_internode_length = macroscopictrait
m0543-S_ = metabolite
m0910-L_C-pentosyl-chrysoeriol_O-feruloylhexoside = metabolite
LOC_Os11g06720 = expression
m0344-L_2-Amino-1,3,4,5-eicosanetetrol = metabolite
LOC_Os05g51670 = expression
m0547-S_ = metabolite
LOC_Os10g02720 = expression
LOC_Os03g43890 = expression
m1001-S_ = metabolite
LOC_Os08g44230 = expression
TO:0000170_elongation_ability = macroscopictrait
LOC_Os02g15870 = expression
LOC_Os09g09350 = expression
LOC_Os01g55570 = expression
m0066-S_ = metabolite
m0479-S_ = metabolite
m0298-L_ = metabolite
m0610-S_ = metabolite
m0530-S_ = metabolite
LOC_Os02g10860 = expression
m0446-S_Tricin_7-O-hexoside = metabolite
LOC_Os05g42330 = expression
TO:0000352_dry_mass = macroscopictrait
m0912-L_C-pentosyl-chrysoeriol_O-feruloylhexoside = metabolite
TO:0000381_cracked_grain_percentage = macroscopictrait
LOC_Os04g30210 = expression
LOC_Os08g05470 = expression
m0087-L_5-Methoxy-N,_N-dimethyltryptamine = metabolite
m0566-L_Ursiniolide_B = metabolite
m0124-S_Cytidine = metabolite
TO:0000303_cold_tolerance = macroscopictrait
m0766-L_ = metabolite
m0823-L_Tricin_4'-O-(syringyl_alcohol)ether_O-hexoside = metabolite
LOC_Os04g24430 = expression
LOC_Os08g38910 = expression
m0801-L_Tricin_O-hexoside_derivative = metabolite
LOC_Os03g05520 = expression
TO:0000448_filled_grain_percentage = macroscopictrait
m0305-S_Leu-ala-gly-lys = metabolite
LOC_Os11g45280 = expression
LOC_Os12g38730 = expression
m0252-S_ = metabolite
LOC_Os04g40740 = expression
m0299-L_ = metabolite
m0115-S_N-acetylneuraminic_acid = metabolite
m0205-L_ = metabolite
TO:0000531_anther_length = macroscopictrait
m0333-S_ = metabolite
m0393-S_LPC(1-acyl_14:1) = metabolite
m1052-L_C-hexosyl-chrysoeriol__O-p-coumaroylhexoside = metabolite
m0063-S_ = metabolite
LOC_Os07g43370 = expression
TO:0000540_leaf_area = macroscopictrait
m0872-L_O-malonylhexoside_derivative = metabolite
m0608-L_ = metabolite
m0762-L_C-hexosyl-luteolin_O-hexoside = metabolite
LOC_Os02g17380 = expression
m0232-S_ = metabolite
LOC_Os10g42900 = expression
TO:0000370_leaf_width = macroscopictrait
m0526-S_ = metabolite
LOC_Os03g11650 = expression
TO:0000180_spikelet_fertility = macroscopictrait
m0900-L_C-hexosyl-apigenin_O-hexosyl-O-hexoside = metabolite
m0888-L_C-hexosyl-naringenin_O-p-coumaroylhexoside = metabolite
TO:0000306_root_thickness = macroscopictrait
m0588-L_Tricin_4'-O-(syringyl_alcohol)ether = metabolite
LOC_Os10g40960 = expression
TO:0000253_seed_dormancy = macroscopictrait
m0060-S_ = metabolite
TO:0000421_pollen_fertility = macroscopictrait
TO:0000040_panicle_length = macroscopictrait
m0016-S_L-Leucine = metabolite
m0944-S_ = metabolite
LOC_Os01g15029 = expression
m0044-L_Phenylpyruvic_acid = metabolite
LOC_Os09g19750 = expression
m0637-L_ = metabolite
m0349-L_5-Caffeoylquinic_acid_methyl_ester = metabolite
m0552-S_ = metabolite
LOC_Os05g36930 = expression
LOC_Os01g02000 = expression
TO:0000175_bacterial_blight_disease_resistance = macroscopictrait
LOC_Os01g49529 = expression
m0427-L_ = metabolite
m0646-S_ = metabolite
m1052-L_C-hexosyl-chrysoeriol_O-p-coumaroylhexoside = metabolite
LOC_Os03g51910 = expression
LOC_Os10g41400 = expression
m0880-L_ = metabolite
m0207-S_ = metabolite
LOC_Os06g17440 = expression
LOC_Os10g30300 = expression
LOC_Os03g63590 = expression
m0909-L_C-hexosyl-chrysoeriol_O-p-coumaroylhexoside = metabolite
LOC_Os10g33840 = expression
LOC_Os01g55720 = expression
m0104-S_ = metabolite
m0480-S_ = metabolite
m0414-S_ = metabolite
LOC_Os07g04690 = expression
LOC_Os05g35340 = expression
LOC_Os10g39930 = expression
LOC_Os12g42860 = expression
TO:0000336_total_amylase_activity = macroscopictrait
LOC_Os07g04910 = expression
m0206-L_Hexane-1,_5-diol_O-hexoside = metabolite
m0238-S_ = metabolite
LOC_Os03g17174 = expression
m0475-L_Luteolin_5-O-hexoside = metabolite
LOC_Os12g38850 = expression
TO:0000390_grain_core_percent_white = macroscopictrait
m0544-S_ = metabolite
LOC_Os01g10504 = expression
LOC_Os09g12790 = expression
m0175-S_ = metabolite
m0556-L_O-methylQuercetin_O-hexoside = metabolite
LOC_Os11g34920 = expression
LOC_Os01g73514 = expression
m0316-L_Axillarin = metabolite
LOC_Os07g35540 = expression
LOC_Os10g26570 = expression
TO:0000104_chalkiness_of_endosperm = macroscopictrait
m0603-L_ = metabolite
TO:0000196_amylose_content = macroscopictrait
m0356-S_ = metabolite
TO:0000632_green_plantlet_yield_frequency = macroscopictrait
LOC_Os08g39860 = expression
LOC_Os05g03900 = expression
LOC_Os07g48960 = expression
m0401-S_Apigenin_C-pentoside = metabolite
m0545-L_C-hexosyl-methylchrysoeriol = metabolite
m0515-S_ = metabolite
LOC_Os05g05530 = expression
LOC_Os02g02890 = expression
LOC_Os10g21020 = expression
m0928-L_ = metabolite
LOC_Os03g21400 = expression
m0617-L_ = metabolite
TO:0000243_invitro_regeneration_ability = macroscopictrait
TO:0000346_tiller_number = macroscopictrait
LOC_Os04g55800 = expression
m0279-L_Gibberellin_A15 = metabolite
m0057-L_5-Sulfanyl-1-pentanesulfonamide = metabolite
m0804-L_ = metabolite
LOC_Os01g36950 = expression
LOC_Os08g30020 = expression
m0509-L_Chrysoeriol_C-hexoside = metabolite
m0269-S_ = metabolite
m0407-L_ = metabolite
TO:0000457_total_biomass_yield = macroscopictrait
m0837-L_Tricin_O-hexoside_derivative = metabolite
LOC_Os04g54330 = expression
TO:0000430_germination_speed = macroscopictrait
m0507-S_Tenuiphenone_B = metabolite
LOC_Os03g04470 = expression
TO:0000589_grain_weight = macroscopictrait
LOC_Os01g53790 = expression
m0302-L_6-Prenylnaringenin = metabolite
m0519-S_ = metabolite
LOC_Os01g11120 = expression
LOC_Os01g20120 = expression
m0874-L_C-pentosyl-apigenin__O-rutinoside = metabolite
m0432-L_ = metabolite
LOC_Os05g33500 = expression
LOC_Os01g05650 = expression
LOC_Os01g28450 = expression
m0212-S_Pregna-5,20-dien-3-ol = metabolite
TO:0000339_culm_thickness = macroscopictrait
m0858-L_ = metabolite
m0219-S_ = metabolite
m0742-L_di-C,C-hexosyl-apigenin = metabolite
m0957-L_ = metabolite
LOC_Os11g32410 = expression
LOC_Os06g02490 = expression
m0361-L_Simmondsin = metabolite
LOC_Os07g09610 = expression
LOC_Os01g26174 = expression
m0277-S_ = metabolite
m0183-S_ = metabolite
m0676-S_ = metabolite
LOC_Os02g51450 = expression
m0448-L_ = metabolite
m0249-S_Progesterone = metabolite
m1047-L_ = metabolite
m0887-L_C-hexosyl-apigenin_O-p-coumaroylhexoside = metabolite
LOC_Os05g06430 = expression
m0168-S_ = metabolite
m1028-L_ = metabolite
m0345-S_Cyanidin_3-O-pentoside = metabolite
LOC_Os06g13680 = expression
TO:0000502_KClO3_resistance = macroscopictrait
m0676-L_ = metabolite
m0873-L_C-pentosyl-apigenin_O-caffeoylhexoside = metabolite
m0843-L_Tricin_4'-O-(.-guaiacylglyceryl)_ether_O-hexoside = metabolite
m0694-S_ = metabolite
LOC_Os03g14590 = expression
LOC_Os01g14510 = expression
m0184-L_ = metabolite
m0930-L_Tricin_O-malonylhexoside_derivative = metabolite
LOC_Os06g06760 = expression
m0396-L_ = metabolite
m0376-S_ = metabolite
m0201-S_ = metabolite
LOC_Os02g58480 = expression
m0897-L_C-hexosyl-chrysin_O-feruloylhexoside = metabolite
m0680-L_ = metabolite
LOC_Os10g07210 = expression
m0492-L_ = metabolite
LOC_Os05g03120 = expression
m0134-S_ = metabolite
m0342-L_Sucrose = metabolite
TO:0000544_mesocotyl_length = macroscopictrait
m0348-S_ = metabolite
m0324-L_ = metabolite
m0468-S_LPC(1-acyl_18:0) = metabolite
m0043-L_Caffeic_aldehyde = metabolite
m0329-L_ = metabolite
LOC_Os06g44840 = expression
m0071-S_"2-Oxo-4-hydroxy-4-carboxy-5-ureidoimidazoleOHCU" = metabolite
LOC_Os02g50330 = expression
m0496-L_BADFG = metabolite
m0599-L_ = metabolite
LOC_Os04g45170 = expression
LOC_Os03g48710 = expression
m0076-S_L-Tryptophan = metabolite
m0340-S_ = metabolite
TO:0000279_root_weight = macroscopictrait
TO:0000088_rice_yellow_mottle_virus_resistance = macroscopictrait
LOC_Os02g06360 = expression
m0326-S_ = metabolite
LOC_Os02g21750 = expression
m0270-S_ = metabolite
LOC_Os06g05120 = expression
LOC_Os07g05390 = expression
m0539-L_ = metabolite
m0745-L_ = metabolite
LOC_Os03g45980 = expression
LOC_Os12g17090 = expression
LOC_Os05g49900 = expression
LOC_Os01g62900 = expression
TO:0000567_tiller_angle = macroscopictrait
m0695-L_Epicatechin_O-hexoside = metabolite
m0388-L_Kadethrin = metabolite
LOC_Os04g17050 = expression
LOC_Os03g48626 = expression
m0265-S_ = metabolite
m0160-L_ = metabolite
m0948-L_ = metabolite
m0914-L_ = metabolite
TO:0000144_milled_rice_ratio = macroscopictrait
LOC_Os05g07890 = expression
m0874-L_C-pentosyl-apigenin_O-rutinoside = metabolite
m0208-S_ = metabolite
LOC_Os10g42800 = expression
m0477-L_Kaempferol_3-O-glucoside = metabolite
LOC_Os10g28030 = expression
LOC_Os05g48750 = expression
TO:0000377_cooked_kernel_elongation = macroscopictrait
TO:0000369_vegetative_growth_time = macroscopictrait
m0466-S_ = metabolite
m0347-L_Fortimicin_KK1 = metabolite
m0660-L_ = metabolite
m0963-L_ = metabolite
m0124-L_Cytidine = metabolite
m0817-L_Tricin_O-hexosyl-O-hexoside = metabolite
LOC_Os01g53370 = expression
m0631-L_LPC(1-acyl_18:2) = metabolite
m0244-S_Kievitone = metabolite
LOC_Os11g42490 = expression
m0875-L_C-pentosyl-apigenin_O-rutinoside = metabolite
m0442-L_Apigenin_8-C-glucoside = metabolite
LOC_Os10g35490 = expression
m0534-L_ = metabolite
TO:0000068_lodging_incidence = macroscopictrait
LOC_Os02g11705 = expression
LOC_Os03g06730 = expression
m0264-L_ = metabolite
m0177-S_Coumaroyl_quinic_acid = metabolite
m0360-L_ = metabolite
LOC_Os07g12890 = expression
LOC_Os03g01940 = expression
m0962-S_ = metabolite
LOC_Os12g36860 = expression
m0974-S_C-pentosyl-luteolin_O-hexoside = metabolite
LOC_Os06g38470 = expression
m0632-S_LPC(1-acyl_18:2) = metabolite
m0871-L_Tricin_O-rhamnosyl-O-malonylhexoside = metabolite
m0620-L_ = metabolite
TO:0000137_days_to_heading = macroscopictrait
TO:0000672_rice_bran_percentage = macroscopictrait
m0785-L_ = metabolite
m0953-L_ = metabolite
m0314-L_ = metabolite
LOC_Os03g19290 = expression
LOC_Os03g63074 = expression
LOC_Os01g73250 = expression
LOC_Os10g36650 = expression
m0890-L_ = metabolite
TO:0000510_penetrated_to_total_root_ratio = macroscopictrait
m0214-L_ = metabolite
m0129-S_9,10-Epoxy-18-hydroxy-octadecanoic_acid = metabolite
m0400-L_Apigenin_C-pentoside = metabolite
TO:0000152_panicle_number = macroscopictrait
m0266-L_ = metabolite
m0354-L_ = metabolite
LOC_Os08g33400 = expression
m0240-L_ = metabolite
m0564-L_1-O-Palmitoylhexitol = metabolite
m0555-S_ = metabolite
m0565-L_ = metabolite
LOC_Os01g16370 = expression
TO:0000538_large_vascular_bundle_number_to_leaf_area_ratio = macroscopictrait
m0813-L_ = metabolite
LOC_Os03g43114 = expression
LOC_Os05g45660 = expression
m0713-L_ = metabolite
LOC_Os06g48300 = expression
LOC_Os03g10030 = expression
LOC_Os05g33300 = expression
m0799-L_ = metabolite
TO:0000641_primary_branch_length = macroscopictrait
LOC_Os05g48030 = expression
m0292-S_ = metabolite
LOC_Os01g61044 = expression
m0621-L_2'',_6''-O-Diacetyloninin = metabolite
LOC_Os11g31700 = expression
m0344-S_2-Amino-1,3,4,5-eicosanetetrol = metabolite
m0379-S_ = metabolite
LOC_Os03g15600 = expression
m0845-S_Tricin_4'-O-(.-guaiacylglyceryl)_ether_O-hexoside = metabolite
m0199-S_Gibberellin_A53 = metabolite
m0283-S_Pyridoxine_O-hexoside = metabolite
m0966-L_C-hexosyl-apigenin_O-hexosyl-O-hexosyl-O-hexoside = metabolite
m0070-L_4',_5'-Dihydropsoralen = metabolite
LOC_Os12g01540 = expression
m0455-L_ = metabolite
m0763-L_di-C,C-hexosyl-luteolin = metabolite
LOC_Os12g10784 = expression
m0138-S_Phytocassane_C = metabolite
m0537-S_ = metabolite
LOC_Os09g37540 = expression
m0839-L_ = metabolite
m0465-S_N,_N'-Dimesitylnonanediamide = metabolite
TO:0000344_days_to_flower = macroscopictrait
m0499-L_ = metabolite
TO:0000519_rooting_depth = macroscopictrait
m0156-L_Thiamin = metabolite
LOC_Os01g74450 = expression
TO:0000625_spikelet_density = macroscopictrait
m1036-L_ = metabolite
m0443-L_Apigenin_6-C-glucoside = metabolite
m0100-L_ = metabolite
LOC_Os08g27840 = expression
m0672-S_LPC(1-acyl_20:4) = metabolite
m0559-L_ = metabolite
LOC_Os10g22460 = expression
m0936-L_ = metabolite
LOC_Os03g19760 = expression
LOC_Os10g02930 = expression
LOC_Os01g13060 = expression
LOC_Os01g24710 = expression
TO:0000565_spikelets_per_panicle_length = macroscopictrait
m0891-S_ = metabolite
m0521-L_ = metabolite
m0933-L_ = metabolite
TO:0002662_leaf_rolloing_tolerance = macroscopictrait
LOC_Os03g50430 = expression
m0631-S_LPC(1-acyl_18:2) = metabolite
LOC_Os05g05330 = expression
LOC_Os03g23950 = expression
m0143-S_ = metabolite
m0531-S_ = metabolite
TO:0000402_grain_width = macroscopictrait
LOC_Os06g05160 = expression
LOC_Os12g32280 = expression
m0548-S_ = metabolite
m0435-S_ = metabolite
m0204-L_Dibenz(a,h)anthracen-2-ol = metabolite
m0923-L_ = metabolite
m0033-S_L-Glutamic_acid = metabolite
m0639-L_LPC(1-acyl_18:1) = metabolite
LOC_Os03g62670 = expression
m0456-S_ = metabolite
LOC_Os03g50860 = expression
LOC_Os01g55300 = expression
TO:0000093_root_pulling_force = macroscopictrait
LOC_Os10g30970 = expression
m0373-L_ = metabolite
m0619-L_ = metabolite
m0120-L_4-aminotetrahydrobiopterin = metabolite
LOC_Os10g08940 = expression
m0815-L_Tricin_O-hexosyl-O-hexoside = metabolite
LOC_Os03g13730 = expression
TO:0000036_hybrid_incompatibilty = macroscopictrait
LOC_Os03g30530 = expression
m0642-L_ = metabolite
TO:0000291_carbohydrate_content = macroscopictrait
m0578-L_Tricin_5-O-hexoside = metabolite
TO:0000312_nadh-dependent_glutamate_synthase_content = macroscopictrait
m0695-S_Epicatechin_O-hexoside = metabolite
m0868-L_ = metabolite
TO:0000467_cell_membrane_stability = macroscopictrait
LOC_Os03g06580 = expression
m0434-L_ = metabolite
m0734-L_3.,_4.,_5.-Tricetin_O-malonylhexoside = metabolite
TO:0000382_1000-grain_weight = macroscopictrait
LOC_Os03g62690 = expression
m0760-S_Chrysoeriol_O-rutinoside = metabolite
m0191-S_Tianshic_acid = metabolite
m0357-S_ = metabolite
LOC_Os02g46930 = expression
LOC_Os04g40720 = expression
m0330-L_ = metabolite
m1003-L_Brevifolincarboxylic_acid = metabolite
m0845-L_Tricin_4'-O-(.-guaiacylglyceryl)_ether_O-hexoside = metabolite
m0895-L_Helonioside_B = metabolite
m0371-L_Succinyladenosine = metabolite
m0744-L_ = metabolite
m0035-L_ = metabolite
LOC_Os01g35789 = expression
m0615-L_ = metabolite
m0101-L_Sinapic_acid = metabolite
LOC_Os05g11260 = expression
m0195-L_Vitamin_A = metabolite
m0512-S_ = metabolite
LOC_Os08g09190 = expression
m0203-S_ = metabolite
LOC_Os11g37130 = expression
m0421-S_ = metabolite
LOC_Os01g01680 = expression
LOC_Os03g21270 = expression
LOC_Os05g44210 = expression
LOC_Os03g36960 = expression
LOC_Os01g58194 = expression
LOC_Os02g16640 = expression
LOC_Os11g47210 = expression
LOC_Os01g01720 = expression
LOC_Os07g02250 = expression
m0788-L_ = metabolite
m0464-S_ = metabolite
LOC_Os05g04330 = expression
TO:0000452_leaf_area_to_spikelet_number_ratio = macroscopictrait
LOC_Os03g04260 = expression
m0582-L_ = metabolite
LOC_Os01g03549 = expression
TO:0000072_awn_length = macroscopictrait
LOC_Os04g07890 = expression
m1040-S_ = metabolite
m0331-L_ = metabolite
m0153-S_ = metabolite
m0685-L_di-C,C-pentosyl-luteolin = metabolite
m0297-S_Sinapoyl_O-hexoside = metabolite
m0263-L_Hericenol_A = metabolite
m0719-S_ = metabolite
m0557-L_ = metabolite
LOC_Os09g31514 = expression
m0913-L_ = metabolite
m0169-L_ = metabolite
m0332-L_ = metabolite
LOC_Os11g39130 = expression
m0681-L_Chrysoeriol_O-malonyhexoside = metabolite
m0892-L_C-hexosyl-naringenin_O-p-coumaroylhexoside = metabolite
m0418-L_Threonyl_carbamoyl_adenosine = metabolite
LOC_Os01g70860 = expression
m0469-S_ = metabolite
m0125-S_ = metabolite
m0812-L_ = metabolite
m0221-S_ = metabolite
m0304-L_Fructose_1,6-diphosphate = metabolite
LOC_Os05g45270 = expression
LOC_Os02g17350 = expression
m0417-L_ = metabolite
LOC_Os11g04560 = expression
m0220-L_ = metabolite
m0895-S_Helonioside_B = metabolite
LOC_Os08g14770 = expression
m0058-S_ = metabolite
LOC_Os04g31070 = expression
m0047-S_Myristic_acid = metabolite
LOC_Os01g52851 = expression
LOC_Os01g54424 = expression
LOC_Os01g52730 = expression
m0003-L_Choline = metabolite
m0038-L_ = metabolite
m0715-L_ = metabolite
LOC_Os07g01850 = expression
LOC_Os02g56320 = expression
LOC_Os01g46169 = expression
m0546-L_O-methylChrysoeriol_O-hexoside = metabolite
LOC_Os10g42190 = expression
m0656-S_di-C,C-pentosyl-apigenin = metabolite
TO:0000605_H2O2_content = macroscopictrait
m0786-L_ = metabolite
m0925-L_ = metabolite
m0241-L_ = metabolite
m0878-L_ = metabolite
m0746-L_ = metabolite
LOC_Os07g11150 = expression
m0303-S_ = metabolite
TO:0000455_seed_set_percent = macroscopictrait
m0774-L_ = metabolite
m0367-S_ = metabolite
TO:0000412_setback = macroscopictrait
m0904-L_C-hexosyl-naringenin_O-hexosyl-O-hexoside = metabolite
LOC_Os08g10320 = expression
m0233-S_Feruloyl_agmatine = metabolite
m0389-S_ = metabolite
LOC_Os03g61810 = expression
m0009-S_L-Glutamine = metabolite
LOC_Os01g09305 = expression
LOC_Os02g49700 = expression
LOC_Os11g31470 = expression
