# Supplementary material for: Similarities between plant traits based on their connection to underlying gene functions
Source: PLoS One. 2017 Aug 10;12(8):e0182097. doi: 10.1371/journal.pone.0182097 (PMC5552327; doi:10.1371/journal.pone.0182097)
Supplement: S2 Dataset — Two files are provided: hclustBP_exported_tree.newick and hclustMF_exported_tree.newick. These can be visualized in various tree/phylogeny software tools, e.g. in figtree http://tree.bio.ed.ac.uk/software/figtree/. A visualization of these trees is also provided via http://itol.embl.de/tree/7716210613417711454683547 (BP) and http://itol.embl.de/tree/7716210613125231454685700 (MF). To briefly explain the use of iTOL, we will focus on reproducing Fig 6C: Open the BP based trait clustering tree by pasting http://itol.embl.de/tree/7716210613417711454683547 in a web-browserChange the display mode from Circular to Normal (via the top right hand control)Note that trait names are now visible; green indicate expression traits, blue metabolite traits and red macroscopic traits. For macroscopic traits, hovering over the trait ontology identifier displays the trait name. Similarly, for metabolite traits with known identity, the metabolite name, the way in which the metabolite was identified, and the compound class, are indicated.Use the Tree search tool (available at the top left hand side): type 0000227, the TO identifier for root length.The result displays the part of the tree around the trait root length. Similar to Fig 6C, three gene expression traits are most closely clustered with root length. Two additional macroscopic traits (grain belly percentage white, TO 0000383 and grain weight, TO 0000589), one additional expression trait and five additional metabolite traits form a second group of closely related traits. Note that the vertical ordering of these traits can deviate from the ordering in Fig 6C; the relationships indicated by the tree are however identical. (ZIP) [file pone.0182097.s008.zip]

Archive with 2 entries (2 files):
- hclustBP_exported_tree.newick
- hclustMF_exported_tree.newick
