# Supplementary material for: Similarities between plant traits based on their connection to underlying gene functions
Source: PLoS One. 2017 Aug 10;12(8):e0182097. doi: 10.1371/journal.pone.0182097 (PMC5552327; doi:10.1371/journal.pone.0182097)
Supplement: S2 Dataset — Two files are provided: hclustBP_exported_tree.newick and hclustMF_exported_tree.newick. These can be visualized in various tree/phylogeny software tools, e.g. in figtree http://tree.bio.ed.ac.uk/software/figtree/. A visualization of these trees is also provided via http://itol.embl.de/tree/7716210613417711454683547 (BP) and http://itol.embl.de/tree/7716210613125231454685700 (MF). To briefly explain the use of iTOL, we will focus on reproducing Fig 6C: Open the BP based trait clustering tree by pasting http://itol.embl.de/tree/7716210613417711454683547 in a web-browserChange the display mode from Circular to Normal (via the top right hand control)Note that trait names are now visible; green indicate expression traits, blue metabolite traits and red macroscopic traits. For macroscopic traits, hovering over the trait ontology identifier displays the trait name. Similarly, for metabolite traits with known identity, the metabolite name, the way in which the metabolite was identified, and the compound class, are indicated.Use the Tree search tool (available at the top left hand side): type 0000227, the TO identifier for root length.The result displays the part of the tree around the trait root length. Similar to Fig 6C, three gene expression traits are most closely clustered with root length. Two additional macroscopic traits (grain belly percentage white, TO 0000383 and grain weight, TO 0000589), one additional expression trait and five additional metabolite traits form a second group of closely related traits. Note that the vertical ordering of these traits can deviate from the ordering in Fig 6C; the relationships indicated by the tree are however identical. (ZIP) [file pone.0182097.s008.zip › hclustBP_exported_tree.newick]

(((Wang2014_LOC_Os01g62900:0.2634989032,(Wang2014_LOC_Os04g07890:0.194618445,Wang2014_LOC_Os05g39080:0.194618445):0.06888045818):0.1850803725,((Wang2014_LOC_Os01g33684:0.3392669822,((riceGong2013_m0244-S:0.04613999652,riceGong2013_m0701-L:0.04613999652):0.181198851,(Wang2014_LOC_Os01g34620:0.1738624322,Wang2014_LOC_Os01g37280:0.1738624322):0.05347641537):0.1119281346):0.07055822519,(Wang2014_LOC_Os11g31700:0.3574331403,((riceGong2013_m0392-S:0.15625,riceGong2013_m0517-L:0.15625):0.1379520661,(riceGong2013_m0535-S:0.2418268895,riceGong2013_m0795-L:0.2418268895):0.05237517653):0.06323107427):0.05239206706):0.03875406831):0.05142072429,((((riceGong2013_m0083-L:0.3220028979,(Wang2014_LOC_Os03g28300:0.1245293676,riceGong2013_m0271-S:0.1245293676):0.1974735303):0.1253717476,((Wang2014_LOC_Os02g50330:0.2204906233,riceGong2013_m0467-S:0.2204906233):0.206304031,((riceGong2013_m0212-L:0.1858254677,riceGong2013_m0564-L:0.1858254677):0.2004686419,(Wang2014_LOC_Os01g36890:0.3105937625,(riceGong2013_m0016-S:0.1858078261,riceGong2013_m0027-S:0.1858078261):0.1247859364):0.07570034706):0.04050054481):0.02057999114):0.03257859594,((((riceGong2013_m0170-S:0.2473227049,(Wang2014_LOC_Os03g10030:0.2243098531,riceGong2013_m0789-L:0.2243098531):0.02301285175):0.140523419,(riceGong2013_m0262-S:0.2723953135,(riceGong2013_m0009-S:0.1818891847,riceGong2013_m0676-S:0.1818891847):0.09050612883):0.1154508104):0.03197759185,((Wang2014_LOC_Os04g33200:0.2541589199,Wang2014_LOC_Os10g19080:0.2541589199):0.1654100896,(((Wang2014_LOC_Os01g42280:0.1727716704,(riceGong2013_m0909-L:0.0302353525,riceGong2013_m1052-L:0.0302353525):0.1425363179):0.1311150732,(riceGong2013_m0156-S:0.2570383984,(Rice_TO0000661:0.1878481144,(Wang2014_LOC_Os01g72310:0.09908783124,Wang2014_LOC_Os07g04690:0.09908783124):0.08876028318):0.06919028401):0.04684834524):0.07534587173,((riceGong2013_m0459-S:0.2587941441,(riceGong2013_m0205-L:0.125,riceGong2013_m0303-S:0.125):0.1337941441):0.09633020976,((Wang2014_LOC_Os07g10480:0.2123483029,riceGong2013_m1019-L:0.2123483029):0.09012691603,(riceGong2013_m0420-S:0.2368863052,riceGong2013_m0548-S:0.2368863052):0.06558891363):0.05264913493):0.02410826158):0.04033639412):0.000254706273):0.05138653102,((((riceGong2013_m0307-S:0.1863621219,riceGong2013_m0686-L:0.1863621219):0.1109368466,(riceGong2013_m0284-L:0.2150519629,riceGong2013_m0685-L:0.2150519629):0.08224700566):0.0744209375,((riceGong2013_m0204-L:0.319930332,(riceGong2013_m0125-S:0.1575402829,(riceGong2013_m0283-L:0.08955953252,riceGong2013_m0706-L:0.08955953252):0.06798075033):0.1623900491):0.03488921272,((riceGong2013_m0418-L:0.2492229457,riceGong2013_m0491-L:0.2492229457):0.07859918134,(riceGong2013_m0474-L:0.2928170025,(Wang2014_LOC_Os01g65350:0.2728465581,riceGong2013_m0295-S:0.2728465581):0.01997044437):0.03500512448):0.02699741768):0.01690036134):0.09499802841,((riceGong2013_m0283-S:0.3059348703,riceGong2013_m0620-L:0.3059348703):0.1419443645,((Rice_TO0000243:0.2005092871,riceGong2013_m0275-L:0.2005092871):0.1846912414,(Rice_TO0000308:0.3000927982,(Rice_TO0000430:0.2072259448,riceGong2013_m0519-S:0.2072259448):0.09286685332):0.08510773031):0.06267870627):0.01883869968):0.004492312389):0.008742994628):0.02004675856,((((Rice_TO0000557:0.1974796258,Wang2014_LOC_Os11g45295:0.1974796258):0.1562447763,(((riceGong2013_m0359-L:0.1239760134,(riceGong2013_m0305-S:0.08629324791,(riceGong2013_m0404-L:0.06214584896,riceGong2013_m1038-L:0.06214584896):0.02414739895):0.03768276546):0.07157733177,(Wang2014_LOC_Os02g17350:0.1715189716,riceGong2013_m0353-S:0.1715189716):0.02403437356):0.1371671388,(Wang2014_LOC_Os10g30970:0.3209886171,(Wang2014_LOC_Os08g07390:0.2594629148,riceGong2013_m0157-L:0.2594629148):0.06152570225):0.01173186685):0.02100391822):0.1350125264,((((Wang2014_LOC_Os11g04320:0.2452832483,(Wang2014_LOC_Os08g38910:0.1933456105,riceGong2013_m0232-S:0.1933456105):0.05193763789):0.1051944225,(((riceGong2013_m0092-L:0.1039245791,riceGong2013_m0607-L:0.1039245791):0.1032520214,(riceGong2013_m0579-L:0.1466620942,(Wang2014_LOC_Os04g53660:0.1382757888,(Rice_TO0002662:0.1002446299,riceGong2013_m0460-L:0.1002446299):0.03803115887):0.008386305431):0.06051450633):0.1304329495,((Wang2014_LOC_Os05g42350:0.2385241542,(Wang2014_LOC_Os08g08586:0.2150853988,(Wang2014_LOC_Os03g50860:0.1237861965,(Wang2014_LOC_Os05g07940:0.08664705902,(Wang2014_LOC_Os03g13560:0.03092562409,Wang2014_LOC_Os08g38590:0.03092562409):0.05572143492):0.03713913745):0.09129920229):0.02343875545):0.04393118201,((riceGong2013_m0087-L:0.195894562,riceGong2013_m0090-S:0.195894562):0.08052897934,((riceGong2013_m0998-S:0.2022399218,(riceGong2013_m0324-L:0.1650180423,riceGong2013_m0767-L:0.1650180423):0.03722187955):0.03511197145,(Wang2014_LOC_Os01g26174:0.2135165656,(Wang2014_LOC_Os06g38470:0.1836204325,((Wang2014_LOC_Os05g35340:0.1178187026,Wang2014_LOC_Os09g37540:0.1178187026):0.04799833097,(riceGong2013_m0476-S:0.1493465093,(Wang2014_LOC_Os04g54330:0.08527462438,riceGong2013_m0467-L:0.08527462438):0.06407188493):0.01647052423):0.01780339901):0.02989613301):0.02383532772):0.03907164803):0.006031794919):0.05515421387):0.01286812075):0.02175403134,(Rice_TO0000170:0.3535350453,(riceGong2013_m0757-L:0.2154047654,(Wang2014_LOC_Os05g51150:0.1780749402,riceGong2013_m0957-L:0.1780749402):0.03732982518):0.1381302799):0.01869665687):0.08835667138,((riceGong2013_m0129-S:0.2932021626,(Wang2014_LOC_Os01g52851:0.2410027621,Wang2014_LOC_Os01g53710:0.2410027621):0.05219940056):0.1291237847,((Wang2014_LOC_Os10g08940:0.2540212834,(riceGong2013_m0465-S:0.2216105121,(riceGong2013_m0472-L:0.1488436143,(riceGong2013_m0184-L:0.1221116184,(riceGong2013_m0448-L:0.09593491552,(riceGong2013_m0656-L:0.06565550879,(riceGong2013_m0004-L:0.02669160731,(riceGong2013_m0261-S:0.007367330349,riceGong2013_m0449-S:0.007367330349):0.01932427696):0.03896390148):0.03027940672):0.02617670288):0.02673199594):0.07276689776):0.0324107713):0.1411571719,(riceGong2013_m0332-L:0.3521361148,(Wang2014_LOC_Os11g10480:0.2538681204,riceGong2013_m0321-S:0.2538681204):0.09826799438):0.04304234051):0.02714749201):0.03826242623):0.02814855496):0.01126307149,(((((Wang2014_LOC_Os06g05120:0.1072888228,riceGong2013_m0489-S:0.1072888228):0.1410067634,(riceGong2013_m0642-L:0.1660175044,(Wang2014_LOC_Os06g44840:0.1247356726,(Rice_TO0000196:0.08206456175,riceGong2013_m0332-S:0.08206456175):0.04267111083):0.04128183186):0.08227808181):0.1243161188,((riceGong2013_m0190-S:0.0992467501,riceGong2013_m1040-S:0.0992467501):0.1547664471,(Wang2014_LOC_Os08g10320:0.2272272853,(Rice_TO0000516:0.0924283,riceGong2013_m0172-S:0.0924283):0.1347989853):0.02678591195):0.1185985079):0.1182440403,(((Rice_TO0000376:0.300557456,(riceGong2013_m0192-S:0.2211803276,riceGong2013_m0344-L:0.2211803276):0.07937712841):0.1455459305,(riceGong2013_m0587-S:0.3507562729,(Wang2014_LOC_Os03g38330:0.3048377197,riceGong2013_m0423-L:0.3048377197):0.04591855325):0.09534711357):0.0243632723,(((Wang2014_LOC_Os01g28450:0.3556370269,(riceGong2013_m0124-S:0.2822004907,((riceGong2013_m0839-L:0.1173842412,riceGong2013_m0874-L:0.1173842412):0.0988832417,(Wang2014_LOC_Os01g39810:0.1689015089,riceGong2013_m0401-S:0.1689015089):0.04736597399):0.06593300781):0.07343653618):0.0684772991,((Rice_TO0000381:0.2732746885,Rice_TO0000434:0.2732746885):0.1362236612,(Rice_TO0000539:0.3634222694,((riceGong2013_m0544-S:0.1958455375,(riceGong2013_m0132-S:0.1097323204,riceGong2013_m0669-L:0.1097323204):0.08611321718):0.05897670121,(riceGong2013_m0529-S:0.2088763773,(Rice_TO0000457:0.1611475682,riceGong2013_m0249-S:0.1611475682):0.04772880913):0.04594586141):0.1086000307):0.0460760803):0.01461597626):0.03762007245,(((Wang2014_LOC_Os03g13274:0.08407610922,Wang2014_LOC_Os06g49120:0.08407610922):0.1851633295,(Wang2014_LOC_Os01g10504:0.2197164253,(Wang2014_LOC_Os10g42800:0.1733270884,riceGong2013_m0936-L:0.1733270884):0.04638933696):0.04952301342):0.189429986,(((Wang2014_LOC_Os01g53370:0.2317761602,Wang2014_LOC_Os03g01940:0.2317761602):0.1680648708,(Wang2014_LOC_Os03g36960:0.2645261792,(riceGong2013_m0185-S:0.2185761011,riceGong2013_m0511-S:0.2185761011):0.04595007806):0.1353148518):0.04825622865,((Rice_TO0000136:0.2196832336,Wang2014_LOC_Os07g01620:0.2196832336):0.2181216235,((Wang2014_LOC_Os11g34920:0.3323876018,(Wang2014_LOC_Os01g16370:0.2828922671,riceGong2013_m0557-L:0.2828922671):0.04949533471):0.07815067284,((Rice_TO0000565:0.2586149218,riceGong2013_m0506-S:0.2586149218):0.111259429,(riceGong2013_m0196-L:0.3373291696,riceGong2013_m0695-S:0.3373291696):0.03254518119):0.0406639238):0.02726658245):0.01029240257):0.01057216512):0.003064973662):0.008732260353):0.0203890866):0.009144254608,((((((riceGong2013_m0080-L:0.2882896161,riceGong2013_m0278-L:0.2882896161):0.05980547391,((riceGong2013_m0488-L:0.2304506574,(riceGong2013_m0565-L:0.1797159194,(riceGong2013_m0144-L:0.1285944157,riceGong2013_m0355-L:0.1285944157):0.05112150367):0.05073473804):0.08300182542,((riceGong2013_m0815-L:0.2069309163,(Wang2014_LOC_Os01g53570:0.1706526569,riceGong2013_m0444-L:0.1706526569):0.03627825947):0.09244372121,((riceGong2013_m0274-L:0.04329608139,riceGong2013_m0443-L:0.04329608139):0.2380607848,(riceGong2013_m0494-L:0.2575197682,(riceGong2013_m0032-L:0.1883713346,(riceGong2013_m0375-S:0.074322635,(riceGong2013_m0395-S:0.03040329375,riceGong2013_m0559-L:0.03040329375):0.04391934125):0.1140486996):0.06914843352):0.02383709804):0.01801777134):0.01407784531):0.0346426072):0.1191364438,((Rice_TO0000598:0.2854065025,riceGong2013_m0246-L:0.2854065025):0.1451608296,(riceGong2013_m0441-S:0.3925971936,(riceGong2013_m0645-S:0.2759757173,(riceGong2013_m0400-L:0.106025786,riceGong2013_m0401-L:0.106025786):0.1699499312):0.1166214763):0.03797013854):0.03666420168):0.0112533444,(((Wang2014_LOC_Os10g25030:0.245445572,(Wang2014_LOC_Os01g19820:0.1361864045,Wang2014_LOC_Os02g21750:0.1361864045):0.1092591675):0.1379065004,((Wang2014_LOC_Os05g11260:0.2889381748,Wang2014_LOC_Os10g21020:0.2889381748):0.05830225708,((Wang2014_LOC_Os10g02040:0.07099413062,Wang2014_LOC_Os10g35490:0.07099413062):0.2332074454,((Wang2014_LOC_Os10g41400:0.08333333333,Wang2014_LOC_Os12g29990:0.08333333333):0.1349793263,(Wang2014_LOC_Os03g48310:0.1793396705,Wang2014_LOC_Os11g43900:0.1793396705):0.03897298917):0.08588891633):0.04303885593):0.03611164051):0.09098873977,(((Wang2014_LOC_Os03g23950:0.25,Wang2014_LOC_Os05g45270:0.25):0.1356486743,(Rice_TO0000507:0.3133217427,(Wang2014_LOC_Os03g63590:0.1963277042,(riceGong2013_m0851-L:0.1218161669,(riceGong2013_m0273-S:0,riceGong2013_m0943-L:0):0.1218161669):0.07451153734):0.1169940385):0.07232693152):0.08326806981,(((Wang2014_LOC_Os03g21270:0.1948114129,riceGong2013_m0188-S:0.1948114129):0.1278180024,(Rice_TO0000471:0.2831786776,Rice_TO0000651:0.2831786776):0.03945073765):0.1252869311,(riceGong2013_m0898-L:0.377513739,(riceGong2013_m0907-L:0.2746624458,(Wang2014_LOC_Os06g18670:0.2500986889,(riceGong2013_m0352-L:0.2343080864,((riceGong2013_m0315-L:0.07500747609,riceGong2013_m0372-S:0.07500747609):0.1028875912,(riceGong2013_m0347-L:0.118154897,riceGong2013_m1028-L:0.118154897):0.05974017026):0.05641301911):0.01579060252):0.02456375684):0.1028512933):0.07040260731):0.02100039774):0.005424068133):0.004144066028):0.01882808478,(((((Rice_TO0000632:0.07812376325,riceGong2013_m0502-L:0.07812376325):0.04954580937,(Rice_TO0000428:0.09451589912,riceGong2013_m0496-L:0.09451589912):0.0331536735):0.06738779822,(riceGong2013_m0684-L:0.1632698213,riceGong2013_m0817-L:0.1632698213):0.03178754957):0.1928066433,(Wang2014_LOC_Os10g42900:0.3183183067,(riceGong2013_m0687-L:0.2269261013,(Wang2014_LOC_Os01g53790:0.1748363067,riceGong2013_m0264-L:0.1748363067):0.05208979456):0.09139220539):0.06954570742):0.1067338817,(((((Wang2014_LOC_Os01g07260:0.2613883898,riceGong2013_m0912-L:0.2613883898):0.1402987085,((Rice_TO0000249:0.3011301845,Wang2014_LOC_Os06g02490:0.3011301845):0.07727247795,((Rice_TO0000495:0.2281751209,(Wang2014_LOC_Os07g05390:0.08333333333,riceGong2013_m0018-L:0.08333333333):0.1448417876):0.1146782541,(Wang2014_LOC_Os01g11120:0.2508508233,riceGong2013_m0035-L:0.2508508233):0.09200255172):0.03554928737):0.02328443583):0.06171489519,(((riceGong2013_m0007-S:0.2113957464,riceGong2013_m0543-S:0.2113957464):0.1113987408,(Rice_TO0000390:0.2711329672,(Wang2014_LOC_Os06g04530:0.26054132,(riceGong2013_m0220-L:0.1509660855,riceGong2013_m0272-L:0.1509660855):0.1095752345):0.01059164721):0.05166151998):0.1309557774,(((riceGong2013_m0549-S:0.2445924613,(Rice_TO0000396:0.1772111051,Wang2014_LOC_Os08g14770:0.1772111051):0.0673813562):0.1006638958,(riceGong2013_m0104-S:0.2554154735,(riceGong2013_m0592-L:0.2105617082,(Rice_TO0000144:0.1376746761,riceGong2013_m0443-S:0.1376746761):0.07288703216):0.04485376528):0.0898408836):0.0868569232,(((riceGong2013_m0589-L:0.2658169717,(Wang2014_LOC_Os05g51670:0.2066877189,riceGong2013_m0891-L:0.2066877189):0.05912925278):0.06372104074,(Rice_TO0000734:0.2930484781,(riceGong2013_m0025-S:0.1891170838,riceGong2013_m0530-S:0.1891170838):0.1039313943):0.03648953436):0.07143100875,(riceGong2013_m0471-S:0.3939403352,(riceGong2013_m0236-S:0.3373526368,(Rice_TO0000269:0.3087025856,(riceGong2013_m0636-L:0.1600544853,(riceGong2013_m0640-L:0.1095257934,riceGong2013_m1001-S:0.1095257934):0.0505286919):0.1486481002):0.02865005129):0.05658769832):0.007028686023):0.03114425911):0.02163698431):0.009651728804):0.02293812703,(((((Rice_TO0000672:0.2121689556,riceGong2013_m0646-S:0.2121689556):0.1315836312,((Wang2014_LOC_Os08g05320:0.2110935664,riceGong2013_m0456-S:0.2110935664):0.1058222081,(riceGong2013_m0221-S:0.2112754299,riceGong2013_m0380-S:0.2112754299):0.1056403446):0.02683681231):0.09417216184,((Wang2014_LOC_Os03g20020:0.2594249985,(riceGong2013_m0744-L:0.1539131718,riceGong2013_m0913-L:0.1539131718):0.1055118267):0.1309318164,(Wang2014_LOC_Os10g33730:0.298175215,(Rice_TO0000253:0.2082617567,riceGong2013_m0429-L:0.2082617567):0.08991345831):0.09218159988):0.04756793376):0.02452773738,(((riceGong2013_m0240-L:0.2304958,(Rice_TO0000084:0.1792719863,Rice_TO0000519:0.1792719863):0.05122381372):0.178984944,(riceGong2013_m0552-S:0.2831810322,riceGong2013_m0813-L:0.2831810322):0.1262997118):0.03317161955,(riceGong2013_m0868-L:0.4231375025,(((Wang2014_LOC_Os01g36950:0.09034296094,riceGong2013_m0363-L:0.09034296094):0.262581061,(Wang2014_LOC_Os03g06580:0.1995403034,(riceGong2013_m0296-L:0.1195510773,riceGong2013_m0417-L:0.1195510773):0.07998922606):0.1533837185):0.0625170325,(riceGong2013_m0526-S:0.3543503065,(Rice_TO0000502:0.1480140503,(Rice_TO0000366:0,Rice_TO0000369:0):0.1480140503):0.2063362562):0.06109074796):0.007696448083):0.01951486105):0.01980012246):0.0128223039,((Rice_TO0000090:0.3286727938,Wang2014_LOC_Os01g54990:0.3286727938):0.1429534055,((Wang2014_LOC_Os01g55300:0.197710512,Wang2014_LOC_Os05g42330:0.197710512):0.2599168205,(riceGong2013_m0140-L:0.2070054736,riceGong2013_m0480-S:0.2070054736):0.2506218589):0.01399886672):0.003648590694):0.01106533054):0.008081724779,(((Rice_TO0000469:0.3290845569,(Rice_TO0000146:0.2361484597,riceGong2013_m0632-S:0.2361484597):0.09293609713):0.1471270229,((((Rice_TO0000531:0.3020387914,((Wang2014_LOC_Os02g56320:0.1892034973,Wang2014_LOC_Os03g52239:0.1892034973):0.09662539106,(riceGong2013_m0438-L:0.2435268863,(Wang2014_LOC_Os06g42030:0.1850501061,Wang2014_LOC_Os10g34170:0.1850501061):0.05847678017):0.04230200202):0.0162099031):0.06324750822,((Wang2014_LOC_Os10g40740:0.2041571445,(Wang2014_LOC_Os01g56190:0.1482394194,Wang2014_LOC_Os03g15840:0.1482394194):0.0559177251):0.1103941278,(Rice_TO0000291:0.2218188572,Wang2014_LOC_Os03g55776:0.2218188572):0.09273241512):0.05073502728):0.09283923989,(((Rice_TO0000589:0.2290276533,((Wang2014_LOC_Os01g60280:0.1432135179,riceGong2013_m0942-L:0.1432135179):0.04724042952,(riceGong2013_m0871-L:0.1777981948,((riceGong2013_m0919-L:0.03392622415,riceGong2013_m0966-L:0.03392622415):0.1066094041,(Rice_TO0000383:0.1005416219,riceGong2013_m0631-S:0.1005416219):0.03999400636):0.03726256653):0.01265575262):0.03857370587):0.07394105301,(Rice_TO0000227:0.2787554026,(Wang2014_LOC_Os02g02890:0.183637908,(Wang2014_LOC_Os02g46930:0.1309071609,Wang2014_LOC_Os07g46852:0.1309071609):0.05273074712):0.09511749459):0.02421330369):0.07665531001,(((Wang2014_LOC_Os08g27840:0.1962232625,riceGong2013_m0594-L:0.1962232625):0.07116410026,((Wang2014_LOC_Os03g48626:0.2163394366,Wang2014_LOC_Os09g10340:0.2163394366):0.03626768831,(riceGong2013_m0406-L:0.2391799847,(riceGong2013_m0497-S:0.1728917809,(riceGong2013_m0837-L:0.1418781576,(Rice_TO0000344:0.08034078313,riceGong2013_m0545-L:0.08034078313):0.06153737448):0.03101362332):0.06628820377):0.01342714022):0.01478023782):0.0571732483,(((riceGong2013_m0071-S:0.1331955459,(riceGong2013_m0518-L:0.044035882,(riceGong2013_m0058-S:0.0188322877,riceGong2013_m1018-L:0.0188322877):0.0252035943):0.08915966387):0.03035538754,(riceGong2013_m0702-L:0.1502896106,(riceGong2013_m0098-L:0.06166267354,riceGong2013_m0376-S:0.06166267354):0.08862693708):0.01326132278):0.1196585396,(Wang2014_LOC_Os02g06360:0.2581029952,riceGong2013_m0617-L:0.2581029952):0.02510647783):0.041351138):0.05506340523):0.07850152326):0.004498425768,((((riceGong2013_m0234-L:0.144546205,riceGong2013_m0362-S:0.144546205):0.1473549544,(Rice_TO0000402:0.1966078883,Rice_TO0000547:0.1966078883):0.09529327099):0.1410375536,((riceGong2013_m0914-L:0.2141897172,(Rice_TO0000352:0.08884811,Wang2014_LOC_Os02g32110:0.08884811):0.1253416072):0.1497899863,(Wang2014_LOC_Os03g16470:0.215577429,riceGong2013_m0142-S:0.215577429):0.1484022745):0.06895900936):0.02836913874,((Rice_TO0000411:0.3892522082,(riceGong2013_m0760-S:0.2816553685,(Wang2014_LOC_Os03g26210:0.02821290333,Wang2014_LOC_Os07g15460:0.02821290333):0.2534424651):0.1075968397):0.06167790611,(((riceGong2013_m0044-L:0.1395429811,riceGong2013_m0070-L:0.1395429811):0.1592781651,(Wang2014_LOC_Os03g06730:0.2688668231,riceGong2013_m0588-L:0.2688668231):0.02995432311):0.1324759102,((Rice_TO0000104:0.2228223439,riceGong2013_m0107-S:0.2228223439):0.1041792554,(riceGong2013_m0797-L:0.238909366,(riceGong2013_m0360-L:0.1891803308,riceGong2013_m0388-L:0.1891803308):0.04972903522):0.08809223322):0.1042954572):0.01963305788):0.01037773731):0.001316113667):0.01358761451):0.01646447162,((((Wang2014_LOC_Os05g03530:0.3704674376,(((riceGong2013_m0117-S:0.01651900182,riceGong2013_m0222-L:0.01651900182):0.1946231492,(riceGong2013_m0281-L:0.1312276003,riceGong2013_m0313-L:0.1312276003):0.07991455078):0.05862840768,(riceGong2013_m0368-L:0.2142806649,(riceGong2013_m0199-S:0.1897903786,(riceGong2013_m0691-L:0.1206186724,riceGong2013_m0724-L:0.1206186724):0.06917170625):0.02449028626):0.05548989381):0.1006968789):0.02847546842,(((riceGong2013_m0064-S:0.1888587763,riceGong2013_m0256-L:0.1888587763):0.0750890407,(riceGong2013_m0078-L:0.2476692525,(riceGong2013_m0577-L:0.189999104,riceGong2013_m0928-L:0.189999104):0.05767014843):0.01627856458):0.111913958,((riceGong2013_m0238-S:0.2115581671,(riceGong2013_m0354-S:0.1660181494,riceGong2013_m0584-S:0.1660181494):0.04554001771):0.1430062928,(riceGong2013_m0345-S:0.2830010488,(riceGong2013_m0446-S:0.2193244012,(riceGong2013_m0974-S:0.1222715488,(riceGong2013_m0656-S:0.09282835,(riceGong2013_m0033-S:0,riceGong2013_m0793-S:0):0.09282835):0.0294431988):0.09705285237):0.06367664763):0.07156341112):0.02129731512):0.02308113101):0.07890520825,(((Wang2014_LOC_Os01g70860:0.2839050982,riceGong2013_m0295-L:0.2839050982):0.0934882013,((riceGong2013_m0515-S:0.2245325487,((Wang2014_LOC_Os02g58480:0.1502784372,riceGong2013_m0682-L:0.1502784372):0.04994418494,(Wang2014_LOC_Os08g05750:0.1928728405,riceGong2013_m0664-L:0.1928728405):0.007349781612):0.02430992659):0.06266515409,((riceGong2013_m0158-S:0.2175651643,(Wang2014_LOC_Os01g08370:0.1618420797,Wang2014_LOC_Os04g47550:0.1618420797):0.0557230846):0.04834479034,((Wang2014_LOC_Os08g07840:0.1821053076,(Wang2014_LOC_Os04g31070:0.1448380281,Wang2014_LOC_Os08g05790:0.1448380281):0.03726727955):0.07352953736,((Wang2014_LOC_Os04g40740:0.167200707,riceGong2013_m0371-S:0.167200707):0.0636396991,(Wang2014_LOC_Os09g31031:0.1837071485,(Wang2014_LOC_Os11g14950:0.1595045959,(Wang2014_LOC_Os03g15600:0.09668840998,Wang2014_LOC_Os08g02130:0.09668840998):0.06281618592):0.02420255256):0.0471332576):0.02479443893):0.01027510963):0.02128774819):0.09019559665):0.06544632793,(riceGong2013_m0477-L:0.3931799922,(Wang2014_LOC_Os01g46169:0.2337865281,Wang2014_LOC_Os11g17610:0.2337865281):0.159393464):0.04965963521):0.03500848692):0.01296031632,(((((Wang2014_LOC_Os09g19750:0.3170341153,(Wang2014_LOC_Os09g33520:0.1601471913,riceGong2013_m0601-S:0.1601471913):0.1568869239):0.04422462051,(((Wang2014_LOC_Os03g19290:0.2010689191,riceGong2013_m0556-L:0.2010689191):0.07513461479,((riceGong2013_m0292-S:0.136792655,riceGong2013_m0439-S:0.136792655):0.09097654615,(riceGong2013_m0225-S:0.1980102714,(Wang2014_LOC_Os05g27110:0.1470304252,(Rice_TO0000462:0.1201391748,Wang2014_LOC_Os08g33400:0.1201391748):0.02689125045):0.05097984614):0.02975892976):0.04843433275):0.05199696004,((riceGong2013_m0893-L:0.1999737207,(Wang2014_LOC_Os01g74300:0.1578993464,(riceGong2013_m0045-S:0.1285467395,riceGong2013_m0371-L:0.1285467395):0.02935260691):0.04207437428):0.09639468577,(riceGong2013_m0393-S:0.2577323095,riceGong2013_m0760-L:0.2577323095):0.03863609701):0.03183208747):0.03305824185):0.0594597627,((Wang2014_LOC_Os11g47210:0.2942448329,(Wang2014_LOC_Os07g30950:0.2636545129,(Wang2014_LOC_Os03g23010:0.2475545156,riceGong2013_m0788-L:0.2475545156):0.0160999973):0.03059031998):0.1174017758,((riceGong2013_m0895-S:0.3355708254,(Wang2014_LOC_Os04g17660:0.2269291844,(Wang2014_LOC_Os01g21610:0.1791821179,Wang2014_LOC_Os03g17174:0.1791821179):0.0477470665):0.1086416409):0.05113101674,((Wang2014_LOC_Os05g04330:0.2610372903,(Wang2014_LOC_Os03g38930:0.2251334995,(Wang2014_LOC_Os05g03120:0.1568019475,riceGong2013_m0226-L:0.1568019475):0.06833155203):0.03590379077):0.1098613309,((Wang2014_LOC_Os11g06720:0.1817124175,riceGong2013_m1003-L:0.1817124175):0.1304473442,((riceGong2013_m0508-L:0.14998138,riceGong2013_m0812-L:0.14998138):0.1331225753,((Wang2014_LOC_Os05g01240:0.1175345442,Wang2014_LOC_Os07g09610:0.1175345442):0.1107444589,(riceGong2013_m0747-L:0.1698702544,(riceGong2013_m0910-L:0.139711489,(Wang2014_LOC_Os07g14530:0.09368627773,(Wang2014_LOC_Os04g31010:0.06087292098,riceGong2013_m0121-L:0.06087292098):0.03281335675):0.0460252113):0.03015876541):0.05840874867):0.05482495212):0.02905580643):0.0587388595):0.01580322093):0.02494476665):0.009071889741):0.03557549088,(((riceGong2013_m0428-S:0.2562476066,(riceGong2013_m0076-L:0.1572211408,riceGong2013_m0361-L:0.1572211408):0.09902646578):0.08621218641,(Wang2014_LOC_Os08g29600:0.2627860337,(Wang2014_LOC_Os06g48300:0.138215584,riceGong2013_m0741-L:0.138215584):0.1245704497):0.07967375934):0.0927465971,((Wang2014_LOC_Os08g26870:0.2759984845,(Wang2014_LOC_Os03g11550:0.1605724703,riceGong2013_m0490-S:0.1605724703):0.1154260142):0.12531609,((Wang2014_LOC_Os01g01680:0.2091237906,riceGong2013_m0014-S:0.2091237906):0.1093342075,((riceGong2013_m0084-L:0.2643777909,(riceGong2013_m0134-S:0.2297539756,riceGong2013_m0645-L:0.2297539756):0.03462381533):0.03747796451,((riceGong2013_m0843-L:0.137960996,riceGong2013_m0845-S:0.137960996):0.1512304493,(((Rice_TO0000567:0.1337569304,Wang2014_LOC_Os01g13280:0.1337569304):0.04234851455,(Wang2014_LOC_Os04g52730:0.1666838387,riceGong2013_m0386-L:0.1666838387):0.009421606226):0.05480821297,((Wang2014_LOC_Os08g39860:0.1513960449,(Wang2014_LOC_Os08g39830:0.1322660889,(Wang2014_LOC_Os08g39850:0.06569733145,riceGong2013_m0340-S:0.06569733145):0.06656875743):0.01912995605):0.06575686304,(Wang2014_LOC_Os09g31502:0.1599774773,riceGong2013_m0784-L:0.1599774773):0.05717543067):0.01376074996):0.05827778732):0.01266431017):0.01660224266):0.08285657639):0.03389181567):0.02108759922):0.0334503037,((((Rice_TO0000279:0.3277616614,(riceGong2013_m0926-L:0.2829785788,(riceGong2013_m0816-L:0.2143383042,riceGong2013_m1020-L:0.2143383042):0.06864027457):0.04478308267):0.07565955357,((riceGong2013_m0469-S:0.2185090806,riceGong2013_m0918-L:0.2185090806):0.1388536621,((riceGong2013_m0875-L:0.2125646329,(Wang2014_LOC_Os02g29210:0.1497160793,(Wang2014_LOC_Os01g60530:0.09369704926,riceGong2013_m0520-L:0.09369704926):0.05601903005):0.06284855358):0.06091911695,(((riceGong2013_m0195-L:0.1348631915,(riceGong2013_m0263-L:0.06351586789,riceGong2013_m0279-L:0.06351586789):0.07134732364):0.04533376741,((riceGong2013_m0374-L:0.1216116841,((riceGong2013_m0723-L:0.08216507354,(riceGong2013_m0095-L:0.06334999607,riceGong2013_m0100-L:0.06334999607):0.01881507747):0.0247703853,(Rice_TO0000579:0.08587949803,(riceGong2013_m0326-S:0.07137929556,(riceGong2013_m0153-S:0.05194017523,riceGong2013_m1042-L:0.05194017523):0.01943912033):0.01450020247):0.02105596081):0.01467622524):0.02695369871,((riceGong2013_m0057-L:0.05047481203,riceGong2013_m0396-L:0.05047481203):0.08970944227,(riceGong2013_m0067-L:0.1025738475,riceGong2013_m0720-L:0.1025738475):0.03761040675):0.008381128498):0.03163157615):0.06928296127,(Rice_TO0000424:0.2058910458,Wang2014_LOC_Os03g04260:0.2058910458):0.04358887444):0.02400382963):0.08387899286):0.0460584723):0.02337473125,(((((Wang2014_LOC_Os01g66640:0.1753306735,(riceGong2013_m0493-L:0.1464329083,((Wang2014_LOC_Os09g16760:0.08328649475,riceGong2013_m0329-L:0.08328649475):0.03325678952,(Wang2014_LOC_Os01g03549:0.1081344947,(Wang2014_LOC_Os11g37200:0.04946608119,riceGong2013_m0138-S:0.04946608119):0.05866841348):0.008408789601):0.029889624):0.02889776524):0.07380502823,((((Wang2014_LOC_Os01g66890:0.03293768017,Wang2014_LOC_Os04g53230:0.03293768017):0.05289151556,(Wang2014_LOC_Os07g06800:0.04351801398,riceGong2013_m0314-L:0.04351801398):0.04231118175):0.03319901288,((riceGong2013_m0619-L:0.04899954139,(riceGong2013_m0266-L:0.04064413437,riceGong2013_m0806-L:0.04064413437):0.008355407016):0.06846199237,(Wang2014_LOC_Os05g44210:0.09430350964,riceGong2013_m0857-L:0.09430350964):0.02315802412):0.001566674855):0.08920551417,(Wang2014_LOC_Os05g33300:0.1671185029,(Wang2014_LOC_Os01g02000:0.09914558091,(Wang2014_LOC_Os02g34990:0.0323365823,Wang2014_LOC_Os03g12910:0.0323365823):0.06680899861):0.06797292196):0.04111521991):0.04090197895):0.05661292235,((riceGong2013_m0136-L:0.2186799303,((Rice_TO0000452:0.1121326964,(Wang2014_LOC_Os01g14510:0.06642126931,riceGong2013_m0242-S:0.06642126931):0.04571142707):0.04786082027,(riceGong2013_m0038-L:0.1253065496,(riceGong2013_m0481-L:0.09572285568,riceGong2013_m0521-L:0.09572285568):0.02958369394):0.03468696703):0.0586864136):0.06010376745,((((riceGong2013_m0552-L:0.1075373036,(Wang2014_LOC_Os01g73514:0.05147350815,Wang2014_LOC_Os07g02540:0.05147350815):0.05606379547):0.06248825811,((riceGong2013_m0287-S:0.1109429197,(riceGong2013_m0174-S:0.09013085773,riceGong2013_m0783-L:0.09013085773):0.02081206201):0.0377017381,((Wang2014_LOC_Os09g38670:0.08120313835,((Wang2014_LOC_Os01g55570:0.04547830542,(Wang2014_LOC_Os03g19760:0.027618557,riceGong2013_m0102-S:0.027618557):0.01785974842):0.01641034049,(Wang2014_LOC_Os01g13060:0.04919450777,riceGong2013_m0168-S:0.04919450777):0.01269413814):0.01931449244):0.04688809144,(riceGong2013_m0897-L:0.1111948416,((Wang2014_LOC_Os01g23990:0.0417019454,riceGong2013_m0214-L:0.0417019454):0.04509376971,(Wang2014_LOC_Os03g57070:0.05878358028,riceGong2013_m0178-S:0.05878358028):0.02801213483):0.02439912653):0.01689638815):0.02055342805):0.02138090388):0.03395884474,((Wang2014_LOC_Os05g48030:0.1239438412,Wang2014_LOC_Os10g36924:0.1239438412):0.05498170444,((Wang2014_LOC_Os03g48710:0.1267658015,(Wang2014_LOC_Os03g11650:0.06360795586,Wang2014_LOC_Os07g01250:0.06360795586):0.06315784565):0.04058622744,(Wang2014_LOC_Os03g21400:0.1374136781,(Wang2014_LOC_Os02g01790:0.1052594327,(riceGong2013_m0367-S:0.08706381699,(riceGong2013_m0120-L:0.04889658082,riceGong2013_m0219-S:0.04889658082):0.03816723617):0.01819561568):0.03215424547):0.02993835081):0.01157351669):0.02505886083):0.04094705766,((Wang2014_LOC_Os01g06270:0.1949417401,riceGong2013_m0513-L:0.1949417401):0.04111604906,((riceGong2013_m0592-S:0.1745932569,(Wang2014_LOC_Os12g17090:0.1289678504,(riceGong2013_m0247-L:0.05011648304,riceGong2013_m0453-L:0.05011648304):0.07885136739):0.04562540649):0.03691548687,(((Wang2014_LOC_Os08g33820:0.09518371701,(((Wang2014_LOC_Os08g44230:0.03415608006,(Wang2014_LOC_Os07g46780:0.02285269805,Wang2014_LOC_Os08g30020:0.02285269805):0.01130338201):0.009870168809,((Wang2014_LOC_Os03g04470:0.01567758936,(Wang2014_LOC_Os02g10860:0.01013747313,Wang2014_LOC_Os06g39330:0.01013747313):0.00554011623):0.02568076577,(Wang2014_LOC_Os05g48750:0.02795568308,Wang2014_LOC_Os10g18340:0.02795568308):0.01340267205):0.002667893738):0.04253598805,(Wang2014_LOC_Os02g17380:0.07003561282,((Wang2014_LOC_Os01g55720:0.04793235478,riceGong2013_m0561-L:0.04793235478):0.01688309912,(Wang2014_LOC_Os08g44650:0.0527846867,(Wang2014_LOC_Os01g01302:0.02587224321,(Wang2014_LOC_Os06g39690:0,(Wang2014_LOC_Os01g74450:0,Wang2014_LOC_Os03g60530:0):0):0.02587224321):0.02691244349):0.01203076719):0.005220158923):0.0165266241):0.008621480091):0.04301762705,(Wang2014_LOC_Os05g28960:0.105802309,(Wang2014_LOC_Os11g42490:0.05844205772,(Wang2014_LOC_Os01g11414:0.03630319124,Wang2014_LOC_Os01g41630:0.03630319124):0.02213886648):0.04736025127):0.03239903508):0.0369971722,(riceGong2013_m0455-L:0.1450779468,(Wang2014_LOC_Os04g24165:0.122430397,riceGong2013_m0762-L:0.122430397):0.02264754979):0.03012056948):0.03631022752):0.02454904536):0.008873674981):0.03385223358):0.02696492638):0.06577551656,(((Wang2014_LOC_Os01g19940:0.1729196675,Wang2014_LOC_Os12g42860:0.1729196675):0.09464691404,(Wang2014_LOC_Os09g31514:0.2191055749,(Wang2014_LOC_Os01g49330:0.160650178,(Wang2014_LOC_Os02g50240:0.1131304995,Wang2014_LOC_Os10g40960:0.1131304995):0.04751967852):0.05845539688):0.04846100664):0.05376633057,(((Wang2014_LOC_Os01g58890:0.1386694073,Wang2014_LOC_Os03g51650:0.1386694073):0.08068978289,(Wang2014_LOC_Os03g43114:0.1910078616,(Rice_TO0000211:0.158307229,Wang2014_LOC_Os04g55800:0.158307229):0.03270063261):0.02835132856):0.08429413211,((Wang2014_LOC_Os01g72870:0.1769055166,((((riceGong2013_m0068-L:0.05105586022,riceGong2013_m0933-L:0.05105586022):0.04300252933,(Rice_TO0000102:0.06407001755,(riceGong2013_m0250-S:0.03557122482,riceGong2013_m0534-L:0.03557122482):0.02849879273):0.029988372):0.01814390083,(Wang2014_LOC_Os03g43720:0.1062297675,(Wang2014_LOC_Os01g09305:0.06629132677,Wang2014_LOC_Os09g26960:0.06629132677):0.03993844075):0.005972522856):0.05186625652,(Wang2014_LOC_Os05g34260:0.1446173328,riceGong2013_m0507-S:0.1446173328):0.01945121406):0.01283696971):0.05126020708,(Wang2014_LOC_Os04g01780:0.1829493806,((Wang2014_LOC_Os05g03174:0.06686055845,(riceGong2013_m0043-L:0.05192082991,((Wang2014_LOC_Os01g15029:0.02725317359,Wang2014_LOC_Os01g33050:0.02725317359):0.01336310673,(Wang2014_LOC_Os04g37580:0.03125235065,(Wang2014_LOC_Os05g03480:0.01126508995,Wang2014_LOC_Os08g05470:0.01126508995):0.01998726071):0.009363929663):0.01130454959):0.01493972854):0.03364408656,((Wang2014_LOC_Os08g39370:0.06007520424,(Wang2014_LOC_Os06g13680:0.04386783233,(Wang2014_LOC_Os08g09190:0.01344567935,Wang2014_LOC_Os11g25160:0.01344567935):0.03042215298):0.01620737191):0.02735463365,(Wang2014_LOC_Os05g49910:0.0768806007,(Wang2014_LOC_Os01g12210:0.006659431,Wang2014_LOC_Os06g48750:0.006659431):0.0702211697):0.01054923719):0.01307480711):0.08244473563):0.04521634304):0.0754875986):0.01767958982):0.05019122855):0.03204610799,(((riceGong2013_m0101-L:0.2125274658,riceGong2013_m0330-L:0.2125274658):0.1167433806,((Wang2014_LOC_Os05g49900:0.1588415463,riceGong2013_m0265-S:0.1588415463):0.1457925166,(riceGong2013_m0706-S:0.1980381692,(Wang2014_LOC_Os02g11705:0.1534203231,(Wang2014_LOC_Os10g37640:0.1306152853,(riceGong2013_m0182-S:0.09571261203,riceGong2013_m0610-S:0.09571261203):0.03490267326):0.02280503781):0.0446178461):0.1065958937):0.02463678348):0.06545851868,(riceGong2013_m0547-S:0.3367667709,((riceGong2013_m0235-L:0.177895858,riceGong2013_m0885-L:0.177895858):0.1114245912,(riceGong2013_m0673-L:0.262448203,(Wang2014_LOC_Os06g05160:0.201687055,riceGong2013_m0681-L:0.201687055):0.060761148):0.02687224621):0.04744632167):0.05796259419):0.008840883567):0.02322569763):0.0366029265,(((riceGong2013_m0509-L:0.1631728925,riceGong2013_m0740-L:0.1631728925):0.1732872058,(riceGong2013_m0056-L:0.2697840848,(Wang2014_LOC_Os11g39130:0.2445807396,riceGong2013_m0648-L:0.2445807396):0.02520334522):0.06667601352):0.1080964687,(((riceGong2013_m0066-S:0.1859612265,(Wang2014_LOC_Os06g34070:0.1413686329,Wang2014_LOC_Os07g12890:0.1413686329):0.04459259364):0.1116934141,(Rice_TO0000510:0.1904021197,(Rice_TO0000659:0.1576369869,riceGong2013_m0621-S:0.1576369869):0.03276513283):0.107252521):0.09370332728,(riceGong2013_m0605-L:0.3415993772,(Wang2014_LOC_Os03g06370:0.2657576256,(Wang2014_LOC_Os01g73250:0.1482815243,Wang2014_LOC_Os11g34910:0.1482815243):0.1174761012):0.07584175163):0.04975859077):0.0531985991):0.01884230571):0.0263454203):0.001064137563):0.001867620814):0.001745793794):0.0001760506104):0.002715067156):0.002687037,((((((Rice_TO0000175:0.2723993237,(riceGong2013_m0063-S:0.2378566027,(riceGong2013_m1027-L:0.2036994498,(riceGong2013_m0505-L:0.1442679701,riceGong2013_m0661-L:0.1442679701):0.05943147973):0.03415715293):0.03454272099):0.1172946738,(riceGong2013_m0870-L:0.324902917,(Rice_TO0000255:0.2972158883,riceGong2013_m0821-L:0.2972158883):0.02768702878):0.06479108052):0.04034979746,((Wang2014_LOC_Os01g17070:0.3309145984,(Rice_TO0000446:0.2570805672,Wang2014_LOC_Os10g05088:0.2570805672):0.07383403114):0.06881109198,(Wang2014_LOC_Os11g45130:0.3637923595,(Wang2014_LOC_Os01g09670:0.2877857,(Rice_TO0000206:0.260615865,(Rice_TO0000327:0.1587594534,Rice_TO0000515:0.1587594534):0.1018564116):0.02716983501):0.07600665946):0.03593333085):0.03031810465):0.04555376563,(((riceGong2013_m0680-L:0.2410672111,(Wang2014_LOC_Os02g49700:0.1253791156,Wang2014_LOC_Os06g49050:0.1253791156):0.1156880955):0.09477539299,(Wang2014_LOC_Os02g15870:0.2874153294,(Wang2014_LOC_Os10g26570:0.199879179,riceGong2013_m0558-L:0.199879179):0.08753615033):0.04842727478):0.1167137258,(((Wang2014_LOC_Os02g49840:0.1252117518,Wang2014_LOC_Os12g32280:0.1252117518):0.1752110416,(riceGong2013_m0904-L:0.2439916219,((Wang2014_LOC_Os01g34610:0.1436401714,Wang2014_LOC_Os04g40720:0.1436401714):0.05103160849,(Wang2014_LOC_Os04g17050:0.1618788972,Wang2014_LOC_Os06g17440:0.1618788972):0.03279288264):0.04931984203):0.05643117145):0.05108701872,((Wang2014_LOC_Os04g02280:0.2672688113,((Wang2014_LOC_Os01g73540:0.1525435579,Wang2014_LOC_Os09g27970:0.1525435579):0.06184102999,(riceGong2013_m0141-S:0.185576142,(Wang2014_LOC_Os12g37710:0.1119797984,(Wang2014_LOC_Os03g63074:0.08623158139,Wang2014_LOC_Os08g39600:0.08623158139):0.02574821697):0.07359634368):0.0288084458):0.05288422344):0.07049531178,((Wang2014_LOC_Os01g68524:0.1598333205,Wang2014_LOC_Os07g02250:0.1598333205):0.1190260248,(Wang2014_LOC_Os03g43890:0.2364509035,(Wang2014_LOC_Os01g46060:0.1800453149,(Wang2014_LOC_Os02g02390:0.09286777214,(Wang2014_LOC_Os03g63680:0.05327780725,Wang2014_LOC_Os06g03676:0.05327780725):0.03958996489):0.08717754272):0.0564055886):0.04240844189):0.0589047777):0.01374568902):0.1010465178):0.02304123074):0.02407065991,(((Rice_TO0000303:0.2937625149,(Rice_TO0000278:0.164850425,Wang2014_LOC_Os03g45340:0.164850425):0.1289120899):0.1697337554,((riceGong2013_m0811-L:0.1639321598,riceGong2013_m0873-L:0.1639321598):0.220682431,(riceGong2013_m0447-L:0.3213242416,(Wang2014_LOC_Os12g34108:0.2804620525,riceGong2013_m0694-S:0.2804620525):0.04086218908):0.06329034926):0.07888167941):0.02836659196,(((riceGong2013_m0597-S:0.187147246,riceGong2013_m0841-L:0.187147246):0.2315797508,(Rice_TO0000540:0.3411539355,(riceGong2013_m0037-S:0.1547564035,riceGong2013_m0076-S:0.1547564035):0.186397532):0.0775730613):0.07113893397,((((Wang2014_LOC_Os03g16430:0.2640232357,(riceGong2013_m0251-S:0.2025418012,(Wang2014_LOC_Os03g62690:0.186894914,riceGong2013_m0531-S:0.186894914):0.01564688719):0.06148143446):0.1694226647,((Rice_TO0000128:0.281163207,(riceGong2013_m0892-L:0.1969158486,(riceGong2013_m0316-L:0.1090947431,riceGong2013_m0405-S:0.1090947431):0.08782110553):0.08424735838):0.02397891793,((Rice_TO0000085:0.223589564,Rice_TO0000224:0.223589564):0.06630116231,(riceGong2013_m0660-L:0.2336418206,(riceGong2013_m0676-L:0.1594634146,(riceGong2013_m0201-S:0.1334906737,riceGong2013_m0771-L:0.1334906737):0.02597274089):0.07417840601):0.05624890568):0.01525139863):0.1283037755):0.04075879206,(((riceGong2013_m0022-L:0.3095957402,(Wang2014_LOC_Os07g43370:0.2128672202,riceGong2013_m0060-S:0.2128672202):0.09672852002):0.1029506928,(Rice_TO0000625:0.3545838188,(riceGong2013_m0603-L:0.3007296376,(Wang2014_LOC_Os09g15320:0.2705438526,(riceGong2013_m0253-S:0.1763062116,(riceGong2013_m0608-L:0.1102270826,riceGong2013_m0799-L:0.1102270826):0.06607912904):0.09423764097):0.03018578495):0.05385418123):0.05796261426):0.05835010211,((((Wang2014_LOC_Os11g41710:0.1416023528,riceGong2013_m0785-L:0.1416023528):0.1196196991,(Wang2014_LOC_Os10g28030:0.1618810233,riceGong2013_m0112-L:0.1618810233):0.09934102857):0.09073623248,(riceGong2013_m0413-S:0.2830007856,riceGong2013_m0545-S:0.2830007856):0.06895749876):0.08819743481,((Rice_TO0000453:0.2849471358,(riceGong2013_m0551-S:0.2159262593,(riceGong2013_m0030-L:0.1636263443,riceGong2013_m0791-L:0.1636263443):0.05229991505):0.06902087648):0.1398579382,((Wang2014_LOC_Os09g12790:0.2109715133,riceGong2013_m0834-L:0.2109715133):0.1699667152,(Rice_TO0000382:0.2348005549,Rice_TO0000538:0.2348005549):0.1461376736):0.04386684542):0.01535064515):0.03074081604):0.003308157269):0.0112289082,(((riceGong2013_m0464-S:0.2600849106,(riceGong2013_m0233-S:0.2033687869,(riceGong2013_m0213-S:0.1499669869,(riceGong2013_m0210-S:0.05412868417,riceGong2013_m0405-L:0.05412868417):0.09583830275):0.05340179994):0.05671612375):0.1382650771,((Wang2014_LOC_Os05g04000:0.1761265276,Wang2014_LOC_Os07g01820:0.1761265276):0.1073825326,(Wang2014_LOC_Os10g07210:0.2249606296,(Rice_TO0000354:0.1051182174,riceGong2013_m0284-S:0.1051182174):0.1198424122):0.05854843063):0.1148409275):0.08066722077,((((riceGong2013_m0387-S:0.1736862187,(riceGong2013_m0366-S:0.1510061843,(Wang2014_LOC_Os05g03900:0.1051304243,riceGong2013_m0944-S:0.1051304243):0.04587576007):0.02268003437):0.1858220407,(Wang2014_LOC_Os03g31730:0.2857101237,Wang2014_LOC_Os12g36860:0.2857101237):0.07379813568):0.07691660861,((riceGong2013_m0356-S:0.2939755906,((Wang2014_LOC_Os05g08450:0.1550908942,Wang2014_LOC_Os11g24590:0.1550908942):0.09343561831,(Wang2014_LOC_Os01g43851:0.206676876,riceGong2013_m0177-S:0.206676876):0.04184963648):0.04544907811):0.109235231,(((Rice_TO0000455:0.2009240423,Wang2014_LOC_Os12g10784:0.2009240423):0.1400079063,(Wang2014_LOC_Os06g05860:0.2018802287,(riceGong2013_m0495-L:0.1760747908,(riceGong2013_m0433-S:0.1552246712,riceGong2013_m0911-L:0.1552246712):0.02085011957):0.02580543794):0.1390517199):0.04697697049,(((Wang2014_LOC_Os01g72049:0.2588872855,(riceGong2013_m0126-L:0.1360466538,riceGong2013_m0615-L:0.1360466538):0.1228406317):0.038634032,(riceGong2013_m0156-L:0.2898127166,riceGong2013_m0818-L:0.2898127166):0.007708600853):0.05347549326,((riceGong2013_m0259-L:0.2007739138,(riceGong2013_m0407-L:0.170913801,(Rice_TO0000617:0.08619746399,riceGong2013_m0390-S:0.08619746399):0.08471633701):0.02986011279):0.125579596,((riceGong2013_m0644-L:0.1956822886,riceGong2013_m0801-L:0.1956822886):0.05599707823,(Wang2014_LOC_Os05g45660:0.1957582959,(riceGong2013_m0416-S:0.1554033867,(riceGong2013_m0746-L:0.08354745738,riceGong2013_m0749-L:0.08354745738):0.07185592933):0.04035490915):0.05592107101):0.07467414296):0.02464330094):0.03691210836):0.01530190252):0.0332140464):0.02893616989,(((Wang2014_LOC_Os01g25320:0.2872219465,(riceGong2013_m0769-L:0.1965663743,(riceGong2013_m0745-L:0.1034066807,riceGong2013_m0889-L:0.1034066807):0.09315969357):0.09065557217):0.118064564,((Wang2014_LOC_Os01g61044:0.2231864529,Wang2014_LOC_Os01g72200:0.2231864529):0.1080456817,((Wang2014_LOC_Os05g02650:0.1389305841,riceGong2013_m0155-L:0.1389305841):0.09487500197,(riceGong2013_m0609-L:0.1722702902,(Wang2014_LOC_Os03g51910:0.06698535954,Wang2014_LOC_Os05g07890:0.06698535954):0.1052849307):0.06153529583):0.09742654851):0.07405437588):0.03592987502,(Wang2014_LOC_Os05g36930:0.4113707076,((Wang2014_LOC_Os01g10450:0.1630073447,(Wang2014_LOC_Os06g03560:0.1372789679,(Wang2014_LOC_Os01g52730:0.1097581378,(Wang2014_LOC_Os05g49880:0.07985919375,Wang2014_LOC_Os07g30620:0.07985919375):0.02989894406):0.0275208301):0.02572837677):0.1970400033,(((Rice_TO0000429:0.1795366215,riceGong2013_m0539-L:0.1795366215):0.111226896,(((riceGong2013_m0319-L:0.2297939718,(Wang2014_LOC_Os07g01850:0.1762704133,riceGong2013_m0288-S:0.1762704133):0.05352355851):0.03867742319,((riceGong2013_m0828-L:0.188897826,riceGong2013_m0959-L:0.188897826):0.06911339875,(riceGong2013_m0379-S:0.2414790538,(riceGong2013_m0338-S:0.1549337014,riceGong2013_m0499-L:0.1549337014):0.08654535246):0.01653217096):0.01046017022):0.01529577502,((riceGong2013_m0282-L:0.2007155476,(riceGong2013_m0424-L:0.1622709372,(Wang2014_LOC_Os11g10310:0.09505801367,riceGong2013_m0431-L:0.09505801367):0.06721292349):0.03844461048):0.06841530138,((Rice_TO0000068:0.1733919558,((riceGong2013_m0021-L:0.02844621845,riceGong2013_m0124-L:0.02844621845):0.1086823892,(riceGong2013_m0487-L:0.07270463985,riceGong2013_m0672-L:0.07270463985):0.06442396784):0.03626334813):0.05274992228,((riceGong2013_m0245-L:0.1587352352,(Wang2014_LOC_Os02g47920:0.1078792416,(Wang2014_LOC_Os10g22460:0.09532599179,(Wang2014_LOC_Os06g28630:0.0289189399,(riceGong2013_m0631-L:0,riceGong2013_m0639-L:0):0.0289189399):0.0664070519):0.0125532498):0.05085599359):0.02842289959,(Wang2014_LOC_Os05g05330:0.167933938,((riceGong2013_m0012-L:0.101706467,((Wang2014_LOC_Os03g45980:0.04545454545,riceGong2013_m0003-L:0.04545454545):0.03567759418,(Wang2014_LOC_Os07g44820:0.07292037805,(riceGong2013_m0566-L:0.03441485795,riceGong2013_m0822-L:0.03441485795):0.03850552009):0.008211761591):0.02057432739):0.04202635999,(Wang2014_LOC_Os11g07450:0.1256467537,(riceGong2013_m0621-L:0.1086459617,(Wang2014_LOC_Os07g01890:0.0596852216,riceGong2013_m0528-L:0.0596852216):0.04896074011):0.01700079201):0.01808607328):0.02420111104):0.01922419673):0.03898374333):0.04298897092):0.01463632101):0.006996347401):0.01776015052,((Wang2014_LOC_Os12g38850:0.1611752223,(riceGong2013_m0689-L:0.1283367715,riceGong2013_m0890-L:0.1283367715):0.03283845082):0.1364049338,((riceGong2013_m0713-L:0.2200486501,(Rice_TO0000325:0.1768606343,riceGong2013_m0268-L:0.1768606343):0.04318801577):0.04097850061,((riceGong2013_m0774-L:0.02907218597,riceGong2013_m0802-L:0.02907218597):0.2039943514,(Wang2014_LOC_Os03g50430:0.1982315892,(Wang2014_LOC_Os02g06270:0.02857928408,riceGong2013_m0991-L:0.02857928408):0.1696523051):0.03483494812):0.02796061334):0.03655300547):0.01094351181):0.05152367999):0.05132335962):0.02984567787):0.0241446525):0.0136561705):0.006416392196):0.004432330135):0.001996931448):0.007805358328):0.0003317794525,((((((riceGong2013_m0555-S:0.2153493627,(riceGong2013_m0715-L:0.1447426351,riceGong2013_m1036-L:0.1447426351):0.07060672764):0.1492807844,((Rice_TO0000093:0.2210368306,riceGong2013_m0269-S:0.2210368306):0.07927114258,(riceGong2013_m0506-L:0.2546706462,(riceGong2013_m0508-S:0.1769194647,riceGong2013_m0625-L:0.1769194647):0.07775118145):0.04563732698):0.06432217393):0.1183502632,(((Wang2014_LOC_Os04g47240:0.2181330397,(riceGong2013_m0694-L:0.1588385396,(riceGong2013_m0302-L:0.1140454265,riceGong2013_m0793-L:0.1140454265):0.04479311312):0.05929450014):0.0802759575,(riceGong2013_m0123-S:0.2329582006,(riceGong2013_m0887-L:0.127561951,(Wang2014_LOC_Os06g12790:0,riceGong2013_m0804-L:0):0.127561951):0.1053962496):0.06545079662):0.1001325945,(Wang2014_LOC_Os06g05430:0.333448616,riceGong2013_m0023-L:0.333448616):0.06509297571):0.08443881861):0.00787778644,((((Rice_TO0000306:0.2132387746,Wang2014_LOC_Os07g41170:0.2132387746):0.1478982902,(Wang2014_LOC_Os05g06430:0.2684622958,(riceGong2013_m0318-S:0.1748901125,riceGong2013_m0647-L:0.1748901125):0.09357218325):0.09267476904):0.07948672229,((riceGong2013_m0777-L:0.288058862,(Wang2014_LOC_Os04g45170:0.223708149,riceGong2013_m0763-L:0.223708149):0.06435071301):0.1192011934,((riceGong2013_m0193-L:0.1877428762,riceGong2013_m0492-L:0.1877428762):0.1462966175,(Wang2014_LOC_Os05g33500:0.2896546481,riceGong2013_m0599-L:0.2896546481):0.04438484566):0.07322056167):0.03336373168):0.04873885904,((((Wang2014_LOC_Os01g40094:0.2379473668,(Wang2014_LOC_Os01g54424:0.2125762978,riceGong2013_m0925-L:0.2125762978):0.025371069):0.2094687462,(((riceGong2013_m0734-L:0.18436292,(riceGong2013_m0160-L:0,riceGong2013_m0963-L:0):0.18436292):0.1831974184,((riceGong2013_m0779-L:0.2362435303,(riceGong2013_m0412-S:0.139342676,riceGong2013_m0930-L:0.139342676):0.09690085429):0.05896355396,(((riceGong2013_m0751-L:0.0975135851,riceGong2013_m0756-L:0.0975135851):0.1167266322,((riceGong2013_m0766-L:0.09598196006,(riceGong2013_m0466-S:0.04699535167,riceGong2013_m1007-L:0.04699535167):0.04898660839):0.07930742863,(riceGong2013_m0354-L:0.1508334202,(riceGong2013_m0475-L:0.08715584536,(riceGong2013_m0519-L:0.02865730754,(riceGong2013_m0314-S:0.0009269453125,riceGong2013_m0537-S:0.0009269453125):0.02773036223):0.05849853781):0.06367757487):0.02445596847):0.03895082862):0.05806840002,((riceGong2013_m0176-L:0.1762928046,(riceGong2013_m0285-S:0.0783508156,riceGong2013_m0383-S:0.0783508156):0.09794198902):0.07644802199,(riceGong2013_m0298-L:0.1899466796,(riceGong2013_m0582-L:0.1308561017,riceGong2013_m0872-L:0.1308561017):0.05909057787):0.06279414702):0.01956779073):0.02289846695):0.0723532541):0.06804680463,((riceGong2013_m0028-S:0.2840728844,(Rice_TO0000542:0.1113158848,Rice_TO0000616:0.1113158848):0.1727569995):0.1108567129,(Wang2014_LOC_Os11g45290:0.2886113382,(Rice_TO0000137:0.2195663911,(Rice_TO0000222:0.1198382881,Wang2014_LOC_Os05g05530:0.1198382881):0.09972810297):0.06904494712):0.1063182591):0.04067754572):0.01180896993):0.02748174674,((((Wang2014_LOC_Os07g48960:0.1433469679,Wang2014_LOC_Os08g14660:0.1433469679):0.2072925955,(Wang2014_LOC_Os10g02930:0.2347153913,(Wang2014_LOC_Os01g25189:0.193749315,Wang2014_LOC_Os07g04910:0.193749315):0.04096607633):0.115924172):0.1063345679,(((Wang2014_LOC_Os12g43380:0.1663163815,riceGong2013_m0289-L:0.1663163815):0.1897706751,(riceGong2013_m0657-L:0.224941208,(Rice_TO0000416:0.1906413418,Wang2014_LOC_Os04g24430:0.1906413418):0.03429986628):0.1311458486):0.06127119901,((Wang2014_LOC_Os08g41850:0.2638177265,riceGong2013_m0218-L:0.2638177265):0.1363022229,(Rice_TO0000605:0.2841065104,(riceGong2013_m0637-L:0.2730493723,(Rice_TO0000181:0.2177030805,(riceGong2013_m0831-L:0.1667499877,(Wang2014_LOC_Os01g40690:0.08396390563,Wang2014_LOC_Os03g51680:0.08396390563):0.08278608207):0.05095309278):0.05534629183):0.01105713808):0.116013439):0.0172383062):0.03961587564):0.0154244909,((Wang2014_LOC_Os10g33840:0.2763511107,(riceGong2013_m0384-L:0.1861611914,(riceGong2013_m0845-L:0.1366725509,riceGong2013_m1046-L:0.1366725509):0.04948864054):0.09018991924):0.1847759648,(((riceGong2013_m0923-L:0.297632161,((Wang2014_LOC_Os11g45280:0.1899473925,riceGong2013_m0426-L:0.1899473925):0.06642745733,(riceGong2013_m0623-L:0.2012049663,(riceGong2013_m0164-L:0.09535550111,riceGong2013_m0442-L:0.09535550111):0.1058494652):0.05516988352):0.04125731126):0.1024162541,((Rice_TO0000280:0.3182527863,(riceGong2013_m0183-S:0.1913283516,riceGong2013_m0403-L:0.1913283516):0.1269244348):0.06468478652,((riceGong2013_m0075-S:0.1862053152,riceGong2013_m0575-L:0.1862053152):0.1469317527,((riceGong2013_m0191-S:0.2080962961,(riceGong2013_m0333-S:0.1413437869,((riceGong2013_m0237-S:0.03672335716,(riceGong2013_m0230-S:0.01932364984,(riceGong2013_m0049-S:0.008642711458,riceGong2013_m0421-S:0.008642711458):0.01068093838):0.01739970732):0.05746804908,(riceGong2013_m0312-S:0.08213068602,(riceGong2013_m0047-S:0.07622538151,(riceGong2013_m0208-S:0.05084648048,(riceGong2013_m0468-S:0.03327300029,(riceGong2013_m0414-S:0.01096632511,riceGong2013_m0672-S:0.01096632511):0.02230667518):0.01757348019):0.02537890102):0.005905304512):0.01206072022):0.04715238065):0.06675250918):0.0945559396,(riceGong2013_m0435-S:0.2205492303,(riceGong2013_m0115-S:0.1181492357,riceGong2013_m0357-S:0.1181492357):0.1023999946):0.08210300541):0.03048483225):0.04980050492):0.01711084232):0.03472629097,(riceGong2013_m0373-L:0.4180582898,((riceGong2013_m0485-S:0.2308323242,(Rice_TO0000014:0.1903082381,Wang2014_LOC_Os09g09350:0.1903082381):0.04052408612):0.1221820861,((Wang2014_LOC_Os10g02720:0.2051004843,riceGong2013_m0206-L:0.2051004843):0.06896629688,(Rice_TO0000370:0.2353206516,Rice_TO0000448:0.2353206516):0.03874612961):0.0789476291):0.06504387954):0.01671641629):0.0263523693):0.01127154671):0.002499237543):0.01006705576,(((riceGong2013_m0500-L:0.2574020506,(Wang2014_LOC_Os10g06720:0.1396968385,riceGong2013_m0422-L:0.1396968385):0.1177052121):0.1988724239,((((((Wang2014_LOC_Os03g14590:0.1449091391,Wang2014_LOC_Os06g06420:0.1449091391):0.05204582909,((Wang2014_LOC_Os01g20120:0.1367158312,riceGong2013_m0161-S:0.1367158312):0.05014488714,(riceGong2013_m0614-L:0.1641169428,(riceGong2013_m0479-S:0.133246247,(riceGong2013_m0846-L:0.07408687033,riceGong2013_m0855-L:0.07408687033):0.05915937663):0.03087069582):0.02274377558):0.01009424979):0.03840725288,(((Wang2014_LOC_Os02g39700:0.00853080388,Wang2014_LOC_Os03g22740:0.00853080388):0.0984315248,(Wang2014_LOC_Os01g07590:0.0625460411,Wang2014_LOC_Os10g39930:0.0625460411):0.04441628757):0.1123585705,((Wang2014_LOC_Os10g36650:0.1286010874,Wang2014_LOC_Os11g42850:0.1286010874):0.076037534,(Wang2014_LOC_Os01g01720:0.1558510271,riceGong2013_m0348-S:0.1558510271):0.04878759431):0.01468227777):0.01604132188):0.06461832431,((Wang2014_LOC_Os03g13730:0.1242931428,riceGong2013_m0536-L:0.1242931428):0.1117941042,((Wang2014_LOC_Os01g72860:0.0688729556,riceGong2013_m0858-L:0.0688729556):0.09135073962,(Wang2014_LOC_Os08g08120:0.1080810477,riceGong2013_m0742-L:0.1080810477):0.05214264751):0.0758635518):0.06389329833):0.09225775535,(((Wang2014_LOC_Os06g06760:0.167845951,riceGong2013_m0241-L:0.167845951):0.09566288093,(Wang2014_LOC_Os11g31470:0.2268785481,riceGong2013_m0880-L:0.2268785481):0.0366302838):0.1053583888,(Rice_TO0000036:0.3320800304,(Rice_TO0000096:0.3026421186,(riceGong2013_m0823-L:0.2402258832,(riceGong2013_m0955-L:0.2148453357,(Rice_TO0000312:0.1482222394,riceGong2013_m0842-L:0.1482222394):0.06662309635):0.0253805475):0.06241623541):0.02943791178):0.03678719032):0.02337107998):0.04540950284,(riceGong2013_m0286-S:0.4115223764,(Rice_TO0000528:0.218582544,Wang2014_LOC_Os10g30300:0.218582544):0.1929398324):0.02612542717):0.01862667092):0.02603428299,(((Wang2014_LOC_Os01g08760:0.3164968888,(Rice_TO0000180:0.2535236385,Rice_TO0000449:0.2535236385):0.0629732503):0.08434982105,((Rice_TO0000044:0.2300541316,(((Rice_TO0000466:0.03236535338,riceGong2013_m1047-L:0.03236535338):0.1281950128,(riceGong2013_m0331-L:0.1140264705,riceGong2013_m0899-L:0.1140264705):0.04653389571):0.06463385319,(Rice_TO0000088:0.19870465,(Rice_TO0000339:0.1857555903,Rice_TO0000412:0.1857555903):0.01294905969):0.02648956943):0.004859912232):0.1291772467,(Rice_TO0000641:0.2381309775,(Rice_TO0000152:0.1729406536,Rice_TO0000346:0.1729406536):0.06519032392):0.1211004009):0.04161533147):0.08081025777,(((Wang2014_LOC_Os07g11280:0.1492149961,Wang2014_LOC_Os11g13420:0.1492149961):0.1837728127,(Wang2014_LOC_Os06g04380:0.2779309853,(riceGong2013_m0434-L:0.1460365433,(Wang2014_LOC_Os11g37130:0.1226670459,riceGong2013_m0486-L:0.1226670459):0.0233694974):0.131894442):0.0550568235):0.1229403784,(((Wang2014_LOC_Os01g58194:0.2055242226,Wang2014_LOC_Os10g41510:0.2055242226):0.1079494922,(Wang2014_LOC_Os01g24710:0.2106479783,Wang2014_LOC_Os08g15040:0.2106479783):0.1028257365):0.08824506885,((Wang2014_LOC_Os11g32410:0.1111966606,riceGong2013_m0712-L:0.1111966606):0.2639209592,((((Rice_TO0000377:0.115564785,Wang2014_LOC_Os04g34270:0.115564785):0.1177057127,(Rice_TO0000074:0.1973584342,Wang2014_LOC_Os04g30210:0.1973584342):0.03591206347):0.09391635806,(riceGong2013_m0750-L:0.2488962362,(Rice_TO0000205:0.170698239,(Rice_TO0000451:0.1660149604,Rice_TO0000624:0.1660149604):0.00468327858):0.07819799721):0.07829061954):0.02965846857,((riceGong2013_m0705-L:0.1180549369,riceGong2013_m0739-L:0.1180549369):0.2161220071,(Wang2014_LOC_Os03g05520:0.3080644328,(riceGong2013_m0953-L:0.2716067817,((Wang2014_LOC_Os01g68710:0.1052671264,(Wang2014_LOC_Os04g58320:0.07646867808,Wang2014_LOC_Os09g23340:0.07646867808):0.02879844836):0.1377364641,(riceGong2013_m0139-S:0.1916479459,(riceGong2013_m0239-S:0.1688245689,(Wang2014_LOC_Os03g61810:0.1590807852,(riceGong2013_m0277-S:0.05555555556,riceGong2013_m0419-S:0.05555555556):0.1035252297):0.00974378368):0.02282337698):0.05135564468):0.02860319112):0.03645765111):0.02611251122):0.02266838032):0.01827229551):0.02660116381):0.05420940357):0.0257287804):0.0006517898334):0.002656157987):0.0043977307):0.001495550637):0.003516277747,(((Wang2014_LOC_Os02g16640:0.2631934794,Wang2014_LOC_Os10g42190:0.2631934794):0.1128100552,(Rice_TO0000145:0.3232003308,(riceGong2013_m0440-S:0.2717614483,((Wang2014_LOC_Os11g14570:0.1123442247,riceGong2013_m0002-S:0.1123442247):0.08440893535,(riceGong2013_m0478-L:0.1162777659,(riceGong2013_m0695-L:0,riceGong2013_m0944-L:0):0.1162777659):0.08047539418):0.07500828823):0.05143888252):0.05280320384):0.1163845741,((Rice_TO0000351:0.3763670561,(riceGong2013_m0437-S:0.2246014618,riceGong2013_m0900-L:0.2246014618):0.1517655943):0.06026454503,(((riceGong2013_m0546-L:0.1920923142,(riceGong2013_m0578-L:0.04166666667,riceGong2013_m0586-L:0.04166666667):0.1504256476):0.08412098383,(riceGong2013_m0550-L:0.1953798766,riceGong2013_m0891-S:0.1953798766):0.08083342145):0.146284932,((Wang2014_LOC_Os08g41500:0.2695464205,riceGong2013_m0726-L:0.2695464205):0.08189354722,(Wang2014_LOC_Os03g27590:0.2875677598,riceGong2013_m0344-S:0.2875677598):0.06387220792):0.07105826237):0.01413337102):0.05575650764):0.001986365762):0.005625525479,(((riceGong2013_m0175-S:0.188942495,(Wang2014_LOC_Os10g30860:0.12308001,riceGong2013_m0879-L:0.12308001):0.065862485):0.1512399359,(Wang2014_LOC_Os03g62670:0.3188518098,(riceGong2013_m0061-S:0.2076740793,riceGong2013_m0203-S:0.2076740793):0.1111777305):0.02133062111):0.1557659475,(((riceGong2013_m0169-L:0.1584128191,(Rice_TO0000467:0.06249485743,Wang2014_LOC_Os06g12310:0.06249485743):0.09591796165):0.1596344427,(Rice_TO0000336:0.2372363403,Wang2014_LOC_Os12g25180:0.2372363403):0.08081092145):0.1458436678,((((riceGong2013_m1010-L:0.2200934868,(Wang2014_LOC_Os01g35789:0.1837139188,riceGong2013_m0532-S:0.1837139188):0.03637956797):0.1390349502,((Wang2014_LOC_Os11g04560:0.1554797663,riceGong2013_m0786-L:0.1554797663):0.1842846795,((riceGong2013_m0888-L:0.1858761541,(riceGong2013_m0148-S:0.08863707962,riceGong2013_m0252-S:0.08863707962):0.09723907447):0.09799326261,(riceGong2013_m0270-S:0.1864293004,riceGong2013_m0297-S:0.1864293004):0.09744011625):0.05589502903):0.01936399129):0.04900578669,(((riceGong2013_m0484-L:0.2053059239,riceGong2013_m0794-S:0.2053059239):0.1006471468,(Rice_TO0000586:0.2263546149,Wang2014_LOC_Os03g30530:0.2263546149):0.07959845582):0.07016324685,((Rice_TO0000374:0.2040322141,riceGong2013_m0835-L:0.2040322141):0.1085167901,((riceGong2013_m0948-L:0.215183228,(riceGong2013_m0612-L:0.1926698235,(riceGong2013_m0562-S:0.1331798826,(riceGong2013_m0503-S:0.1009776458,riceGong2013_m0719-S:0.1009776458):0.03220223682):0.05948994088):0.02251340454):0.05345807377,(Wang2014_LOC_Os12g38730:0.234136323,riceGong2013_m0342-L:0.234136323):0.03450497881):0.0439077025):0.0635673133):0.03201790611):0.05030747088,(((Wang2014_LOC_Os02g51450:0.3350467228,Wang2014_LOC_Os03g22050:0.3350467228):0.09667949934,(((riceGong2013_m0965-L:0.1777187265,(Wang2014_LOC_Os07g35540:0.1133304237,riceGong2013_m0878-L:0.1133304237):0.0643883028):0.1558586796,((Wang2014_LOC_Os01g49529:0.240749604,riceGong2013_m0862-L:0.240749604):0.07666554701,((riceGong2013_m0349-L:0.1390968796,riceGong2013_m0863-L:0.1390968796):0.1382098885,(riceGong2013_m0427-L:0.1908012594,riceGong2013_m0596-L:0.1908012594):0.08650550869):0.04010838296):0.01616225514):0.09012039656,(Wang2014_LOC_Os07g11150:0.3514815972,(Wang2014_LOC_Os01g52720:0.2208470291,riceGong2013_m0299-L:0.2208470291):0.1306345681):0.07221620553):0.008028419424):0.01055498204,(((Rice_TO0000421:0.3056955133,(Rice_TO0000532:0.2762672041,(Rice_TO0000072:0.1444932903,Rice_TO0000544:0.1444932903):0.1317739137):0.0294283092):0.07472008892,(Rice_TO0000207:0.3134929758,((Rice_TO0000456:0.2176053383,riceGong2013_m0895-L:0.2176053383):0.06380851047,(Rice_TO0000135:0.2553097432,(Rice_TO0000040:0.2069280265,Rice_TO0000445:0.2069280265):0.0483817167):0.02610410558):0.03207912699):0.06692262637):0.05131945852,((riceGong2013_m0147-L:0.2485299536,riceGong2013_m0432-L:0.2485299536):0.1545479282,(((riceGong2013_m0445-S:0.2194541036,(riceGong2013_m0304-L:0.1947874899,(riceGong2013_m0207-S:0.1578358472,(riceGong2013_m0015-S:0.113316804,riceGong2013_m0212-S:0.113316804):0.04451904318):0.03695164275):0.02466661365):0.05080728423,(riceGong2013_m0042-S:0.2503105816,(Wang2014_LOC_Os01g05650:0.1414675568,riceGong2013_m0461-L:0.1414675568):0.1088430248):0.01995080619):0.09055992675,((riceGong2013_m0962-S:0.181379158,(riceGong2013_m0143-S:0.1563273149,((Rice_TO0000233:0.08363164686,riceGong2013_m0512-S:0.08363164686):0.04631223374,(riceGong2013_m0079-S:0.1168699923,riceGong2013_m0389-S:0.1168699923):0.01307388833):0.02638343434):0.02505184302):0.1083757548,(Wang2014_LOC_Os12g01540:0.1819591006,(riceGong2013_m0323-S:0,riceGong2013_m0450-S:0):0.1819591006):0.1077958121):0.07106640183):0.04225656731):0.02865717883):0.01054614351):0.01616049039):0.005449234973):0.0320574489):0.004051621537):0):0):0):0):0):0);
