# Supplementary material for: Similarities between plant traits based on their connection to underlying gene functions
Source: PLoS One. 2017 Aug 10;12(8):e0182097. doi: 10.1371/journal.pone.0182097 (PMC5552327; doi:10.1371/journal.pone.0182097)
Supplement: S2 Dataset — Two files are provided: hclustBP_exported_tree.newick and hclustMF_exported_tree.newick. These can be visualized in various tree/phylogeny software tools, e.g. in figtree http://tree.bio.ed.ac.uk/software/figtree/. A visualization of these trees is also provided via http://itol.embl.de/tree/7716210613417711454683547 (BP) and http://itol.embl.de/tree/7716210613125231454685700 (MF). To briefly explain the use of iTOL, we will focus on reproducing Fig 6C: Open the BP based trait clustering tree by pasting http://itol.embl.de/tree/7716210613417711454683547 in a web-browserChange the display mode from Circular to Normal (via the top right hand control)Note that trait names are now visible; green indicate expression traits, blue metabolite traits and red macroscopic traits. For macroscopic traits, hovering over the trait ontology identifier displays the trait name. Similarly, for metabolite traits with known identity, the metabolite name, the way in which the metabolite was identified, and the compound class, are indicated.Use the Tree search tool (available at the top left hand side): type 0000227, the TO identifier for root length.The result displays the part of the tree around the trait root length. Similar to Fig 6C, three gene expression traits are most closely clustered with root length. Two additional macroscopic traits (grain belly percentage white, TO 0000383 and grain weight, TO 0000589), one additional expression trait and five additional metabolite traits form a second group of closely related traits. Note that the vertical ordering of these traits can deviate from the ordering in Fig 6C; the relationships indicated by the tree are however identical. (ZIP) [file pone.0182097.s008.zip › hclustMF_exported_tree.newick]

(((Wang2014_LOC_Os05g49900:0.1937303306,riceGong2013_m0265-S:0.1937303306):0.2064851973,((Wang2014_LOC_Os11g14570:0.2245701003,riceGong2013_m0478-L:0.2245701003):0.1433208426,(Wang2014_LOC_Os11g37200:0.2510279326,(Wang2014_LOC_Os01g56190:0.2083017759,(Wang2014_LOC_Os11g10480:0.1821464782,riceGong2013_m0543-S:0.1821464782):0.02615529764):0.04272615673):0.1168630103):0.03232458504):0.09978447204,((riceGong2013_m0817-L:0.3093783459,(Wang2014_LOC_Os01g60280:0.2048690881,((Rice_TO0000449:0,Wang2014_LOC_Os03g51680:0):0.1666666667,(Wang2014_LOC_Os10g33840:0.08332557508,riceGong2013_m0870-L:0.08332557508):0.08334109159):0.03820242148):0.1045092577):0.1906216541,(((((Wang2014_LOC_Os11g13420:0.2299367079,(Wang2014_LOC_Os05g33300:0.1703680669,(Wang2014_LOC_Os01g08760:0.1018770239,Wang2014_LOC_Os03g04260:0.1018770239):0.06849104295):0.05956864105):0.1125740073,(riceGong2013_m0098-L:0.2300907094,(Wang2014_LOC_Os07g43370:0.1794536776,riceGong2013_m0647-L:0.1794536776):0.05063703181):0.1124200058):0.08393588882,((riceGong2013_m0448-L:0.3071406098,riceGong2013_m0991-L:0.3071406098):0.07206349796,((Rice_TO0000605:0.2344434756,(Wang2014_LOC_Os10g22460:0.1196940497,riceGong2013_m0806-L:0.1196940497):0.1147494259):0.07357953687,(Wang2014_LOC_Os01g46060:0.2717790609,(Wang2014_LOC_Os01g13280:0.2112194677,(Wang2014_LOC_Os08g26870:0.1154728033,Wang2014_LOC_Os12g10784:0.1154728033):0.0957466644):0.06055959314):0.03624395163):0.07118109527):0.04724249627):0.02143219861,(((Wang2014_LOC_Os05g07890:0.1874877027,(Rice_TO0000448:0.1121644167,Wang2014_LOC_Os07g01620:0.1121644167):0.07532328604):0.1976281904,(riceGong2013_m0373-L:0.2506827715,(Rice_TO0000625:0.1156995054,Wang2014_LOC_Os07g41170:0.1156995054):0.1349832662):0.1344331216):0.05684790804,((Wang2014_LOC_Os08g02130:0.2796149719,(riceGong2013_m0907-L:0.2420421456,(Wang2014_LOC_Os01g72200:0.184894632,Wang2014_LOC_Os09g31031:0.184894632):0.05714751365):0.03757282627):0.137114648,((Wang2014_LOC_Os02g50330:0.2048896787,(Wang2014_LOC_Os03g21270:0.1657352798,(Rice_TO0000411:0.1145414165,Wang2014_LOC_Os09g10340:0.1145414165):0.05119386333):0.03915439883):0.1595431425,(Wang2014_LOC_Os03g22050:0.2448843455,riceGong2013_m0312-S:0.2448843455):0.1195484757):0.05229679876):0.02523418123):0.005915001529):0.05212119735,((((((Wang2014_LOC_Os06g49120:0.06540465393,Wang2014_LOC_Os10g42800:0.06540465393):0.1391567739,(Wang2014_LOC_Os03g13274:0.1406758345,Wang2014_LOC_Os12g38850:0.1406758345):0.06388559332):0.1710383047,(((riceGong2013_m0158-S:0.2050324186,riceGong2013_m0497-S:0.2050324186):0.0767263082,(Wang2014_LOC_Os07g12890:0.2319340234,riceGong2013_m0366-S:0.2319340234):0.04982470339):0.07521862588,(Wang2014_LOC_Os10g21020:0.2858119647,(riceGong2013_m0286-S:0.1698556481,riceGong2013_m0784-L:0.1698556481):0.1159563166):0.071165388):0.01862237983):0.08789887539,(((Wang2014_LOC_Os01g46169:0.125,Wang2014_LOC_Os08g10320:0.125):0.2312461196,(Wang2014_LOC_Os07g10480:0.248272928,riceGong2013_m1019-L:0.248272928):0.1079731915):0.07825702457,(((Rice_TO0000325:0.2871136251,(Rice_TO0000466:0.06708825654,riceGong2013_m1047-L:0.06708825654):0.2200253685):0.05399507623,(riceGong2013_m0511-S:0.3235345545,(Rice_TO0000617:0.1937580724,riceGong2013_m0390-S:0.1937580724):0.1297764821):0.0175741468):0.06999518624,((riceGong2013_m0384-L:0.2521118543,(riceGong2013_m0467-L:0.21394926,(riceGong2013_m0579-L:0.1573797138,riceGong2013_m0948-L:0.1573797138):0.05656954623):0.0381625943):0.1193038916,(riceGong2013_m0056-L:0.3269396125,(riceGong2013_m0261-S:0.16095827,riceGong2013_m0449-S:0.16095827):0.1659813425):0.04447613342):0.03968814164):0.02339925657):0.02899546377):0.01383013189,(((((riceGong2013_m0529-S:0.2061230784,riceGong2013_m0621-L:0.2061230784):0.07547079168,(((Wang2014_LOC_Os05g42330:0.1116074993,Wang2014_LOC_Os05g45270:0.1116074993):0.069232007,(Wang2014_LOC_Os06g18670:0.137753249,riceGong2013_m0475-L:0.137753249):0.04308625734):0.05619865232,(Wang2014_LOC_Os04g47240:0.2241923186,(Wang2014_LOC_Os01g52851:0.1731823567,riceGong2013_m0556-L:0.1731823567):0.05100996192):0.01284584007):0.04455571141):0.1040273947,((riceGong2013_m0559-L:0.2673925598,riceGong2013_m0636-L:0.2673925598):0.1005397772,((Wang2014_LOC_Os07g05390:0.212331732,riceGong2013_m0018-L:0.212331732):0.09508446447,((riceGong2013_m0352-L:0.1963592183,riceGong2013_m0601-S:0.1963592183):0.09056333351,(riceGong2013_m0676-L:0.2177663689,riceGong2013_m0835-L:0.2177663689):0.06915618291):0.02049364469):0.06051614044):0.01768892779):0.05861228664,(((Rice_TO0000354:0.2500376145,(riceGong2013_m0175-S:0.1691509614,riceGong2013_m0546-L:0.1691509614):0.0808866531):0.0628736376,((Wang2014_LOC_Os04g01780:0.1899780154,Wang2014_LOC_Os09g26960:0.1899780154):0.07259978933,(Wang2014_LOC_Os09g19750:0.2394284343,(Wang2014_LOC_Os03g43720:0.1417011155,riceGong2013_m0354-L:0.1417011155):0.09772731881):0.02314937049):0.05033344731):0.1052677328,(((Wang2014_LOC_Os09g12790:0.1869614208,(riceGong2013_m0299-L:0.1464928645,riceGong2013_m0539-L:0.1464928645):0.04046855627):0.1451657229,(riceGong2013_m0804-L:0.3077011768,(Wang2014_LOC_Os01g53710:0.226178732,(riceGong2013_m0909-L:0.03086001802,riceGong2013_m1052-L:0.03086001802):0.195318714):0.08152244481):0.02442596686):0.06438227352,(((Rice_TO0000377:0.2171861425,Wang2014_LOC_Os09g33520:0.2171861425):0.08645645706,(Wang2014_LOC_Os06g05860:0.2732013457,(riceGong2013_m0295-L:0.2359508122,riceGong2013_m0789-L:0.2359508122):0.03725053351):0.03044125388):0.05285682126,((Wang2014_LOC_Os08g08586:0.139087212,(Wang2014_LOC_Os03g62670:0.09593886245,Wang2014_LOC_Os05g07940:0.09593886245):0.04314834955):0.1766143303,(Wang2014_LOC_Os01g19940:0.2648533392,(Wang2014_LOC_Os10g42190:0.1623255628,riceGong2013_m0536-L:0.1623255628):0.1025277764):0.05084820308):0.0407978785):0.04000999636):0.02166956768):0.0260545665):0.02282975668,(((((Rice_TO0000243:0.1522220656,(riceGong2013_m0204-L:0.1356326887,riceGong2013_m0423-L:0.1356326887):0.01658937687):0.08477139772,(Wang2014_LOC_Os02g58480:0.2161132107,riceGong2013_m0432-L:0.2161132107):0.02088025255):0.088622989,((Rice_TO0000416:0.2514976608,riceGong2013_m0862-L:0.2514976608):0.05927429127,((riceGong2013_m0544-S:0.1915863542,(riceGong2013_m0277-S:0.1075587249,riceGong2013_m0474-L:0.1075587249):0.08402762938):0.07704322515,(Wang2014_LOC_Os12g38730:0.2304360843,((riceGong2013_m0418-L:0.05,riceGong2013_m0500-L:0.05):0.127337255,(riceGong2013_m0282-L:0.1291024014,riceGong2013_m0283-L:0.1291024014):0.04823485357):0.05309882929):0.0381934951):0.04214237266):0.01484450026):0.04330588604,((Wang2014_LOC_Os04g45170:0.2779625108,riceGong2013_m0557-L:0.2779625108):0.05436528071,(Rice_TO0000170:0.3083653251,(Wang2014_LOC_Os08g41500:0.2747378511,riceGong2013_m0295-S:0.2747378511):0.033627474):0.02396246644):0.0365945468):0.08635772692,(((riceGong2013_m0241-L:0.1730893449,(Wang2014_LOC_Os08g39830:0.1118526167,Wang2014_LOC_Os08g39860:0.1118526167):0.06123672827):0.1810772011,((riceGong2013_m0791-L:0.2131001015,(riceGong2013_m0610-S:0.1923270644,(riceGong2013_m0030-L:0.1690266116,riceGong2013_m0407-L:0.1690266116):0.02330045286):0.02077303709):0.1155351349,(Wang2014_LOC_Os06g34070:0.2969023419,(Rice_TO0000351:0.2803314009,(Wang2014_LOC_Os01g03549:0.1723674869,Wang2014_LOC_Os02g01790:0.1723674869):0.107963914):0.01657094095):0.0317328945):0.02553130971):0.09474334853,(((riceGong2013_m0148-S:0.1169161343,riceGong2013_m0252-S:0.1169161343):0.2419667083,(Wang2014_LOC_Os11g41710:0.2417950717,Wang2014_LOC_Os11g45290:0.2417950717):0.117087771):0.07203291861,(((riceGong2013_m0004-L:0.1026247771,(riceGong2013_m0070-L:0.08024349425,riceGong2013_m0914-L:0.08024349425):0.02238128284):0.1786272884,(Rice_TO0000467:0.1249675808,Wang2014_LOC_Os10g30860:0.1249675808):0.1562844847):0.124674563,((Wang2014_LOC_Os07g11150:0.3018897281,riceGong2013_m0066-S:0.3018897281):0.07968166039,(riceGong2013_m0740-L:0.3490574056,(riceGong2013_m0620-L:0.3072976049,(riceGong2013_m0134-S:0.1749831388,riceGong2013_m0356-S:0.1749831388):0.1323144661):0.04175980071):0.03251398282):0.02435524002):0.02498913277):0.01799413336):0.006370170653):0.01178324278):0.01026543174):0.02267126022,((((((Rice_TO0000616:0.1888708442,riceGong2013_m0170-S:0.1888708442):0.1224707991,(Wang2014_LOC_Os10g33730:0.2389930306,riceGong2013_m0035-L:0.2389930306):0.07234861264):0.1098729691,((riceGong2013_m0318-S:0.3191814354,(riceGong2013_m0221-S:0.2022694615,riceGong2013_m0333-S:0.2022694615):0.1169119739):0.06869653903,((Wang2014_LOC_Os01g26174:0.2991869543,(riceGong2013_m0191-S:0.2642016978,riceGong2013_m0205-L:0.2642016978):0.03498525658):0.06721917236,((Rice_TO0000598:0.2280648216,(riceGong2013_m0246-L:0.1409168875,riceGong2013_m0494-L:0.1409168875):0.08714793416):0.1184771105,(Rice_TO0000421:0.2604344444,(Rice_TO0000519:0.184236424,riceGong2013_m0249-S:0.184236424):0.0761980204):0.08610748767):0.01986419462):0.02147184771):0.03333663794):0.06710809066,(((riceGong2013_m0126-L:0.2472861928,(Wang2014_LOC_Os02g16640:0.1705034077,Wang2014_LOC_Os08g07390:0.1705034077):0.07678278515):0.229273022,((Wang2014_LOC_Os03g30530:0.1823412681,Wang2014_LOC_Os03g43114:0.1823412681):0.1577058375,(riceGong2013_m0428-S:0.1895888273,(Wang2014_LOC_Os11g45130:0.125,Wang2014_LOC_Os11g45280:0.125):0.06458882729):0.1504582783):0.1365121093):0.009254505125,(((riceGong2013_m0057-L:0.2259384402,riceGong2013_m0396-L:0.2259384402):0.1482677944,((riceGong2013_m0281-L:0.1818303792,riceGong2013_m1001-S:0.1818303792):0.1372117418,(Wang2014_LOC_Os01g72049:0.1828228962,(Rice_TO0000446:0.1156457925,Wang2014_LOC_Os01g72310:0.1156457925):0.06717710375):0.1362192248):0.05516411356):0.1077172902,(((Wang2014_LOC_Os05g08450:0.2291030637,riceGong2013_m0177-S:0.2291030637):0.180821793,(((riceGong2013_m0194-S:0.06224928707,riceGong2013_m0209-S:0.06224928707):0.2292875698,(((riceGong2013_m0323-S:0,riceGong2013_m0450-S:0):0.1887046582,(riceGong2013_m0139-S:0.1516784418,(riceGong2013_m0174-S:0.08962886362,(riceGong2013_m0102-S:0.03614657319,riceGong2013_m0168-S:0.03614657319):0.05348229044):0.06204957822):0.0370262164):0.05442039479,(riceGong2013_m0138-S:0.19237894,(riceGong2013_m0178-S:0.1810035771,(riceGong2013_m0855-L:0.1438480371,(riceGong2013_m0552-L:0.05296187052,riceGong2013_m0783-L:0.05296187052):0.09088616661):0.03715554001):0.01137536286):0.05074611304):0.04841180381):0.08493360773,((riceGong2013_m0821-L:0.1510018729,riceGong2013_m0846-L:0.1510018729):0.1494250058,(Wang2014_LOC_Os11g24590:0.1694426339,(Wang2014_LOC_Os07g48960:0.1392879529,Wang2014_LOC_Os08g14660:0.1392879529):0.03015468101):0.1309842448):0.07604358592):0.03345439204):0.02912164514,(((Wang2014_LOC_Os03g50860:0.1760923932,Wang2014_LOC_Os12g01540:0.1760923932):0.1993210137,(Wang2014_LOC_Os02g56320:0.2469540857,(riceGong2013_m0888-L:0.1789952628,(Wang2014_LOC_Os06g03676:0.1179644294,riceGong2013_m0288-S:0.1179644294):0.06103083344):0.06795882292):0.1284593212):0.04686397182,(((Wang2014_LOC_Os04g31070:0.1355075499,(Wang2014_LOC_Os04g40720:0.0281906875,Wang2014_LOC_Os12g32280:0.0281906875):0.1073168624):0.1526520067,(Wang2014_LOC_Os03g63680:0.2340390815,riceGong2013_m0880-L:0.2340390815):0.05412047502):0.1110733776,(((riceGong2013_m0878-L:0.1499434587,(riceGong2013_m0389-S:0.1109328136,riceGong2013_m0962-S:0.1109328136):0.03901064509):0.1439521851,(riceGong2013_m0419-S:0.1790358647,riceGong2013_m0512-S:0.1790358647):0.1148597791):0.08643503452,(Wang2014_LOC_Os03g15840:0.2953306099,riceGong2013_m0344-L:0.2953306099):0.08500006838):0.01890225583):0.02304444459):0.01676912303):0.04287702309):0.003890195154):0.002508983):0.00405221783,(((((riceGong2013_m0434-L:0.1612384397,riceGong2013_m0486-L:0.1612384397):0.1696496009,(Wang2014_LOC_Os06g04380:0.2799282142,(riceGong2013_m0063-S:0.1623427061,riceGong2013_m0818-L:0.1623427061):0.1175855081):0.05095982644):0.09579742049,((Wang2014_LOC_Os03g06730:0.1970370176,Wang2014_LOC_Os08g39850:0.1970370176):0.1487136595,(Wang2014_LOC_Os07g11280:0.2173925462,(Rice_TO0000205:0.125,Wang2014_LOC_Os06g02490:0.125):0.09239254625):0.1283581308):0.08093478399):0.04171150851,((riceGong2013_m0520-L:0.1958421089,(Wang2014_LOC_Os08g41850:0,(Rice_TO0000227:0,Wang2014_LOC_Os05g03530:0):0):0.1958421089):0.2654512188,(((Rice_TO0000517:0.1978684905,(Wang2014_LOC_Os08g15040:0.1539303556,riceGong2013_m0872-L:0.1539303556):0.04393813494):0.2133719999,(Wang2014_LOC_Os11g37130:0.2621933115,Wang2014_LOC_Os12g29990:0.2621933115):0.1490471789):0.03798138355,(((Wang2014_LOC_Os10g36650:0.278800935,riceGong2013_m0121-L:0.278800935):0.09576408689,(riceGong2013_m0788-L:0.2855997858,(riceGong2013_m0530-S:0.08154765638,riceGong2013_m0535-S:0.08154765638):0.2040521294):0.0889652361):0.04412817112,((riceGong2013_m0284-L:0.3089534756,riceGong2013_m0777-L:0.3089534756):0.07031435694,(riceGong2013_m0545-L:0.3252299707,(riceGong2013_m0101-L:0.2382066557,(Wang2014_LOC_Os05g05330:0.1994907418,riceGong2013_m0509-L:0.1994907418):0.03871591392):0.08702331498):0.05403786186):0.03942536045):0.03052868095):0.01207145377):0.007103641871):0.0202748929,(((((riceGong2013_m0515-S:0.1839599002,(Rice_TO0000428:0.1363496957,(riceGong2013_m0502-L:0.1150442821,(riceGong2013_m0496-L:0.06131354161,riceGong2013_m0684-L:0.06131354161):0.05373074044):0.02130541368):0.04761020446):0.05666922088,(Rice_TO0000308:0.1925240795,Wang2014_LOC_Os07g35540:0.1925240795):0.0481050416):0.1260992807,(Wang2014_LOC_Os04g31010:0.2615071666,riceGong2013_m0298-L:0.2615071666):0.1052212352):0.08181007086,((riceGong2013_m0597-S:0.3267416827,(Wang2014_LOC_Os12g25180:0.2607052482,(riceGong2013_m0332-L:0.1996965701,riceGong2013_m0691-L:0.1996965701):0.0610086781):0.06603643449):0.07435819129,((riceGong2013_m0220-L:0.2019097309,(riceGong2013_m0193-L:0.09044806875,riceGong2013_m0289-L:0.09044806875):0.1114616622):0.1674136473,(riceGong2013_m0042-S:0.2833644666,riceGong2013_m0251-S:0.2833644666):0.08595891163):0.0317764958):0.04743859863):0.02816837591,(((Wang2014_LOC_Os04g30210:0.2938063208,(riceGong2013_m0253-S:0.2174672195,riceGong2013_m0353-S:0.2174672195):0.07633910129):0.1137283362,(((Wang2014_LOC_Os03g61810:0.06818263402,Wang2014_LOC_Os09g23340:0.06818263402):0.1969239757,(Rice_TO0000014:0.2049931759,Wang2014_LOC_Os04g58320:0.2049931759):0.06011343385):0.1302642249,(riceGong2013_m0201-S:0.3002141154,(Wang2014_LOC_Os05g03120:0.2368948324,riceGong2013_m0239-S:0.2368948324):0.06331928304):0.09515671917):0.01216382244):0.06428180821,(((riceGong2013_m0467-S:0.2361161777,(Wang2014_LOC_Os03g26210:0.068856688,Wang2014_LOC_Os07g15460:0.068856688):0.1672594897):0.1116389444,(riceGong2013_m0297-S:0.2572517847,(Wang2014_LOC_Os01g09670:0.1762150925,Wang2014_LOC_Os06g05120:0.1762150925):0.08103669221):0.09050333748):0.1204731824,(((riceGong2013_m0190-S:0.2407486803,(riceGong2013_m0476-S:0.1562101914,riceGong2013_m0521-L:0.1562101914):0.0845384889):0.1294596204,((Rice_TO0000453:0.1477845198,riceGong2013_m0465-S:0.1477845198):0.125480218,(Rice_TO0000175:0.1978365228,riceGong2013_m0551-S:0.1978365228):0.07542821499):0.09694356291):0.03195428218,((riceGong2013_m0156-L:0.189062869,(Rice_TO0000136:0.0976571725,riceGong2013_m0528-L:0.0976571725):0.0914056965):0.1887642527,((riceGong2013_m0660-L:0.2220077345,(Rice_TO0000269:0.2055473647,riceGong2013_m0157-L:0.2055473647):0.01646036975):0.1265741058,((Wang2014_LOC_Os01g43851:0.1977224658,Wang2014_LOC_Os11g31470:0.1977224658):0.1206575234,(Wang2014_LOC_Os03g27590:0.2118524496,riceGong2013_m0386-L:0.2118524496):0.1065275397):0.03020185095):0.02924528148):0.02433546115):0.06606572167):0.003588160673):0.004890383325):0.01196501395):0.00370305833):0.00762507917,(((((Wang2014_LOC_Os03g48626:0.2391993606,riceGong2013_m0107-S:0.2391993606):0.1334148991,(Wang2014_LOC_Os08g27840:0.2653390233,riceGong2013_m0701-L:0.2653390233):0.1072752364):0.06928087825,(((Wang2014_LOC_Os01g60530:0.1643671948,riceGong2013_m0506-S:0.1643671948):0.2187083649,(Wang2014_LOC_Os01g61044:0.2998845095,(riceGong2013_m0401-S:0.258764709,riceGong2013_m0617-L:0.258764709):0.04111980053):0.08319105009):0.04608092614,(((Wang2014_LOC_Os02g15870:0.1591792347,Wang2014_LOC_Os02g49700:0.1591792347):0.1453831625,(Wang2014_LOC_Os02g50240:0.2867259815,(Rice_TO0000495:0.1143514491,Rice_TO0000734:0.1143514491):0.1723745325):0.01783641563):0.08089673511,((riceGong2013_m0603-L:0.2393578109,(riceGong2013_m0845-L:0.1810343125,(riceGong2013_m0156-S:0.146240248,(riceGong2013_m0599-L:0.1053916625,riceGong2013_m0763-L:0.1053916625):0.04084858554):0.03479406446):0.05832349845):0.1164782822,((riceGong2013_m0757-L:0.2376855089,(Rice_TO0000471:0.1238506703,(riceGong2013_m0615-L:0,(riceGong2013_m0132-S:0,(Rice_TO0000586:0,(Rice_TO0000576:0,(Rice_TO0000249:0,Rice_TO0000516:0):0):0):0):0):0.1238506703):0.1138348386):0.1091821566,(riceGong2013_m0144-L:0.2438872571,(Rice_TO0000507:0.2209093898,riceGong2013_m0023-L:0.2209093898):0.0229778673):0.1029804083):0.008968427725):0.02962303911):0.04369735348):0.01273865224):0.0332757622,(((Wang2014_LOC_Os01g20120:0.2118359571,Wang2014_LOC_Os02g17350:0.2118359571):0.1608937975,((Wang2014_LOC_Os01g08370:0.04677261875,Wang2014_LOC_Os01g28450:0.04677261875):0.246632047,(Wang2014_LOC_Os05g28960:0.2220514724,riceGong2013_m0283-S:0.2220514724):0.0713531934):0.0793250888):0.08180274915,((((Rice_TO0000068:0.1421464608,riceGong2013_m0395-S:0.1421464608):0.06032704033,((riceGong2013_m0427-L:0.1141850442,riceGong2013_m0488-L:0.1141850442):0.05675779008,(riceGong2013_m0355-L:0.1315451931,riceGong2013_m0565-L:0.1315451931):0.0393976412):0.03153066685):0.0518475008,(riceGong2013_m0080-L:0.2324994143,(riceGong2013_m0375-S:0.1780121019,(riceGong2013_m0032-L:0.1282096473,riceGong2013_m0234-L:0.1282096473):0.04980245461):0.05448731234):0.02182158764):0.1463444268,(riceGong2013_m0702-L:0.2866967859,(riceGong2013_m0338-S:0.2154032223,(Rice_TO0000462:0.1228520867,Wang2014_LOC_Os08g05750:0.1228520867):0.09255113567):0.07129356352):0.1139686429):0.05386707502):0.02063839646):0.02384463114,((((((riceGong2013_m0406-L:0.1591320344,riceGong2013_m0837-L:0.1591320344):0.2560140793,((Wang2014_LOC_Os11g39130:0.1749244207,riceGong2013_m0461-L:0.1749244207):0.2046984468,((Wang2014_LOC_Os03g28300:0.1926845903,riceGong2013_m0349-L:0.1926845903):0.07227035351,(riceGong2013_m0623-L:0.2007129781,riceGong2013_m0965-L:0.2007129781):0.06424196565):0.1146679238):0.03552324611):0.05213907086,(((riceGong2013_m0491-L:0.1584528269,riceGong2013_m0900-L:0.1584528269):0.2059242889,((riceGong2013_m0316-L:0.1870580148,(Wang2014_LOC_Os01g49529:0.1268345009,Wang2014_LOC_Os04g33200:0.1268345009):0.06022351389):0.1415509803,(Wang2014_LOC_Os03g38330:0.2346896011,riceGong2013_m0429-L:0.2346896011):0.09391939408):0.03576812074):0.09325748995,(((riceGong2013_m0816-L:0.2419107694,(Wang2014_LOC_Os05g11260:0.1814742927,riceGong2013_m0464-S:0.1814742927):0.06043647671):0.1048868456,((Wang2014_LOC_Os01g53570:0.1853869963,Wang2014_LOC_Os10g02720:0.1853869963):0.1312194246,(Wang2014_LOC_Os03g52239:0.2053050396,riceGong2013_m0435-S:0.2053050396):0.1113013813):0.03019119411):0.1022261676,(((((Rice_TO0000104:0.1943086841,riceGong2013_m0442-L:0.1943086841):0.1116562676,(riceGong2013_m0083-L:0.2296625436,(riceGong2013_m0575-L:0.1872598254,riceGong2013_m0760-L:0.1872598254):0.04240271824):0.07630240809):0.03496778535,((Wang2014_LOC_Os05g06430:0.2724716474,Wang2014_LOC_Os05g51670:0.2724716474):0.05027833118,((Wang2014_LOC_Os01g58194:0.2044823015,riceGong2013_m0904-L:0.2044823015):0.0846107151,(Wang2014_LOC_Os12g42860:0.2397095322,(Rice_TO0000557:0.2126898825,(Wang2014_LOC_Os01g01720:0.1618485541,(Rice_TO0000434:0.07593541717,(riceGong2013_m0834-L:0,riceGong2013_m0875-L:0):0.07593541717):0.08591313693):0.05084132841):0.02701964972):0.0493834844):0.03365696193):0.01818275852):0.05936933228,(((Rice_TO0000424:0.14546262,Wang2014_LOC_Os03g06370:0.14546262):0.1097332557,(riceGong2013_m0769-L:0.1925348315,(riceGong2013_m0744-L:0.149332945,riceGong2013_m0913-L:0.149332945):0.04320188645):0.06266104418):0.08686766434,((Rice_TO0000402:0.135661404,Wang2014_LOC_Os01g54990:0.135661404):0.1387407455,(Wang2014_LOC_Os06g12310:0.1959795991,(Wang2014_LOC_Os01g02000:0.1078625759,riceGong2013_m0857-L:0.1078625759):0.08811702321):0.07842255043):0.06766139046):0.05823852936):0.03320881938,(((Wang2014_LOC_Os10g07210:0.2674650859,(Wang2014_LOC_Os01g01680:0.2276641188,riceGong2013_m0022-L:0.2276641188):0.03980096714):0.1149406424,((Wang2014_LOC_Os10g30970:0.2132675575,Wang2014_LOC_Os11g14950:0.2132675575):0.1367329692,((Wang2014_LOC_Os02g49840:0.1105475691,Wang2014_LOC_Os06g49050:0.1105475691):0.1855582154,(Wang2014_LOC_Os10g34170:0.2545055243,(Wang2014_LOC_Os07g14530:0.1961124356,riceGong2013_m0594-L:0.1961124356):0.05839308862):0.04160026021):0.05389474223):0.03240520157):0.03709406405,(((Wang2014_LOC_Os05g34260:0.2790321083,(riceGong2013_m0801-L:0.2057454704,(Rice_TO0000088:0.179734427,(riceGong2013_m0340-S:0.1142180966,(riceGong2013_m0689-L:0.07471155918,riceGong2013_m0890-L:0.07471155918):0.0395065374):0.06551633037):0.02601104347):0.07328663782):0.1083655496,((riceGong2013_m0326-S:0.2234183773,(riceGong2013_m0025-S:0.1632071703,riceGong2013_m0891-L:0.1632071703):0.06021120703):0.1117189038,((riceGong2013_m0589-L:0.188295031,(Wang2014_LOC_Os01g21610:0.1293936435,riceGong2013_m0359-L:0.1293936435):0.05890138747):0.128288204,(Wang2014_LOC_Os01g58890:0.2030390852,riceGong2013_m0182-S:0.2030390852):0.1135441498):0.01855404615):0.05226037668):0.03013106421,(((Wang2014_LOC_Os03g23010:0.2327649585,(Wang2014_LOC_Os02g02890:0.1230654117,(Wang2014_LOC_Os07g46852:0.06149539537,(Wang2014_LOC_Os01g72860:0,Wang2014_LOC_Os02g46930:0):0.06149539537):0.06157001631):0.1096995469):0.09417413704,(((Wang2014_LOC_Os05g48030:0.1439944265,(Wang2014_LOC_Os01g05650:0.07239718987,Wang2014_LOC_Os09g38670:0.07239718987):0.07159723663):0.09300315567,(Wang2014_LOC_Os01g72870:0.1462069301,Wang2014_LOC_Os11g29900:0.1462069301):0.09079065202):0.08037703251,((riceGong2013_m0240-L:0.1823253612,riceGong2013_m0403-L:0.1823253612):0.1074652319,(Wang2014_LOC_Os03g51650:0.2685437624,riceGong2013_m0767-L:0.2685437624):0.02124683065):0.02758402158):0.009564480908):0.07875025355,(((riceGong2013_m0104-S:0.1733793033,riceGong2013_m0412-S:0.1733793033):0.09500927973,(riceGong2013_m0071-S:0.1863359872,riceGong2013_m0172-S:0.1863359872):0.08205259583):0.08407587161,((riceGong2013_m0680-L:0.1910190517,riceGong2013_m0741-L:0.1910190517):0.1106946995,(riceGong2013_m0185-S:0.2535638503,(riceGong2013_m0161-S:0.130969383,riceGong2013_m0183-S:0.130969383):0.1225944673):0.04814990092):0.05075070341):0.05322489447):0.01183937288):0.001971070304):0.01401109641):0.01551289386):0.008610823238):0.009650578685):0.02509351656,((((riceGong2013_m0547-S:0.1522161642,riceGong2013_m0785-L:0.1522161642):0.1943499795,((Wang2014_LOC_Os05g27110:0.2114416987,Wang2014_LOC_Os10g41510:0.2114416987):0.1017881921,(Wang2014_LOC_Os01g53370:0.2609361181,riceGong2013_m0588-L:0.2609361181):0.05229377265):0.03333625284):0.1248089759,((((Wang2014_LOC_Os02g06360:0.3356516115,(riceGong2013_m0503-S:0.1468862421,(riceGong2013_m0749-L:0.115889576,riceGong2013_m0925-L:0.115889576):0.03099666606):0.1887653695):0.09032488983,((riceGong2013_m0592-S:0.3176122415,(riceGong2013_m0695-S:0.1934348582,riceGong2013_m0831-L:0.1934348582):0.1241773833):0.05282683117,((riceGong2013_m0687-L:0.2788883426,(riceGong2013_m0657-L:0.1859994789,riceGong2013_m0879-L:0.1859994789):0.09288886374):0.07709554626,((Rice_TO0000661:0.2776928257,(riceGong2013_m0596-L:0.2319842406,(Rice_TO0000641:0.1042316413,Wang2014_LOC_Os01g70860:0.1042316413):0.1277525994):0.04570858504):0.07308267109,(((Wang2014_LOC_Os04g41550:0.203367574,(Wang2014_LOC_Os05g02650:0.193214052,riceGong2013_m0786-L:0.193214052):0.01015352196):0.06812469832,(Wang2014_LOC_Os06g04530:0.2203102266,(Rice_TO0000044:0.1407312655,Wang2014_LOC_Os10g30300:0.1407312655):0.07957896104):0.05118204571):0.06499967532,((riceGong2013_m0275-L:0.1349204723,riceGong2013_m0377-L:0.1349204723):0.1408791005,(Wang2014_LOC_Os06g06420:0.1864154996,(riceGong2013_m0695-L:0.0015682725,riceGong2013_m0944-L:0.0015682725):0.1848472271):0.08938407322):0.0606923748):0.01428354914):0.005208392141):0.01445518381):0.05553742867):0.0118335315,(((((Wang2014_LOC_Os01g14510:0.1256511199,riceGong2013_m0453-L:0.1256511199):0.1208487309,(Wang2014_LOC_Os03g48310:0.2071046458,(Wang2014_LOC_Os03g11550:0.09396275433,Wang2014_LOC_Os07g31884:0.09396275433):0.1131418915):0.03939520501):0.08769488601,((Wang2014_LOC_Os04g55800:0.2320882015,(Wang2014_LOC_Os04g34270:0.1388976246,riceGong2013_m0092-L:0.1388976246):0.09319057698):0.0916662309,((Wang2014_LOC_Os07g30620:0.1924653171,riceGong2013_m0485-S:0.1924653171):0.09011129949,(riceGong2013_m0549-S:0.2130829656,(Wang2014_LOC_Os01g73250:0.1190116342,riceGong2013_m0459-S:0.1190116342):0.09407133148):0.06949365099):0.04117781581):0.01044030436):0.02987851413,(((Wang2014_LOC_Os08g38590:0.1430238759,Wang2014_LOC_Os10g26570:0.1430238759):0.05617324781,(riceGong2013_m0858-L:0.1666805004,riceGong2013_m0944-S:0.1666805004):0.03251662332):0.1509835413,((riceGong2013_m0607-L:0.2014938371,(Wang2014_LOC_Os04g53660:0.123096566,(riceGong2013_m0493-L:0,(Wang2014_LOC_Os04g52730:0,(Rice_TO0000538:0,Wang2014_LOC_Os01g10450:0):0):0):0.123096566):0.07839727106):0.1041601508,(Wang2014_LOC_Os01g49330:0.2201791554,Wang2014_LOC_Os03g10030:0.2201791554):0.08547483247):0.0445266771):0.01389258593):0.06556182972,((riceGong2013_m0943-L:0.2727743444,(Rice_TO0000390:0.1174807175,(Wang2014_LOC_Os01g39810:0,Wang2014_LOC_Os01g40690:0):0.1174807175):0.1552936269):0.1404132646,((Wang2014_LOC_Os01g24710:0.2466542547,Wang2014_LOC_Os11g34910:0.2466542547):0.1320138866,(riceGong2013_m0196-L:0.2964116749,(riceGong2013_m0067-L:0.1915507078,riceGong2013_m0272-L:0.1915507078):0.1048609671):0.08225646633):0.03451946774):0.01644747165):0.008174952218):0.02813888995,(((riceGong2013_m0587-S:0.0491091243,riceGong2013_m1040-S:0.0491091243):0.1718547861,(Wang2014_LOC_Os07g29640:0.1249853682,Wang2014_LOC_Os10g40740:0.1249853682):0.09597854213):0.2287178634,((((Rice_TO0000303:0.181132482,riceGong2013_m0259-L:0.181132482):0.1619463425,(Rice_TO0000510:0.2421125637,Wang2014_LOC_Os01g55300:0.2421125637):0.1009662608):0.03147501064,((Wang2014_LOC_Os01g41630:0.2531976108,((riceGong2013_m0266-L:0.05641872854,riceGong2013_m0619-L:0.05641872854):0.07806675702,(Wang2014_LOC_Os03g55776:0.08794867667,Wang2014_LOC_Os05g44210:0.08794867667):0.04653680889):0.1187121252):0.09383695798,(riceGong2013_m0192-S:0.2692957144,(Wang2014_LOC_Os01g40094:0.2380242119,Wang2014_LOC_Os12g34108:0.2380242119):0.03127150247):0.07773885435):0.02751926632):0.04933868196,((Wang2014_LOC_Os04g47550:0.2651509706,(Wang2014_LOC_Os01g68524:0.2195412662,(Wang2014_LOC_Os01g11120:0.174325815,(Wang2014_LOC_Os03g43890:0.1299857446,Wang2014_LOC_Os03g63590:0.1299857446):0.0443400704):0.04521545119):0.04560970438):0.1240454006,(((Wang2014_LOC_Os08g39600:0.22014455,(Wang2014_LOC_Os01g73540:0.1215040021,Wang2014_LOC_Os03g63074:0.1215040021):0.09864054792):0.05753589663,(Wang2014_LOC_Os08g14770:0.2631973848,(Wang2014_LOC_Os08g05790:0.2138737586,(Wang2014_LOC_Os03g06580:0.1114507992,(Wang2014_LOC_Os06g28630:0.0662237375,(Rice_TO0000291:0,Rice_TO0000531:0):0.0662237375):0.04522706167):0.1024229595):0.04932362615):0.01448306182):0.0807879027,((riceGong2013_m0244-S:0.1971733825,(Wang2014_LOC_Os01g33684:0.125,riceGong2013_m0218-L:0.125):0.07217338248):0.1191466453,(riceGong2013_m0705-L:0.1977400333,riceGong2013_m0899-L:0.1977400333):0.1185799945):0.04214832155):0.03072802182):0.03469614593):0.0257892567):0.01626714908):0.005426196686):0.02061084447,(((riceGong2013_m0897-L:0.2262435512,(Wang2014_LOC_Os01g34620:0.1240318641,Wang2014_LOC_Os06g42030:0.1240318641):0.1022116871):0.199311837,((Rice_TO0000036:0.1941384675,Wang2014_LOC_Os01g36950:0.1941384675):0.2104353936,((Wang2014_LOC_Os01g06270:0.1729525106,Wang2014_LOC_Os06g05160:0.1729525106):0.1508376274,(riceGong2013_m0746-L:0.2685902188,((Wang2014_LOC_Os02g34990:0.0421332176,riceGong2013_m0247-L:0.0421332176):0.1084428726,(Wang2014_LOC_Os02g47920:0.1040140545,(Wang2014_LOC_Os03g12910:0.06862246118,(Wang2014_LOC_Os01g52730:0.04164572911,Wang2014_LOC_Os05g49880:0.04164572911):0.02697673207):0.03539159334):0.04656203569):0.1180141286):0.0551999192):0.08078372307):0.02098152711):0.0660011387,(((((Wang2014_LOC_Os03g05520:0.2359594147,riceGong2013_m0681-L:0.2359594147):0.1230058868,((Wang2014_LOC_Os04g54330:0.1952050597,Wang2014_LOC_Os08g38910:0.1952050597):0.1414690606,(riceGong2013_m0324-L:0.2585149396,(riceGong2013_m0392-S:0.2242134541,riceGong2013_m0822-L:0.2242134541):0.03430148548):0.07815918067):0.02229118123):0.04057338311,(((Wang2014_LOC_Os02g21750:0.168680355,(riceGong2013_m0212-S:0.1051813799,(Wang2014_LOC_Os09g37540:0.043680355,Wang2014_LOC_Os10g35490:0.043680355):0.06150102487):0.06349897513):0.141904002,(Wang2014_LOC_Os03g23950:0.2019414444,Wang2014_LOC_Os11g04320:0.2019414444):0.1086429126):0.05278563341,((Wang2014_LOC_Os06g44840:0.2413705459,riceGong2013_m0953-L:0.2413705459):0.111254128,((riceGong2013_m0625-L:0.1558950284,riceGong2013_m0645-L:0.1558950284):0.1307590137,(Wang2014_LOC_Os05g35340:0.2029334845,(Wang2014_LOC_Os01g07260:0.125,(riceGong2013_m0508-S:0,(Wang2014_LOC_Os11g07450:0,(Wang2014_LOC_Os05g05530:0,(Rice_TO0000547:0,Wang2014_LOC_Os02g32110:0):0):0):0):0.125):0.07793348449):0.08372055768):0.0659706317):0.01074531654):0.03616869423):0.06474197,((Rice_TO0000336:0.3483440489,(riceGong2013_m0207-S:0.2909176242,(riceGong2013_m0713-L:0.252937919,(Wang2014_LOC_Os05g03900:0.1344316132,riceGong2013_m0007-S:0.1344316132):0.1185063057):0.03797970521):0.05742642476):0.05948104871,(((riceGong2013_m0774-L:0.07711249654,riceGong2013_m0802-L:0.07711249654):0.226905311,(riceGong2013_m0499-L:0.1885825416,(riceGong2013_m0344-S:0.09562850119,riceGong2013_m0621-S:0.09562850119):0.09295404037):0.115435266):0.08923926471,((riceGong2013_m0532-S:0.2022142693,riceGong2013_m1010-L:0.2022142693):0.1396347646,(Rice_TO0000429:0.3100906924,riceGong2013_m0416-S:0.3100906924):0.03175834153):0.0514080383):0.0145680254):0.056455557):0.01654202993,((((riceGong2013_m0060-S:0.3236843244,(riceGong2013_m0372-S:0.223542457,(riceGong2013_m0206-L:0.1836194619,riceGong2013_m0321-S:0.1836194619):0.039922995):0.1001418675):0.04025075868,((riceGong2013_m0090-S:0.2251641779,(Rice_TO0000090:0.078993214,Rice_TO0000094:0.078993214):0.1461709639):0.1081745944,(riceGong2013_m0236-S:0.2750183131,(Wang2014_LOC_Os01g65350:0.2227244091,(Wang2014_LOC_Os05g39080:0.1489803542,((Rice_TO0000502:0,Wang2014_LOC_Os03g16470:0):0.056381375,(Wang2014_LOC_Os09g27970:0,riceGong2013_m0141-S:0):0.056381375):0.09259897919):0.07374405494):0.052293904):0.05832045919):0.03059631078):0.02205387822,(((Wang2014_LOC_Os04g40740:0.1508968101,(Wang2014_LOC_Os01g07590:0.1310363237,Wang2014_LOC_Os07g02250:0.1310363237):0.01986048645):0.1194532077,((Wang2014_LOC_Os03g15600:0.1585943944,riceGong2013_m0214-L:0.1585943944):0.05366759069,(Wang2014_LOC_Os01g25189:0.1887064318,((Wang2014_LOC_Os02g39700:0,Wang2014_LOC_Os03g22740:0):0.09660406352,(Wang2014_LOC_Os10g39930:0.06977342303,riceGong2013_m0371-S:0.06977342303):0.02683064049):0.09210236829):0.02355555332):0.05808803268):0.1084579395,((Wang2014_LOC_Os11g31700:0.1217504667,Wang2014_LOC_Os12g37710:0.1217504667):0.1903822786,(riceGong2013_m0123-S:0.2531818122,(Wang2014_LOC_Os01g34610:0.2080008799,(Wang2014_LOC_Os01g52720:0.12195891,Wang2014_LOC_Os04g02280:0.12195891):0.08604196993):0.04518093224):0.05895093314):0.06667521196):0.007181004024):0.0885104356,(((Wang2014_LOC_Os08g08120:0.2481896216,riceGong2013_m0169-L:0.2481896216):0.1569405417,(Rice_TO0000659:0.3011655963,Wang2014_LOC_Os03g21400:0.3011655963):0.1039645671):0.05729326238,(((riceGong2013_m0845-S:0.191902058,(riceGong2013_m0400-L:0.02538115083,riceGong2013_m0401-L:0.02538115083):0.1665209072):0.1254616899,(riceGong2013_m0184-L:0.2136216099,riceGong2013_m0766-L:0.2136216099):0.1037421381):0.1247382192,((Rice_TO0000412:0.2308057812,(Rice_TO0002662:0.1562421505,riceGong2013_m0799-L:0.1562421505):0.07456363069):0.1280483477,((riceGong2013_m0296-L:0.2209871648,(riceGong2013_m0087-L:0.1237847274,riceGong2013_m0388-L:0.1237847274):0.09720243741):0.09649648601,(Wang2014_LOC_Os11g06720:0.253422337,(Wang2014_LOC_Os07g01850:0.1852236643,riceGong2013_m0422-L:0.1852236643):0.0681986727):0.06406131383):0.04137047814):0.08324783822):0.02032145855):0.01207597121):0.006323287659):0.01073384234):0.0004294370738):0.0003927370979):0.00518745451,(((Wang2014_LOC_Os10g02040:0.1678697219,(Wang2014_LOC_Os01g19820:0.1431148298,(Wang2014_LOC_Os11g43900:0.0820013665,Wang2014_LOC_Os12g36860:0.0820013665):0.0611134633):0.02475489209):0.1526831178,(Wang2014_LOC_Os11g47210:0.2551602759,(Wang2014_LOC_Os07g04180:0.1559391221,riceGong2013_m0519-L:0.1559391221):0.09922115379):0.06539256379):0.1757041368,((((riceGong2013_m0305-S:0.1483669043,(riceGong2013_m0404-L:0.06446954198,riceGong2013_m1038-L:0.06446954198):0.08389736228):0.1860143164,(riceGong2013_m0044-L:0.2480689701,riceGong2013_m0912-L:0.2480689701):0.08631225054):0.09006987374,(((riceGong2013_m0839-L:0.1348812497,riceGong2013_m0874-L:0.1348812497):0.166594437,(riceGong2013_m0918-L:0.2700082296,(Wang2014_LOC_Os05g36930:0.2424897439,riceGong2013_m0469-S:0.2424897439):0.02751848566):0.03146745709):0.09554441739,((riceGong2013_m0490-S:0.1372952467,riceGong2013_m0552-S:0.1372952467):0.1651506748,(riceGong2013_m0566-L:0.1510254465,(Rice_TO0000305:0.1280686601,Rice_TO0000579:0.1280686601):0.0229567864):0.1514204749):0.0945741826):0.02743099035):0.04244419224,((((Rice_TO0000383:0.08185317142,riceGong2013_m0631-S:0.08185317142):0.143637967,(riceGong2013_m0632-S:0.1644810506,riceGong2013_m0868-L:0.1644810506):0.06101008784):0.1073990472,(Rice_TO0000093:0.273319739,riceGong2013_m0517-L:0.273319739):0.0595704467):0.1073370019,(((riceGong2013_m0264-L:0.1981433646,riceGong2013_m0955-L:0.1981433646):0.1635825988,(riceGong2013_m0363-L:0.2306263823,riceGong2013_m0562-S:0.2306263823):0.1310995811):0.05260492763,((Wang2014_LOC_Os02g11705:0.3112604014,(Rice_TO0000376:0.3029391785,Rice_TO0000381:0.3029391785):0.008321222911):0.08499626939,(((riceGong2013_m0153-S:0.1966278512,(riceGong2013_m0413-S:0.1840239554,riceGong2013_m0664-L:0.1840239554):0.01260389586):0.1054825277,(Wang2014_LOC_Os08g07840:0.2546400319,Wang2014_LOC_Os09g09350:0.2546400319):0.04747034695):0.04066788973,((riceGong2013_m0345-S:0.1989398333,riceGong2013_m0420-S:0.1989398333):0.1174431221,(riceGong2013_m0440-S:0.2758252596,riceGong2013_m0592-L:0.2758252596):0.04055769576):0.02639531328):0.05347840222):0.01807422019):0.02589629655):0.02666809908):0.02936168982):0.001309179113):0.001163006158,((((riceGong2013_m0084-L:0.3808634807,(riceGong2013_m0164-L:0.2501490768,riceGong2013_m0646-S:0.2501490768):0.130714404):0.09757226124,(((Rice_TO0000651:0.1991903662,Wang2014_LOC_Os06g48300:0.1991903662):0.1912705296,(Rice_TO0000128:0.2633083155,(Wang2014_LOC_Os01g42280:0.1668949665,riceGong2013_m0387-S:0.1668949665):0.09641334902):0.1271525803):0.0669029239,(((riceGong2013_m0142-S:0.2365734061,((riceGong2013_m0047-S:0.1090626055,(riceGong2013_m0208-S:0.09308952295,riceGong2013_m0480-S:0.09308952295):0.0159730826):0.06183007015,(riceGong2013_m0075-S:0.1576298639,riceGong2013_m0998-S:0.1576298639):0.01326281178):0.06568073038):0.09814696225,(riceGong2013_m0124-S:0.2458664638,(riceGong2013_m0393-S:0.2344390019,riceGong2013_m0685-L:0.2344390019):0.01142746196):0.08885390447):0.06709927913,((Wang2014_LOC_Os09g15320:0.2240465965,(Wang2014_LOC_Os01g68710:0.117727795,(Wang2014_LOC_Os04g07280:0,(Rice_TO0000672:0,Wang2014_LOC_Os03g45340:0):0):0.117727795):0.1063188015):0.1260574522,(Wang2014_LOC_Os05g45660:0.2407441102,(riceGong2013_m0213-S:0.2337753052,riceGong2013_m0262-S:0.2337753052):0.006968804983):0.1093599385):0.05171559878):0.05554417225):0.02107192229):0.008424183831,(((((riceGong2013_m0750-L:0.2210308001,(riceGong2013_m0270-S:0.1036574457,riceGong2013_m0957-L:0.1036574457):0.1173733545):0.07569443646,(Wang2014_LOC_Os03g17174:0.2532135131,(riceGong2013_m0226-L:0.2364462304,riceGong2013_m0739-L:0.2364462304):0.01676728274):0.04351172347):0.08248840406,((Wang2014_LOC_Os02g29210:0.2260164654,Wang2014_LOC_Os03g01940:0.2260164654):0.09485518165,(riceGong2013_m0078-L:0.2417138961,riceGong2013_m0437-S:0.2417138961):0.07915775095):0.05834199365):0.03169348802,(((riceGong2013_m0441-S:0.2327666857,(Wang2014_LOC_Os11g32410:0.1217750894,riceGong2013_m0268-L:0.1217750894):0.1109915963):0.1108839502,(riceGong2013_m0815-L:0.2577136138,riceGong2013_m1046-L:0.2577136138):0.08593702207):0.05496618797,((((Rice_TO0000085:0.1300495889,Rice_TO0000374:0.1300495889):0.1722104605,(riceGong2013_m0417-L:0.2507249299,(Wang2014_LOC_Os10g28030:0.180771664,riceGong2013_m0608-L:0.180771664):0.06995326592):0.05153511945):0.06973066206,((riceGong2013_m0694-L:0.2125907399,(riceGong2013_m0302-L:0.1812504135,(riceGong2013_m0612-L:0.1257510552,riceGong2013_m0793-L:0.1257510552):0.05549935825):0.03134032645):0.1269445678,(Wang2014_LOC_Os10g05088:0.3049274929,(Rice_TO0000206:0.08228141613,Rice_TO0000515:0.08228141613):0.2226460768):0.03460781475):0.03245540369):0.01494183548,(((riceGong2013_m0813-L:0.2079206887,(riceGong2013_m0095-L:0.1422551711,riceGong2013_m0100-L:0.1422551711):0.06566551758):0.1137647404,(riceGong2013_m0723-L:0.2750327939,riceGong2013_m0930-L:0.2750327939):0.04665263514):0.05823020599,(((riceGong2013_m0645-S:0.1661475209,riceGong2013_m0712-L:0.1661475209):0.1078622334,(Wang2014_LOC_Os09g31514:0.1693717685,riceGong2013_m0495-L:0.1693717685):0.1046379858):0.09478724899,((((riceGong2013_m0756-L:0.169445982,(riceGong2013_m0582-L:0.033916625,riceGong2013_m0751-L:0.033916625):0.135529357):0.08600473421,(riceGong2013_m0147-L:0.2170763485,riceGong2013_m0460-L:0.2170763485):0.03837436773):0.05923919721,((riceGong2013_m0426-L:0.1211180006,riceGong2013_m0892-L:0.1211180006):0.1444369248,(riceGong2013_m0686-L:0.1870588321,riceGong2013_m0942-L:0.1870588321):0.07849609336):0.049134988):0.04382461177,(((riceGong2013_m0555-S:0.2017370427,riceGong2013_m1036-L:0.2017370427):0.1047554154,((riceGong2013_m0726-L:0.1825080045,riceGong2013_m0795-L:0.1825080045):0.07534929935,(riceGong2013_m0548-S:0.1943592086,(Wang2014_LOC_Os10g19080:0.1274852974,((Wang2014_LOC_Os07g04910:0,(Rice_TO0000224:0,Rice_TO0000344:0):0):0.08645007,(Wang2014_LOC_Os10g08940:0.04420900833,riceGong2013_m0064-S:0.04420900833):0.04224106167):0.04103522745):0.06687391112):0.06349809532):0.04863515422):0.04372748248,((riceGong2013_m0734-L:0.1348576652,riceGong2013_m0871-L:0.1348576652):0.1909851312,(Wang2014_LOC_Os03g51910:0.2127592041,Wang2014_LOC_Os06g05430:0.2127592041):0.1130835923):0.02437714417):0.008294584645):0.01028247807):0.01111863173):0.007016911828):0.011684277):0.01229030482):0.07106084769,(((riceGong2013_m0438-L:0.3387241718,(riceGong2013_m0319-L:0.2978591755,(riceGong2013_m0016-S:0.2383497022,(riceGong2013_m0303-S:0.188219309,riceGong2013_m0414-S:0.188219309):0.05013039317):0.05950947325):0.04086499634):0.112927693,((Wang2014_LOC_Os03g50430:0.2063297932,Wang2014_LOC_Os05g01240:0.2063297932):0.1998523695,(((riceGong2013_m0484-L:0.1568255577,riceGong2013_m0605-L:0.1568255577):0.1315315285,(riceGong2013_m0439-S:0.2065504187,riceGong2013_m0642-L:0.2065504187):0.08180666739):0.07226779877,((riceGong2013_m0079-S:0.243730775,(Wang2014_LOC_Os06g03560:0.1393846296,riceGong2013_m0963-L:0.1393846296):0.1043461454):0.07320518256,((riceGong2013_m0160-L:0.1951128281,(Wang2014_LOC_Os01g74300:0.1291964711,Wang2014_LOC_Os03g19290:0.1291964711):0.06591635697):0.0907582491,(riceGong2013_m0424-L:0.228523133,(riceGong2013_m0368-L:0.1256249372,riceGong2013_m0923-L:0.1256249372):0.1028981958):0.05734794419):0.03106488032):0.04368892735):0.04555727778):0.04546970216):0.02433944044,(((riceGong2013_m1018-L:0.2049455835,(riceGong2013_m0058-S:0.1787337189,riceGong2013_m0518-L:0.1787337189):0.02621186459):0.1293785883,(riceGong2013_m0471-S:0.2990738118,riceGong2013_m0823-L:0.2990738118):0.03525036011):0.1363096139,((Rice_TO0000451:0.2359508097,Wang2014_LOC_Os11g04560:0.2359508097):0.19935317,((((riceGong2013_m0274-L:0.06198546012,riceGong2013_m0443-L:0.06198546012):0.178764255,((((riceGong2013_m0014-S:0.08708051573,riceGong2013_m0673-L:0.08708051573):0.06727009575,(riceGong2013_m0225-S:0.1120168423,riceGong2013_m0332-S:0.1120168423):0.0423337692):0.03768786591,((riceGong2013_m0715-L:0.1397597348,riceGong2013_m1007-L:0.1397597348):0.0354605601,(riceGong2013_m0045-S:0.1523754686,riceGong2013_m0466-S:0.1523754686):0.02284482636):0.01681818245):0.02322394507,((riceGong2013_m0531-S:0.1798738187,riceGong2013_m1027-L:0.1798738187):0.02739486353,(riceGong2013_m0002-S:0.1992030496,(riceGong2013_m0027-S:0.1571464889,riceGong2013_m0489-S:0.1571464889):0.04205656067):0.008065632697):0.00799374018):0.02548729268):0.1313178143,(Wang2014_LOC_Os12g17090:0.335115943,(((riceGong2013_m0237-S:0.01693388078,riceGong2013_m0421-S:0.01693388078):0.07100671356,(riceGong2013_m0049-S:0.05312446236,riceGong2013_m0230-S:0.05312446236):0.03481613198):0.08993217308,(riceGong2013_m0468-S:0.1087760736,riceGong2013_m0672-S:0.1087760736):0.06909669379):0.1572431756):0.03695158642):0.04641469312,((((riceGong2013_m0140-L:0.2186001765,(riceGong2013_m0682-L:0.1583904671,(riceGong2013_m0212-L:0,riceGong2013_m0564-L:0):0.1583904671):0.06020970939):0.08473774079,(Wang2014_LOC_Os04g17660:0.2252420999,(riceGong2013_m0648-L:0.04166666667,riceGong2013_m0863-L:0.04166666667):0.1835754332):0.0780958174):0.06637826045,((riceGong2013_m0269-S:0.09705413807,(riceGong2013_m0811-L:0.04741859007,riceGong2013_m0873-L:0.04741859007):0.049635548):0.2254733004,((Wang2014_LOC_Os08g29600:0.1282095062,riceGong2013_m0911-L:0.1282095062):0.143472647,(Wang2014_LOC_Os07g30950:0.1769405096,riceGong2013_m0747-L:0.1769405096):0.09474164368):0.0508452852):0.0471887393):0.04546868205,((((Wang2014_LOC_Os01g17070:0.1776411218,riceGong2013_m0188-S:0.1776411218):0.10992462,((Wang2014_LOC_Os01g53790:0.1599119229,riceGong2013_m0444-L:0.1599119229):0.09116366892,(riceGong2013_m0445-S:0.2152984067,riceGong2013_m0550-L:0.2152984067):0.03577718514):0.03649014998):0.04517937255,((riceGong2013_m0446-S:0.1859439395,riceGong2013_m0794-S:0.1859439395):0.1101092347,(riceGong2013_m0278-L:0.2113555265,(riceGong2013_m0656-S:0.09924736525,riceGong2013_m0760-S:0.09924736525):0.1121081613):0.08469764769):0.0366919401):0.0453879702,(((riceGong2013_m0315-L:0.2264988215,riceGong2013_m0558-L:0.2264988215):0.062023094,(riceGong2013_m0112-L:0.2302486916,riceGong2013_m0361-L:0.2302486916):0.05827322386):0.06313712141,((((riceGong2013_m0256-L:0.1372720432,riceGong2013_m0609-L:0.1372720432):0.04526745363,(riceGong2013_m0447-L:0.1642139307,riceGong2013_m0640-L:0.1642139307):0.01832556615):0.03260658283,((riceGong2013_m0936-L:0.1358880587,(riceGong2013_m0578-L:0.0704097683,riceGong2013_m0586-L:0.0704097683):0.06547829044):0.05917768223,((riceGong2013_m0129-S:0.1055048274,riceGong2013_m0284-S:0.1055048274):0.04717513557,(Rice_TO0000632:0.14532951,riceGong2013_m0136-L:0.14532951):0.007350453029):0.04238577798):0.02008033873):0.1313335859,(Wang2014_LOC_Os01g54424:0.2991103889,((Wang2014_LOC_Os06g17440:0.188610193,(riceGong2013_m0238-S:0.1825119171,(riceGong2013_m0203-S:0.1100308524,riceGong2013_m0273-S:0.1100308524):0.07248106467):0.006098275902):0.07155868508,(riceGong2013_m0176-L:0.1948363689,(riceGong2013_m0115-S:0.1408613487,riceGong2013_m0357-S:0.1408613487):0.05397502026):0.06533250913):0.0389415109):0.04736927661):0.005179371336):0.02647404763):0.03705177525):0.003297362749):0.0168217571):0.03532980612):0.005357519524):0.005976671101):0.004891949446):0.01092466587,((((((Wang2014_LOC_Os10g36924:0.3042304888,((Wang2014_LOC_Os03g13560:0.0875518775,Wang2014_LOC_Os05g42350:0.0875518775):0.103099305,(Wang2014_LOC_Os03g57070:0.1393054293,(Wang2014_LOC_Os03g19760:0.09624212519,(Wang2014_LOC_Os01g13060:0.02068561778,Wang2014_LOC_Os01g55570:0.02068561778):0.07555650741):0.04306330416):0.05134575311):0.1135793064):0.05636202284,((riceGong2013_m0371-L:0.2900648331,((Wang2014_LOC_Os03g36960:0.158187933,riceGong2013_m0155-L:0.158187933):0.08966140928,(Wang2014_LOC_Os05g49910:0.1957100506,(Wang2014_LOC_Os03g48710:0.1912477661,(Wang2014_LOC_Os01g09305:0.1024395865,(Wang2014_LOC_Os01g33050:0.06163065456,Wang2014_LOC_Os05g04000:0.06163065456):0.04080893189):0.08880817968):0.004462284509):0.05213929167):0.04221549083):0.03446509305,((riceGong2013_m0360-L:0.2070603424,riceGong2013_m0479-S:0.2070603424):0.08669725971,(riceGong2013_m0120-L:0.2177669046,(Wang2014_LOC_Os07g06800:0.1056832204,(Wang2014_LOC_Os03g11650:0.05019249962,Wang2014_LOC_Os07g01250:0.05019249962):0.05549072081):0.1120836842):0.07599069748):0.03077232409):0.03606258549):0.03904537466,(((Wang2014_LOC_Os03g16430:0.2076219754,Wang2014_LOC_Os06g06760:0.2076219754):0.1218827118,((((Wang2014_LOC_Os09g16760:0.1624767004,riceGong2013_m0329-L:0.1624767004):0.04184537581,((Wang2014_LOC_Os01g23990:0.09852470778,(Wang2014_LOC_Os08g44650:0.03692143583,(Wang2014_LOC_Os01g01302:0.01520631806,(Wang2014_LOC_Os06g39690:0,(Wang2014_LOC_Os01g74450:0,Wang2014_LOC_Os03g60530:0):0):0.01520631806):0.02171511778):0.06160327194):0.08840547107,((Wang2014_LOC_Os05g48750:0.05426907703,Wang2014_LOC_Os10g18340:0.05426907703):0.0899799051,(Wang2014_LOC_Os03g04470:0.09620639952,(Wang2014_LOC_Os07g46780:0.0556795075,Wang2014_LOC_Os08g30020:0.0556795075):0.04052689202):0.04804258261):0.04268119671):0.01739189739):0.06908018574,((riceGong2013_m0242-S:0.1453824887,(riceGong2013_m0331-L:0.06848542875,(Wang2014_LOC_Os02g10860:0,Wang2014_LOC_Os06g39330:0):0.06848542875):0.07689705992):0.1144553501,(Wang2014_LOC_Os08g44230:0.1505579557,riceGong2013_m0762-L:0.1505579557):0.1092798831):0.01356442321):0.03340756591,((riceGong2013_m0038-L:0.2148964687,(Wang2014_LOC_Os03g14590:0.1296518867,Wang2014_LOC_Os04g24165:0.1296518867):0.08524458192):0.06630749878,((riceGong2013_m0367-S:0.1742818789,riceGong2013_m1020-L:0.1742818789):0.08968449466,((Wang2014_LOC_Os02g17380:0.1583624916,(Wang2014_LOC_Os01g73514:0.06364037327,Wang2014_LOC_Os07g02540:0.06364037327):0.09472211833):0.05391901672,(Rice_TO0000452:0.1850588305,riceGong2013_m0926-L:0.1850588305):0.02722267779):0.05168486523):0.01723759388):0.02560586045):0.02269485928):0.04351565249,(((Rice_TO0000279:0.1516385272,riceGong2013_m0455-L:0.1516385272):0.1194106722,(Wang2014_LOC_Os01g55720:0.2076110275,Wang2014_LOC_Os10g40960:0.2076110275):0.06343817182):0.08171218494,((riceGong2013_m0561-L:0.2425959858,(riceGong2013_m0219-S:0.1576053169,riceGong2013_m0287-S:0.1576053169):0.0849906689):0.04787471181,(((riceGong2013_m0250-S:0.03965793496,riceGong2013_m0507-S:0.03965793496):0.1343632314,((Rice_TO0000102:0.1305274217,riceGong2013_m0043-L:0.1305274217):0.03459956161,(riceGong2013_m0534-L:0.1376860956,(riceGong2013_m0068-L:0.08366675693,riceGong2013_m0933-L:0.08366675693):0.05401933872):0.02744088766):0.008894183042):0.08582138326,(((Wang2014_LOC_Os04g37580:0.08679940989,Wang2014_LOC_Os06g13680:0.08679940989):0.07261084605,(Wang2014_LOC_Os08g33820:0.1275083587,((((Wang2014_LOC_Os01g12210:0,Wang2014_LOC_Os06g48750:0):0.0490455568,(Wang2014_LOC_Os05g03480:0.02079922351,Wang2014_LOC_Os11g25160:0.02079922351):0.02824633328):0.02703903904,(Wang2014_LOC_Os01g15029:0.05724313871,Wang2014_LOC_Os08g05470:0.05724313871):0.01884145712):0.02179229655,(Wang2014_LOC_Os08g39370:0.07677185987,(Wang2014_LOC_Os05g03174:0.05158995584,Wang2014_LOC_Os08g09190:0.05158995584):0.02518190403):0.02110503252):0.02963146629):0.03190189727):0.03358973718,(Rice_TO0000211:0.1881595587,(Wang2014_LOC_Os01g66640:0.0977727077,(Wang2014_LOC_Os01g66890:0.02319836967,Wang2014_LOC_Os04g53230:0.02319836967):0.07457433803):0.09038685095):0.004840434468):0.06684255649):0.03062814804):0.06229068664):0.02025895535):0.02661754668):0.03830651452,(((riceGong2013_m0304-L:0.2348282508,riceGong2013_m0694-S:0.2348282508):0.07055760312,((Wang2014_LOC_Os04g07890:0.144270815,riceGong2013_m0061-S:0.144270815):0.1167553459,(riceGong2013_m0472-L:0.2037420588,riceGong2013_m0797-L:0.2037420588):0.05728410215):0.04435969301):0.1074617438,(riceGong2013_m0028-S:0.3612032426,(riceGong2013_m0779-L:0.2374212915,(riceGong2013_m0898-L:0.140796689,(riceGong2013_m0513-L:0.1159623473,(riceGong2013_m0347-L:0.07114974833,riceGong2013_m1028-L:0.07114974833):0.044812599):0.02483434162):0.09662460251):0.1237819511):0.05164435512):0.02509680313):0.04510574803,((((((Wang2014_LOC_Os03g20020:0.1433568772,Wang2014_LOC_Os10g37640:0.1433568772):0.1224919043,(Wang2014_LOC_Os12g43380:0.1790708343,riceGong2013_m0477-L:0.1790708343):0.08677794719):0.05643493856,((Wang2014_LOC_Os01g37280:0.1024517311,Wang2014_LOC_Os05g33500:0.1024517311):0.1665095284,(Wang2014_LOC_Os06g03700:0.1148841265,Wang2014_LOC_Os10g25030:0.1148841265):0.154077133):0.05332246054):0.06674032412,((Wang2014_LOC_Os07g01890:0.1670123353,riceGong2013_m0828-L:0.1670123353):0.1581100278,(Wang2014_LOC_Os07g04690:0.2906355354,(riceGong2013_m0195-L:0.2202994472,(Wang2014_LOC_Os08g16350:0.1239757425,Wang2014_LOC_Os10g41400:0.1239757425):0.09632370472):0.07033608814):0.03448682772):0.06390168111):0.05387550313,(((riceGong2013_m0263-L:0.2506962594,riceGong2013_m0887-L:0.2506962594):0.1096239557,((riceGong2013_m0745-L:0.1647219045,riceGong2013_m0889-L:0.1647219045):0.1294882641,(riceGong2013_m0405-L:0.242784396,(riceGong2013_m0374-L:0.1247730682,riceGong2013_m0577-L:0.1247730682):0.1180113278):0.05142577258):0.06611004652):0.05076696348,(((riceGong2013_m1042-L:0.2039775335,(riceGong2013_m0919-L:0.05016496988,riceGong2013_m0966-L:0.05016496988):0.1538125636):0.1292657291,((riceGong2013_m0342-L:0.159867689,riceGong2013_m0851-L:0.159867689):0.1453250628,(Wang2014_LOC_Os01g62900:0.205141298,(riceGong2013_m0271-S:0.1651778153,riceGong2013_m0313-L:0.1651778153):0.03996348268):0.1000514538):0.02805051079):0.05863403626,((riceGong2013_m0614-L:0.2974742787,riceGong2013_m0928-L:0.2974742787):0.07311202308,((Wang2014_LOC_Os07g44820:0.138628373,(Rice_TO0000366:0,Rice_TO0000369:0):0.138628373):0.172091094,(riceGong2013_m0143-S:0.2015492548,riceGong2013_m0379-S:0.2015492548):0.1091702123):0.05986683475):0.02129099711):0.0192098797):0.03181236873):0.03877462621,((((Wang2014_LOC_Os08g33400:0.2554868274,Wang2014_LOC_Os11g45295:0.2554868274):0.132750381,((riceGong2013_m0910-L:0.2633981488,(riceGong2013_m0330-L:0.2307734144,(Rice_TO0000312:0.1614056857,(riceGong2013_m0842-L:0.1137991752,riceGong2013_m0843-L:0.1137991752):0.04760651053):0.06936772872):0.03262473437):0.1147946587,(Wang2014_LOC_Os01g10504:0.3396578775,(riceGong2013_m0895-S:0.2648318205,(Rice_TO0000255:0.1800771653,Wang2014_LOC_Os09g31502:0.1800771653):0.08475465513):0.07482605699):0.03853493003):0.0100444009):0.04983213357,(((riceGong2013_m0661-L:0.2168735732,(riceGong2013_m0505-L:0.1680667681,riceGong2013_m0644-L:0.1680667681):0.04880680511):0.1092256584,(Rice_TO0000222:0.2793318534,riceGong2013_m0076-L:0.2793318534):0.04676737823):0.0933873413,((riceGong2013_m0719-S:0.2148106773,riceGong2013_m1003-L:0.2148106773):0.1324375262,(riceGong2013_m0891-S:0.230145079,(Rice_TO0000589:0.1596802106,Wang2014_LOC_Os03g31730:0.1596802106):0.07046486837):0.1171031244):0.07223836946):0.01858276907):0.03776535363,(((Wang2014_LOC_Os10g42900:0.1926487422,riceGong2013_m0637-L:0.1926487422):0.1467551961,(((riceGong2013_m0199-S:0.1388605423,((riceGong2013_m0021-L:0.04026381553,riceGong2013_m0487-L:0.04026381553):0.08924079186,(riceGong2013_m0012-L:0.1058112894,(riceGong2013_m0724-L:0.07656137381,(riceGong2013_m0631-L:0,riceGong2013_m0639-L:0):0.07656137381):0.02924991556):0.02369331801):0.009355934887):0.05137470768,(riceGong2013_m0314-L:0.1493367851,riceGong2013_m0431-L:0.1493367851):0.04089846483):0.1022304278,(riceGong2013_m0124-L:0.2035607561,(riceGong2013_m0672-L:0.1269179888,riceGong2013_m0893-L:0.1269179888):0.07664276725):0.08890492163):0.04693826062):0.1358412443,(((riceGong2013_m0210-S:0.2478741779,(Rice_TO0000469:0.125,riceGong2013_m0405-S:0.125):0.1228741779):0.1429104243,((Wang2014_LOC_Os11g10310:0.2635340755,(Wang2014_LOC_Os10g02930:0.1711638597,(Wang2014_LOC_Os03g45980:0.03990628264,riceGong2013_m0003-L:0.03990628264):0.131257577):0.09237021584):0.07331866936,(riceGong2013_m0245-L:0.2734400969,(Wang2014_LOC_Os03g13730:0.1427639389,riceGong2013_m0348-S:0.1427639389):0.130676158):0.06341264797):0.05393185729):0.08055658572,(((Rice_TO0000532:0.271176487,(Rice_TO0000072:0.1482768836,Rice_TO0000544:0.1482768836):0.1228996035):0.1222147112,((riceGong2013_m0279-L:0.1788185057,(riceGong2013_m0117-S:0.03485924957,riceGong2013_m0222-L:0.03485924957):0.1439592562):0.1876572137,(((riceGong2013_m0793-S:0.1854534524,(riceGong2013_m0519-S:0.1346447121,(riceGong2013_m0037-S:0.02843441093,riceGong2013_m0076-S:0.02843441093):0.1062103011):0.05080874031):0.03287797164,((riceGong2013_m0314-S:0.07622565862,(riceGong2013_m0285-S:0.0343429735,riceGong2013_m0537-S:0.0343429735):0.04188268512):0.1165969587,((riceGong2013_m0125-S:0.1183626288,(riceGong2013_m0354-S:0.07395219496,riceGong2013_m0584-S:0.07395219496):0.04441043386):0.05733068252,(riceGong2013_m0009-S:0.1571413927,(riceGong2013_m0232-S:0.1336661474,(riceGong2013_m0033-S:0.08714610715,(riceGong2013_m0383-S:0.07872964513,riceGong2013_m0676-S:0.07872964513):0.008416462021):0.04652004023):0.02347524527):0.01855191869):0.01712930595):0.02550880671):0.05538447848,((riceGong2013_m0706-S:0.1408863477,riceGong2013_m0974-S:0.1408863477):0.08891047821,(riceGong2013_m0443-S:0.1522228877,(Rice_TO0000144:0.09629240885,riceGong2013_m0292-S:0.09629240885):0.05593047882):0.07757393819):0.04391907663):0.09275981696):0.02691547881):0.07377471882,((Rice_TO0000233:0.3279938007,(Wang2014_LOC_Os01g25320:0.2398027902,riceGong2013_m0492-L:0.2398027902):0.08819101047):0.1285952092,((Wang2014_LOC_Os05g51150:0.2228520628,riceGong2013_m0233-S:0.2228520628):0.1417169519,((riceGong2013_m0015-S:0.2180847148,riceGong2013_m0959-L:0.2180847148):0.1081843236,(riceGong2013_m0720-L:0.231700519,((riceGong2013_m0481-L:0.1222063865,riceGong2013_m0669-L:0.1222063865):0.07796991778,((riceGong2013_m0656-L:0.1515755112,(riceGong2013_m0506-L:0.1009872888,riceGong2013_m0885-L:0.1009872888):0.05058822237):0.02303323627,(riceGong2013_m0235-L:0.1707309935,riceGong2013_m0362-S:0.1707309935):0.003877753887):0.02556755688):0.03152421468):0.09456851935):0.0382999763):0.09201999526):0.01057690717):0.004175270823):0.003903994709):0.0005895129853):0.005839477945):0.001375975352):0.01440993477,((riceGong2013_m0376-S:0.2750639931,(Wang2014_LOC_Os07g09610:0.1996216829,riceGong2013_m0841-L:0.1996216829):0.07544231024):0.2215806409,((Rice_TO0000435:0.3835564922,((Rice_TO0000624:0.2456873749,(riceGong2013_m0456-S:0.1496525778,(Rice_TO0000430:0,Wang2014_LOC_Os10g06720:0):0.1496525778):0.09603479712):0.1183049757,(Wang2014_LOC_Os02g02390:0.2458935336,riceGong2013_m0307-S:0.2458935336):0.118098817):0.01956414158):0.05561922145,(((Wang2014_LOC_Os04g17050:0.2127504079,riceGong2013_m0380-S:0.2127504079):0.1015353383,(Wang2014_LOC_Os08g05320:0.2394688339,riceGong2013_m0433-S:0.2394688339):0.07481691232):0.08219897507,(((Wang2014_LOC_Os03g38930:0.188106484,riceGong2013_m0526-S:0.188106484):0.0583404211,(Wang2014_LOC_Os02g51450:0.1907134127,riceGong2013_m0895-L:0.1907134127):0.05573349239):0.1068259482,(Rice_TO0000096:0.2901077755,(riceGong2013_m0508-L:0.1967368822,riceGong2013_m0812-L:0.1967368822):0.09337089326):0.06316507783):0.04321186796):0.04269099235):0.05746892045):0.000815449595):0.0003245080238):0.0009445700625):0.0002863695813):0.0009844686688):0):0):0):0);
